# Supplementary material for: Transcriptome dynamics in developing testes of domestic cats and impact of age on tissue resilience to cryopreservation
Source: BMC Genomics. 2021 Nov 23;22:847. doi: 10.1186/s12864-021-08099-8 (PMC8611880; doi:10.1186/s12864-021-08099-8)
Supplement: Supplementary file 1 — Differentially expressed genes in fresh testicular tissue of adult compared to juvenile cat; Wald test, adjusted p-value < 0.05, absolute fold change > 2. [file 12864_2021_8099_MOESM1_ESM.csv]

Gene_Symbol	Gene_Synonym	Entrez_Gene_ID	Type	Protein_ID	Product	baseMean	log2FoldChange	FoldChange	pvalue	padj
LOC102899369	.	102899369	protein_coding	XP_023103214.1	zonadhesin	771.3304781	2.260667323	4.79213092	4.14E-07	4.50E-06
LOC109493243	.	109493243	lncRNA	.	uncharacterized LOC109493243	63.24745027	3.89248768	14.85099492	0.000896196	0.003013694
RNF17	.	101091834	protein_coding	XP_006927207.2; XP_011279375.1	ring finger protein 17	3849.897885	1.28252479	2.432643296	0.000228451	0.000950557
LOC111559482	.	111559482	protein_coding	XP_023106059.1	actin cytoskeleton-regulatory complex protein PAN1-like	10.72039188	7.016172963	129.4429842	1.73E-12	1.17E-10
LOC111558556	.	111558556	protein_coding	XP_023104356.1	translation initiation factor IF-2-like	95.75631866	2.185528015	4.548932463	4.79E-12	2.83E-10
LOC111558748	.	111558748	lncRNA	.	uncharacterized LOC111558748	59.0788084	1.32646073	2.50786681	0.000166488	0.000727994
LATS2	.	101093824	protein_coding	XP_023105254.1; XP_023105308.1; XP_023105281.1	large tumor suppressor kinase 2	1497.839102	1.580996599	2.991764463	6.76E-05	0.000337764
LOC109494173	.	109494173	lncRNA	.	uncharacterized LOC109494173	579.1718827	3.390888528	10.48960559	1.77E-09	4.35E-08
LOC111559175	.	111559175	lncRNA	.	uncharacterized LOC111559175	78.77739261	2.43829972	5.420025804	0.000274582	0.001108709
SKA3	.	101094071	protein_coding	XP_006927219.1; XP_006927218.1	spindle and kinetochore associated complex subunit 3	1083.689011	1.131766425	2.191268734	6.14E-10	1.80E-08
LOC109494403	.	109494403	lncRNA	.	uncharacterized LOC109494403	9.338659488	3.641325006	12.47808819	0.001131603	0.003667288
LOC109492527	.	109492527	lncRNA	.	uncharacterized LOC109492527	7.14460041	4.635074054	24.84827944	2.22E-05	0.000131105
LOC109492531	.	109492531	lncRNA	.	uncharacterized LOC109492531	4.797346936	2.320222753	4.994093227	0.02424151	0.049236413
SGCG	.	101084593	protein_coding	XP_023105661.1; XP_003980307.1; XP_023105665.1	sarcoglycan gamma	122.8878299	1.946817385	3.855231207	0.009063151	0.021396018
LOC109494916	.	109494916	lncRNA	.	uncharacterized LOC109494916	250.0491253	3.888953845	14.8146624	1.77E-07	2.23E-06
LOC109495042	.	109495042	lncRNA	.	uncharacterized LOC109495042	36.89067122	3.331520477	10.06671086	0.001185225	0.003811272
MTMR6	.	101085092	protein_coding	XP_003980309.1; XP_006927233.1; XP_019676102.1	myotubularin related protein 6	2339.89073	1.324525281	2.504504635	2.01E-10	6.82E-09
LOC101085594	.	101085594	protein_coding	XP_019676546.1; XP_019676486.1; XP_019676527.1; XP_019676158.1; XP_023105818.1; XP_023105803.1; XP_023105802.1; XP_006927235.1; XP_023105809.1	phospholipid-transporting ATPase IB	1835.041574	1.522456438	2.87279777	4.42E-09	9.52E-08
LOC111559455	.	111559455	lncRNA	.	uncharacterized LOC111559455	30.15015787	3.126564505	8.733527649	0.002919198	0.008143713
LOC101096779	.	101096779	protein_coding	XP_023105860.1; XP_023105848.1; XP_023105854.1; XP_019676610.2; XP_023105857.1; XP_023105845.1; XP_023105842.1; XP_023105864.1	phospholipid-transporting ATPase IB-like	440.8692687	1.821497819	3.534479609	3.86E-05	0.000210099
RNF6	.	101085851	protein_coding	XP_011279191.1; XP_019677085.1; XP_011279221.1; XP_003980312.1	ring finger protein 6	7504.315871	2.035097912	4.098505438	0.0038942	0.010400368
LOC109495641	.	109495641	lncRNA	.	uncharacterized LOC109495641	50.63600342	3.790149715	13.83403125	0.000572872	0.002072992
LOC109495851	.	109495851	lncRNA	.	uncharacterized LOC109495851	24.01653585	2.755168111	6.751313024	0.001108434	0.003602378
LOC109496069	.	109496069	lncRNA	.	uncharacterized LOC109496069	20.07994857	1.153657276	2.224771666	0.001635162	0.004993938
RASL11A	.	101097533	protein_coding	XP_023106021.1; XP_003980350.4	RAS like family 11 member A	565.4920704	-1.07238291	-2.102903883	0.003196651	0.008808064
MTIF3	.	101087290	protein_coding	XP_006927243.1; XP_006927244.1; XP_006927245.1; XP_003980317.1; XP_023106062.1	mitochondrial translational initiation factor 3	899.7739166	1.762566531	3.393011997	4.15E-08	6.45E-07
LOC111559484	.	111559484	lncRNA	.	uncharacterized LOC111559484	16.13671759	1.866193095	3.645693042	1.56E-05	9.74E-05
CDX2	.	101099011	protein_coding	XP_023106343.1; XP_023106359.1	caudal type homeobox 2	27.97251215	-2.697550478	-6.486995678	0.0022025	0.006420359
FLT3	.	101099264	protein_coding	XP_023106103.1	fms related tyrosine kinase 3	28.06631989	-1.887519356	-3.699984831	0.012395784	0.027932392
LOC102901710	.	102901710	lncRNA	.	uncharacterized LOC102901710	182.9220535	1.159041848	2.233090697	0.00402162	0.010684954
MTUS2	.	101088805	protein_coding	XP_023106142.1; XP_023106141.1; XP_003980323.1	microtubule associated scaffold protein 2	153.5568598	-1.033978704	-2.047663574	0.002046177	0.00603273
LOC109496599	.	109496599	lncRNA	.	uncharacterized LOC109496599	63.54679533	3.38022862	10.41238473	8.84E-05	0.000425669
LOC109496645	.	109496645	lncRNA	.	uncharacterized LOC109496645	46.7477173	3.491373519	11.24626093	0.001315115	0.004160011
LOC109496710	.	109496710	lncRNA	.	uncharacterized LOC109496710	35.80940225	-1.073918686	-2.105143655	0.00884651	0.020955299
KATNAL1	.	101089567	protein_coding	XP_023106206.1; XP_006927250.1; XP_023106207.1; XP_023106192.1; XP_023106193.1; XP_023106198.1	katanin catalytic subunit A1 like 1	1049.812242	2.270555763	4.8250897	4.21E-09	9.12E-08
LOC102902205	.	102902205	lncRNA	.	uncharacterized LOC102902205	179.4132799	1.273973468	2.418266878	1.81E-07	2.26E-06
LOC109497259	.	109497259	lncRNA	.	uncharacterized LOC109497259	112.5335765	-1.068525484	-2.097288724	0.000489497	0.001813155
LOC109492552	.	109492552	lncRNA	.	uncharacterized LOC109492552	48.27425795	3.64668451	12.52452957	1.65E-05	0.000101884
LOC109497286	.	109497286	lncRNA	.	uncharacterized LOC109497286	9.46523597	2.042508837	4.119613062	0.005316234	0.013567798
TEX26	.	101100532	protein_coding	XP_023106267.1	testis expressed 26	314.6018275	3.792743974	13.85893003	0.000922904	0.003090103
LOC111559531	.	111559531	lncRNA	.	uncharacterized LOC111559531	5.135947247	4.134027502	17.5576457	0.000181701	0.000784017
LOC109497276	.	109497276	lncRNA	.	uncharacterized LOC109497276	9.166629349	2.384986671	5.223390889	0.010285029	0.023837165
LOC102899076	.	102899076	protein_coding	XP_023112259.1	uncharacterized LOC102899076	399.3022759	2.338984488	5.059463771	6.82E-05	0.00034036
LOC102899192	.	102899192	lncRNA	.	uncharacterized LOC102899192	29.53366888	1.922742875	3.791432071	0.005326575	0.013588143
LOC109497302	.	109497302	lncRNA	.	uncharacterized LOC109497302	8.448311337	4.502903392	22.67300003	0.001092598	0.003557767
ZAR1L	.	101080255	protein_coding	XP_011285074.1; XP_004001387.2	zygote arrest 1 like	288.0657965	1.489379341	2.807681605	1.28E-06	1.17E-05
N4BP2L1	.	101080502	protein_coding	XP_023106355.1; XP_023106356.1; XP_023106353.1	NEDD4 binding protein 2 like 1	569.7334258	-1.004181311	-2.005804936	1.27E-05	8.15E-05
LOC109497409	.	109497409	lncRNA	.	uncharacterized LOC109497409	33.20133344	4.452164565	21.8894616	2.17E-07	2.63E-06
LOC111559557	.	111559557	lncRNA	.	uncharacterized LOC111559557	3.88237505	2.833937224	7.130173703	0.002321909	0.006721392
LOC109497407	.	109497407	lncRNA	.	uncharacterized LOC109497407	166.9772009	4.180140683	18.12790981	0.006648684	0.016403518
LOC109497423	.	109497423	lncRNA	.	uncharacterized LOC109497423	8.762945123	3.156415624	8.91611747	2.39E-05	0.000139668
MAB21L1	.	101083134	protein_coding	XP_003980371.1	mab-21 like 1	2.470225958	-3.325156032	-10.0223994	0.014537629	0.031994608
DCLK1	.	101083643	protein_coding	XP_023106561.1; XP_011284494.1; XP_023106582.1; XP_011284530.1; XP_023106553.1; XP_023106549.1; XP_011284463.1; XP_023106570.1	doublecortin like kinase 1	162.2539444	1.006906062	2.009596787	0.000634924	0.002260179
CCDC169	.	102902129	protein_coding	XP_019681024.1; XP_006927292.1; XP_019681017.1	coiled-coil domain containing 169	276.938255	3.058085109	8.328664098	1.17E-07	1.56E-06
CCNA1	.	101085426	protein_coding	XP_011284196.1; XP_019681069.1; XP_019681070.1; XP_023106654.1; XP_011284217.1	cyclin A1	3409.812567	1.981149198	3.948074456	9.32E-06	6.25E-05
POSTN	.	101088807	protein_coding	XP_011283275.1; XP_011283223.1; XP_011283248.1; XP_011283301.1; XP_011283340.1; XP_011283364.1; XP_011283322.1	periostin	1524.92824	-1.532227759	-2.892321165	6.25E-05	0.00031715
LOC109497540	.	109497540	lncRNA	.	uncharacterized LOC109497540	12.08232011	1.567035993	2.962953517	0.016387636	0.035341133
LOC109497541	.	109497541	lncRNA	.	uncharacterized LOC109497541	253.7637423	3.378645702	10.40096658	0.019850758	0.041524295
LOC109492556	.	109492556	lncRNA	.	uncharacterized LOC109492556	58.17296823	3.597979249	12.10876018	0.000143949	0.000643386
FREM2	.	101087292	protein_coding	XP_023106741.1; XP_003980389.1	FRAS1 related extracellular matrix protein 2	1077.146636	1.497228542	2.822998852	1.55E-06	1.38E-05
LOC109497589	.	109497589	lncRNA	.	uncharacterized LOC109497589	10.94736413	2.377843101	5.197590961	0.0129348	0.02897173
LOC109492560	.	109492560	lncRNA	.	uncharacterized LOC109492560	155.9252124	4.135562757	17.57633975	0.006461711	0.016009703
LOC101096867	.	101096867	protein_coding	XP_019681383.1; XP_023106865.1; XP_011282714.2; XP_019681408.1	phosphatidylinositol 3,4,5-trisphosphate 3-phosphatase TPTE2-like	131.2574456	2.670513586	6.366557903	2.83E-05	0.000160635
ATP7B	.	101091495	protein_coding	XP_023106954.1; XP_023106950.1; XP_006927322.1; XP_023106961.1; XP_023106939.1; XP_023106933.1; XP_023106944.1; XP_019681489.1	ATPase copper transporting beta	3257.287913	2.891496018	7.420395165	6.73E-09	1.36E-07
CCDC70	.	101092228	protein_coding	XP_023106981.1	coiled-coil domain containing 70	3929.247276	4.34267298	20.28966275	0.010085727	0.023451054
LOC102900676	.	102900676	protein_coding	XP_019681581.1	uncharacterized LOC102900676	103.0602386	1.883660793	3.690102249	5.04E-05	0.000263841
FAM124A	.	101098352	protein_coding	XP_011282026.2; XP_023107029.1; XP_023107027.1	family with sequence similarity 124 member A	36.05383572	-1.215818577	-2.322725356	0.00090428	0.003036605
LOC109497901	.	109497901	lncRNA	.	uncharacterized LOC109497901	24.93086751	4.013825323	16.15406476	3.91E-05	0.000212365
LOC102900852	.	102900852	lncRNA	.	uncharacterized LOC102900852	29.95698673	1.116623306	2.168388568	0.013108897	0.029307633
KCNRG	.	101092982	protein_coding	XP_003980411.1	potassium channel regulator	13.22191412	1.704635046	3.259464688	0.015388728	0.033523022
TRIM13	.	101093233	protein_coding	XP_006927326.2; XP_006927325.2	tripartite motif containing 13	2365.64345	1.872385252	3.661374262	1.62E-05	0.000100296
CAB39L	.	101094151	protein_coding	XP_019681732.1	calcium binding protein 39 like	1300.732413	1.259554724	2.394218339	8.70E-07	8.46E-06
CDADC1	.	101094724	protein_coding	XP_003980419.1	cytidine and dCMP deaminase domain containing 1	554.4478127	1.307331863	2.474834177	2.77E-08	4.54E-07
LOC102901569	.	102901569	lncRNA	.	uncharacterized LOC102901569	457.0384012	2.143725902	4.41901829	8.57E-06	5.82E-05
LOC105260363	.	105260363	lncRNA	.	uncharacterized LOC105260363	82.78434122	2.89956005	7.46198805	0.010626927	0.024516643
LOC109497974	.	109497974	lncRNA	.	uncharacterized LOC109497974	25.18440205	-1.078903533	-2.112429997	0.001225992	0.003922655
LOC111556256	.	111556256	lncRNA	.	uncharacterized LOC111556256	153.5629319	4.749655058	26.90225231	0.001063565	0.00348141
RCBTB2	.	101095219	protein_coding	XP_019681918.1; XP_019681924.1; XP_019681933.1; XP_019681915.1; XP_019681929.1; XP_019681936.1; XP_019681927.1; XP_023107216.1; XP_019681942.1; XP_019681920.1	RCC1 and BTB domain containing protein 2	4501.664891	1.022207631	2.031024483	3.03E-09	6.89E-08
LOC111559803	.	111559803	lncRNA	.	uncharacterized LOC111559803	68.77153167	-1.091987983	-2.131675716	0.001216584	0.003896899
LOC109498060	.	109498060	lncRNA	.	uncharacterized LOC109498060	22.84372086	1.424705117	2.684596224	1.42E-05	8.97E-05
LOC109498054	.	109498054	lncRNA	.	uncharacterized LOC109498054	44.92468921	2.241395687	4.728542905	1.60E-07	2.03E-06
SPERT	.	101082618	protein_coding	XP_003980448.2; XP_023107417.1; XP_006927362.1; XP_019682273.1; XP_019682277.1	spermatid associated	1451.589845	4.296802754	19.65470431	8.53E-05	0.000412768
LOC111559815	.	111559815	lncRNA	.	uncharacterized LOC111559815	200.1083262	3.929831096	15.24042359	0.000711317	0.002485838
LOC111559816	.	111559816	lncRNA	.	uncharacterized LOC111559816	23.51002848	3.913337195	15.0671766	4.65E-07	4.96E-06
ERICH6B	.	101085093	protein_coding	XP_019682235.2	glutamate rich 6B	126.9867498	2.421101505	5.355797836	0.015285961	0.033330351
LOC101085341	.	101085341	protein_coding	XP_019683188.2	putative 60S ribosomal protein L37a	1.739781755	4.39230972	20.99988788	0.021058799	0.043672264
LOC111559826	.	111559826	lncRNA	.	uncharacterized LOC111559826	37.96589799	5.087194913	33.99368631	7.51E-07	7.46E-06
SERP2	.	109498122	protein_coding	XP_023107535.1; XP_023107524.1; XP_023107516.1; XP_023107531.1; XP_023107522.1; XP_023107526.1; XP_023107525.1	stress associated endoplasmic reticulum protein family member 2	1301.166219	2.567787381	5.928994181	2.09E-14	2.63E-12
LOC109498125	.	109498125	lncRNA	.	uncharacterized LOC109498125	61.1162297	1.214372313	2.320398051	0.000333327	0.001309113
LOC102900805	.	102900805	lncRNA	.	uncharacterized LOC102900805	288.2943105	4.737532139	26.67714069	7.13E-11	2.83E-09
LOC109498151	.	109498151	lncRNA	.	uncharacterized LOC109498151	12.01196893	2.612509069	6.115663674	0.004618454	0.012020135
TNFSF11	.	724036	protein_coding	XP_023107641.1	TNF superfamily member 11	15.77605459	-1.99120012	-3.975675812	0.00168665	0.00512228
DGKH	.	101087806	protein_coding	XP_023107680.1; XP_023107679.1; XP_023107678.1; XP_011288715.1; XP_023107673.1; XP_019682809.1; XP_019682808.1; XP_023107681.1; XP_019682813.1; XP_023107668.1	diacylglycerol kinase eta	1573.253972	3.48143848	11.16908023	8.50E-11	3.26E-09
RGCC	.	101090320	protein_coding	XP_023107701.1	regulator of cell cycle	150.7780115	1.631839259	3.099078415	1.24E-08	2.28E-07
LOC109498230	.	109498230	lncRNA	.	uncharacterized LOC109498230	14.59550437	1.699313643	3.247464248	0.00121726	0.003897759
SUGT1	.	101088808	protein_coding	XP_023115869.1	SGT1 homolog, MIS12 kinetochore complex assembly cochaperone	1105.589377	1.355581147	2.559001773	4.18E-13	3.38E-11
LOC101091586	.	101091586	protein_coding	XP_023107808.1	protocadherin-8	35.08924239	1.453068733	2.737898062	0.001975943	0.005854548
LOC111559868	.	111559868	lncRNA	.	uncharacterized LOC111559868	10.16384367	1.634258295	3.104279147	0.012048687	0.027255891
LOC102901923	.	102901923	lncRNA	.	uncharacterized LOC102901923	93.76804284	3.213821398	9.278048568	0.000150934	0.00067001
LOC109498248	.	109498248	lncRNA	.	uncharacterized LOC109498248	300.7654056	4.244465963	18.95446673	0.009966881	0.023218007
PCDH17	.	101093827	protein_coding	XP_019683107.1; XP_019683112.1; XP_003980482.1	protocadherin 17	336.2618504	1.718992062	3.292063268	1.30E-05	8.30E-05
LOC109498269	.	109498269	lncRNA	.	uncharacterized LOC109498269	26.84084848	2.664913196	6.341891502	0.00120944	0.003877047
DIAPH3	.	101095543	protein_coding	XP_019683201.1; XP_023107882.1; XP_019683206.1; XP_023107894.1; XP_019683204.1; XP_006927392.3	diaphanous related formin 3	1017.273296	2.291584636	4.895935787	1.07E-09	2.88E-08
LOC109498288	.	109498288	lncRNA	.	uncharacterized LOC109498288	18.78320685	3.808484174	14.01096262	1.24E-05	8.00E-05
TDRD3	.	101096281	protein_coding	XP_019683224.1; XP_023107929.1; XP_023107908.1; XP_023107927.1; XP_023107905.1; XP_023107917.1; XP_023107921.1	tudor domain containing 3	2137.294791	1.017227122	2.024025017	5.81E-07	6.00E-06
LOC109492570	.	109492570	lncRNA	.	uncharacterized LOC109492570	23.4205864	2.971196854	7.841865261	0.003406214	0.009275886
PCDH20	.	101097779	protein_coding	XP_003980488.2	protocadherin 20	139.9587968	-2.770129996	-6.821693785	6.43E-06	4.58E-05
LOC101098027	.	101098027	pseudogene	.	.	2.663764212	-2.318949172	-4.98968649	0.023666501	0.048229283
LOC111559810	.	111559810	lncRNA	.	uncharacterized LOC111559810	11.15027367	4.685287211	25.72835318	0.001143295	0.003698494
LOC109498345	.	109498345	lncRNA	.	uncharacterized LOC109498345	70.13270507	3.714190527	13.12449973	0.00082962	0.002828954
LOC109492584	.	109492584	lncRNA	.	uncharacterized LOC109492584	20.91636968	7.3948472	168.2948478	4.06E-09	8.84E-08
LOC101100024	.	101100024	protein_coding	XP_011286991.1	spermatid-associated protein-like	2862.570587	3.9145602	15.07995481	0.020897129	0.043415867
KLHL1	.	101081600	protein_coding	XP_011286907.1; XP_019683417.1	kelch like family member 1	16.95341198	1.747963699	3.358841456	0.00094531	0.003153708
DIS3	.	101082118	protein_coding	XP_019683458.2; XP_003980492.3; XP_019683454.1	DIS3 homolog, exosome endoribonuclease and 3'-5' exoribonuclease	2132.228522	1.020796509	2.029038879	3.34E-10	1.06E-08
KLF5	.	101082619	protein_coding	XP_011278696.1; XP_023107987.1	Kruppel like factor 5	651.796489	1.932569339	3.817344366	1.78E-08	3.09E-07
KLF12	.	101084926	protein_coding	XP_023107997.1; XP_023108002.1; XP_023107994.1; XP_023107998.1; XP_023107999.1; XP_023107995.1; XP_023107996.1; XP_023108001.1; XP_019683478.1; XP_023108004.1	Kruppel like factor 12	424.6532979	-1.501667811	-2.831698786	0.000388439	0.00149041
LOC109498473	.	109498473	lncRNA	.	uncharacterized LOC109498473	3.923195894	-5.289451698	-39.10962229	0.002231893	0.006492841
UCHL3	.	101083135	protein_coding	XP_019683661.1; XP_019683666.1; XP_003980496.1	ubiquitin C-terminal hydrolase L3	1714.307051	1.339006417	2.529770337	0.000174956	0.000759026
KCTD12	.	101088711	protein_coding	XP_011278726.1	potassium channel tetramerization domain containing 12	2748.885213	-1.36463549	-2.575112551	4.87E-10	1.48E-08
LOC109498710	.	109498710	lncRNA	.	uncharacterized LOC109498710	284.9840381	1.594264515	3.019405487	0.001975031	0.005852449
SPRY2	.	101088453	protein_coding	XP_003980513.1	sprouty RTK signaling antagonist 2	219.4079729	-1.450729096	-2.733461577	0.000375855	0.0014493
LOC109498786	.	109498786	lncRNA	.	uncharacterized LOC109498786	27.58188058	2.530981349	5.779646871	0.020019855	0.041836925
SLITRK1	.	101091497	protein_coding	XP_003980520.1	SLIT and NTRK like family member 1	24.37952461	-1.985764354	-3.9607245	0.00589017	0.014794288
LOC111560056	.	111560056	lncRNA	.	uncharacterized LOC111560056	7.382808861	3.166152352	8.976495736	0.000234185	0.000970615
LOC109498813	.	109498813	lncRNA	.	uncharacterized LOC109498813	15.51991863	1.608577693	3.049510521	0.003845632	0.010290779
SLITRK5	.	101093488	protein_coding	XP_003980521.1; XP_023108323.1; XP_023108317.1; XP_011278863.1	SLIT and NTRK like family member 5	533.026563	-1.444554531	-2.721787681	3.56E-07	3.97E-06
LOC111556230	.	111556230	pseudogene	.	.	10.67539484	3.036269853	8.203672237	0.00011162	0.000519028
LOC101093984	.	101093984	lncRNA	.	uncharacterized LOC101093984	43.09772045	3.367830594	10.32328766	1.80E-07	2.26E-06
LOC111560123	.	111560123	lncRNA	.	uncharacterized LOC111560123	42.97334278	3.801486928	13.94317228	0.000287177	0.001151156
GPC6	.	101095873	protein_coding	XP_011278875.1; XP_019684076.1	glypican 6	108.4183882	-1.277828123	-2.424736747	0.007035591	0.017211514
LOC109498840	.	109498840	lncRNA	.	uncharacterized LOC109498840	28.07992727	4.856536534	28.97097902	1.42E-09	3.65E-08
LOC109498853	.	109498853	lncRNA	.	uncharacterized LOC109498853	59.86022865	4.221490547	18.65500119	3.56E-05	0.000195541
LOC111560130	.	111560130	lncRNA	.	uncharacterized LOC111560130	13.06494955	4.000358151	16.00397251	9.92E-05	0.000470085
DZIP1	.	101098678	protein_coding	XP_023108445.1; XP_023108457.1; XP_023108450.1; XP_023108455.1; XP_023108466.1	DAZ interacting zinc finger protein 1	6306.794252	2.547575304	5.846508462	8.09E-09	1.58E-07
MBNL2	.	101097201	protein_coding	XP_011278937.1; XP_019684272.1; XP_003980532.1; XP_006927419.1; XP_019684257.1; XP_011278935.1; XP_011278925.1; XP_011278932.1	muscleblind like splicing regulator 2	1067.534984	-1.105643699	-2.151948719	1.72E-08	3.02E-07
LOC111560143	.	111560143	lncRNA	.	uncharacterized LOC111560143	123.3038084	1.542351637	2.91268894	8.98E-05	0.000431632
IPO5	.	101097780	protein_coding	XP_023108529.1	importin 5	19000.70314	1.715047065	3.283073536	1.45E-14	1.99E-12
LOC111560147	.	111560147	lncRNA	.	uncharacterized LOC111560147	15.94616248	3.546945865	11.68791645	8.39E-05	0.000406924
LOC109498918	.	109498918	lncRNA	.	uncharacterized LOC109498918	91.90657988	1.054084248	2.076399791	0.014589726	0.032082568
SLC15A1	.	101100174	protein_coding	XP_023108551.1	solute carrier family 15 member 1	14.68726678	-1.578742755	-2.987094243	0.011002291	0.025232793
LOC109498988	.	109498988	lncRNA	.	uncharacterized LOC109498988	55.38280704	3.291423014	9.790774669	0.003776126	0.010123907
TMTC4	.	101081355	protein_coding	XP_023108721.1; XP_023108727.1; XP_023108728.1	transmembrane and tetratricopeptide repeat containing 4	1191.500042	-1.665270491	-3.171731158	2.38E-06	1.98E-05
LOC111556947	.	111556947	pseudogene	.	.	5.396249592	-1.794238212	-3.468322882	0.013637008	0.030303172
LOC109499053	.	109499053	lncRNA	.	uncharacterized LOC109499053	7.404503321	-2.644767221	-6.25394799	0.007001842	0.017134797
FGF14	.	101082119	protein_coding	XP_019684775.2; XP_019684767.2; XP_023108747.1; XP_019684792.2	fibroblast growth factor 14	178.5665614	3.22336439	9.339623483	2.53E-06	2.08E-05
LOC111560175	.	111560175	lncRNA	.	uncharacterized LOC111560175	65.86115046	3.226895065	9.362508124	0.005742967	0.014487997
CCDC168	.	101085173	protein_coding	XP_023094902.1	coiled-coil domain containing 168	1512.4808	3.277938424	9.699688548	1.26E-09	3.31E-08
LOC109499075	.	109499075	lncRNA	.	uncharacterized LOC109499075	10.30661664	3.081806652	8.466740385	0.000164474	0.000720304
LOC109499083	.	109499083	lncRNA	.	uncharacterized LOC109499083	7.821081241	2.510890178	5.69971656	0.01578086	0.034234237
KDELC1	.	101082874	protein_coding	XP_003980560.1; XP_019684829.1	KDEL motif containing 1	308.9677533	-1.022912747	-2.032017387	0.000768947	0.002652974
LOC101085945	.	101085945	protein_coding	XP_006927452.2; XP_023108835.1	putative methyltransferase-like protein 21E pseudogene	56.87949326	1.069169868	2.098225692	0.000483065	0.001793963
LOC111560119	.	111560119	lncRNA	.	uncharacterized LOC111560119	8.949176157	3.996489415	15.96111369	1.10E-05	7.16E-05
LOC109499114	.	109499114	lncRNA	.	uncharacterized LOC109499114	29.75428043	3.307636366	9.901426341	0.001748556	0.00527066
LOC109499129	.	109499129	lncRNA	.	uncharacterized LOC109499129	58.54353026	4.08298436	16.94730963	0.000111237	0.000517586
LOC109492640	.	109492640	lncRNA	.	uncharacterized LOC109492640	20.26160275	3.86618975	14.58273835	0.002723865	0.007689582
LOC109492647	.	109492647	lncRNA	.	uncharacterized LOC109492647	20.39807242	3.187019866	9.107277638	1.37E-05	8.66E-05
LOC109499166	.	109499166	lncRNA	.	uncharacterized LOC109499166	62.79560328	3.273147925	9.667533946	0.006360311	0.015792579
LOC109499170	.	109499170	lncRNA	.	uncharacterized LOC109499170	259.8462848	2.670169253	6.365038557	3.24E-05	0.000180293
IRS2	.	101095791	protein_coding	XP_023108916.1	insulin receptor substrate 2	510.6854131	-1.039354622	-2.055308022	1.49E-06	1.33E-05
LOC109492654	.	109492654	protein_coding	XP_023095132.1	uncharacterized LOC109492654	30.78717005	3.330659418	10.06070443	0.001408761	0.004405919
COL4A1	.	101096030	protein_coding	XP_023108940.1	collagen type IV alpha 1 chain	5320.549423	-2.163401416	-4.479697813	2.24E-07	2.71E-06
COL4A2	.	101096282	protein_coding	XP_023108926.1; XP_023108932.1	collagen type IV alpha 2 chain	3824.036797	-2.157506795	-4.461431828	1.74E-06	1.52E-05
LOC109499197	.	109499197	protein_coding	XP_019685171.2; XP_019685161.2; XP_019685179.2; XP_019685184.2	sperm acrosome-associated protein 7-like	184.7929891	3.296560615	9.825702886	0.018429233	0.039035116
LOC102899894	.	102899894	lncRNA	.	uncharacterized LOC102899894	825.7260909	4.22398116	18.68723428	0.020516882	0.042752447
LOC111560204	.	111560204	lncRNA	.	uncharacterized LOC111560204	20.226357	2.413281932	5.326847327	0.010641385	0.024544073
LOC109492657	.	109492657	lncRNA	.	uncharacterized LOC109492657	22.49053469	3.480447089	11.1614077	0.00065758	0.002329839
LOC102900112	.	102900112	lncRNA	.	uncharacterized LOC102900112	382.9583467	-1.587038939	-3.00432094	0.000158588	0.000698903
MCF2L	.	101090322	protein_coding	XP_011279213.1; XP_019685374.1; XP_019685361.1; XP_006927468.1; XP_019685348.1; XP_019685314.1; XP_019685313.1; XP_019685368.1; XP_019685319.1; XP_011279223.1; XP_019685353.1; XP_019685325.1	MCF.2 cell line derived transforming sequence like	247.6174114	-1.318183319	-2.493519212	0.005996331	0.015021939
LOC111560228	.	111560228	lncRNA	.	uncharacterized LOC111560228	55.81843621	5.122038604	34.82468996	2.53E-05	0.000146727
LOC105260444	.	105260444	protein_coding	XP_023095181.1	uncharacterized LOC105260444	161.4065845	-1.180236497	-2.266139222	0.015068785	0.032946167
ADPRHL1	.	101091336	protein_coding	XP_019685463.1; XP_019685460.1; XP_003980585.1	ADP-ribosylhydrolase like 1	249.8747061	-1.577223225	-2.983949717	0.000223103	0.00093128
CA1H13orf46	.	102901169	protein_coding	XP_006927486.1; XP_006927487.1; XP_011279282.1	chromosome A1 C13orf46 homolog	920.494401	4.263051317	19.20022506	0.005183275	0.013281651
LOC109492661	.	109492661	lncRNA	.	uncharacterized LOC109492661	22.15389359	2.852898613	7.224504354	0.004573245	0.011927366
LOC109499405	.	109499405	lncRNA	.	uncharacterized LOC109499405	72.34098802	1.552303356	2.93285014	1.52E-05	9.52E-05
LYPD8	.	101084338	protein_coding	XP_019685551.1	LY6/PLAUR domain containing 8	10.63927653	2.12139168	4.3511347	0.000207591	0.000876349
ZNF672	.	101084849	protein_coding	XP_006927498.1; XP_006927501.1; XP_019685554.1	zinc finger protein 672	1552.608481	1.699052802	3.246877156	3.38E-05	0.000187012
LOC111560286	.	111560286	lncRNA	.	uncharacterized LOC111560286	2.376211929	3.646727648	12.52490407	0.001481891	0.004598313
LOC101085852	.	101085852	lncRNA	.	uncharacterized LOC101085852	58.66714891	3.932629338	15.2700125	0.000393586	0.001506331
LOC101083316	.	101083316	pseudogene	.	.	281.3537161	-1.361865612	-2.57017325	2.15E-10	7.20E-09
TRIM17	.	101098844	protein_coding	XP_023109483.1; XP_003980669.1	tripartite motif containing 17	477.9134073	3.010528489	8.058595888	0.000355351	0.00138457
OBSCN	.	101101539	protein_coding	XP_023109492.1	obscurin, cytoskeletal calmodulin and titin-interacting RhoGEF	1080.780526	-1.419948923	-2.675760375	6.76E-05	0.000337912
MRPL55	.	101099774	protein_coding	XP_006927526.1; XP_003980673.2; XP_019685767.1	mitochondrial ribosomal protein L55	936.0542815	1.002955563	2.00410148	1.27E-16	3.30E-14
WNT9A	.	111560436	protein_coding	XP_023109514.1; XP_023109515.1	Wnt family member 9A	132.9857737	-1.066340675	-2.094115006	7.52E-07	7.48E-06
LOC109492746	.	109492746	protein_coding	XP_019669510.1; XP_019669519.1	uncharacterized LOC109492746	22.49680061	3.18290298	9.081326088	0.001712199	0.005181219
LOC109497082	.	109497082	protein_coding	XP_019680356.1; XP_019680358.1	ral guanine nucleotide dissociation stimulator-like	87.01139811	3.709529912	13.08216955	9.41E-05	0.000449523
LOC109499602	.	109499602	lncRNA	.	uncharacterized LOC109499602	70.29573691	2.289509749	4.8888995	8.55E-12	4.62E-10
BTNL9	.	101093489	protein_coding	XP_011279698.1; XP_006927541.1; XP_003980725.1; XP_019685899.1	butyrophilin like 9	15.31147461	-2.612596299	-6.116033457	0.001429055	0.004457016
SCGB3A1	.	109492767	protein_coding	XP_023110417.1	secretoglobin family 3A member 1	8.032014664	6.594636967	96.64592287	7.69E-09	1.52E-07
MGAT4B	.	101095945	protein_coding	XP_023109800.1; XP_023109792.1	mannosyl (alpha-1,3-)-glycoprotein beta-1,4-N-acetylglucosaminyltransferase, isozyme B	495.5031964	-1.079389461	-2.113141624	0.000563958	0.002045381
LTC4S	.	101096198	protein_coding	XP_011279854.1; XP_003980736.1	leukotriene C4 synthase	117.8598489	3.72224303	13.19795986	6.37E-12	3.64E-10
ADAMTS2	.	101096945	protein_coding	XP_023109884.1	ADAM metallopeptidase with thrombospondin type 1 motif 2	1014.883675	-1.531670266	-2.891203717	0.00012041	0.000553353
LOC101098188	.	101098188	pseudogene	.	.	4.035311198	2.978749405	7.8830253	0.008018085	0.019283844
PROP1	.	101087126	protein_coding	XP_003980702.2	PROP paired-like homeobox 1	54.12283704	5.858902111	58.03704301	1.13E-10	4.09E-09
LOC109499730	.	109499730	lncRNA	.	uncharacterized LOC109499730	26.63902557	2.296371659	4.912208028	0.000369241	0.001428215
LOC111560493	.	111560493	lncRNA	.	uncharacterized LOC111560493	973.9267165	4.626281179	24.6972958	0.011055898	0.025316904
LOC109499726	.	109499726	lncRNA	.	uncharacterized LOC109499726	10.86880072	5.47358976	44.43392747	3.99E-06	3.06E-05
COL23A1	.	101098427	protein_coding	XP_023109946.1; XP_023109944.1; XP_023109942.1	collagen type XXIII alpha 1 chain	27.54978497	-1.838155613	-3.575526294	3.35E-06	2.64E-05
LOC102899803	.	102899803	lncRNA	.	uncharacterized LOC102899803	116.9840966	1.13092531	2.18999156	0.007558849	0.018318927
LOC105260504	.	105260504	lncRNA	.	uncharacterized LOC105260504	40.8146195	3.141807879	8.82629446	0.000201641	0.000856655
TRIM36	.	101089417	protein_coding	XP_011279996.1; XP_003980710.1	tripartite motif containing 36	6365.107783	3.542305001	11.65037915	9.47E-07	9.07E-06
LOC101090324	.	101090324	protein_coding	XP_019686604.1; XP_006927597.1	TIR domain-containing adapter molecule 2	85.55389649	-1.101885915	-2.146350837	0.006938319	0.017002558
LOC109499826	.	109499826	lncRNA	.	uncharacterized LOC109499826	50.68846434	2.619886341	6.147016428	1.90E-08	3.28E-07
LOC109499833	.	109499833	lncRNA	.	uncharacterized LOC109499833	64.78938991	5.588494645	48.11766218	9.71E-07	9.26E-06
LOC109499835	.	109499835	lncRNA	.	uncharacterized LOC109499835	38.06867446	2.810197654	7.01380662	0.003266872	0.008966235
LOC109499869	.	109499869	lncRNA	.	uncharacterized LOC109499869	90.81840589	2.612891499	6.117285031	1.48E-09	3.76E-08
LOC109499886	.	109499886	lncRNA	.	uncharacterized LOC109499886	29.71357136	3.881046615	14.73368721	1.33E-05	8.46E-05
FAM170A	.	101081272	protein_coding	XP_023110294.1; XP_023110300.1	family with sequence similarity 170 member A	152.3390495	2.099282274	4.284961596	0.003459985	0.009400895
LOC109499926	.	109499926	lncRNA	.	uncharacterized LOC109499926	20.88670539	2.861308325	7.266740185	0.000704907	0.002467648
LOC111560548	.	111560548	lncRNA	.	uncharacterized LOC111560548	130.5585381	5.434566381	43.24814595	0.011423481	0.026056692
LOC109499940	.	109499940	lncRNA	.	uncharacterized LOC109499940	59.98845726	1.412054138	2.661157941	4.31E-07	4.65E-06
LOC102901339	.	102901339	protein_coding	XP_019686893.1; XP_019686883.1	protein FAM170A-like	1358.850031	1.632659852	3.100841646	0.000119406	0.000549269
FTMT	.	105260672	protein_coding	XP_023110344.1	ferritin mitochondrial	647.3588061	3.359805177	10.26602075	0.013186818	0.029453402
LOC105260510	.	105260510	protein_coding	XP_023110393.1	zinc finger protein 474	1567.542852	3.921686068	15.15462311	4.22E-05	0.00022683
LOC109499980	.	109499980	lncRNA	.	uncharacterized LOC109499980	24.78026073	3.667386131	12.70554302	0.000382126	0.001469136
LOC109499978	.	109499978	lncRNA	.	uncharacterized LOC109499978	60.7280442	2.801207321	6.970235115	0.012758024	0.028633921
SNCAIP	.	101083481	protein_coding	XP_011280103.1; XP_023110402.1; XP_023110409.1; XP_023110401.1; XP_023110413.1; XP_019686989.1; XP_019686990.1; XP_023110418.1	synuclein alpha interacting protein	1116.674426	2.146590816	4.427802324	1.07E-06	1.01E-05
LOC109500007	.	109500007	lncRNA	.	uncharacterized LOC109500007	9.653023071	2.943831465	7.694520712	1.39E-05	8.79E-05
SNX24	.	101083997	protein_coding	XP_023110462.1; XP_023110460.1	sorting nexin 24	110.0902223	-1.29643689	-2.456215069	0.00063445	0.002258772
LOC111560571	.	111560571	lncRNA	.	uncharacterized LOC111560571	65.27842133	1.722637346	3.300391902	0.01322693	0.029526897
CEP120	.	101084767	protein_coding	XP_019687031.1; XP_011280127.1; XP_019687028.1; XP_019687042.1; XP_019687039.1	centrosomal protein 120	7636.446819	1.627789594	3.090391457	1.75E-08	3.05E-07
LOC109500048	.	109500048	lncRNA	.	uncharacterized LOC109500048	157.7063465	3.680803632	12.82425962	0.021275092	0.04403485
LOC109500076	.	109500076	lncRNA	.	uncharacterized LOC109500076	96.43845184	4.22266995	18.67025789	0.0026932	0.007619223
LOC109500079	.	109500079	lncRNA	.	uncharacterized LOC109500079	3.089580581	3.402503838	10.57439954	0.007397397	0.017975493
ZNF608	.	101085523	protein_coding	XP_011280156.1	zinc finger protein 608	525.2280551	-1.02181121	-2.030466479	0.001405411	0.004397773
GRAMD2B	.	101086034	protein_coding	XP_003980769.1; XP_019687133.1	GRAM domain containing 2B	1261.061866	-1.124888519	-2.180846939	9.88E-13	7.22E-11
ALDH7A1	.	101086623	protein_coding	XP_003980772.1	aldehyde dehydrogenase 7 family member A1	2027.279085	-1.062685358	-2.088815919	3.89E-12	2.36E-10
PHAX	.	101086872	protein_coding	XP_023110520.1	phosphorylated adaptor for RNA export	550.8957601	-1.109636333	-2.157912448	1.44E-05	9.09E-05
TEX43	.	101087127	protein_coding	XP_006927628.1	testis expressed 43	376.6016791	4.188507745	18.23334999	0.002603888	0.007403797
LOC109500113	.	109500113	lncRNA	.	uncharacterized LOC109500113	136.476123	5.143345104	35.34281639	1.97E-08	3.39E-07
PRRC1	.	101088297	protein_coding	XP_006927633.1; XP_023110526.1; XP_006927634.1	proline rich coiled-coil 1	2281.08571	1.041094134	2.057787679	7.98E-05	0.000389479
CCDC192	.	101090078	protein_coding	XP_019687206.1; XP_019687204.1	coiled-coil domain containing 192	854.3996308	4.16105396	17.88965871	0.006600605	0.016294711
ADAMTS19	.	101082622	protein_coding	XP_023110547.1; XP_023110554.1; XP_023110549.1; XP_023110558.1	ADAM metallopeptidase with thrombospondin type 1 motif 19	31.87622428	-1.66487523	-3.170862305	0.001054602	0.0034572
LOC101082876	.	101082876	pseudogene	.	.	3.062728324	-1.93649104	-3.827735231	0.019932091	0.041679228
LYRM7	.	101083395	protein_coding	XP_019687255.1	LYR motif containing 7	428.9922609	2.47309454	5.552334708	3.43E-06	2.69E-05
MEIKIN	.	102902595	protein_coding	XP_019687275.1; XP_023110682.1; XP_023110685.1; XP_023110690.1	meiotic kinetochore factor	394.7460684	1.094471408	2.135348298	0.006301469	0.015669536
ACSL6	.	101093740	protein_coding	XP_023110698.1; XP_011280275.1; XP_011280282.2; XP_023110703.1; XP_023110706.1; XP_019687290.1	acyl-CoA synthetase long chain family member 6	2994.054738	1.18234749	2.26945753	6.21E-11	2.50E-09
IRF1	.	101095633	protein_coding	XP_019687394.1; XP_003980801.1	interferon regulatory factor 1	322.7838788	-1.239689758	-2.361477449	0.001808526	0.005426903
IL5	.	493803	protein_coding	NP_001009845.2	interleukin 5	17.98313782	1.211835922	2.316322162	0.003873615	0.010354067
KIF3A	.	101096284	protein_coding	XP_019687456.1; XP_003980805.1; XP_019687442.1; XP_011280352.1; XP_003980804.1	kinesin family member 3A	2548.241381	1.932445008	3.817015402	8.73E-09	1.69E-07
Sep-08	.	101084930	protein_coding	XP_011280357.2; XP_011280359.2; XP_019687473.1; XP_019687475.1; XP_011280364.2; XP_023110820.1; XP_011280367.2	septin 8	647.9403024	-1.350337184	-2.5497171	8.44E-06	5.76E-05
SHROOM1	.	101085433	protein_coding	XP_023110825.1; XP_023110838.1; XP_023110836.1; XP_023110832.1; XP_023110844.1; XP_023110833.1; XP_023110829.1	shroom family member 1	67.75598103	-1.811180526	-3.509293288	0.001045322	0.003430307
GDF9	.	100306942	protein_coding	NP_001159372.1; XP_019680777.1; XP_011279456.1; XP_019682227.1; XP_011279454.1; XP_019682675.1	growth differentiation factor 9	471.0732819	1.548661718	2.925456403	0.000654597	0.002320705
LOC109500552	.	109500552	lncRNA	.	uncharacterized LOC109500552	8.178646981	4.647954206	25.07111416	1.12E-05	7.31E-05
CDKL3	.	101086198	protein_coding	XP_019687597.1; XP_023110998.1	cyclin dependent kinase like 3	918.7920246	2.706308551	6.526495625	0.000611468	0.002190821
LOC111560820	.	111560820	lncRNA	.	uncharacterized LOC111560820	17.16704001	2.707485603	6.531822574	7.33E-07	7.31E-06
LOC109500626	.	109500626	lncRNA	.	uncharacterized LOC109500626	13.1782156	3.109634833	8.631640824	0.001455087	0.004526884
LOC109500629	.	109500629	lncRNA	.	uncharacterized LOC109500629	57.23538995	3.114293933	8.659561267	0.001895027	0.005645295
CATSPER3	.	101101438	protein_coding	XP_023111147.1; XP_003980826.2	cation channel sperm associated 3	508.4742861	3.519265452	11.46580269	3.34E-17	1.05E-14
LOC109500634	.	109500634	lncRNA	.	uncharacterized LOC109500634	7.243130601	6.450197698	87.43855766	5.93E-06	4.28E-05
LOC102900331	.	102900331	lncRNA	.	uncharacterized LOC102900331	39.4374268	5.672971356	51.01930551	4.69E-07	4.99E-06
LOC109500645	.	109500645	lncRNA	.	uncharacterized LOC109500645	16.63146496	2.095023541	4.272331344	0.003209449	0.008835688
LOC109500655	.	109500655	lncRNA	.	uncharacterized LOC109500655	241.6890675	3.563715335	11.82456606	0.011079166	0.025358036
TGFBI	.	101081357	protein_coding	XP_003980831.1	transforming growth factor beta induced	221.9980808	-1.361224404	-2.569031187	0.005624117	0.014242035
LOC109500669	.	109500669	lncRNA	.	uncharacterized LOC109500669	75.61752683	3.157703622	8.924081083	0.000749603	0.00259717
TRPC7	.	101082037	protein_coding	XP_006927760.2	transient receptor potential cation channel subfamily C member 7	28.94449834	2.31673962	4.982050414	0.000439187	0.001656975
LOC109500673	.	109500673	lncRNA	.	uncharacterized LOC109500673	57.34963942	4.22548068	18.70666767	1.30E-05	8.30E-05
LOC109500676	.	109500676	lncRNA	.	uncharacterized LOC109500676	2.522630218	3.642767875	12.49057403	0.011450569	0.026106023
LOC109500675	.	109500675	lncRNA	.	uncharacterized LOC109500675	5.090929011	2.510290956	5.697349681	0.002711443	0.007661764
LOC101082621	.	101082621	pseudogene	.	.	11.84851671	1.745100888	3.352182949	0.00798016	0.019201256
LOC109500677	.	109500677	lncRNA	.	uncharacterized LOC109500677	982.7522065	4.908496017	30.03340238	0.00020522	0.000869027
MYOT	.	101083901	protein_coding	XP_006927682.1; XP_003980839.1	myotilin	16.49938263	3.16741387	8.984348371	0.003599898	0.009724845
PKD2L2	.	101084929	protein_coding	XP_006927687.2; XP_019688098.1	polycystin 2 like 2, transient receptor potential cation channel	301.5749521	2.810658415	7.016047014	0.000338266	0.001325745
LOC109500706	.	109500706	lncRNA	.	uncharacterized LOC109500706	24.52662193	2.891846989	7.422200578	0.001306074	0.004135518
WNT8A	.	101089489	protein_coding	XP_003980945.1	Wnt family member 8A	22.72736246	2.626681226	6.176036275	0.001587683	0.004867593
NME5	.	101085175	protein_coding	XP_023111353.1; XP_023111354.1	NME/NM23 family member 5	418.5958158	2.756749259	6.758716308	3.46E-05	0.00019117
CDC25C	.	101086942	protein_coding	XP_023111365.1; XP_023111364.1; XP_023111366.1; XP_023111369.1; XP_023111370.1	cell division cycle 25C	870.2391118	1.28808252	2.442032702	8.20E-06	5.62E-05
LOC101087194	.	101087194	protein_coding	XP_023111375.1	oocyte-specific histone RNA stem-loop-binding protein 2-like	33.53201609	2.353115502	5.109264066	0.000247692	0.001017044
REEP2	.	105260695	protein_coding	XP_023111382.1; XP_023111384.1; XP_023111380.1	receptor accessory protein 2	2549.014133	-1.935642196	-3.825483753	2.03E-09	4.92E-08
LOC111560872	.	111560872	lncRNA	.	uncharacterized LOC111560872	21.66657088	2.393092414	5.25282097	0.010873294	0.024988538
LOC109500763	.	109500763	lncRNA	.	uncharacterized LOC109500763	2.49764583	2.706692627	6.52823335	0.009324403	0.021924007
LRRTM2	.	101089739	protein_coding	XP_003980864.1	leucine rich repeat transmembrane neuronal 2	39.27450541	2.980736558	7.893890777	1.97E-08	3.39E-07
SIL1	.	101089979	protein_coding	XP_006927701.1; XP_019688392.1	SIL1 nucleotide exchange factor	3697.096129	1.31555676	2.488983662	0.000115835	0.000535591
LOC109500774	.	109500774	lncRNA	.	uncharacterized LOC109500774	56.71780328	1.99937684	3.998272607	0.002075362	0.006105595
SPATA24	.	101091591	protein_coding	XP_019688493.1; XP_023111483.1; XP_019688497.1; XP_006927710.1; XP_003980871.1	spermatogenesis associated 24	2351.657998	3.184627137	9.092185616	1.01E-10	3.78E-09
LOC109500859	.	109500859	lncRNA	.	uncharacterized LOC109500859	21.82600704	3.595263645	12.08598913	1.08E-10	3.96E-09
HBEGF	.	101093578	protein_coding	XP_003980879.1; XP_006927718.1	heparin binding EGF like growth factor	139.4606494	-1.217253013	-2.325035932	1.66E-05	0.000102324
LOC109500945	.	109500945	lncRNA	.	uncharacterized LOC109500945	73.22188131	3.084280593	8.48127165	0.001209702	0.003877198
LOC111560918	.	111560918	lncRNA	.	uncharacterized LOC111560918	13.45388998	3.63622532	12.4340581	0.000174124	0.000755664
LOC109502212	.	109502212	protein_coding	XP_023111780.1	protocadherin beta-7-like	42.26013534	1.11553879	2.16675914	7.74E-05	0.000379619
LOC101096698	.	101096698	protein_coding	XP_011280902.1	mitochondrial ornithine transporter 1-like	156.8155141	1.797218539	3.475495167	0.001185223	0.003811272
LOC101098682	.	101098682	protein_coding	XP_006927780.3	protocadherin gamma-A6	21.16561725	-1.257478608	-2.390775408	0.001202759	0.00386124
LOC109501016	.	109501016	lncRNA	.	uncharacterized LOC109501016	52.41094056	3.948684405	15.44089427	1.78E-06	1.55E-05
RELL2	.	101101188	protein_coding	XP_019689268.1; XP_019689282.1; XP_019689278.1; XP_019689275.1	RELT like 2	95.87594306	-1.48405784	-2.797344314	0.004954356	0.012786457
PCDH12	.	101081023	protein_coding	XP_003980917.2	protocadherin 12	70.99081169	-1.743428725	-3.348299835	0.000794495	0.002726033
LOC102902373	.	102902373	pseudogene	.	.	2.457825894	4.884440909	29.53678526	0.014192792	0.031365656
SPRY4	.	101081950	protein_coding	XP_006927744.1; XP_003980921.1	sprouty RTK signaling antagonist 4	323.3978679	-1.168981869	-2.248529589	7.59E-09	1.50E-07
LOC109501130	.	109501130	lncRNA	.	uncharacterized LOC109501130	6.084429781	6.196564287	73.34182635	1.22E-05	7.89E-05
LOC109501125	.	109501125	lncRNA	.	uncharacterized LOC109501125	8.46185257	2.847094308	7.195496845	0.000995204	0.003295249
NR3C1	GCL	101080939	protein_coding	XP_006927785.1; XP_023109858.1; NP_001291960.1; XP_003980985.1; XP_011281037.1; XP_019687208.1; XP_019687871.1; XP_006927784.1; XP_019687458.1	nuclear receptor subfamily 3 group C member 1	848.7569926	-1.167399886	-2.246065321	0.000128826	0.000585837
LOC109492825	.	109492825	lncRNA	.	uncharacterized LOC109492825	22.81982334	4.949702291	30.90358473	6.18E-08	9.00E-07
SH3RF2	.	101082800	protein_coding	XP_019689401.1; XP_019689402.1; XP_019689409.1; XP_019689414.1; XP_003980992.1	SH3 domain containing ring finger 2	1955.600096	3.384296496	10.44178531	5.91E-11	2.39E-09
PLAC8L1	.	101094396	protein_coding	XP_019689423.1; XP_003981036.1	PLAC8 like 1	131.6010576	2.828909388	7.105368083	0.003205434	0.008828025
LOC109501256	.	109501256	lncRNA	.	uncharacterized LOC109501256	28.31848732	3.535928643	11.59900095	0.000782777	0.002692268
POU4F3	.	101083318	protein_coding	XP_003980994.1	POU class 4 homeobox 3	18.96773254	2.730137343	6.635187998	3.84E-06	2.97E-05
PPP2R2B	.	101084083	protein_coding	XP_019689480.1; XP_019689484.1; XP_019689481.1; XP_023112175.1; XP_019689466.1; XP_011281089.2; XP_019689478.1; XP_019689465.1; XP_023112182.1; XP_011281091.1; XP_019689494.1; XP_011281100.1	protein phosphatase 2 regulatory subunit Bbeta	729.655701	3.072442787	8.411964647	3.56E-11	1.57E-09
LOC102902024	.	102902024	lncRNA	.	uncharacterized LOC102902024	66.90055594	4.04334721	16.48803092	0.000273696	0.001105773
LOC109501324	.	109501324	lncRNA	.	uncharacterized LOC109501324	20.34927034	6.805636687	111.8666885	3.14E-10	1.00E-08
DPYSL3	.	554341	protein_coding	XP_023112211.1; XP_023112193.1; XP_023112200.1	dihydropyrimidinase like 3	972.6063119	-2.337726362	-5.055053503	2.60E-09	6.06E-08
SCGB3A2	.	101086200	protein_coding	XP_023112241.1	secretoglobin family 3A member 2	182.2990055	1.841264785	3.583240269	0.001476494	0.004584035
MCIDAS	.	101087810	protein_coding	XP_003981011.1	multiciliate differentiation and DNA synthesis associated cell cycle protein	68.39824034	1.866187657	3.6456793	0.003363069	0.009177563
CCNO	.	101095634	protein_coding	XP_003981040.1	cyclin O	131.2558896	2.662374449	6.330741327	0.000359557	0.001397918
LOC109501401	.	109501401	lncRNA	.	uncharacterized LOC109501401	10.63363638	2.692638765	6.464947994	0.0048551	0.012558542
LOC109501402	.	109501402	lncRNA	.	uncharacterized LOC109501402	13.22858243	1.422327066	2.680174745	0.004435963	0.011618983
LOC102899877	.	102899877	pseudogene	.	.	9.743427822	1.847802802	3.599515677	0.000599773	0.00215828
PLPP1	.	101088547	protein_coding	XP_003981014.1; XP_003981015.1; XP_019689714.1; XP_019689704.1	phospholipid phosphatase 1	2497.577635	1.69563869	3.239202564	1.77E-05	0.000107967
LOC102899108	.	102899108	lncRNA	.	uncharacterized LOC102899108	86.48518233	2.891331425	7.419548639	0.006895632	0.016915546
SLC38A9	.	101088979	protein_coding	XP_023112438.1; XP_023112426.1; XP_011281171.1; XP_019689842.1; XP_006927796.1; XP_003981016.1; XP_023112443.1	solute carrier family 38 member 9	951.7736254	1.639769361	3.116160109	9.90E-08	1.35E-06
DDX4	.	101089575	protein_coding	XP_006927797.3	DEAD-box helicase 4	5952.288343	1.545314725	2.918677331	4.82E-06	3.58E-05
IL31RA	.	101095878	protein_coding	XP_019689862.2	interleukin 31 receptor A	394.0401877	2.700252745	6.499157656	8.32E-07	8.15E-06
ANKRD55	.	101090080	protein_coding	XP_019689928.1; XP_019689949.1; XP_019689943.1; XP_019689942.1	ankyrin repeat domain 55	322.7844152	1.700069612	3.249166358	2.10E-05	0.000125055
LOC109501462	.	109501462	lncRNA	.	uncharacterized LOC109501462	45.30035801	4.7075123	26.12777379	1.45E-06	1.31E-05
LOC111561330	.	111561330	lncRNA	.	uncharacterized LOC111561330	78.63515639	5.5296846	46.19563394	2.90E-18	1.22E-15
LOC109501471	.	109501471	lncRNA	.	uncharacterized LOC109501471	25.64637165	5.571954958	47.56917033	1.70E-09	4.20E-08
DEPDC1B	.	101098112	protein_coding	XP_019690223.1; XP_003981045.1	DEP domain containing 1B	991.0366562	1.179335834	2.264724931	0.000362851	0.001409197
ELOVL7	.	101098770	protein_coding	XP_023112608.1; XP_011281272.1	ELOVL fatty acid elongase 7	53.81752921	-1.312042081	-2.482927405	0.000201995	0.000857901
LOC109501515	.	109501515	lncRNA	.	uncharacterized LOC109501515	342.131462	4.134343304	17.56148944	0.013623385	0.03027759
LOC109501517	.	109501517	lncRNA	.	uncharacterized LOC109501517	67.01672381	3.732664817	13.2936449	0.001272995	0.004049102
LOC109501522	.	109501522	lncRNA	.	uncharacterized LOC109501522	54.15740599	3.361041973	10.2748254	0.003618656	0.009768158
LOC111561358	.	111561358	lncRNA	.	uncharacterized LOC111561358	29.39451727	2.357090761	5.123361751	1.07E-05	7.04E-05
RGS7BP	.	101080356	protein_coding	XP_019690436.1; XP_003981060.1	regulator of G protein signaling 7 binding protein	109.9604965	-1.62436759	-3.08306988	0.000522365	0.001916587
LOC109492868	.	109492868	lncRNA	.	uncharacterized LOC109492868	6.285556822	5.019374984	32.43264957	0.000298825	0.001191354
MAST4	.	101087553	protein_coding	XP_023112885.1	microtubule associated serine/threonine kinase family member 4	1479.567066	-1.505282672	-2.838802875	6.37E-06	4.54E-05
LOC109501619	.	109501619	lncRNA	.	uncharacterized LOC109501619	17.35960258	2.594582074	6.040140357	0.0221266	0.045537674
PIK3R1	.	100271864	protein_coding	XP_023112888.1; XP_003981084.1; XP_011282271.1	phosphoinositide-3-kinase regulatory subunit 1	841.094595	-1.348328723	-2.546169958	0.001031676	0.003393681
LOC111561372	.	111561372	lncRNA	.	uncharacterized LOC111561372	23.64429857	1.718130169	3.290097116	0.007601793	0.01840978
LOC111561373	.	111561373	lncRNA	.	uncharacterized LOC111561373	31.62289735	3.846268898	14.38276252	2.31E-05	0.000135809
LOC111561374	.	111561374	lncRNA	.	uncharacterized LOC111561374	33.36526938	1.669581393	3.181222749	0.000926528	0.003100425
CCNB1	.	101086284	protein_coding	XP_003981085.1	cyclin B1	1773.824676	1.231733809	2.348490584	5.07E-12	2.95E-10
AK6	.	109491348	protein_coding	XP_006927836.2; XP_023112940.1	adenylate kinase 6	546.4032265	1.072428749	2.102970699	0.000770081	0.002656245
OCLN	.	101089577	protein_coding	XP_019690751.1; XP_003981096.1	occludin	76.40433346	-1.073080872	-2.103921492	0.000192481	0.000822365
NAIP	.	101090330	protein_coding	XP_019690777.1	NLR family apoptosis inhibitory protein	96.31410896	1.28305801	2.433542567	0.002669497	0.007562609
LOC102899837	.	102899837	misc_RNA	.	uncharacterized LOC102899837	6382.248217	2.203047629	4.604509975	6.28E-06	4.49E-05
MAP1B	.	101095713	protein_coding	XP_019690853.1; XP_006927845.2	microtubule associated protein 1B	3474.626006	-1.271676774	-2.414420188	1.15E-08	2.12E-07
LOC109501692	.	109501692	lncRNA	.	uncharacterized LOC109501692	23.84304985	3.982562603	15.80777709	0.0001149	0.000531869
LOC109501729	.	109501729	lncRNA	.	uncharacterized LOC109501729	48.30722974	3.365259126	10.30490376	0.002327111	0.006731605
ZNF366	.	101092235	protein_coding	XP_003981104.1; XP_019690886.1	zinc finger protein 366	59.44710044	-1.239964613	-2.361927388	0.002756708	0.007768077
LOC109501730	.	109501730	lncRNA	.	uncharacterized LOC109501730	14.34928816	3.597048411	12.10095003	0.000391087	0.001498567
LOC101092488	.	101092488	protein_coding	XP_003981105.1	histone H2B subacrosomal variant-like	2752.731688	4.330902429	20.12479845	0.000498055	0.001840338
FCHO2	.	101096444	protein_coding	XP_023113083.1	FCH domain only 2	1355.702833	1.17868778	2.263707852	8.62E-18	3.34E-15
TMEM171	.	101096947	protein_coding	XP_003981120.1; XP_019690959.1	transmembrane protein 171	18.91667981	-1.987905427	-3.96660689	0.00800439	0.019256326
LOC111561407	.	111561407	lncRNA	.	uncharacterized LOC111561407	16.32665767	1.913216376	3.766478713	5.29E-05	0.000275836
FOXD1	.	105260767	protein_coding	XP_023113131.1	forkhead box D1	48.18065151	1.008933439	2.012422798	0.002598813	0.0073923
LOC105260736	.	105260736	pseudogene	.	.	4.57986821	3.015642372	8.087211668	0.001050374	0.00344503
ARHGEF28	.	101094325	protein_coding	XP_019691030.2; XP_011282117.2	Rho guanine nucleotide exchange factor 28	715.9633796	-1.131569211	-2.190969211	1.34E-05	8.52E-05
LOC102901186	.	102901186	lncRNA	.	uncharacterized LOC102901186	66.75019703	-1.546211621	-2.920492381	7.12E-06	5.00E-05
COL4A3BP	.	101099355	protein_coding	XP_019691231.2; XP_019691236.2	collagen type IV alpha 3 binding protein	1668.944601	1.334117363	2.521211875	2.14E-10	7.16E-09
LOC111561429	.	111561429	protein_coding	XP_023113368.1; XP_023113361.1; XP_023113372.1; XP_023113388.1; XP_023113378.1	uncharacterized LOC111561429	161.9565348	2.507586434	5.686679255	1.72E-06	1.51E-05
LOC109501857	.	109501857	lncRNA	.	uncharacterized LOC109501857	38.20527532	3.472682142	11.10149557	0.000850764	0.002887597
IQGAP2	.	101082373	protein_coding	XP_011282473.2; XP_019691324.1; XP_019691318.1; XP_006927862.1	IQ motif containing GTPase activating protein 2	2065.486675	2.21281441	4.635787416	2.99E-11	1.34E-09
ZBED3	.	102902086	protein_coding	XP_023113509.1; XP_023113487.1; XP_023113492.1; XP_023113497.1; XP_023113485.1; XP_023113500.1; XP_023113517.1; XP_023113502.1; XP_023113504.1; XP_023113515.1; XP_023113506.1; XP_023113511.1	zinc finger BED-type containing 3	546.626673	-1.125244197	-2.181384665	4.36E-10	1.36E-08
LOC102902047	.	102902047	lncRNA	.	uncharacterized LOC102902047	435.7159131	2.313180453	4.96977471	2.67E-05	0.000153546
PDE8B	.	101083652	protein_coding	XP_019691391.2	phosphodiesterase 8B	365.8360088	1.073807045	2.104980758	1.34E-05	8.54E-05
WDR41	.	101101360	protein_coding	XP_019691398.1; XP_019691407.1; XP_019691402.1; XP_019691411.1; XP_019691403.1	WD repeat domain 41	1669.592414	1.126273997	2.1829423	3.90E-09	8.58E-08
LOC109492903	.	109492903	lncRNA	.	uncharacterized LOC109492903	38.63496348	2.98025425	7.891252208	0.009568096	0.02241465
LOC109501924	.	109501924	protein_coding	XP_019691426.1	extensin-like	10.47702942	2.932345176	7.633502563	0.000766432	0.00264557
BHMT	.	101085179	protein_coding	XP_023113573.1; XP_003981149.1	betaine--homocysteine S-methyltransferase	835.306743	2.195894927	4.581737889	1.45E-07	1.87E-06
LOC109501964	.	109501964	lncRNA	.	uncharacterized LOC109501964	39.54813219	2.76736748	6.808643895	7.08E-06	4.97E-05
LOC111557751	.	111557751	protein_coding	XP_023099477.1	translation initiation factor IF-2-like	13.3460326	-1.21197615	-2.316547317	0.014915529	0.032658392
LOC109502022	.	109502022	lncRNA	.	uncharacterized LOC109502022	14.24564764	2.177293088	4.523041045	0.012141142	0.027431866
SERINC5	.	101089919	protein_coding	XP_011282564.1	serine incorporator 5	3550.877038	-1.01342037	-2.018691385	1.21E-06	1.12E-05
SPZ1	.	101090168	protein_coding	XP_003981168.1	spermatogenic leucine zipper 1	539.949162	4.171922682	18.02494163	4.43E-05	0.000236288
ACOT12	.	101091423	protein_coding	XP_023113708.1; XP_023113697.1; XP_023113702.1; XP_023113695.1; XP_023113691.1	acyl-CoA thioesterase 12	541.6686805	1.804559775	3.493225496	0.002516934	0.007192925
ATG10	.	101091921	protein_coding	XP_019691822.1; XP_023113818.1; XP_019691825.1; XP_006927892.1; XP_006927890.1; XP_019691839.1; XP_019691786.1; XP_019691793.1; XP_006927889.1; XP_006927891.1; XP_019691777.1	autophagy related 10	1434.066947	1.671536731	3.185537301	8.30E-06	5.68E-05
LOC102901125	.	102901125	pseudogene	.	.	6.283054803	1.662479096	3.165600275	0.003883098	0.010373615
LOC109502094	.	109502094	protein_coding	XP_023113776.1	uncharacterized LOC109502094	209.3733731	3.350860402	10.20256787	0.01549469	0.033728233
RPS23	.	101092163	protein_coding	XP_003981174.2	ribosomal protein S23	6725.083826	-1.059899293	-2.084785989	0.000178806	0.000773386
ATP6AP1L	.	101093163	protein_coding	XP_011282639.1	ATPase H+ transporting accessory protein 1 like	363.896854	1.322973217	2.501811714	1.04E-05	6.83E-05
LOC111561306	.	111561306	lncRNA	.	uncharacterized LOC111561306	49.70750583	3.236330129	9.423938528	0.000724667	0.002523891
VCAN	.	101093662	protein_coding	XP_003981181.1; XP_003981180.1; XP_003981182.1; XP_003981179.1	versican	856.3060204	-2.068948731	-4.195808202	8.42E-06	5.75E-05
HAPLN1	.	101094398	protein_coding	XP_019691941.1; XP_006927896.1; XP_019691943.1; XP_019691938.1; XP_019691931.1	hyaluronan and proteoglycan link protein 1	359.4480049	-2.204955105	-4.610601909	5.77E-06	4.17E-05
EDIL3	.	101097205	protein_coding	XP_011282720.1; XP_011282716.1	EGF like repeats and discoidin domains 3	1416.76113	-1.168232885	-2.247362554	0.000954822	0.003181291
LOC109502184	.	109502184	lncRNA	.	uncharacterized LOC109502184	2.391329604	-4.56857943	-23.72900052	0.019485789	0.040907035
LOC102902054	.	102902054	lncRNA	.	uncharacterized LOC102902054	24.43967786	-1.637980259	-3.112298119	0.000992911	0.003288714
LOC111561691	.	111561691	lncRNA	.	uncharacterized LOC111561691	8.588635168	-2.050364412	-4.142105822	0.008118331	0.019484673
LOC109502228	.	109502228	lncRNA	.	uncharacterized LOC109502228	4.533607938	2.974136805	7.857861855	0.002963794	0.008247266
ADGRV1	.	101100444	protein_coding	XP_019692337.1; XP_023114119.1; XP_023114111.1; XP_019692332.1; XP_023114115.1; XP_023114121.1; XP_023114128.1; XP_023114108.1	adhesion G protein-coupled receptor V1	641.4914927	-1.173356248	-2.255357675	1.94E-07	2.40E-06
LOC109502285	.	109502285	lncRNA	.	uncharacterized LOC109502285	2.040891935	-4.344725157	-20.31854454	0.004263543	0.011231989
NR2F1	.	101087201	protein_coding	XP_023114173.1; XP_019692483.2; XP_019692481.2	nuclear receptor subfamily 2 group F member 1	180.0077968	-1.685886405	-3.217380143	3.44E-05	0.000190003
POU5F2	.	102900116	protein_coding	XP_019692637.1	POU domain class 5, transcription factor 2	531.5500707	2.768339801	6.813234208	0.006671134	0.016450416
LOC109502347	.	109502347	lncRNA	.	uncharacterized LOC109502347	65.8053778	3.23137909	9.391652898	0.001203091	0.003861876
LOC109502346	.	109502346	lncRNA	.	uncharacterized LOC109502346	48.13147658	5.563232749	47.28244545	1.01E-09	2.74E-08
FAM81B	.	101081117	protein_coding	XP_019692668.1; XP_019692678.1; XP_003981205.3; XP_011282961.1	family with sequence similarity 81 member B	2393.412093	3.829854704	14.2200507	0.010090277	0.023455928
SPATA9	.	101081606	protein_coding	XP_003981206.1; XP_019692735.1	spermatogenesis associated 9	704.1751478	4.030759174	16.3447927	0.000266026	0.001079192
LOC102900515	.	102900515	lncRNA	.	uncharacterized LOC102900515	98.80514902	2.835333235	7.137076496	0.000299203	0.001192694
ELL2	.	101082125	protein_coding	XP_004001557.1	elongation factor for RNA polymerase II 2	3260.211294	1.362910456	2.572035323	3.64E-05	0.000199227
LOC111561727	.	111561727	lncRNA	.	uncharacterized LOC111561727	353.9375503	2.115458833	4.333278113	7.24E-08	1.03E-06
LOC111561728	.	111561728	lncRNA	.	uncharacterized LOC111561728	95.19514853	1.658141365	3.156096605	1.57E-07	2.00E-06
LOC111561729	.	111561729	lncRNA	.	uncharacterized LOC111561729	15.47680199	4.706158285	26.10326355	3.30E-08	5.29E-07
LOC111561730	.	111561730	lncRNA	.	uncharacterized LOC111561730	37.02367617	2.991157782	7.951118281	0.000839409	0.002855206
LOC111561377	.	111561377	lncRNA	.	uncharacterized LOC111561377	9.073310452	3.714422746	13.12661245	7.67E-07	7.60E-06
LOC111561739	.	111561739	lncRNA	.	uncharacterized LOC111561739	21.8096027	3.148028872	8.86443618	0.001615846	0.004940733
CAST	.	101088981	protein_coding	XP_023114456.1; XP_011283054.2; XP_023114441.1; XP_023114444.1; XP_023114453.1; XP_023114434.1; XP_011283029.2; XP_023114447.1; XP_011283053.1; XP_011283052.1	calpastatin	2023.32095	1.547146657	2.922385817	1.27E-08	2.32E-07
LOC111561738	.	111561738	lncRNA	.	uncharacterized LOC111561738	1.640874428	-4.031937517	-16.35814801	0.009154895	0.021582406
ERAP1	.	101083063	protein_coding	XP_023114414.1; XP_023114428.1; XP_011283026.1; XP_023114415.1; XP_023114420.1	endoplasmic reticulum aminopeptidase 1	529.0420525	-1.678024974	-3.199895904	3.60E-06	2.81E-05
LNPEP	.	101083321	protein_coding	XP_003981211.1; XP_019692947.1	leucyl and cystinyl aminopeptidase	1118.189083	1.409514212	2.656476982	2.81E-06	2.27E-05
LOC109502451	.	109502451	protein_coding	XP_023114473.1	2'-5'-oligoadenylate synthase 3-like	31.60492859	2.240820688	4.726658678	7.49E-05	0.000368806
LOC111561742	.	111561742	lncRNA	.	uncharacterized LOC111561742	8.743591347	5.523044735	45.98351148	1.64E-06	1.44E-05
LOC109502461	.	109502461	lncRNA	.	uncharacterized LOC109502461	20.29751491	-1.260835389	-2.396344605	0.017302663	0.036998262
LOC101083826	.	101083826	pseudogene	.	.	7.430073974	5.346447359	40.68562812	1.05E-05	6.94E-05
LOC111561747	.	111561747	lncRNA	.	uncharacterized LOC111561747	4.639608935	-2.176577344	-4.520797648	0.024324018	0.049383249
SLCO6A1	.	101090988	protein_coding	XP_011283106.1; XP_019693064.1; XP_019693071.1	solute carrier organic anion transporter family member 6A1	3472.9075	3.037588372	8.211173232	0.007433391	0.018050722
PAM	.	101084598	protein_coding	XP_023114575.1; XP_023114559.1; XP_023114594.1; XP_023114580.1; XP_023114585.1; XP_023114595.1; XP_023114582.1; XP_023114583.1; XP_023114561.1; XP_023114592.1; XP_023114591.1; XP_023114598.1; XP_023114565.1; XP_023114558.1; XP_023114604.1; XP_023114581.1	peptidylglycine alpha-amidating monooxygenase	8036.607719	-1.468226833	-2.766816247	4.75E-07	5.05E-06
LOC111561758	.	111561758	pseudogene	.	.	7.85332287	-1.486942423	-2.802943032	0.015947399	0.034540655
LOC109492962	.	109492962	lncRNA	.	uncharacterized LOC109492962	3.810039837	2.958503995	7.773174992	0.008676334	0.020603347
EFNA5	.	101085951	protein_coding	XP_006927926.1; XP_003981221.1	ephrin A5	223.7396623	-1.946517766	-3.854430637	0.000293741	0.00117386
LOC109502603	.	109502603	lncRNA	.	uncharacterized LOC109502603	52.1933986	2.288890926	4.886802929	0.001698356	0.005148787
TMEM232	.	101085600	protein_coding	XP_023114681.1; XP_023114696.1; XP_023114686.1; XP_023114689.1	transmembrane protein 232	383.3958711	2.961319828	7.788361388	4.73E-05	0.000250046
SLC25A46	.	101095153	protein_coding	XP_011283234.2; XP_011283241.2	solute carrier family 25 member 46	1070.181889	1.644753328	3.126943883	2.63E-11	1.20E-09
TSLP	.	101085857	protein_coding	XP_003981290.1	thymic stromal lymphopoietin	7.938714965	-2.999059837	-7.99478833	0.002096252	0.006159473
CAMK4	.	101095400	protein_coding	XP_019693493.1; XP_003981242.1	calcium/calmodulin dependent protein kinase IV	153.5937024	1.857963597	3.624956284	5.80E-05	0.00029786
LOC109502633	.	109502633	lncRNA	.	uncharacterized LOC109502633	7.046463355	6.410197031	85.04750636	0.000695371	0.002441418
LOC102899657	.	102899657	lncRNA	.	uncharacterized LOC102899657	19.65016397	2.729942835	6.634293484	0.010856859	0.024960842
LOC111561785	.	111561785	lncRNA	.	uncharacterized LOC111561785	135.5308237	1.932678207	3.817632439	1.59E-06	1.41E-05
NREP	.	101095639	protein_coding	XP_011283262.1	neuronal regeneration related protein	2531.329044	-1.737607092	-3.334815837	1.91E-09	4.65E-08
EPB41L4A	.	101095883	protein_coding	XP_019693619.2; XP_019693621.2; XP_019693623.2; XP_019693615.2; XP_019693629.2	erythrocyte membrane protein band 4.1 like 4A	242.0961916	-1.456746993	-2.744887447	6.04E-08	8.83E-07
LOC102900047	.	102900047	lncRNA	.	uncharacterized LOC102900047	562.7532576	2.936330734	7.654619863	0.005258913	0.013444235
LOC109502720	.	109502720	lncRNA	.	uncharacterized LOC109502720	169.1505067	2.718700885	6.582797807	4.54E-06	3.40E-05
DBN1	.	493831	protein_coding	XP_023114873.1; XP_023114871.1	drebrin 1	633.0584319	-1.098744146	-2.141681798	1.33E-05	8.47E-05
F12	.	100313488	protein_coding	NP_001161684.2	coagulation factor XII	41.04198661	1.409605325	2.656644756	0.001998415	0.005907703
SLC34A1	.	101099178	protein_coding	XP_019693814.1; XP_003981259.1; XP_019693810.1; XP_019693823.1	solute carrier family 34 member 1	29.12683903	5.117994606	34.72721007	6.88E-08	9.88E-07
RGS14	.	101099431	protein_coding	XP_006927944.1	regulator of G protein signaling 14	52.22133917	4.094546904	17.08368034	4.56E-10	1.41E-08
LOC111561827	.	111561827	lncRNA	.	uncharacterized LOC111561827	6.778905798	4.327512835	20.07757099	7.72E-06	5.35E-05
UIMC1	.	101101543	protein_coding	XP_023115016.1; XP_019693917.1; XP_023115013.1; XP_023115028.1	ubiquitin interaction motif containing 1	4550.77702	1.047637948	2.067142647	0.001392026	0.004362877
HK3	.	101080358	protein_coding	XP_019693902.1	hexokinase 3	308.4933472	3.104844787	8.603029516	0.001641913	0.005011888
UNC5A	.	101087901	protein_coding	XP_023115010.1; XP_011283609.2	unc-5 netrin receptor A	91.66340526	-1.20956035	-2.312671491	0.000132599	0.000600045
LOC111561854	.	111561854	lncRNA	.	uncharacterized LOC111561854	1.766473444	4.410246788	21.26260991	0.004539019	0.011853192
LOC109502872	.	109502872	lncRNA	.	uncharacterized LOC109502872	48.40018322	3.168887738	8.993531542	0.003017017	0.008380732
NSG2	.	101089673	protein_coding	XP_003981303.1	neuronal vesicle trafficking associated 2	30.89799736	1.006910593	2.009603097	0.020703553	0.043085024
LOC102899162	.	102899162	lncRNA	.	uncharacterized LOC102899162	404.8866661	1.668762929	3.179418502	0.000466434	0.001743491
CPEB4	.	101089920	protein_coding	XP_011283696.1; XP_019694276.1; XP_003981305.1; XP_006927972.1	cytoplasmic polyadenylation element binding protein 4	1431.281508	1.486009327	2.80113075	5.80E-07	5.99E-06
LOC109502911	.	109502911	lncRNA	.	uncharacterized LOC109502911	67.83558522	4.455102351	21.93408093	6.76E-08	9.75E-07
LOC102899379	.	102899379	protein_coding	XP_019695347.1	uncharacterized LOC102899379	113.37926	1.500861828	2.830117257	0.003214704	0.008846759
LOC111561893	.	111561893	lncRNA	.	uncharacterized LOC111561893	66.4098213	1.093510011	2.133925799	0.001737702	0.005243086
LOC109502936	.	109502936	lncRNA	.	uncharacterized LOC109502936	49.29294375	3.40773614	10.61281993	0.000205985	0.000871365
LOC111561894	.	111561894	lncRNA	.	uncharacterized LOC111561894	38.5322679	4.624067293	24.65942565	7.07E-05	0.000350816
LOC109502942	.	109502942	lncRNA	.	uncharacterized LOC109502942	10.08438323	4.562845794	23.63488261	1.62E-08	2.86E-07
LOC111561898	.	111561898	lncRNA	.	uncharacterized LOC111561898	21.85482404	3.139495326	8.812157778	0.002361485	0.006811117
EFCAB9	.	101092417	protein_coding	XP_023115378.1	EF-hand calcium binding domain 9	266.6824303	3.344348287	10.15661875	0.004388285	0.011508816
SMIM23	.	102900318	protein_coding	XP_023115416.1	small integral membrane protein 23	118.6515767	4.652381709	25.14817337	0.000633291	0.002255485
RANBP17	.	101099021	protein_coding	XP_023115430.1; XP_023115433.1; XP_023115431.1; XP_023115432.1	RAN binding protein 17	2191.075586	1.277757005	2.424617223	0.000317935	0.001255499
LOC111561905	.	111561905	lncRNA	.	uncharacterized LOC111561905	35.13098534	1.952245465	3.869763678	0.005033039	0.012947581
LOC109503008	.	109503008	protein_coding	XP_019694633.1; XP_019694635.1	uncharacterized LOC109503008	27.84926082	5.12686896	34.94148358	2.64E-07	3.10E-06
LOC109503021	.	109503021	lncRNA	.	uncharacterized LOC109503021	34.42601465	6.033156886	65.48791915	1.89E-09	4.63E-08
KCNIP1	.	101095884	protein_coding	XP_011283835.1; XP_019694645.1; XP_011283831.1; XP_019694641.1	potassium voltage-gated channel interacting protein 1	149.0324327	-1.938410621	-3.832831621	4.88E-05	0.000256887
LOC109503037	.	109503037	lncRNA	.	uncharacterized LOC109503037	9.387549396	1.777341203	3.427938445	0.006320354	0.015711606
LOC109503036	.	109503036	lncRNA	.	uncharacterized LOC109503036	100.8360702	1.177693497	2.262148277	0.00293091	0.008172412
FAM196B	.	101097789	protein_coding	XP_019694691.1; XP_019694683.1; XP_023115504.1; XP_019694694.1; XP_003981340.1	family with sequence similarity 196 member B	31.78986391	2.71199045	6.552250211	0.002060544	0.0060708
SPDL1	.	105260873	protein_coding	XP_023115518.1; XP_023115527.1; XP_023115522.1	spindle apparatus coiled-coil protein 1	2052.06493	1.710283125	3.272250342	3.99E-05	0.000216129
LOC109503059	.	109503059	lncRNA	.	uncharacterized LOC109503059	42.70041585	1.306504191	2.473414776	0.001417147	0.004428062
LOC109503066	.	109503066	lncRNA	.	uncharacterized LOC109503066	67.95737012	5.062175317	33.40924134	2.93E-08	4.77E-07
LOC109503067	.	109503067	lncRNA	.	uncharacterized LOC109503067	26.4578083	4.845810476	28.75638613	6.93E-06	4.88E-05
LOC111561917	.	111561917	lncRNA	.	uncharacterized LOC111561917	6.54770807	-2.20770876	-4.619410513	0.006012277	0.015056153
TENM2	.	101085858	protein_coding	XP_019694757.1; XP_019694748.1; XP_023115681.1; XP_023115655.1; XP_023115630.1; XP_023115620.1; XP_023115645.1; XP_023115618.1; XP_023115611.1; XP_019694733.1; XP_023115636.1; XP_019694763.1; XP_019694754.1; XP_019694755.1; XP_023115710.1; XP_019694750.1; XP_019694753.1	teneurin transmembrane protein 2	212.7079162	1.174286664	2.256812659	6.39E-05	0.000322581
LOC109503242	.	109503242	lncRNA	.	uncharacterized LOC109503242	30.93433603	5.969434985	62.65835481	1.13E-14	1.60E-12
LOC109503251	.	109503251	lncRNA	.	uncharacterized LOC109503251	7.788702448	4.573544916	23.81081201	1.55E-05	9.68E-05
LOC109503243	.	109503243	lncRNA	.	uncharacterized LOC109503243	36.13441986	3.303615464	9.873868723	2.31E-06	1.93E-05
LOC109503245	.	109503245	lncRNA	.	uncharacterized LOC109503245	6.163464089	5.017484485	32.39017786	1.06E-06	1.00E-05
LOC109503252	.	109503252	lncRNA	.	uncharacterized LOC109503252	63.82177346	2.412358823	5.32344003	0.000109476	0.000510632
HMMR	.	101087202	protein_coding	XP_023115775.1; XP_023115781.1	hyaluronan mediated motility receptor	1321.254665	1.34905673	2.547455121	5.79E-07	5.97E-06
LOC101087967	.	101087967	pseudogene	.	.	221.5085136	4.277770413	19.39711805	0.007624738	0.018459112
LOC109503271	.	109503271	lncRNA	.	uncharacterized LOC109503271	107.1407281	3.76647032	13.60882233	4.24E-17	1.29E-14
GABRG2	.	100286791	protein_coding	XP_003981391.1; XP_003981390.1	gamma-aminobutyric acid type A receptor gamma2 subunit	92.9576511	1.657329098	3.154320156	0.015356848	0.033462461
GABRA1	.	100286792	protein_coding	XP_019694902.1; XP_019694906.1; XP_019694909.1; XP_006928021.1	gamma-aminobutyric acid type A receptor alpha1 subunit	7.084775119	-2.289768641	-4.889776896	0.010223312	0.023719042
GABRB2	.	101094237	protein_coding	XP_019694931.1; XP_011283950.1; XP_011283953.1	gamma-aminobutyric acid type A receptor beta2 subunit	149.0676005	-1.684839712	-3.215046741	1.47E-05	9.21E-05
ATP10B	.	101084853	protein_coding	XP_023115820.1	ATPase phospholipid transporting 10B (putative)	44.55296209	3.510898397	11.39949807	0.000113329	0.000525445
LOC109492990	.	109492990	lncRNA	.	uncharacterized LOC109492990	32.24095621	5.473334487	44.42606593	5.49E-08	8.14E-07
ZBED8	.	101083742	protein_coding	XP_003981370.1	zinc finger BED-type containing 8	350.2235301	-1.025932205	-2.036274709	8.48E-08	1.18E-06
CCNJL	.	101083239	protein_coding	XP_019695017.1; XP_011283997.1	cyclin J like	1166.486942	-1.110549482	-2.159278725	8.80E-07	8.54E-06
IL12B	IL-12.p40	768273	protein_coding	NP_001070881.1	interleukin 12B	16.23084364	-1.566435869	-2.96172126	0.001111497	0.00361029
LOC109503425	.	109503425	lncRNA	.	uncharacterized LOC109503425	6.488083907	2.732452948	6.645846393	0.011533409	0.02626667
LOC109503447	.	109503447	lncRNA	.	uncharacterized LOC109503447	8.405154765	3.109109765	8.628499916	0.001116996	0.003624044
LOC109503443	.	109503443	lncRNA	.	uncharacterized LOC109503443	84.31024808	3.684776642	12.85962477	0.01095731	0.025147364
LOC101091505	.	101091505	pseudogene	.	.	17.36456701	3.044235437	8.249092633	0.001604035	0.004909331
SOX30	.	101090991	protein_coding	XP_011284081.2; XP_023115900.1	SRY-box 30	1157.37995	2.526859032	5.763155842	8.01E-08	1.13E-06
NIPAL4	.	101090487	protein_coding	XP_023115924.1	NIPA like domain containing 4	19.71968154	-1.623617885	-3.081468162	0.001563533	0.004806398
LOC111561642	.	111561642	lncRNA	.	uncharacterized LOC111561642	5.690036295	4.145714178	17.70045054	0.000375982	0.001449461
FAM71B	.	101090233	protein_coding	XP_003981397.2	family with sequence similarity 71 member B	1069.254604	4.490724149	22.48240003	0.000915372	0.003069863
TIMD4	.	102901239	protein_coding	XP_006927992.2; XP_006927991.1; XP_023115959.1; XP_019695448.1; XP_019695436.1	T-cell immunoglobulin and mucin domain containing 4	683.1598024	3.280320401	9.715716553	7.09E-09	1.42E-07
LOC109503510	.	109503510	lncRNA	.	uncharacterized LOC109503510	42.53896989	1.87022408	3.655893592	0.000229335	0.000953546
HAND1	.	101096445	protein_coding	XP_003981409.1; XP_019695527.1	heart and neural crest derivatives expressed 1	2.851515141	-4.832390732	-28.49013854	0.010914276	0.025060631
GALNT10	.	101097132	protein_coding	XP_023116018.1; XP_023116021.1	polypeptide N-acetylgalactosaminyltransferase 10	932.1878914	1.21403733	2.319859336	4.31E-14	4.81E-12
LOC109503527	.	109503527	lncRNA	.	uncharacterized LOC109503527	4.23522589	5.675246533	51.09982809	4.08E-07	4.46E-06
LOC102901740	.	102901740	pseudogene	.	.	1.369286088	4.033059963	16.37087993	0.009300857	0.021874365
LOC109493004	.	109493004	lncRNA	.	uncharacterized LOC109493004	8.649098351	3.731772133	13.28542185	0.008401295	0.020058065
LOC102901885	.	102901885	lncRNA	.	uncharacterized LOC102901885	909.5721857	2.968777671	7.828726648	0.000852746	0.002892681
ATOX1	.	101084170	protein_coding	XP_011284260.1	antioxidant 1 copper chaperone	2417.790755	2.161312337	4.47321573	7.14E-09	1.43E-07
LOC109503560	.	109503560	lncRNA	.	uncharacterized LOC109503560	171.4315908	2.983999725	7.911765825	0.016682752	0.035867917
SPARC	.	101099861	protein_coding	XP_003981423.1	secreted protein acidic and cysteine rich	42038.6416	-2.010510657	-4.029248143	5.06E-09	1.06E-07
FAT2	.	101084423	protein_coding	XP_006928032.3	FAT atypical cadherin 2	159.0258302	1.516775285	2.861507296	0.002508129	0.007171334
LOC111562261	.	111562261	lncRNA	.	uncharacterized LOC111562261	21.52314339	3.689390559	12.90081728	2.73E-05	0.000156002
SLC36A3	.	101100619	protein_coding	XP_023116096.1; XP_003981426.2; XP_019666006.2	solute carrier family 36 member 3	431.7683626	3.897460097	14.90226892	2.85E-05	0.000161905
LOC109491407	.	109491407	pseudogene	.	.	83.47007612	2.531824728	5.783026558	0.022867766	0.046811105
CCDC69	.	101084683	protein_coding	XP_006928131.1	coiled-coil domain containing 69	1243.074884	-1.089120835	-2.127443526	0.001554044	0.004781841
LOC101084936	.	101084936	protein_coding	XP_019666614.1	platelet-derived growth factor receptor-like protein	239.0498201	-5.417247846	-42.73208618	1.07E-06	1.01E-05
ANXA6	.	101101544	protein_coding	XP_003981430.1; XP_019666059.1; XP_003981429.1	annexin A6	1332.332864	-1.11952947	-2.172760971	4.20E-06	3.19E-05
LOC111562273	.	111562273	lncRNA	.	uncharacterized LOC111562273	81.10282806	1.742173532	3.34538797	0.001717883	0.005196226
CAMK2A	.	101084342	protein_coding	XP_011284390.1; XP_023116227.1; XP_011284381.1	calcium/calmodulin dependent protein kinase II alpha	41.78317089	1.699611394	3.248134547	0.00026473	0.001074848
CDX1	.	101086702	protein_coding	XP_023116236.1	caudal type homeobox 1	76.53494163	1.316486694	2.490588531	4.72E-08	7.18E-07
SLC26A2	.	101087205	protein_coding	XP_011284417.1; XP_019666296.1	solute carrier family 26 member 2	610.7735015	1.298164963	2.459158908	9.38E-10	2.58E-08
AFAP1L1	.	101088217	protein_coding	XP_023116330.1	actin filament associated protein 1 like 1	315.2525707	-1.066608565	-2.094503891	0.00061932	0.002213974
LOC111562304	.	111562304	lncRNA	.	uncharacterized LOC111562304	50.99449244	4.773533534	27.3512248	7.48E-10	2.14E-08
LOC109493018	.	109493018	lncRNA	.	uncharacterized LOC109493018	22.06549918	5.407152267	42.43410275	6.39E-10	1.87E-08
HTR4	.	101088723	protein_coding	XP_023116396.1; XP_023116395.1; XP_023116398.1	5-hydroxytryptamine receptor 4	59.35511377	-1.670797271	-3.183904958	1.85E-05	0.000112206
SPINK9	.	102901188	protein_coding	XP_006928079.1	serine peptidase inhibitor, Kazal type 9	61.16129237	4.082501822	16.94164221	2.70E-05	0.00015497
LOC111561695	.	111561695	lncRNA	.	uncharacterized LOC111561695	1.633977141	4.30086127	19.71007375	0.00460129	0.01198525
LOC101089242	.	101089242	protein_coding	XP_023116467.1; XP_023116463.1; XP_023116462.1; XP_023116461.1	chondroitin sulfate proteoglycan 4-like	392.8115922	-2.611847972	-6.112861891	6.96E-06	4.90E-05
SNX18	.	101089494	protein_coding	XP_023116476.1; XP_023116480.1	sorting nexin 18	192.3433927	-1.102163455	-2.146763783	0.00053302	0.001949694
HSPB3	.	101088721	protein_coding	XP_006928081.1	heat shock protein family B (small) member 3	9.164331346	2.416501236	5.3387472	0.008505132	0.020270541
LOC109491654	.	109491654	lncRNA	.	uncharacterized LOC109491654	27.99918811	1.569723317	2.968477786	0.000254133	0.00103888
FST	.	101089985	protein_coding	XP_023116549.1; XP_023116552.1; XP_023116550.1	follistatin	90.17344348	-1.637588373	-3.111452827	0.006463184	0.016011969
ITGA2	.	101090237	protein_coding	XP_023116553.1	integrin subunit alpha 2	78.68406882	-1.361116586	-2.568839201	0.004698564	0.012198743
LOC111562338	.	111562338	lncRNA	.	uncharacterized LOC111562338	4.425674465	3.254119487	9.540861143	0.016182621	0.034968263
LOC111562346	.	111562346	lncRNA	.	uncharacterized LOC111562346	135.6002604	2.464845639	5.520678697	7.87E-09	1.54E-07
NNT	.	101090743	protein_coding	XP_011284587.1; XP_023116629.1; XP_006928085.1; XP_023116627.1; XP_003981475.1	nicotinamide nucleotide transhydrogenase	626.462246	-1.164217199	-2.241115806	4.30E-09	9.30E-08
LOC109493037	.	109493037	protein_coding	XP_023101451.1	uncharacterized LOC109493037	42.82590875	3.489728178	11.23344228	0.001133196	0.003669548
LOC109491372	.	109491372	pseudogene	.	.	19.46496588	1.815424906	3.519632763	0.001493807	0.004626269
LOC101092993	.	101092993	pseudogene	.	.	29.35813395	1.932511877	3.817192326	4.17E-08	6.48E-07
CCDC152	.	101093498	protein_coding	XP_006928093.3	coiled-coil domain containing 152	207.2676708	1.440946699	2.714989651	0.001335603	0.004214501
LOC101093750	.	101093750	pseudogene	.	.	13.40507635	1.007809834	2.010856086	0.007214239	0.017584056
LOC109491841	.	109491841	lncRNA	.	uncharacterized LOC109491841	22.67156556	4.048282764	16.54453414	3.30E-06	2.61E-05
LOC102899330	.	102899330	lncRNA	.	uncharacterized LOC102899330	293.9952693	3.59853419	12.11341878	0.001166831	0.003762747
PLCXD3	.	101094651	protein_coding	XP_019666957.1; XP_019666969.1; XP_019666963.1	phosphatidylinositol specific phospholipase C X domain containing 3	81.94182811	2.24436409	4.738282087	1.62E-12	1.11E-10
MROH2B	.	101094240	protein_coding	XP_019667002.1; XP_023094611.1; XP_023094612.1; XP_019667010.1	maestro heat like repeat family member 2B	5661.499881	2.960099279	7.781775061	0.007141275	0.01743288
PRKAA1	.	101095885	protein_coding	XP_023094640.1; XP_023094642.1; XP_023094634.1; XP_023094637.1; XP_023094633.1; XP_023094632.1; XP_023094644.1; XP_011284704.1	protein kinase AMP-activated catalytic subunit alpha 1	1687.737464	2.069029388	4.196042784	2.62E-16	6.06E-14
LOC102899686	.	102899686	lncRNA	.	uncharacterized LOC102899686	51.82872432	1.156691324	2.229455377	0.000182801	0.000787296
LOC109491908	.	109491908	lncRNA	.	uncharacterized LOC109491908	2.403199403	4.861266911	29.06612634	0.012079439	0.027309663
EGFLAM	.	101097453	protein_coding	XP_011284752.1; XP_011284756.1; XP_019667215.1	EGF like, fibronectin type III and laminin G domains	739.7459463	-1.023874911	-2.033373034	0.000971516	0.0032265
GDNF	.	101097871	protein_coding	XP_006928107.1	glial cell derived neurotrophic factor	79.01618907	-1.288800598	-2.443248487	0.008361954	0.01998405
CA1H5orf42	.	101096950	protein_coding	XP_023101735.1	chromosome A1 C5orf42 homolog	3755.468507	1.590162087	3.010831742	4.13E-10	1.30E-08
SPEF2	.	101100945	protein_coding	XP_011284855.1	sperm flagellar 2	906.025425	1.583775424	2.997532559	3.01E-07	3.46E-06
LOC109493060	.	109493060	lncRNA	.	uncharacterized LOC109493060	7.781369875	2.537663453	5.806478446	0.009622064	0.02252452
LOC101101193	.	101101193	pseudogene	.	.	10.79482008	3.157848555	8.924977643	9.93E-05	0.000470085
PRLR	.	101101444	protein_coding	XP_003981512.1	prolactin receptor	87.05612452	-1.768576678	-3.407176485	0.000536522	0.001960046
AGXT2	.	101097947	protein_coding	XP_003981567.1	alanine--glyoxylate aminotransferase 2	4.610912809	-2.124549599	-4.360669341	0.023154039	0.047328283
DNAJC21	.	101098197	protein_coding	XP_023094839.1	DnaJ heat shock protein family (Hsp40) member C21	3274.825854	1.65512292	3.149500237	4.37E-12	2.61E-10
TTC23L	.	101098438	protein_coding	XP_023094866.1; XP_023094861.1; XP_019667635.1; XP_019667617.1; XP_023094863.1; XP_011284877.1; XP_023094877.1	tetratricopeptide repeat domain 23 like	786.7721825	3.124898327	8.723447062	1.02E-09	2.76E-08
LOC102901355	.	102901355	lncRNA	.	uncharacterized LOC102901355	6.041219522	2.635030698	6.211883177	0.002103023	0.006173042
C1QTNF3	.	101081444	protein_coding	XP_006928124.1; XP_003981518.1; XP_003981517.1	C1q and TNF related 3	180.6787556	2.388695398	5.236835901	6.15E-09	1.26E-07
RXFP3	.	101082127	protein_coding	XP_003981520.3	relaxin/insulin like family peptide receptor 3	5.951905883	2.524603881	5.754154194	0.002947421	0.008208873
LOC111556589	.	111556589	lncRNA	.	uncharacterized LOC111556589	28.74991472	4.186432176	18.20713699	4.71E-08	7.17E-07
CDH6	.	101100869	protein_coding	XP_019667936.1; XP_019667919.1; XP_023095072.1; XP_019667915.1; XP_019667908.1	cadherin 6	121.1221245	1.812191916	3.511754314	5.22E-07	5.46E-06
LOC109493089	.	109493089	lncRNA	.	uncharacterized LOC109493089	24.49137538	4.08044806	16.91754194	4.22E-05	0.000226478
LOC109493090	.	109493090	lncRNA	.	uncharacterized LOC109493090	20.45935824	4.469623087	22.15596236	6.32E-05	0.000319837
LOC111561773	.	111561773	lncRNA	.	uncharacterized LOC111561773	8.950547763	3.554155486	11.74647099	0.000549338	0.0020002
LOC109493093	.	109493093	lncRNA	.	uncharacterized LOC109493093	74.04317152	3.988369285	15.87152978	0.000172842	0.000751219
LOC101086288	.	101086288	protein_coding	XP_019667978.1; XP_011284977.1	cadherin-10	39.83285271	-3.164396918	-8.965580006	0.007810679	0.018856741
CDH12	.	101085526	protein_coding	XP_019668016.1; XP_006928156.1; XP_019668009.1	cadherin 12	71.71371547	1.521951902	2.871793278	0.000174754	0.000758263
LOC102902217	.	102902217	lncRNA	.	uncharacterized LOC102902217	108.2128832	3.907754022	15.00897991	0.007594748	0.018395826
LOC101088465	.	101088465	pseudogene	.	.	179.1773653	1.118108283	2.170621657	0.014744212	0.03234749
ZNF622	.	101087970	protein_coding	XP_006928161.1	zinc finger protein 622	1467.016483	1.016359158	2.022807675	1.73E-10	6.00E-09
LOC109492397	.	109492397	protein_coding	XP_023102613.1	spidroin-1-like	70.25568171	1.821093033	3.533488057	0.000143062	0.000639917
Mar-11	.	101089674	protein_coding	XP_023095210.1	membrane associated ring-CH-type finger 11	1717.087818	2.509751631	5.695220229	0.004827849	0.012495943
FBXL7	.	101089921	protein_coding	XP_019668244.1; XP_006928163.1	F-box and leucine rich repeat protein 7	131.1822644	-1.47995807	-2.78940626	0.00547419	0.013921373
LOC109492206	.	109492206	lncRNA	.	uncharacterized LOC109492206	29.97754518	2.384859272	5.22292965	0.008346364	0.019957677
ANKH	.	101090416	protein_coding	XP_019668262.1; XP_011285320.1	ANKH inorganic pyrophosphate transport regulator	265.4429324	-1.462743843	-2.756320866	0.000187553	0.000805269
CTNND2	.	101092165	protein_coding	XP_023095256.1; XP_023095249.1	catenin delta 2	414.7151742	-1.434167535	-2.702261954	6.21E-05	0.000315242
LOC109492227	.	109492227	lncRNA	.	uncharacterized LOC109492227	43.28530235	3.844426742	14.3644091	3.32E-07	3.75E-06
LOC109492239	.	109492239	lncRNA	.	uncharacterized LOC109492239	43.31261687	2.990567758	7.947867152	4.07E-11	1.73E-09
ROPN1L	.	101092664	protein_coding	XP_003981601.2	rhophilin associated tail protein 1 like	7334.365547	3.030648014	8.171766686	0.000245596	0.00100974
LOC102899766	.	102899766	lncRNA	.	uncharacterized LOC102899766	299.7385758	4.110715815	17.27622152	0.013897397	0.030792277
LOC109492282	.	109492282	lncRNA	.	uncharacterized LOC109492282	9.617832983	-1.869069202	-3.652968219	0.004399378	0.011532635
SEMA5A	.	101098118	protein_coding	XP_023095343.1; XP_023095369.1; XP_023095341.1; XP_023095360.1; XP_023095370.1; XP_023095345.1; XP_023095363.1; XP_023095353.1; XP_023095366.1	semaphorin 5A	1007.944126	-1.322810486	-2.501529535	6.79E-06	4.80E-05
LOC109492284	.	109492284	lncRNA	.	uncharacterized LOC109492284	62.87348184	4.851700483	28.87402813	8.49E-09	1.65E-07
LOC109492286	.	109492286	lncRNA	.	uncharacterized LOC109492286	9.728863325	3.04778363	8.269405582	0.015726139	0.034136183
LOC102899839	.	102899839	lncRNA	.	uncharacterized LOC102899839	251.6439416	2.162173116	4.475885455	0.00560271	0.014197856
LOC111561861	.	111561861	lncRNA	.	uncharacterized LOC111561861	7.602587166	3.303442497	9.872685	0.001681217	0.005110042
LOC111556634	.	111556634	lncRNA	.	uncharacterized LOC111556634	29.7435514	2.740843276	6.684609464	1.64E-08	2.89E-07
CA1H5orf49	.	101094081	protein_coding	XP_023095411.1; XP_023095413.1	chromosome A1 C5orf49 homolog	248.3097186	2.776022544	6.849613309	1.31E-09	3.40E-08
LOC111556636	.	111556636	lncRNA	.	uncharacterized LOC111556636	32.15800489	2.653652891	6.292585399	0.01654413	0.035604707
LOC109492295	.	109492295	lncRNA	.	uncharacterized LOC109492295	87.34003251	2.278481012	4.851668612	1.43E-06	1.29E-05
LOC111561866	.	111561866	lncRNA	.	uncharacterized LOC111561866	56.68073567	2.858226465	7.251233671	1.47E-07	1.90E-06
UBE2QL1	.	105261022	protein_coding	XP_011285622.3	ubiquitin conjugating enzyme E2 Q family like 1	48.65447196	-2.369515207	-5.167674523	9.92E-09	1.87E-07
LOC109492305	.	109492305	lncRNA	.	uncharacterized LOC109492305	73.27817898	-1.629196448	-3.093406543	0.007569903	0.018340294
LOC109493149	.	109493149	lncRNA	.	uncharacterized LOC109493149	8.187485389	3.368327327	10.32684267	3.31E-05	0.000183519
LOC109493152	.	109493152	lncRNA	.	uncharacterized LOC109493152	14.04621632	7.406758483	169.6900876	5.73E-11	2.34E-09
LOC109493154	.	109493154	lncRNA	.	uncharacterized LOC109493154	5.932934063	6.15970155	71.49158586	1.47E-07	1.90E-06
LOC102900491	.	102900491	lncRNA	.	uncharacterized LOC102900491	167.7099089	3.85562162	14.47630616	0.004501542	0.011767619
LOC111561891	.	111561891	lncRNA	.	uncharacterized LOC111561891	3.347591027	5.330022989	40.22506896	0.001057833	0.003465709
LOC109493156	.	109493156	lncRNA	.	uncharacterized LOC109493156	81.97712904	3.888437144	14.80935748	0.000404727	0.001543203
LOC109493157	.	109493157	lncRNA	.	uncharacterized LOC109493157	60.74276578	3.442256665	10.86982392	0.002705943	0.007649989
IRX2	.	101100623	protein_coding	XP_023095534.1	iroquois homeobox 2	19.33243228	-2.566638096	-5.924272886	2.46E-05	0.000143014
LOC109493161	.	109493161	lncRNA	.	uncharacterized LOC109493161	5.138994042	5.951225627	61.87246588	7.42E-09	1.48E-07
IRX4	.	101100870	protein_coding	XP_023095549.1; XP_023095545.1; XP_023095551.1	iroquois homeobox 4	245.7095291	2.264041645	4.803352364	1.34E-05	8.53E-05
LOC109492418	.	109492418	lncRNA	.	uncharacterized LOC109492418	59.0424727	2.69035437	6.454719355	1.04E-09	2.82E-08
TERT	.	100144612	protein_coding	XP_023095605.1; XP_023095586.1; XP_023095585.1; XP_023095592.1; XP_023095604.1; XP_023095621.1; XP_023095597.1; XP_023095601.1; XP_023095614.1; XP_023095610.1; XP_023095587.1; XP_023095623.1; XP_023095615.1; XP_023095616.1; XP_023095625.1; XP_023095629.1	telomerase reverse transcriptase	141.9175049	-1.009137755	-2.01270782	0.001562519	0.004804309
LOC109492456	.	109492456	lncRNA	.	uncharacterized LOC109492456	1.815939117	4.458185018	21.98099851	0.001676165	0.005097993
CEP72	.	101082215	protein_coding	XP_019668761.1; XP_003981641.1; XP_019668764.1; XP_023095735.1	centrosomal protein 72	2179.97377	1.451918087	2.735715275	0.001208593	0.003875604
EXOC3	.	101096289	protein_coding	XP_003981614.1; XP_006928189.1; XP_019668819.1	exocyst complex component 3	3885.60048	1.026216722	2.036676327	1.69E-10	5.88E-09
LOC109492498	.	109492498	lncRNA	.	uncharacterized LOC109492498	42.78338157	1.23300878	2.350566962	2.64E-05	0.000151815
LOC109492505	.	109492505	lncRNA	.	uncharacterized LOC109492505	10.52165062	5.358471486	41.0261391	7.83E-08	1.11E-06
LOC101081959	.	101081959	protein_coding	XP_023105313.1; XP_023105314.1	uncharacterized LOC101081959	540.8715637	2.610143441	6.105643864	1.14E-05	7.39E-05
LOC111558917	.	111558917	protein_coding	XP_023105315.1	uncharacterized LOC111558917	56.62444839	2.699322761	6.494969544	0.006219012	0.015492704
LOC105260677	.	105260677	protein_coding	XP_023105316.1	chondroitin sulfate synthase 3	12.5144114	-1.75155106	-3.36720384	0.003932921	0.010488156
THEG	.	101089496	protein_coding	XP_006928211.1; XP_006928212.1; XP_006928214.1; XP_006928213.1	theg spermatid protein	1993.001855	3.713229637	13.11576122	0.005204476	0.013327641
SHC2	.	101083489	protein_coding	XP_023098186.1; XP_023098187.1	SHC adaptor protein 2	743.8177655	-1.087844969	-2.125562926	9.21E-08	1.27E-06
ODF3L2	.	101089747	protein_coding	XP_023098188.1	outer dense fiber of sperm tails 3 like 2	239.8857263	5.17052083	36.01487095	5.76E-12	3.32E-10
LOC109493368	.	109493368	lncRNA	.	uncharacterized LOC109493368	18.54964231	-1.434631013	-2.703130219	0.006034462	0.015105115
LOC109493394	.	109493394	lncRNA	.	uncharacterized LOC109493394	41.83521117	2.390481791	5.243324342	0.014272516	0.031515131
LOC109493398	.	109493398	lncRNA	.	uncharacterized LOC109493398	97.50898524	2.997124228	7.984069219	7.13E-16	1.47E-13
RNF126	.	101091511	protein_coding	XP_023098366.1; XP_023098377.1; XP_023098364.1; XP_023098363.1	ring finger protein 126	2084.921832	1.667227474	3.17603646	5.07E-09	1.06E-07
FSTL3	.	101091763	protein_coding	XP_023098398.1; XP_023098392.1; XP_023098405.1; XP_023098409.1; XP_023098402.1	follistatin like 3	2132.816498	-1.173941037	-2.25627206	0.002876975	0.008047055
LOC111557540	.	111557540	lncRNA	.	uncharacterized LOC111557540	28.00462268	2.376928015	5.194295228	0.000415316	0.001576871
LOC109493422	.	109493422	lncRNA	.	uncharacterized LOC109493422	84.08737807	1.785834537	3.448178685	0.00072059	0.002513347
ARID3A	.	101084171	protein_coding	XP_023098310.1; XP_023098311.1; XP_023098308.1; XP_023098303.1; XP_023098294.1; XP_023098293.1; XP_023098299.1	AT-rich interaction domain 3A	1106.67693	1.390608472	2.621892386	8.72E-09	1.69E-07
CNN2	.	101084424	protein_coding	XP_003981650.1; XP_019670797.1	calponin 2	250.1235686	-1.168668721	-2.248041581	1.62E-06	1.44E-05
LOC109493449	.	109493449	lncRNA	.	uncharacterized LOC109493449	253.9921077	2.327996771	5.021076728	0.000102467	0.000482096
GPX4	.	101095956	protein_coding	XP_023098524.1; XP_011286531.3	glutathione peroxidase 4	14888.65708	1.248719695	2.376304467	2.97E-08	4.83E-07
LOC111557553	.	111557553	protein_coding	XP_023098623.1	uncharacterized LOC111557553	17.90760168	2.295108183	4.907907924	0.014150593	0.031282037
LOC111557558	.	111557558	lncRNA	.	uncharacterized LOC111557558	32.8259481	-1.125019292	-2.181044631	0.00730356	0.017783309
LOC111557559	.	111557559	lncRNA	.	uncharacterized LOC111557559	46.53057572	-1.205800472	-2.306652172	0.001061263	0.003475065
GAMT	.	101096703	protein_coding	XP_011286498.2	guanidinoacetate N-methyltransferase	1588.012065	-1.033680514	-2.047240387	1.26E-05	8.07E-05
PCSK4	.	101097704	protein_coding	XP_023098704.1; XP_023098711.1; XP_023098706.1; XP_023098714.1; XP_023098722.1; XP_023098720.1; XP_023098700.1	proprotein convertase subtilisin/kexin type 4	1736.862862	1.745525539	3.353169795	8.92E-14	8.95E-12
REEP6	.	101097950	protein_coding	XP_023098826.1; XP_023098835.1	receptor accessory protein 6	1435.758191	1.721310981	3.297359028	6.01E-08	8.80E-07
PLK5	.	101098441	protein_coding	XP_023098734.1; XP_023098741.1	polo like kinase 5	169.234315	2.574694761	5.95744927	1.21E-12	8.61E-11
MEX3D	.	105261119	protein_coding	XP_023106655.1	mex-3 RNA binding family member D	804.9657469	1.64116914	3.119185038	1.46E-09	3.72E-08
TCF3	.	101098930	protein_coding	XP_023098942.1; XP_023098939.1; XP_023098902.1; XP_023098895.1; XP_023098955.1; XP_023098947.1; XP_023098952.1; XP_023098881.1; XP_023098887.1; XP_023098911.1; XP_023098919.1; XP_023098943.1; XP_023098928.1; XP_023098880.1; XP_023098869.1; XP_023098878.1	transcription factor 3	1099.662281	-1.082727945	-2.118037224	4.15E-05	0.000223085
ATP8B3	.	101099184	protein_coding	XP_023099008.1; XP_023099009.1; XP_023098997.1; XP_023099006.1; XP_023099019.1; XP_023098980.1; XP_023098989.1; XP_023099014.1; XP_023098987.1; XP_023098981.1; XP_023098982.1	ATPase phospholipid transporting 8B3	10533.9098	2.291524241	4.895730834	0.001710625	0.005178093
LOC109493569	.	109493569	lncRNA	.	uncharacterized LOC109493569	72.58971493	2.514552568	5.714204103	0.000283208	0.001138269
ABHD17A	.	101086952	protein_coding	XP_003981661.1	abhydrolase domain containing 17A	2159.546671	1.056192138	2.07943579	7.65E-10	2.17E-08
LOC111557600	.	111557600	lncRNA	.	uncharacterized LOC111557600	84.97869091	2.839425678	7.157350731	2.47E-17	8.13E-15
CSNK1G2	.	101100186	protein_coding	XP_023099070.1	casein kinase 1 gamma 2	3977.304603	1.779374686	3.43277354	2.27E-25	7.24E-22
IZUMO4	.	101100698	protein_coding	XP_023099108.1; XP_011286869.2	IZUMO family member 4	7727.52604	2.249184039	4.75413885	0.004964177	0.012808344
DOT1L	.	101101194	protein_coding	XP_023099118.1; XP_023099117.1; XP_023099121.1	DOT1 like histone lysine methyltransferase	7096.949341	1.512149553	2.8523471	4.06E-09	8.84E-08
AMH	.	101080263	protein_coding	XP_011286375.2	anti-Mullerian hormone	17278.00783	-4.623285241	-24.64606197	7.76E-07	7.67E-06
LINGO3	.	105261113	protein_coding	XP_023099164.1	leucine rich repeat and Ig domain containing 3	12.94999539	-1.227036427	-2.340856388	0.014650753	0.032188896
DIRAS1	.	101088466	protein_coding	XP_006928261.1; XP_023099200.1	DIRAS family GTPase 1	922.3740892	-1.243966992	-2.368489034	6.18E-14	6.59E-12
SLC39A3	.	101088725	protein_coding	XP_023099201.1; XP_006928262.1; XP_003981668.1	solute carrier family 39 member 3	780.2365754	1.358370112	2.563953525	9.23E-06	6.20E-05
LOC111557732	.	111557732	lncRNA	.	uncharacterized LOC111557732	53.18621211	2.070225452	4.199522948	0.013140946	0.029362376
LOC111557738	.	111557738	lncRNA	.	uncharacterized LOC111557738	30.68956273	2.696740466	6.483354531	0.000747872	0.002592424
AES	.	111556319	protein_coding	XP_023099380.1; XP_023099376.1	amino-terminal enhancer of split	2894.996199	-1.344238781	-2.538961961	1.09E-06	1.03E-05
GNA15	.	101086789	protein_coding	XP_023099391.1	G protein subunit alpha 15	24.35530053	1.079983115	2.114011338	0.01366414	0.030356406
LOC102901059	.	102901059	protein_coding	XP_006928323.1; XP_023099441.1; XP_019681697.2	small integral membrane protein 24-like	104.2757056	-2.459118595	-5.498806785	0.003410649	0.009287081
FZR1	.	101088059	protein_coding	XP_023099453.1; XP_023099455.1; XP_023099460.1	fizzy and cell division cycle 20 related 1	3793.886905	1.103053547	2.14808867	6.20E-07	6.34E-06
GIPC3	.	101088817	protein_coding	XP_023099492.1	GIPC PDZ domain containing family member 3	3.862806948	-2.401014995	-5.281746263	0.018096048	0.038436848
LOC111557766	.	111557766	lncRNA	.	uncharacterized LOC111557766	18.07851577	1.941442103	3.840893877	0.000210654	0.000887844
LOC109497817	.	109497817	lncRNA	.	uncharacterized LOC109497817	347.2794238	4.138378997	17.61068349	6.34E-08	9.20E-07
LOC111557773	.	111557773	lncRNA	.	uncharacterized LOC111557773	119.1745125	2.654745249	6.29735173	0.000920838	0.003084264
LOC111557779	.	111557779	lncRNA	.	uncharacterized LOC111557779	31.29487984	-1.584315022	-2.998653908	0.000186129	0.000799773
ANKRD24	.	101100787	protein_coding	XP_023099723.1	ankyrin repeat domain 24	81.47115817	-1.453623559	-2.738951195	0.006417764	0.01592145
STAP2	.	101080361	protein_coding	XP_023099745.1	signal transducing adaptor family member 2	520.9318242	-2.741118521	-6.685884909	0.001418531	0.004431421
LOC102901794	.	102901794	lncRNA	.	uncharacterized LOC102901794	55.13609263	-2.29099507	-4.89393544	4.78E-05	0.000252318
CHAF1A	.	101090592	protein_coding	XP_023099787.1; XP_023099788.1; XP_023099786.1; XP_011286108.2	chromatin assembly factor 1 subunit A	6027.79667	2.000921602	4.00255604	6.04E-06	4.34E-05
UBXN6	.	101081118	protein_coding	XP_023099799.1; XP_023099804.1	UBX domain protein 6	3913.845904	1.358860258	2.56482476	3.32E-09	7.47E-08
LOC109493751	.	109493751	lncRNA	.	uncharacterized LOC109493751	80.51024356	2.453506623	5.477458404	0.000111034	0.000516809
TNFAIP8L1	.	101090843	protein_coding	XP_011286081.1; XP_006928345.1; XP_019671466.1	TNF alpha induced protein 8 like 1	181.644703	1.31262992	2.483939301	2.25E-06	1.89E-05
LOC109493794	.	109493794	lncRNA	.	uncharacterized LOC109493794	32.24194361	2.395033884	5.259894576	9.69E-05	0.000460525
LOC102902581	.	102902581	lncRNA	.	uncharacterized LOC102902581	16.23050199	-1.224458537	-2.336677345	0.003565672	0.009642375
LOC109493816	.	109493816	lncRNA	.	uncharacterized LOC109493816	91.43699419	2.673070074	6.377849586	2.73E-05	0.000155951
ZNRF4	.	105261107	protein_coding	XP_011286697.2	zinc and ring finger 4	285.9013768	4.672240729	25.49673712	2.67E-05	0.000153415
LOC109497744	.	109497744	lncRNA	.	uncharacterized LOC109497744	80.90532253	2.88065645	7.364851571	0.003106949	0.008588954
LOC102899204	.	102899204	lncRNA	.	uncharacterized LOC102899204	21.86368893	1.290311942	2.445809336	0.014748173	0.032353706
CATSPERD	.	101084426	protein_coding	XP_023106641.1; XP_019671644.1; XP_011285979.1; XP_023106640.1	cation channel sperm associated auxiliary subunit delta	3423.224167	2.661168628	6.325452233	0.001268824	0.004039097
LOC105261044	.	105261044	lncRNA	.	uncharacterized LOC105261044	73.43755521	-1.449941577	-2.731969878	0.000241519	0.000996205
LOC111559574	.	111559574	lncRNA	.	uncharacterized LOC111559574	78.78139303	1.478547603	2.7866805	1.30E-09	3.39E-08
RFX2	.	101085185	protein_coding	XP_023106643.1; XP_023106642.1; XP_011285916.1; XP_023106645.1; XP_023106644.1	regulatory factor X2	3041.219047	2.164799367	4.484040683	0.001908208	0.005678839
LOC101085442	.	101085442	protein_coding	XP_006928354.2; XP_019671788.2; XP_019671802.2; XP_006928355.2	long-chain-fatty-acid--CoA ligase ACSBG2	1300.015728	3.952513579	15.48193164	0.004143421	0.0109659
LOC102900010	.	102900010	protein_coding	XP_023099865.1; XP_023099864.1; XP_023099866.1	long-chain-fatty-acid--CoA ligase ACSBG2-like	594.0429154	3.443046255	10.87577462	1.49E-05	9.33E-05
LOC109493899	.	109493899	lncRNA	.	uncharacterized LOC109493899	2.450444965	4.881393523	29.47446095	0.000851177	0.002888382
GTF2F1	.	101095797	protein_coding	XP_019671850.2; XP_019671859.2	general transcription factor IIF subunit 1	4420.256697	1.473552717	2.777049162	1.26E-09	3.31E-08
LOC102900269	.	102900269	protein_coding	XP_023099917.1; XP_023099922.1; XP_023099907.1; XP_023099901.1	UMP-CMP kinase	135.1496017	2.697304884	6.485891476	0.000230516	0.000957347
SLC25A41	.	101096036	protein_coding	XP_003981772.1	solute carrier family 25 member 41	285.7504469	3.525916043	11.5187802	0.003099984	0.008573591
LOC109493934	.	109493934	lncRNA	.	uncharacterized LOC109493934	27.68716664	1.137777569	2.200417938	0.015657919	0.034021573
CD70	.	101087455	protein_coding	XP_003981821.2; XP_019681650.2	CD70 molecule	48.67093636	3.395529261	10.52340194	1.73E-05	0.00010603
LOC109496725	.	109496725	pseudogene	.	.	229.2875344	2.036193812	4.101619928	3.10E-09	7.01E-08
LOC101088468	.	101088468	protein_coding	XP_023100060.1	complement C3-like	1164.826217	1.87744675	3.674242252	1.87E-07	2.33E-06
LOC111557825	.	111557825	lncRNA	.	uncharacterized LOC111557825	6.36414817	1.904755958	3.744455536	0.006628829	0.016361569
ACTL9	.	101089585	protein_coding	XP_023100183.1	actin like 9	279.5048448	4.821674748	28.27930478	0.000322716	0.001271577
ANGPTL4	.	101090747	protein_coding	XP_003981832.3	angiopoietin like 4	137.2161255	-1.273903861	-2.418150205	0.001467065	0.004558711
CERS4	.	101093918	protein_coding	XP_023100298.1; XP_023100303.1; XP_023100296.1	ceramide synthase 4	451.3419921	-1.05864146	-2.082969132	0.000121414	0.000557307
LOC109494021	.	109494021	lncRNA	.	uncharacterized LOC109494021	32.89873181	2.25588239	4.776263367	0.005735635	0.014474482
CTXN1	.	101100187	protein_coding	XP_023100342.1	cortexin 1	261.9940899	2.433376017	5.401559594	1.15E-15	2.21E-13
EVI5L	.	101100948	protein_coding	XP_023100426.1; XP_023100428.1; XP_023100421.1; XP_023100430.1; XP_023100440.1; XP_023100434.1	ecotropic viral integration site 5 like	1141.976544	1.429428331	2.69339968	5.15E-07	5.40E-06
LOC109494074	.	109494074	lncRNA	.	uncharacterized LOC109494074	41.86578085	2.979239121	7.885701609	0.01340982	0.029858894
LOC109494075	.	109494075	lncRNA	.	uncharacterized LOC109494075	17.29072663	2.250497586	4.758469373	0.0122703	0.027677898
CLEC4G	.	101096037	protein_coding	XP_003981852.2; XP_019672422.1	C-type lectin domain family 4 member G	408.6745236	2.103269884	4.296821614	0.000207	0.000874565
MCEMP1	.	101101446	protein_coding	XP_023100480.1; XP_023100485.1; XP_006928409.1	mast cell expressed membrane protein 1	7.874478839	2.754175288	6.746668553	0.001239253	0.003954938
PCP2	.	101097214	protein_coding	XP_006928413.1; XP_019672470.1	Purkinje cell protein 2	21.89509811	1.727785712	3.31219064	1.95E-05	0.000117305
LOC105261148	.	105261148	lncRNA	.	uncharacterized LOC105261148	140.7774947	1.314335305	2.48687726	0.000159634	0.00070265
TEX45	.	101098201	protein_coding	XP_003981861.2; XP_023100593.1; XP_023100592.1	testis expressed 45	339.7101746	3.141164999	8.822362245	0.021870328	0.045071764
LOC101081786	.	101081786	protein_coding	XP_019672624.2; XP_003981878.2	methyl-CpG-binding domain protein 3-like 1	696.7228907	3.935398044	15.29934563	0.011740404	0.026659739
LOC101082044	.	101082044	protein_coding	XP_023100591.1	mucin-16	804.0561113	3.637376661	12.44398504	1.87E-05	0.000112894
LOC111557120	.	111557120	protein_coding	XP_023096694.1	mucin-16-like	616.6787455	3.307814622	9.902649811	0.000740853	0.002571511
LOC109496728	.	109496728	lncRNA	.	uncharacterized LOC109496728	12.12558272	4.308278863	19.81167374	1.37E-05	8.68E-05
LOC109491371	.	109491371	protein_coding	XP_019672602.1	olfactory receptor 7G1-like	66.17806263	1.1050913	2.151124909	0.006999687	0.017130987
LOC102899447	.	102899447	lncRNA	.	uncharacterized LOC102899447	49.68163062	1.500971814	2.830333023	0.000437137	0.001650979
LOC102899737	.	102899737	lncRNA	.	uncharacterized LOC102899737	37.07260923	1.924714653	3.796617487	0.0033309	0.009107974
ANGPTL6	.	101088649	protein_coding	XP_019672803.2; XP_011287281.1; XP_019672812.1; XP_011287283.1; XP_019672822.1; XP_019672828.1; XP_019672806.1; XP_019672833.1	angiopoietin like 6	238.7231186	1.131214041	2.190429894	7.86E-06	5.43E-05
ICAM3	.	101094485	protein_coding	XP_023101014.1	intercellular adhesion molecule 3	187.4397452	1.955829668	3.879389594	0.000358933	0.001396061
PDE4A	.	751107	protein_coding	XP_019673021.2; XP_011287360.2; XP_023101044.1; XP_023101046.1; XP_011287354.2; XP_019673012.2; XP_003981906.2	phosphodiesterase 4A	1574.127318	2.886695008	7.395742567	2.49E-11	1.15E-09
LOC109494266	.	109494266	lncRNA	.	uncharacterized LOC109494266	8.554028076	5.544381351	46.66863451	1.25E-06	1.15E-05
ATG4D	.	101094737	protein_coding	XP_003981918.4; XP_023101094.1	autophagy related 4D cysteine peptidase	1836.284758	1.025774316	2.03605187	2.83E-06	2.29E-05
CDKN2D	.	101091765	protein_coding	XP_003981908.1	cyclin dependent kinase inhibitor 2D	583.6611898	1.142891183	2.20823113	2.00E-06	1.71E-05
LOC109494278	.	109494278	lncRNA	.	uncharacterized LOC109494278	108.635619	2.82803296	7.101052929	1.89E-05	0.000113978
AP1M2	.	101095232	protein_coding	XP_011287387.1; XP_011287393.1	adaptor related protein complex 1 mu 2 subunit	53.33697093	1.454204659	2.740054633	0.003119758	0.00861772
SLC44A2	.	101095642	protein_coding	XP_003981921.2; XP_003981922.2; XP_023101115.1	solute carrier family 44 member 2	4056.447983	-1.285808196	-2.438186013	1.69E-08	2.96E-07
LOC109494320	.	109494320	lncRNA	.	uncharacterized LOC109494320	14.20065339	7.419926692	171.2460253	4.18E-13	3.38E-11
CA2H19orf38	.	101096788	protein_coding	XP_003981926.1	chromosome A2 C19orf38 homolog	160.1164772	1.925278921	3.798102712	1.81E-10	6.23E-09
CARM1	.	101101033	protein_coding	XP_023101209.1; XP_023101197.1; XP_019680471.2	coactivator associated arginine methyltransferase 1	1978.589104	1.693767608	3.235004251	3.18E-11	1.41E-09
SPC24	.	101097301	protein_coding	XP_003981928.1; XP_011287442.1	SPC24, NDC80 kinetochore complex component	741.0909092	2.114749343	4.331147613	1.46E-09	3.73E-08
KANK2	.	101097546	protein_coding	XP_006928480.1; XP_006928479.1; XP_003981929.1; XP_011287445.1; XP_023101273.1; XP_006928477.1; XP_006928478.1	KN motif and ankyrin repeat domains 2	1214.769003	-1.068269988	-2.096917334	0.000168136	0.000734546
TMEM205	.	101098038	protein_coding	XP_003981931.2; XP_006928487.1; XP_006928488.1; XP_023101342.1; XP_019673375.1; XP_006928489.1	transmembrane protein 205	484.180895	1.232795352	2.350219252	1.94E-06	1.66E-05
RGL3	.	101081610	protein_coding	XP_019673396.1; XP_003981951.2	ral guanine nucleotide dissociation stimulator like 3	286.792144	2.102801487	4.295426799	0.000405487	0.001545691
ELAVL3	.	101099186	protein_coding	XP_023101461.1; XP_023101446.1; XP_023101460.1; XP_023101455.1	ELAV like RNA binding protein 3	114.7211437	1.555315072	2.938979045	8.62E-07	8.39E-06
WDR83	.	101084089	protein_coding	XP_003981958.1	WD repeat domain 83	510.8412973	1.125191501	2.181304989	2.31E-07	2.78E-06
BEST2	.	101085354	protein_coding	XP_023101597.1; XP_019673664.1; XP_019673666.1; XP_019673670.1	bestrophin 2	86.87059684	2.383691194	5.218702619	0.007385056	0.017953111
PRDX2	.	101085863	protein_coding	XP_003981965.1	peroxiredoxin 2	1696.783839	-1.236172391	-2.355727054	2.13E-11	1.00E-09
RNASEH2A	.	101086121	protein_coding	XP_011287664.1; XP_011287663.1; XP_003981966.1	ribonuclease H2 subunit A	3849.231832	2.090336031	4.258472494	2.88E-07	3.33E-06
RTBDN	.	101086375	protein_coding	XP_003981967.1; XP_019673719.1; XP_023101760.1; XP_023101752.1; XP_019673712.1; XP_019673707.1; XP_023101777.1	retbindin	195.4277093	1.960784685	3.892736482	0.005209435	0.013337959
MAST1	.	101093084	protein_coding	XP_023101707.1; XP_023101718.1; XP_023101726.1; XP_023101700.1; XP_023101711.1	microtubule associated serine/threonine kinase 1	185.2077023	1.182703439	2.27001753	1.69E-05	0.000104048
SYCE2	.	109494434	protein_coding	XP_023101801.1; XP_023101800.1; XP_023101791.1; XP_023101794.1; XP_023101786.1	synaptonemal complex central element protein 2	6728.271601	2.180430683	4.532888529	0.001660535	0.005059577
NFIX	.	101088061	protein_coding	XP_019673757.1; XP_003981974.1; XP_023101859.1; XP_019673762.1; XP_019673770.1; XP_023101858.1	nuclear factor I X	1370.667009	1.031815375	2.044595393	9.62E-11	3.62E-09
STX10	.	101088555	protein_coding	XP_011287764.2; XP_003981976.1; XP_023101861.1	syntaxin 10	127.9336047	-1.030579596	-2.04284479	0.000515296	0.001894041
IER2	.	101094574	protein_coding	XP_003982001.2	immediate early response 2	150.1585608	-1.008068623	-2.011216824	0.003074688	0.008518656
LOC111558132	.	111558132	lncRNA	.	uncharacterized LOC111558132	9.06474313	6.773158518	109.376464	4.01E-06	3.07E-05
CCDC130	.	111556227	protein_coding	XP_023101897.1	coiled-coil domain containing 130	1212.345514	1.694055181	3.23564915	3.05E-12	1.93E-10
RFX1	.	101096293	protein_coding	XP_023101957.1; XP_023101939.1; XP_023101960.1; XP_023101953.1; XP_023101964.1; XP_023101959.1; XP_023101965.1; XP_023101963.1; XP_023101949.1; XP_023101944.1; XP_023101966.1; XP_023101967.1; XP_023101961.1; XP_023101962.1	regulatory factor X1	1778.46093	1.553608645	2.935504859	1.09E-09	2.93E-08
LOC111558211	.	111558211	lncRNA	.	uncharacterized LOC111558211	4.858455622	-1.847206671	-3.598028642	0.022853911	0.046789423
PALM3	.	101096545	protein_coding	XP_019673967.2	paralemmin 3	329.1116457	-1.38060085	-2.603767896	1.35E-05	8.56E-05
MISP3	.	105261243	protein_coding	XP_023101997.1	MISP family member 3	471.8431286	2.074079041	4.210755306	2.42E-11	1.12E-09
CA2H19orf67	.	101096790	protein_coding	XP_006928551.1; XP_019673984.1	chromosome A2 C19orf67 homolog	293.8282247	3.042328948	8.238198842	0.021612894	0.044627748
LOC109494570	.	109494570	lncRNA	.	uncharacterized LOC109494570	27.8711052	2.771441564	6.82789827	0.001386192	0.004347058
LOC109494571	.	109494571	lncRNA	.	uncharacterized LOC109494571	8.083796631	6.611547164	97.78539945	3.35E-05	0.000185767
PKN1	.	101097547	protein_coding	XP_023102067.1; XP_023102068.1; XP_023102069.1	protein kinase N1	1661.404959	-1.015461904	-2.021550024	8.56E-05	0.000413841
DNAJB1	.	101092586	protein_coding	XP_003981993.4; XP_011288201.1; XP_019674176.1	DnaJ heat shock protein family (Hsp40) member B1	8553.248791	1.700980059	3.251217469	2.76E-09	6.38E-08
BBIP1	.	105261261	protein_coding	XP_011288334.2	BBSome interacting protein 1	122.6842346	1.42754538	2.68988665	2.77E-05	0.000157904
LOC101101292	.	101101292	protein_coding	XP_019681652.2	olfactory receptor 7C1-like	18.16960352	1.285503147	2.437670529	0.003683764	0.009915911
SLC1A6	.	101098776	protein_coding	XP_003982017.1; XP_023102346.1; XP_023102329.1; XP_023102352.1	solute carrier family 1 member 6	213.9406822	-1.720542246	-3.295602509	0.001493046	0.004624413
EPHX3	.	101099782	protein_coding	XP_003982020.1	epoxide hydrolase 3	550.2239273	1.472836043	2.775669976	0.002408177	0.00691796
PGLYRP2	.	101089749	protein_coding	XP_003982057.2; XP_019674272.2	peptidoglycan recognition protein 2	8.785733972	-6.452458758	-87.57570292	2.23E-09	5.31E-08
LOC101089989	.	101089989	protein_coding	XP_019674288.2; XP_011288239.2; XP_019674282.2; XP_023102464.1	cytochrome P450 4F22	179.7731338	2.410855437	5.317895536	9.72E-08	1.33E-06
LOC111558259	.	111558259	lncRNA	.	uncharacterized LOC111558259	4.469568529	2.432825589	5.399499141	0.006212181	0.015478375
TPM4	.	101092247	protein_coding	XP_023102505.1; XP_003982066.1; XP_003982067.1; XP_023102503.1	tropomyosin 4	2325.960037	-1.012364733	-2.017214825	4.30E-06	3.25E-05
AP1M1	.	101093585	protein_coding	XP_003982072.1	adaptor related protein complex 1 mu 1 subunit	3680.82391	1.23713099	2.357292837	5.39E-06	3.94E-05
LOC102900540	.	102900540	lncRNA	.	uncharacterized LOC102900540	26.42195336	2.658399177	6.313321309	0.000945241	0.003153708
CALR3	.	101100949	protein_coding	XP_011288709.1	calreticulin 3	3715.214486	2.580796539	5.982699243	0.000641466	0.002281485
CA2H19orf44	.	101101197	protein_coding	XP_019674595.1; XP_019674590.1; XP_019674583.1; XP_019674570.1; XP_019674629.1; XP_019674597.1; XP_019674606.1; XP_019674637.1; XP_019674625.1; XP_019674615.1; XP_019674575.1	chromosome A2 C19orf44 homolog	1636.312357	1.645729423	3.129060217	3.94E-11	1.69E-09
LOC109494712	.	109494712	lncRNA	.	uncharacterized LOC109494712	759.6754498	1.873960959	3.665375389	5.56E-05	0.000287654
LOC102900998	.	102900998	lncRNA	.	uncharacterized LOC102900998	317.183646	1.827310821	3.548749698	7.88E-05	0.000385105
TMEM38A	.	101080515	protein_coding	XP_003982104.3	transmembrane protein 38A	526.7736725	-1.176010828	-2.259511387	1.70E-06	1.49E-05
NWD1	.	101095083	protein_coding	XP_019674679.2	NACHT and WD repeat domain containing 1	791.903397	-1.153360347	-2.22431382	0.017053048	0.03654625
LOC111558280	.	111558280	lncRNA	.	uncharacterized LOC111558280	47.71607254	4.579459714	23.90863258	8.14E-06	5.59E-05
LOC109494731	.	109494731	lncRNA	.	uncharacterized LOC109494731	11.60913148	1.179211336	2.264529504	0.023221797	0.047444316
OCEL1	.	101082046	protein_coding	XP_011288871.2	occludin/ELL domain containing 1	940.0040709	1.735875615	3.330815898	4.13E-07	4.50E-06
ABHD8	.	101096295	protein_coding	XP_003982084.1; XP_019674805.1; XP_011288890.1	abhydrolase domain containing 8	1922.807186	1.761607053	3.390756192	1.77E-05	0.00010771
MRPL34	.	101096547	protein_coding	XP_003982085.1; XP_006928641.1	mitochondrial ribosomal protein L34	500.9825625	1.050079621	2.070644121	4.71E-06	3.51E-05
LOC109494743	.	109494743	lncRNA	.	uncharacterized LOC109494743	43.88389649	5.008468891	32.18839844	6.68E-06	4.74E-05
ANO8	.	101082806	protein_coding	XP_023102798.1; XP_023102794.1; XP_023102792.1	anoctamin 8	372.9303679	-1.413691874	-2.664180583	0.000285308	0.001145728
BST2	.	100652388	protein_coding	NP_001230014.1	bone marrow stromal cell antigen 2	349.9762263	-1.107181994	-2.154244491	0.00013707	0.000617063
TMEM221	.	101097706	protein_coding	XP_003982090.1	transmembrane protein 221	116.9484861	-3.661761511	-12.65610449	4.20E-06	3.19E-05
FCHO1	.	101084606	protein_coding	XP_019675013.1; XP_006928660.2; XP_019675021.1; XP_019675019.1; XP_019675006.1	FCH domain only 1	227.7370487	1.698303287	3.245190762	8.42E-08	1.17E-06
B3GNT3	.	101092089	protein_coding	XP_006928662.1; XP_006928661.1; XP_006928663.1; XP_006928665.1; XP_003982148.2; XP_006928666.1; XP_019675036.1	UDP-GlcNAc:betaGal beta-1,3-N-acetylglucosaminyltransferase 3	76.89354802	-1.721306009	-3.297347664	0.001597901	0.004894212
JAK3	.	101092339	protein_coding	XP_023102969.1; XP_023102976.1	Janus kinase 3	374.768308	-1.279181306	-2.427012108	3.03E-05	0.000170814
LOC111558332	.	111558332	lncRNA	.	uncharacterized LOC111558332	22.79026891	3.863032904	14.5508639	0.000290184	0.001161424
IL12RB1	.	101093085	protein_coding	XP_023096976.1	interleukin 12 receptor subunit beta 1	26.1866724	-1.62109667	-3.076087774	5.30E-05	0.000276072
IFI30	.	101093838	protein_coding	XP_023103176.1	IFI30, lysosomal thiol reductase	735.4058236	-1.235911918	-2.355301775	7.44E-08	1.06E-06
LOC109494881	.	109494881	protein_coding	XP_023103229.1; XP_023103232.1	putative uncharacterized protein DDB_G0290521	2.436956194	-4.604493666	-24.3271206	0.001306414	0.004136136
IQCN	.	101094329	protein_coding	XP_011289052.3; XP_023103207.1; XP_023103209.1	IQ motif containing N	5866.669595	3.96280111	15.59272434	0.00057111	0.002067923
LOC111558354	.	111558354	lncRNA	.	uncharacterized LOC111558354	145.0424576	1.670389947	3.183006156	3.59E-06	2.80E-05
LOC109494912	.	109494912	lncRNA	.	uncharacterized LOC109494912	12.04992403	1.787008619	3.450985996	0.000394463	0.00150855
LOC102901101	.	102901101	lncRNA	.	uncharacterized LOC102901101	513.6429471	3.832835273	14.24945931	1.79E-09	4.39E-08
TMEM59L	.	101088310	protein_coding	XP_003982132.1	transmembrane protein 59 like	152.9156629	-1.01923362	-2.026841987	8.99E-05	0.0004321
COMP	.	101088820	protein_coding	XP_003982134.1	cartilage oligomeric matrix protein	192.3936153	2.187686633	4.55574385	5.80E-09	1.20E-07
SUGP2	.	101090422	protein_coding	XP_023103503.1; XP_023103495.1; XP_023103498.1; XP_023103501.1; XP_011289187.1; XP_003982141.3; XP_023103489.1; XP_023103499.1; XP_023103497.1	SURP and G-patch domain containing 2	15182.92906	1.112280889	2.161871673	2.10E-06	1.78E-05
NCAN	.	101090998	protein_coding	XP_023103595.1	neurocan	583.7954133	1.842590318	3.586534025	2.82E-07	3.28E-06
LOC102899840	.	102899840	lncRNA	.	uncharacterized LOC102899840	357.4269245	2.973335737	7.853499927	0.007911409	0.019058216
TSSK6	.	101099943	protein_coding	XP_003982172.1	testis specific serine kinase 6	1681.947286	4.415395656	21.33863011	4.92E-06	3.64E-05
PBX4	.	101091514	protein_coding	XP_003982223.4; XP_023103656.1	PBX homeobox 4	1576.878666	1.718882583	3.291813459	0.000205618	0.000870199
KIF15	.	101080949	protein_coding	XP_023103718.1; XP_023103719.1; XP_023103713.1; XP_023103704.1	kinesin family member 15	4918.863539	1.51269094	2.853417675	3.24E-06	2.57E-05
ZDHHC3	.	101081449	protein_coding	XP_019675945.1; XP_019675949.1; XP_019675926.1; XP_019675936.1; XP_019675928.1; XP_011289364.1; XP_019675952.1; XP_023103747.1	zinc finger DHHC-type containing 3	748.7545768	1.057855576	2.081834778	3.42E-07	3.85E-06
LOC102900895	.	102900895	lncRNA	.	uncharacterized LOC102900895	251.6570946	1.439015594	2.711357961	0.013294027	0.029642073
LOC111557263	.	111557263	lncRNA	.	uncharacterized LOC111557263	4.321583734	3.135237251	8.78618728	0.004214744	0.011117729
LOC109495126	.	109495126	lncRNA	.	uncharacterized LOC109495126	104.3921551	1.351789894	2.55228581	0.006963037	0.017051474
LZTFL1	.	101082984	protein_coding	XP_011289400.1; XP_011289403.1; XP_006928738.1	leucine zipper transcription factor like 1	3374.529659	1.321407995	2.499098897	1.83E-07	2.29E-06
XCR1	.	101083750	protein_coding	XP_023103859.1	X-C motif chemokine receptor 1	124.7274443	2.249254506	4.754371064	4.97E-07	5.25E-06
LOC111558429	.	111558429	lncRNA	.	uncharacterized LOC111558429	74.09060124	1.832671954	3.561961578	0.004496145	0.011757288
LOC109495170	.	109495170	lncRNA	.	uncharacterized LOC109495170	123.8275527	2.162899771	4.478140431	0.000300205	0.001195859
CCR5	.	493769	protein_coding	XP_006928714.2; XP_019670509.2; NP_001009248.1	C-C motif chemokine receptor 5	4.555549383	-1.870085024	-3.655541231	0.020977221	0.043534565
LTF	.	101093504	protein_coding	XP_011289429.2	lactotransferrin	2102.505552	1.400160591	2.639309595	0.003127054	0.008636209
PRSS46P	.	101084521	protein_coding	XP_006928744.3	protease, serine 46, pseudogene	397.0557861	3.044011363	8.247811511	2.62E-05	0.000150931
LOC109495203	.	109495203	lncRNA	.	uncharacterized LOC109495203	31.43384056	4.996395606	31.92015178	1.57E-06	1.40E-05
LOC111558502	.	111558502	lncRNA	.	uncharacterized LOC111558502	8.19188615	1.459442664	2.750021053	0.012777688	0.028671782
PRSS42	.	101095722	protein_coding	XP_019676262.2	protease, serine 42	822.0193803	1.452617774	2.737042382	1.09E-06	1.02E-05
MYL3	.	101084780	protein_coding	XP_006928751.1; XP_003982196.1	myosin light chain 3	5.939444128	-2.22287404	-4.668224813	0.0054538	0.013875671
PTH1R	.	101095960	protein_coding	XP_023103926.1	parathyroid hormone 1 receptor	2268.730952	2.625970634	6.172995046	2.15E-12	1.42E-10
KIF9	.	101096958	protein_coding	XP_023104008.1; XP_023104013.1; XP_023104004.1; XP_023104010.1; XP_023104023.1; XP_023104018.1; XP_023104026.1; XP_023104000.1; XP_023104001.1; XP_023104014.1; XP_023103996.1	kinesin family member 9	1414.352219	1.900155617	3.732534557	2.19E-06	1.84E-05
CSPG5	.	101097954	protein_coding	XP_023104092.1; XP_023104089.1; XP_023104091.1	chondroitin sulfate proteoglycan 5	670.1719788	2.309912024	4.958528418	2.48E-19	1.97E-16
LOC105261359	.	105261359	lncRNA	.	uncharacterized LOC105261359	30.09137573	1.498344553	2.825183455	8.39E-05	0.000406924
CAMP	.	100533978	protein_coding	NP_001191707.1	cathelicidin antimicrobial peptide	250.900844	1.38733484	2.615949772	2.21E-06	1.86E-05
PLXNB1	.	101087385	protein_coding	XP_003982206.1; XP_023104226.1; XP_023104231.1; XP_023104237.1; XP_023104229.1	plexin B1	612.5719428	-1.754070299	-3.373088799	1.62E-05	0.000100066
LOC102900082	.	102900082	lncRNA	.	uncharacterized LOC102900082	87.92833998	-1.698722192	-3.246133181	2.30E-07	2.76E-06
SHISA5	.	101099189	protein_coding	XP_006928785.1; XP_006928783.2; XP_006928784.2; XP_019676665.1	shisa family member 5	803.3388392	-1.356573027	-2.56076174	1.31E-05	8.34E-05
TMEM89	.	101099443	protein_coding	XP_003982250.3	transmembrane protein 89	373.1801439	3.484697783	11.19434168	0.002512156	0.007179985
CELSR3	.	101089751	protein_coding	XP_006928794.3	cadherin EGF LAG seven-pass G-type receptor 3	1186.361256	1.11772814	2.170049784	2.02E-05	0.000120869
NCKIPSD	.	101099944	protein_coding	XP_023104354.1; XP_019676841.1	NCK interacting protein with SH3 domain	850.9118985	1.434146939	2.702223377	2.88E-09	6.61E-08
LOC109495374	.	109495374	lncRNA	.	uncharacterized LOC109495374	6.293295275	3.708338285	13.07136849	0.000336788	0.001320854
PRKAR2A	.	101100190	protein_coding	XP_011289715.1	protein kinase cAMP-dependent type II regulatory subunit alpha	1417.663222	1.082494311	2.117694252	6.11E-08	8.92E-07
ARIH2OS	.	102900302	protein_coding	XP_023097610.1	ariadne RBR E3 ubiquitin protein ligase 2 opposite strand	91.78570179	1.977885905	3.939154234	7.95E-07	7.84E-06
LOC102902069	.	102902069	protein_coding	XP_019676902.1	secreted frizzled-related protein 5-like	31.47245233	1.966552929	3.90833174	0.006451648	0.015990296
NDUFAF3	.	101080435	protein_coding	XP_006928815.1; XP_003982258.1	NADH:ubiquinone oxidoreductase complex assembly factor 3	10225.72804	1.94126778	3.840429803	0.000254731	0.001040881
LAMB2	.	101082047	protein_coding	XP_019676934.1; XP_003982265.1	laminin subunit beta 2	1872.238961	-1.207877819	-2.309975931	0.000732666	0.002548028
KLHDC8B	.	101082552	protein_coding	XP_019676974.1; XP_019676969.1; XP_003982267.1	kelch domain containing 8B	205.2481981	-2.331490147	-5.033249613	2.99E-09	6.82E-08
CA2H3orf84	.	101087646	protein_coding	XP_019677011.1; XP_019677009.1; XP_019677032.1; XP_019676987.1; XP_003982286.1; XP_019676980.1; XP_019677040.1; XP_019677035.1; XP_019676992.1; XP_019677001.1; XP_023104517.1; XP_019677014.1; XP_019677042.1	chromosome A2 C3orf84 homolog	450.661882	2.431624578	5.395006052	0.019096967	0.040229168
LOC109495525	.	109495525	pseudogene	.	.	163.9700131	2.462817487	5.512923135	0.005675655	0.01435227
CCDC36	.	101082807	protein_coding	XP_023104490.1; XP_003982268.1	coiled-coil domain containing 36	599.0538862	1.142702456	2.207942277	0.001456929	0.004532122
CA2H3orf62	.	101083068	protein_coding	XP_003982269.3; XP_023104550.1	chromosome A2 C3orf62 homolog	801.7205677	1.210419606	2.314049308	0.002324269	0.006726778
LOC109495543	.	109495543	lncRNA	.	uncharacterized LOC109495543	29.40016073	1.967234036	3.910177329	0.000570648	0.002066647
GPX1	.	101083751	protein_coding	XP_004001410.2	glutathione peroxidase 1	2400.625983	-1.277967109	-2.424970352	1.46E-09	3.72E-08
LOC109495556	.	109495556	lncRNA	.	uncharacterized LOC109495556	16.6258048	2.673068894	6.377844369	0.006209708	0.015475119
BSN	.	101085610	protein_coding	XP_003982278.2	bassoon presynaptic cytomatrix protein	771.055747	1.515874786	2.859721761	1.98E-05	0.000119008
MST1	.	101086125	protein_coding	XP_011289874.1; XP_003982280.1; XP_019677196.1; XP_019677199.1	macrophage stimulating 1	990.0078203	1.617151242	3.067686897	1.35E-05	8.55E-05
LOC109496995	.	109496995	pseudogene	.	.	3.947470216	5.572429021	47.58480392	5.45E-05	0.000282627
CDHR4	.	101088312	protein_coding	XP_019677260.1; XP_019677230.1; XP_019677244.1; XP_003982287.1; XP_019677229.1; XP_006928838.1; XP_006928839.1	cadherin related family member 4	308.674141	1.159570123	2.233908544	2.57E-06	2.11E-05
UBA7	UBE1L	101088821	protein_coding	NP_001265770.1; XP_011288848.2; XP_006928835.2	ubiquitin like modifier activating enzyme 7	876.4400025	-1.306437327	-2.473300145	0.000176218	0.000763576
TRAIP	.	101089085	protein_coding	XP_019677278.1; XP_003982290.3	TRAF interacting protein	621.2997623	1.035438722	2.049736873	0.003416161	0.009301208
CAMKV	.	101089588	protein_coding	XP_023104624.1; XP_023104625.1; XP_023104627.1	CaM kinase like vesicle associated	2732.06262	4.786594714	27.59996848	1.10E-11	5.73E-10
MST1R	.	101089993	protein_coding	XP_003982293.1; XP_006928843.1; XP_019677334.1; XP_006928844.1; XP_019677319.1; XP_019677321.1; XP_019677343.1; XP_019677330.1; XP_006928842.1; XP_006928840.1; XP_019677300.1; XP_006928845.1	macrophage stimulating 1 receptor	111.7693932	2.811171942	7.018544818	3.98E-20	3.46E-17
LOC109495637	.	109495637	lncRNA	.	uncharacterized LOC109495637	36.9778156	5.051654102	33.16648233	1.34E-06	1.22E-05
SEMA3F	.	101091515	protein_coding	XP_003982300.1; XP_019677432.1; XP_006928854.1	semaphorin 3F	294.390379	-1.174773757	-2.25757475	0.000875814	0.002956436
SEMA3B	.	101092422	protein_coding	XP_019677508.2; XP_023104737.1; XP_003982304.3; XP_006928861.3; XP_006928859.3; XP_023104746.1; XP_006928860.3; XP_006928862.3	semaphorin 3B	1016.797389	-2.332159293	-5.035584659	1.06E-08	1.97E-07
LSMEM2	.	101089926	protein_coding	XP_006928858.1; XP_019677540.1	leucine rich single-pass membrane protein 2	18.01568091	-1.241010295	-2.363639961	0.001239188	0.003954938
HYAL3	.	101092920	protein_coding	XP_003982306.1	hyaluronoglucosaminidase 3	280.7298388	2.525409806	5.757369504	7.51E-17	2.09E-14
NAT6	.	101093170	protein_coding	XP_023104761.1	N-acetyltransferase 6	300.2207938	1.538010305	2.903937302	3.70E-06	2.87E-05
LOC109495699	.	109495699	lncRNA	.	uncharacterized LOC109495699	43.52651522	2.279145323	4.853903151	5.75E-06	4.16E-05
ZMYND10	.	101094912	protein_coding	XP_003982314.2; XP_011290038.2; XP_006928870.2; XP_011290033.2	zinc finger MYND-type containing 10	1798.97693	1.699778289	3.248510322	0.000225592	0.000940847
CACNA2D2	.	101095887	protein_coding	XP_023104771.1; XP_023104779.1; XP_023104782.1; XP_023104804.1; XP_023104788.1; XP_023104795.1; XP_023104799.1; XP_023104793.1; XP_023104785.1	calcium voltage-gated channel auxiliary subunit alpha2delta 2	326.4160565	-1.776353343	-3.425592027	0.000126758	0.000577619
MAPKAPK3	.	101096794	protein_coding	XP_023104870.1; XP_019677727.1; XP_023104868.1	mitogen-activated protein kinase-activated protein kinase 3	451.2585779	-1.180496576	-2.266547783	3.66E-06	2.84E-05
DCAF1	.	101097051	protein_coding	XP_019677790.2; XP_019677783.2; XP_006928887.2; XP_006928886.2; XP_019677765.2; XP_006928885.2; XP_019677777.2; XP_006928888.2	DDB1 and CUL4 associated factor 1	4438.962617	1.581443387	2.992691126	3.67E-18	1.50E-15
LOC109495768	.	109495768	lncRNA	.	uncharacterized LOC109495768	31.36918593	4.280794098	19.43781431	4.07E-06	3.11E-05
IQCF6	.	101099029	protein_coding	XP_003982330.2	IQ motif containing F6	157.4426469	5.590401322	48.1812969	2.55E-05	0.000147839
LOC109495823	.	109495823	lncRNA	.	uncharacterized LOC109495823	4.036525907	3.568597963	11.86465268	0.000667916	0.00236049
LOC111558745	.	111558745	protein_coding	XP_023105038.1	IQ domain-containing protein F5-like	1290.459609	4.01404801	16.15655841	7.35E-09	1.47E-07
IQCF3	.	111556205	protein_coding	XP_003982331.2	IQ motif containing F3	740.2354832	3.773191864	13.67237403	1.66E-05	0.000102324
IQCF2	.	101091430	protein_coding	XP_003982389.1	IQ motif containing F2	406.7563475	4.542582507	23.30524068	7.28E-13	5.50E-11
IQCF5	.	101099534	protein_coding	XP_003982332.1; XP_019677920.1	IQ motif containing F5	1071.705955	4.212749636	18.54231714	0.006984923	0.01709923
IQCF1	.	101091682	protein_coding	XP_011277687.2; XP_019677905.2; XP_019677911.2	IQ motif containing F1	3234.338007	4.386281421	20.91232295	0.012054688	0.027263234
LOC111558750	.	111558750	lncRNA	.	uncharacterized LOC111558750	8.64739322	3.601248255	12.13622855	2.98E-06	2.40E-05
ABHD14B	.	101092170	protein_coding	XP_006928905.1	abhydrolase domain containing 14B	607.6931287	-1.04112563	-2.057832605	5.53E-05	0.00028634
LOC101101118	.	101101118	protein_coding	XP_011277721.1; XP_019678028.1; XP_011277726.1; XP_003982337.2; XP_019678006.1; XP_019678012.1; XP_019678005.1	protein ABHD14A	628.4370866	-1.121108378	-2.175140176	2.58E-07	3.05E-06
POC1A	.	101080436	protein_coding	XP_023105170.1; XP_019678086.2; XP_023105171.1; XP_019678115.1; XP_003982342.1; XP_019678090.1; XP_019678096.1; XP_023105167.1	POC1 centriolar protein A	1290.617212	1.35396326	2.556133631	3.09E-09	7.01E-08
LOC109495863	.	109495863	lncRNA	.	uncharacterized LOC109495863	379.603135	5.358888439	41.03799778	0.000471446	0.001758787
PPM1M	.	101092423	protein_coding	XP_023105195.1	protein phosphatase, Mg2+/Mn2+ dependent 1M	233.8123132	-1.0356536	-2.05004219	2.79E-06	2.26E-05
LOC109495878	.	109495878	lncRNA	.	uncharacterized LOC109495878	171.8487273	2.040214722	4.113067425	1.79E-07	2.24E-06
LOC111558771	.	111558771	lncRNA	.	uncharacterized LOC111558771	116.464028	4.97171392	31.37870526	0.000171153	0.000744892
DNAH1	.	101082048	protein_coding	XP_023105221.1; XP_019678146.2; XP_011277766.2; XP_019678149.2; XP_019678140.2; XP_019678141.2; XP_019678150.2	dynein axonemal heavy chain 1	2829.953045	1.929183339	3.808395578	2.60E-06	2.13E-05
PHF7	.	101082299	protein_coding	XP_019678174.1; XP_019678180.1; XP_003982350.1; XP_006928910.1; XP_019678171.1; XP_011277770.1	PHD finger protein 7	19785.02891	2.179159733	4.528897014	0.01608241	0.03478317
SPCS1	.	101085957	protein_coding	XP_003982367.1	signal peptidase complex subunit 1	8698.386982	1.628453144	3.091813171	4.61E-07	4.93E-06
ITIH1	.	101086459	protein_coding	XP_003982368.1	inter-alpha-trypsin inhibitor heavy chain 1	977.2217278	3.090890624	8.520219656	0.00010213	0.000481036
SFMBT1	.	102901972	protein_coding	XP_023105456.1; XP_023105449.1; XP_023105429.1; XP_023105437.1; XP_011277854.1; XP_023105425.1; XP_023105444.1; XP_023105461.1; XP_023105453.1	Scm like with four mbt domains 1	2639.7362	1.151155602	2.220917192	0.000423436	0.001604302
LOC111557313	.	111557313	protein_coding	XP_023097615.1	basic salivary proline-rich protein 2	13.12241903	2.832736092	7.124239871	0.005283176	0.013494234
PRKCD	.	101087716	protein_coding	XP_003982374.1	protein kinase C delta	2490.545804	3.266629884	9.623954917	7.12E-16	1.47E-13
LOC102902144	.	102902144	lncRNA	.	uncharacterized LOC102902144	30.91226762	3.279383224	9.709407258	0.000124803	0.00057007
LOC111559170	.	111559170	lncRNA	.	uncharacterized LOC111559170	32.55726868	3.856922122	14.48936156	1.65E-05	0.000101801
LOC111559310	.	111559310	lncRNA	.	uncharacterized LOC111559310	328.9728107	3.994215588	15.93597725	1.30E-07	1.71E-06
IL17RB	.	101080437	protein_coding	XP_006928931.1; XP_006928932.1	interleukin 17 receptor B	135.6325618	-1.047908929	-2.067530954	0.020396015	0.042535159
LOC109496164	.	109496164	lncRNA	.	uncharacterized LOC109496164	33.10901823	2.158263612	4.463772843	7.30E-07	7.28E-06
LOC111559378	.	111559378	lncRNA	.	uncharacterized LOC111559378	22.99538095	3.671274437	12.73983279	0.003987209	0.010610237
ARHGEF3	.	101096044	protein_coding	XP_023105622.1; XP_023105623.1; XP_023105625.1; XP_006928943.1; XP_023105624.1; XP_003982406.1; XP_019678736.1	Rho guanine nucleotide exchange factor 3	1173.499859	-1.478524756	-2.786636369	6.24E-06	4.47E-05
LOC111559425	.	111559425	lncRNA	.	uncharacterized LOC111559425	45.29989988	5.722626716	52.80588135	3.91E-13	3.22E-11
IL17RD	.	101096454	protein_coding	XP_019678741.1; XP_019678750.1	interleukin 17 receptor D	600.0542304	-1.547481965	-2.92306511	0.000112953	0.000524209
ASB14	.	101097219	protein_coding	XP_006928946.1; XP_019678784.1; XP_019678782.1; XP_006928949.1; XP_019678772.1; XP_019678790.1	ankyrin repeat and SOCS box containing 14	5.825218099	2.104256053	4.299759754	0.019018093	0.040101304
DNAH12	.	101080950	protein_coding	XP_023105628.1	dynein axonemal heavy chain 12	1467.496998	2.238440905	4.718868293	1.16E-08	2.14E-07
LOC109496287	.	109496287	lncRNA	.	uncharacterized LOC109496287	2.727505508	5.038316723	32.8612789	6.91E-06	4.87E-05
FLNB	.	101098612	protein_coding	XP_019678982.1; XP_019678983.1; XP_003982419.1; XP_019678987.1; XP_003982416.1; XP_019678985.1	filamin B	4398.669617	-1.443795009	-2.720355144	9.55E-05	0.000455095
LOC111559426	.	111559426	lncRNA	.	uncharacterized LOC111559426	50.83459542	4.082662077	16.94352421	5.78E-05	0.000296967
DNASE1L3	.	101099361	protein_coding	XP_006928952.1	deoxyribonuclease 1 like 3	211.5933684	2.037055797	4.104071304	1.44E-06	1.30E-05
LOC111559428	.	111559428	lncRNA	.	uncharacterized LOC111559428	27.8913563	1.143943556	2.20984251	0.012924812	0.028951619
FAM107A	.	101101450	protein_coding	XP_003982429.1; XP_003982430.1; XP_006928963.1	family with sequence similarity 107 member A	1114.654049	1.783386792	3.442333302	0.000166073	0.000726531
LOC105260065	.	105260065	lncRNA	.	uncharacterized LOC105260065	67.81483445	2.509484891	5.694167338	8.35E-05	0.000405393
CA2H3orf67	.	101082474	protein_coding	XP_011278272.2; XP_011278263.2; XP_023105657.1; XP_019679125.2; XP_023105659.1; XP_019679127.2; XP_023105658.1; XP_019679104.2; XP_019679129.2; XP_019679112.2; XP_019679103.2; XP_023105660.1; XP_019679137.1	chromosome A2 C3orf67 homolog	1358.109558	1.836420112	3.571227674	6.82E-12	3.84E-10
LOC102901572	.	102901572	lncRNA	.	uncharacterized LOC102901572	123.4525287	1.918794694	3.781070355	7.68E-06	5.33E-05
LOC109496477	.	109496477	protein_coding	XP_019679288.1; XP_023105667.1	keratin, type II cytoskeletal 1b-like	18.79770031	3.352828814	10.21649774	0.000149035	0.00066281
LOC101083153	.	101083153	pseudogene	.	.	1.147546692	3.802143851	13.94952267	0.022129136	0.045539624
PTPRG	.	101085869	protein_coding	XP_011278449.2	protein tyrosine phosphatase, receptor type G	947.204468	-1.196974277	-2.292583495	8.90E-07	8.61E-06
LOC111559430	.	111559430	lncRNA	.	uncharacterized LOC111559430	87.88831183	1.316124619	2.489963543	0.000139681	0.000626654
CA2H3orf14	.	101083408	misc_RNA	.	chromosome A2 C3orf14 homolog	1516.680221	2.457306643	5.491904899	2.75E-07	3.21E-06
FEZF2	.	101083662	protein_coding	XP_023105668.1	FEZ family zinc finger 2	28.47565816	-1.991050534	-3.975263613	0.000256987	0.001048753
LOC109496523	.	109496523	lncRNA	.	uncharacterized LOC109496523	216.3310752	2.663492382	6.335648871	5.55E-08	8.21E-07
SYNPR	.	101084091	protein_coding	XP_023105675.1; XP_023105676.1; XP_011278450.1	synaptoporin	27.6074324	-1.972197762	-3.923653827	0.000337963	0.00132474
LOC111559434	.	111559434	lncRNA	.	uncharacterized LOC111559434	503.796531	1.565886761	2.960594207	2.61E-08	4.31E-07
LOC111556240	.	111556240	lncRNA	.	uncharacterized LOC111556240	57.18504573	3.268358426	9.635492617	0.000252823	0.001034114
LOC111559436	.	111559436	lncRNA	.	uncharacterized LOC111559436	90.92325326	2.849608533	7.208047574	1.07E-05	7.00E-05
MAGI1	.	101086887	protein_coding	XP_023105686.1; XP_023105690.1; XP_023105695.1; XP_023105698.1; XP_023105696.1; XP_023105697.1; XP_023105692.1; XP_023105700.1; XP_023105699.1; XP_023105693.1; XP_023105687.1; XP_023105688.1; XP_023105689.1; XP_023105691.1; XP_023105694.1; XP_023105701.1; XP_023105685.1	membrane associated guanylate kinase, WW and PDZ domain containing 1	912.0344498	-1.033748338	-2.047336635	7.03E-09	1.41E-07
LOC109496575	.	109496575	lncRNA	.	uncharacterized LOC109496575	131.2039643	-1.628106586	-3.091070558	0.000117402	0.000541525
FAM19A1	.	101091180	protein_coding	XP_019679731.1; XP_019679748.1; XP_019679740.1	family with sequence similarity 19 member A1, C-C motif chemokine like	72.89475539	-1.698245215	-3.245060139	2.05E-05	0.000122194
LOC109496585	.	109496585	lncRNA	.	uncharacterized LOC109496585	21.94636613	5.580095217	47.83833315	3.29E-10	1.04E-08
LOC109496584	.	109496584	lncRNA	.	uncharacterized LOC109496584	17.22025973	3.519042403	11.46403014	3.52E-06	2.75E-05
LOC109496580	.	109496580	lncRNA	.	uncharacterized LOC109496580	36.24788365	1.905032441	3.745173205	0.017171253	0.036766607
LOC109496576	.	109496576	lncRNA	.	uncharacterized LOC109496576	62.70111565	4.479727947	22.31169088	1.96E-05	0.00011753
TMF1	.	101089927	protein_coding	XP_003982459.2	TATA element modulatory factor 1	2832.963683	1.624245739	3.082809493	9.60E-15	1.38E-12
FRMD4B	.	101090927	protein_coding	XP_019679829.2; XP_019679853.2; XP_019679842.2; XP_003982463.1	FERM domain containing 4B	177.0411028	-1.206251038	-2.307372673	2.70E-05	0.00015497
LOC109496612	.	109496612	lncRNA	.	uncharacterized LOC109496612	106.6248129	5.69128003	51.67089723	2.30E-10	7.63E-09
LOC111559439	.	111559439	protein_coding	XP_023105717.1; XP_023105716.1	transport and Golgi organization protein 1 homolog	275.3453413	1.265936288	2.404832295	2.94E-06	2.37E-05
LOC111559441	.	111559441	lncRNA	.	uncharacterized LOC111559441	41.70557558	1.036571076	2.051346319	0.014007747	0.031006883
LOC109496637	.	109496637	lncRNA	.	uncharacterized LOC109496637	10.52692719	2.402262337	5.286314788	0.006209795	0.015475119
LOC109496638	.	109496638	lncRNA	.	uncharacterized LOC109496638	23.73545693	2.188637883	4.5587487	0.000377006	0.001452763
GPR27	.	111559442	protein_coding	XP_023105725.1	G protein-coupled receptor 27	50.35752798	-2.357204984	-5.123767401	6.14E-07	6.30E-06
PROK2	.	102900844	protein_coding	XP_023105729.1; XP_023105728.1	prokineticin 2	1700.212705	1.365547973	2.576741787	0.00358633	0.009692756
LOC102900696	.	102900696	lncRNA	.	uncharacterized LOC102900696	34.6508428	3.392227468	10.49934533	0.000104037	0.000488521
LOC109496648	.	109496648	lncRNA	.	uncharacterized LOC109496648	51.64794994	4.789411507	27.65390873	1.09E-05	7.14E-05
LOC109497756	.	109497756	lncRNA	.	uncharacterized LOC109497756	8.8618205	6.738914707	106.8108731	9.52E-11	3.59E-09
LOC109496650	.	109496650	lncRNA	.	uncharacterized LOC109496650	240.7583742	4.406369085	21.20553659	0.005252271	0.013430847
PDZRN3	.	101094578	protein_coding	XP_019680079.1; XP_019680068.1; XP_011278462.2	PDZ domain containing ring finger 3	666.4197988	1.008354189	2.011614962	0.001179928	0.003798151
LOC109496678	.	109496678	lncRNA	.	uncharacterized LOC109496678	19.38822023	2.667307074	6.3524234	0.022373438	0.045953351
LOC109496685	.	109496685	lncRNA	.	uncharacterized LOC109496685	10.96102594	3.120813326	8.698781497	0.000363576	0.001411059
CNTN3	.	101094833	protein_coding	XP_023105737.1; XP_023105736.1; XP_023105735.1	contactin 3	140.6609358	-1.079385061	-2.11313518	0.00107398	0.003511094
CNTN6	.	101095806	protein_coding	XP_023105746.1	contactin 6	57.83023675	1.160622915	2.23553931	0.011068247	0.025338881
LOC111559445	.	111559445	lncRNA	.	uncharacterized LOC111559445	69.93192443	3.557988442	11.77772054	0.020627123	0.042963008
LOC111559446	.	111559446	lncRNA	.	uncharacterized LOC111559446	11.16778477	4.583661454	23.97836616	1.13E-05	7.33E-05
SUMF1	.	101100288	protein_coding	XP_011278471.1; XP_019680199.1	sulfatase modifying factor 1	729.2804194	-1.623168618	-3.080508717	9.37E-11	3.55E-09
LOC102902376	.	102902376	lncRNA	.	uncharacterized LOC102902376	32.70612183	3.0817087	8.466165551	0.007206201	0.017565956
LMCD1	.	101081203	protein_coding	XP_003982493.1	LIM and cysteine rich domains 1	132.7599523	-1.14264088	-2.207848041	0.005749856	0.014501549
OXTR	.	101081711	protein_coding	XP_003982495.1; XP_023105753.1	oxytocin receptor	111.7170678	1.457122743	2.745602446	2.04E-05	0.000121796
RAD18	.	101081963	protein_coding	XP_019680494.1; XP_003982496.2; XP_019680495.1	RAD18, E3 ubiquitin protein ligase	466.7054802	2.048369945	4.136383487	2.12E-14	2.66E-12
CPNE9	.	101090846	protein_coding	XP_019680519.1; XP_019680518.1; XP_019680517.1; XP_011278495.1	copine family member 9	55.88180286	1.287649032	2.441299052	0.007019273	0.017174524
TADA3	.	101084429	protein_coding	XP_006929030.1; XP_003982506.1; XP_023105774.1	transcriptional adaptor 3	6232.307537	1.250578926	2.379368834	4.99E-10	1.51E-08
IL17RC	.	101092091	protein_coding	XP_019680526.1; XP_019680524.1; XP_019680527.1; XP_019680525.1; XP_019680529.1; XP_011278499.1; XP_003982533.1; XP_019680523.1; XP_019680528.1	interleukin 17 receptor C	323.3639597	-1.071209101	-2.101193608	0.00085491	0.002898648
PRRT3	.	101085360	protein_coding	XP_003982510.1; XP_019680522.1	proline rich transmembrane protein 3	88.47225478	-3.718054686	-13.15969991	3.12E-06	2.49E-05
FANCD2OS	.	101086381	protein_coding	XP_003982514.1; XP_006929042.1; XP_019680534.1; XP_006929040.1; XP_006929041.1	FANCD2 opposite strand	2182.085573	4.268645462	19.27481972	0.003640434	0.009814936
HRH1	.	101088314	protein_coding	XP_023105791.1; XP_023105790.1; XP_003982522.1	histamine receptor H1	44.30761045	-1.997096501	-3.991957886	0.000125414	0.000572224
LOC109497275	.	109497275	lncRNA	.	uncharacterized LOC109497275	3.216580208	5.283259615	38.94212254	3.61E-06	2.81E-05
LOC109497274	.	109497274	lncRNA	.	uncharacterized LOC109497274	46.75992267	3.358168025	10.25437761	0.000303102	0.001205893
VGLL4	.	101093673	protein_coding	XP_019680555.1; XP_019680554.1; XP_003982538.1; XP_003982539.2; XP_023105793.1; XP_019680553.1	vestigial like family member 4	1208.976058	-1.215382942	-2.322024094	2.19E-11	1.03E-09
SYN2	.	101094915	protein_coding	XP_023105794.1	synapsin II	291.112708	1.173966968	2.256312613	0.001341575	0.00422792
EFCAB12	.	101097551	protein_coding	XP_023105804.1; XP_023105805.1	EF-hand calcium binding domain 12	113.8571654	3.506872808	11.36773409	0.000248293	0.001018982
LOC111559450	.	111559450	lncRNA	.	uncharacterized LOC111559450	7.864696589	1.999658	3.999051888	0.00127729	0.004060514
LOC111559451	.	111559451	lncRNA	.	uncharacterized LOC111559451	4.456326508	4.601691028	24.27990764	0.000617017	0.002207667
MRPS25	.	101099948	protein_coding	XP_003982567.1	mitochondrial ribosomal protein S25	1604.879727	1.114292038	2.164887473	6.71E-15	9.97E-13
LOC102899806	.	102899806	lncRNA	.	uncharacterized LOC102899806	63.67124601	-1.696582684	-3.241322755	9.27E-07	8.93E-06
CA2H3orf20	.	101083155	protein_coding	XP_019680677.2	chromosome A2 C3orf20 homolog	937.3459657	2.259541541	4.788392923	1.60E-10	5.60E-09
LOC109497322	.	109497322	lncRNA	.	uncharacterized LOC109497322	22.5680363	1.879567545	3.679647446	2.25E-05	0.000132651
LOC109497326	.	109497326	lncRNA	.	uncharacterized LOC109497326	33.32498852	2.975083192	7.86301819	0.006029352	0.015093679
TMEM43	.	101080877	protein_coding	XP_006929078.1; XP_003982576.1; XP_006929077.1	transmembrane protein 43	712.7141235	-1.010643834	-2.014810053	0.011100001	0.02540167
LOC101081369	.	101081369	pseudogene	.	.	8.058079545	1.476654529	2.783026275	0.015231343	0.033240765
FBLN2	.	101081615	protein_coding	XP_023105826.1; XP_011278527.1; XP_023105825.1; XP_011278526.1	fibulin 2	3358.087963	-1.035594462	-2.049958156	0.011157255	0.025516405
HDAC11	.	101081876	protein_coding	XP_023105827.1	histone deacetylase 11	796.7263987	2.350460474	5.099870006	1.81E-18	8.97E-16
NUP210	.	101083917	protein_coding	XP_023105828.1; XP_023105829.1; XP_023105830.1	nucleoporin 210	366.3249272	-1.735512239	-3.329977061	3.18E-05	0.000177673
LOC109497333	.	109497333	lncRNA	.	uncharacterized LOC109497333	123.2326654	3.280981726	9.720171217	0.000111034	0.000516809
LOC111559453	.	111559453	lncRNA	.	uncharacterized LOC111559453	68.39365303	3.125849282	8.729199034	7.03E-13	5.33E-11
LOC111559454	.	111559454	lncRNA	.	uncharacterized LOC111559454	74.98957638	2.733342278	6.649944396	9.31E-16	1.83E-13
LOC109497332	.	109497332	lncRNA	.	uncharacterized LOC109497332	89.07696986	3.710969471	13.09522979	9.87E-06	6.56E-05
KIAA1257	.	101086707	protein_coding	XP_023105835.1; XP_019680694.1; XP_023105836.1; XP_011278536.2; XP_019680696.1; XP_023105834.1; XP_019680695.1	KIAA1257 ortholog	908.7367527	2.381713784	5.211554574	1.09E-06	1.02E-05
LOC111559456	.	111559456	lncRNA	.	uncharacterized LOC111559456	14.75747992	3.027553302	8.154256291	0.000124302	0.000568324
EFCC1	.	101086958	protein_coding	XP_023105837.1	EF-hand and coiled-coil domain containing 1	154.6611463	1.26353276	2.400829182	4.66E-05	0.000246947
GP9	.	101084179	protein_coding	XP_019680702.1; XP_019680701.1	glycoprotein IX platelet	4.181770031	-5.380455224	-41.65608136	0.000645323	0.002292358
LOC111559458	.	111559458	lncRNA	.	uncharacterized LOC111559458	28.47850044	3.50837976	11.37961434	0.000371283	0.001433983
GATA2	.	101088225	protein_coding	XP_011278560.1; XP_019680707.1	GATA binding protein 2	80.95313079	-1.085017764	-2.121401604	0.000759294	0.002625024
DNAJB8	.	101088652	protein_coding	XP_003982603.1	DnaJ heat shock protein family (Hsp40) member B8	1880.092802	4.77438052	27.36728704	0.012442919	0.028012195
LOC109497760	.	109497760	lncRNA	.	uncharacterized LOC109497760	75.8091221	3.560065915	11.79469261	0.000259374	0.001055943
LOC102899298	.	102899298	protein_coding	XP_011278566.2	proline-rich protein 20A-like	8.642892242	-1.798555682	-3.478717878	0.006557365	0.016204875
PLXNA1	.	101090680	protein_coding	XP_003982611.4; XP_023105856.1	plexin A1	2809.320459	-1.325400466	-2.506024407	7.31E-10	2.10E-08
LOC111559460	.	111559460	lncRNA	.	uncharacterized LOC111559460	33.33798568	6.963594033	124.8103732	3.12E-15	5.20E-13
LOC109497354	.	109497354	lncRNA	.	uncharacterized LOC109497354	21.48206129	5.821777474	56.56263693	3.73E-07	4.14E-06
LOC109497355	.	109497355	lncRNA	.	uncharacterized LOC109497355	12.79000312	2.959223961	7.777055104	0.001444708	0.004500378
CA2H3orf22	.	101092835	protein_coding	XP_023105859.1; XP_003982620.2; XP_019680725.1; XP_011278549.1; XP_011278548.1	chromosome A2 C3orf22 homolog	715.8672015	4.247025047	18.98811841	0.018186189	0.038608297
CHST13	.	101093089	protein_coding	XP_023105861.1; XP_019680722.2	carbohydrate sulfotransferase 13	45.59206459	-1.008647255	-2.012023639	0.00733863	0.017854382
ZXDC	.	101093342	protein_coding	XP_023105863.1; XP_023105865.1; XP_006929103.4; XP_023105862.1	ZXD family zinc finger C	2409.395779	-1.014232545	-2.019828142	5.78E-07	5.97E-06
CFAP100	.	101093589	protein_coding	XP_011278547.1; XP_019680728.1; XP_019680726.1; XP_019680729.1	cilia and flagella associated protein 100	562.3802122	3.422936928	10.72523183	0.004328615	0.011377291
LOC102902645	.	102902645	lncRNA	.	uncharacterized LOC102902645	56.10245641	-1.047382752	-2.066777026	0.006943649	0.01701271
PGAM2	.	101094834	protein_coding	XP_003982625.1	phosphoglycerate mutase 2	993.7625686	3.276167885	9.687791966	0.00041318	0.00157105
LOC111559464	.	111559464	lncRNA	.	uncharacterized LOC111559464	46.36375979	-1.003813927	-2.00529422	0.015466892	0.033675392
ZMIZ2	.	101096797	protein_coding	XP_023105892.1; XP_019680767.1; XP_019680765.1; XP_019680764.1; XP_003982634.1; XP_003982635.1; XP_023105891.1	zinc finger MIZ-type containing 2	2373.664436	1.496653618	2.82187409	4.97E-10	1.50E-08
LOC109497764	.	109497764	lncRNA	.	uncharacterized LOC109497764	6.683715396	4.093074986	17.06625951	1.68E-05	0.000103522
MYO1G	.	101100116	protein_coding	XP_023105898.1; XP_023105897.1; XP_023105896.1	myosin IG	78.10560985	-1.31915573	-2.495200471	0.000646121	0.002294735
NACAD	.	101100628	protein_coding	XP_023097746.1	NAC alpha domain containing	191.6323657	1.121223072	2.175313106	3.08E-06	2.46E-05
ADCY1	.	101101375	protein_coding	XP_006929124.1	adenylate cyclase 1	2673.263729	-2.341293374	-5.067567407	2.43E-16	5.67E-14
LOC102900793	.	102900793	protein_coding	XP_006929126.1	uncharacterized LOC102900793	372.6094227	2.505710238	5.679288647	3.71E-05	0.000202864
IGFBP3	.	101080442	protein_coding	XP_023105911.1	insulin like growth factor binding protein 3	348.1125383	-1.036593605	-2.051378353	0.000394362	0.00150855
LOC111559467	.	111559467	lncRNA	.	uncharacterized LOC111559467	20.6152514	1.437018772	2.707607789	0.003331845	0.009109691
PKD1L1	.	101081206	protein_coding	XP_023105913.1	polycystin 1 like 1, transient receptor potential channel interacting	704.5898798	1.759930418	3.386817897	1.78E-11	8.65E-10
SUN3	.	101081714	protein_coding	XP_006929129.1; XP_006929128.1	Sad1 and UNC84 domain containing 3	1126.486032	3.371053381	10.34637427	0.001216089	0.003895751
CA2H7orf57	.	101081966	protein_coding	XP_006929130.1	chromosome A2 C7orf57 homolog	703.3388949	2.082984683	4.236828355	0.012240653	0.027628406
VWC2	.	111559469	protein_coding	XP_023105923.1	von Willebrand factor C domain containing 2	74.73064798	-1.734798147	-3.328329227	4.27E-05	0.000228954
ZPBP	.	101085189	protein_coding	XP_006929150.3; XP_023105922.1; XP_023105921.1	zona pellucida binding protein	3026.149119	1.854092669	3.615243119	0.007105753	0.017355028
LOC111559470	.	111559470	lncRNA	.	uncharacterized LOC111559470	31.37095305	1.485526494	2.80019344	0.000307388	0.00122063
SPATA48	.	101085447	protein_coding	XP_023105917.1; XP_023105916.1; XP_023105919.1; XP_023105918.1	spermatogenesis associated 48	371.2537101	2.408749967	5.310140255	1.70E-05	0.000104499
LOC109497768	.	109497768	lncRNA	.	uncharacterized LOC109497768	6.305347183	6.246710956	75.93593975	8.68E-06	5.89E-05
DDC	.	101082989	protein_coding	XP_023105943.1; XP_023105942.1; XP_019680802.2; XP_003982662.2	dopa decarboxylase	28.23139159	-1.286165886	-2.438790592	0.018573169	0.039296035
GRB10	.	101083918	protein_coding	XP_023105947.1; XP_023105946.1; XP_023105944.1; XP_003982667.1; XP_023105945.1; XP_006929147.1	growth factor receptor bound protein 10	830.2292795	-1.026991423	-2.037770278	0.00012949	0.000588482
LOC109497377	.	109497377	lncRNA	.	uncharacterized LOC109497377	30.3608121	2.723381265	6.604188347	0.004703137	0.012208406
LOC109497378	.	109497378	lncRNA	.	uncharacterized LOC109497378	85.99488318	2.937306066	7.659796512	2.15E-10	7.20E-09
VSTM2A	.	101084180	protein_coding	XP_011278595.1; XP_011278594.1; XP_019680813.1; XP_011278596.1	V-set and transmembrane domain containing 2A	8.134219453	-2.350145743	-5.098757567	0.001520108	0.004690502
LOC109497385	.	109497385	lncRNA	.	uncharacterized LOC109497385	6.532149038	4.195769854	18.32536278	0.023777551	0.048434939
EGFR	.	100510799	protein_coding	XP_019680815.1; XP_006929148.1	epidermal growth factor receptor	387.0598721	-1.216233533	-2.323393528	2.68E-05	0.000154114
LOC102902358	.	102902358	lncRNA	.	uncharacterized LOC102902358	3.186967928	-3.137221323	-8.79827883	0.00235457	0.006795274
VOPP1	.	101087215	protein_coding	XP_023105950.1; XP_023105951.1	VOPP1, WBP1/VOPP1 family member	126.6419749	-1.161456432	-2.236831267	0.000170181	0.000741451
LOC105259735	.	105259735	protein_coding	XP_023097768.1	ral guanine nucleotide dissociation stimulator-like	540.2102019	1.573867027	2.977016108	0.007396976	0.017975493
LOC111559473	.	111559473	lncRNA	.	uncharacterized LOC111559473	49.34802385	-1.347277773	-2.544315843	0.018939448	0.039970737
LOC109497772	.	109497772	lncRNA	.	uncharacterized LOC109497772	7.033843944	3.217405204	9.301124863	0.007338841	0.017854382
STK17A	.	101089252	protein_coding	XP_023105961.1; XP_023105962.1	serine/threonine kinase 17a	1768.706814	1.727109813	3.310639248	6.57E-06	4.67E-05
HECW1	.	101087721	protein_coding	XP_023105963.1; XP_019680829.1; XP_006929154.2	HECT, C2 and WW domain containing E3 ubiquitin protein ligase 1	248.8813806	2.13573005	4.394594499	1.03E-08	1.92E-07
LOC109497387	.	109497387	lncRNA	.	uncharacterized LOC109497387	9.374548005	6.8206872	113.0398151	6.32E-06	4.51E-05
CA2H7orf25	.	101088474	protein_coding	XP_023105964.1; XP_006929156.1	chromosome A2 C7orf25 homolog	954.6028079	1.189669307	2.281004522	2.16E-06	1.82E-05
LOC111557282	.	111557282	lncRNA	.	uncharacterized LOC111557282	12.84665845	4.281441034	19.44653259	0.000192553	0.000822552
LOC111557285	.	111557285	lncRNA	.	uncharacterized LOC111557285	73.21126634	4.50792823	22.7521067	7.33E-05	0.000361605
LOC109497392	.	109497392	lncRNA	.	uncharacterized LOC109497392	29.83224518	1.601150405	3.033851361	1.58E-06	1.40E-05
INHBA	.	493853	protein_coding	NP_001009856.1; XP_023096665.1; XP_023096663.1	inhibin beta A subunit	59.84176459	-2.204570559	-4.60937313	3.81E-05	0.000207743
SUGCT	.	101090248	protein_coding	XP_011278601.1	succinyl-CoA:glutarate-CoA transferase	252.8353071	1.070777543	2.100565166	1.49E-07	1.92E-06
LOC109497394	.	109497394	lncRNA	.	uncharacterized LOC109497394	12.34581679	2.687701162	6.442859626	1.15E-05	7.48E-05
LOC101098528	.	101098528	pseudogene	.	.	13.27992232	-2.633182598	-6.203930814	0.000457507	0.001715937
POU6F2	.	101099283	protein_coding	XP_023105974.1; XP_023105972.1; XP_023105973.1	POU class 6 homeobox 2	25.82142236	1.276227015	2.422047258	0.004665861	0.012122616
LOC109497397	.	109497397	lncRNA	.	uncharacterized LOC109497397	5.841490012	4.978484187	31.52630502	1.06E-05	6.99E-05
LOC109497403	.	109497403	lncRNA	.	uncharacterized LOC109497403	7.927130894	4.639968116	24.93271553	5.92E-05	0.000302952
NME8	.	101101040	protein_coding	XP_019680858.1; XP_003982715.1; XP_023105988.1; XP_019680854.1; XP_023105990.1; XP_019680857.1; XP_023105987.1	NME/NM23 family member 8	2878.674114	2.472177334	5.548805885	0.005483479	0.013940051
LOC102900638	.	102900638	lncRNA	.	uncharacterized LOC102900638	251.1353538	1.810033115	3.506503371	5.08E-06	3.75E-05
LOC109497780	.	109497780	lncRNA	.	uncharacterized LOC109497780	11.05329444	2.270969539	4.826473771	0.000895632	0.003012151
LAMB4	.	101101552	protein_coding	XP_023106011.1; XP_023106010.1; XP_023106012.1; XP_023106013.1; XP_023106014.1	laminin subunit beta 4	8.10467742	-3.285733624	-9.752239954	0.003477177	0.009441344
LOC111559477	.	111559477	lncRNA	.	uncharacterized LOC111559477	11.7017636	-3.026045372	-8.145737774	0.00050523	0.001862055
LAMB1	.	101080367	protein_coding	XP_006929172.2	laminin subunit beta 1	3719.107178	-1.714737871	-3.282369994	2.53E-06	2.08E-05
SLC26A3	.	101094580	protein_coding	XP_006929173.1	solute carrier family 26 member 3	5.044927231	-3.865554287	-14.57631652	0.004610541	0.012000628
SLC26A4	.	101095090	protein_coding	XP_019680899.1; XP_019680898.1; XP_003982698.1	solute carrier family 26 member 4	78.85074083	2.73120414	6.640096184	8.28E-07	8.13E-06
GPR22	.	101095564	protein_coding	XP_003982701.1; XP_019680904.1	G protein-coupled receptor 22	5.170893692	5.958619434	62.19037597	5.95E-05	0.000304226
LOC109497416	.	109497416	lncRNA	.	uncharacterized LOC109497416	48.00916793	3.687714287	12.88583648	0.000517329	0.001900781
LOC111559479	.	111559479	protein_coding	XP_023106025.1; XP_023106023.1; XP_023106022.1; XP_023106024.1	basic proline-rich protein-like	239.5640038	3.117588503	8.679359025	1.42E-14	1.96E-12
PIK3CG	.	101096215	protein_coding	XP_019680901.1; XP_019680902.1; XP_019680903.1; XP_019680900.1	phosphatidylinositol-4,5-bisphosphate 3-kinase catalytic subunit gamma	1051.936917	1.443983021	2.720709685	6.26E-05	0.000317584
LOC105260372	.	105260372	lncRNA	.	uncharacterized LOC105260372	4.024624072	-2.354757705	-5.115083196	0.016282333	0.035144009
LOC102902529	.	102902529	protein_coding	XP_023106037.1; XP_023106036.1; XP_023106035.1; XP_006929191.2	EF-hand calcium-binding domain-containing protein 10-like	892.1853903	2.245506983	4.742037207	5.60E-08	8.28E-07
LOC105260379	.	105260379	pseudogene	.	.	1.916712113	4.537576853	23.22451966	0.000614138	0.00219956
SRPK2	.	101084692	protein_coding	XP_019680921.1; XP_023106049.1; XP_023106048.1; XP_023106052.1; XP_023106045.1; XP_023106051.1; XP_023106047.1; XP_023106043.1; XP_023106046.1; XP_023106044.1; XP_023106042.1; XP_023106050.1; XP_019680919.1	SRSF protein kinase 2	5827.38176	1.55762045	2.943679188	1.32E-11	6.68E-10
LOC109497425	.	109497425	pseudogene	.	.	3.198378735	-3.732660817	-13.29360804	0.002270521	0.006593845
LOC109497426	.	109497426	lncRNA	.	uncharacterized LOC109497426	80.4370586	4.674578973	25.5380944	3.25E-06	2.58E-05
LOC109497428	.	109497428	lncRNA	.	uncharacterized LOC109497428	590.6644196	4.364872253	20.60428154	0.012623868	0.028372789
LOC111559483	.	111559483	lncRNA	.	uncharacterized LOC111559483	8.549931189	3.786597974	13.80001542	9.31E-07	8.96E-06
SLC26A5	.	100192303	protein_coding	NP_001131128.1	solute carrier family 26 member 5	20.46641437	-2.049799847	-4.140485225	0.018541795	0.039235445
NAPEPLD	.	101090597	protein_coding	XP_003982748.2; XP_023106057.1; XP_023106055.1; XP_023106058.1; XP_023106056.1	N-acyl phosphatidylethanolamine phospholipase D	1398.628121	1.645384162	3.128311472	7.49E-06	5.22E-05
FBXL13	.	101087390	protein_coding	XP_011278645.1	F-box and leucine rich repeat protein 13	269.8430266	2.513331288	5.709368922	0.002250046	0.006539681
LOC109497431	.	109497431	lncRNA	.	uncharacterized LOC109497431	11.42330662	1.796318785	3.473328308	0.000424129	0.001606504
CCDC146	.	101088146	protein_coding	XP_019680936.1; XP_003982742.2; XP_019680934.1; XP_019680935.1	coiled-coil domain containing 146	927.8280319	2.393187113	5.253165775	0.001101486	0.003583452
LOC109497432	.	109497432	lncRNA	.	uncharacterized LOC109497432	2889.407934	4.462877929	22.05261643	0.000129892	0.000589655
LOC109497444	.	109497444	lncRNA	.	uncharacterized LOC109497444	10.546623	2.726903113	6.620329911	0.008497314	0.020255274
SEMA3C	.	101094086	protein_coding	XP_023106075.1	semaphorin 3C	2097.886247	-1.434782051	-2.703413228	2.33E-13	2.05E-11
CACNA2D1	.	101099450	protein_coding	XP_019680950.1; XP_011278654.1; XP_011278655.1; XP_011278652.1; XP_019680951.1; XP_011278650.1; XP_019680949.1; XP_011278653.1; XP_011278651.1	calcium voltage-gated channel auxiliary subunit alpha2delta 1	692.2960911	2.970122501	7.836027719	1.49E-13	1.39E-11
LOC109497445	.	109497445	lncRNA	.	uncharacterized LOC109497445	13.37188981	4.303808461	19.75037938	1.31E-07	1.71E-06
LOC109497781	.	109497781	lncRNA	.	uncharacterized LOC109497781	12.74381802	3.460100287	11.00509952	0.00042808	0.001619757
DBF4	.	101098126	protein_coding	XP_011278668.1; XP_019680970.1; XP_019680971.1	DBF4 zinc finger	1357.799805	1.08908828	2.12739552	2.80E-06	2.27E-05
ZNF804B	.	101101631	protein_coding	XP_019680997.1	zinc finger protein 804B	326.10129	3.46239488	11.02261696	0.002013761	0.005948776
TEX47	.	102902629	protein_coding	XP_023106093.1	testis expressed 47	3018.558592	3.804520506	13.97252166	0.006220935	0.015494433
CFAP69	.	101082990	protein_coding	XP_023106099.1; XP_023106097.1; XP_023106096.1; XP_023106098.1; XP_023106095.1	cilia and flagella associated protein 69	1320.24267	2.328053296	5.021273458	0.000396106	0.00151355
LOC101081617	.	101081617	pseudogene	.	.	4.949989882	-1.797349593	-3.475810894	0.011225123	0.025649119
CDK14	.	101081878	protein_coding	XP_023106102.1	cyclin dependent kinase 14	1942.640915	1.917734648	3.778293167	2.13E-06	1.80E-05
LOC111559495	.	111559495	lncRNA	.	uncharacterized LOC111559495	6.508819514	5.089449792	34.04685874	3.00E-06	2.41E-05
LOC101083499	.	101083499	protein_coding	XP_019681009.1; XP_006929234.1; XP_023106106.1; XP_003982791.2; XP_006929236.1; XP_019681008.1; XP_023106105.1; XP_019681007.1; XP_019681011.1	lanosterol 14-alpha demethylase	6753.809944	2.987879601	7.933071769	1.36E-18	7.38E-16
LRRD1	.	101085790	protein_coding	XP_011278678.1	leucine rich repeats and death domain containing 1	36.28871127	4.094644372	17.08483455	3.81E-12	2.33E-10
LOC111559497	.	111559497	lncRNA	.	uncharacterized LOC111559497	16.88686032	3.718933013	13.16771411	1.04E-10	3.85E-09
TMBIM7P	.	102900187	protein_coding	XP_011278685.1; XP_006929239.1; XP_023106107.1	transmembrane BAX inhibitor motif containing 7, pseudogene	1567.799304	2.513493208	5.710009744	0.007484822	0.018161776
LOC101086547	.	101086547	protein_coding	XP_023106112.1; XP_023106113.1	EF-hand calcium-binding domain-containing protein 1-like	312.5883967	2.48869898	5.612715684	2.17E-05	0.000128403
LOC109497454	.	109497454	lncRNA	.	uncharacterized LOC109497454	16.49393912	2.450399971	5.465676116	1.16E-05	7.54E-05
SAMD9L	.	101084783	protein_coding	XP_003982796.1	sterile alpha motif domain containing 9 like	727.4479318	-1.759595276	-3.386031222	2.40E-05	0.00014014
COL1A2	.	101089428	protein_coding	XP_003982813.1	collagen type I alpha 2 chain	9901.708463	-1.897522929	-3.725729489	0.000668595	0.002362446
PEG10	.	101094251	protein_coding	NP_001278018.1; NP_001278019.1	paternally expressed 10	2023.027724	-1.502018531	-2.832387258	1.04E-10	3.85E-09
PPP1R9A	.	101090599	protein_coding	XP_023106130.1; XP_023106129.1; XP_019681060.1; XP_011278693.1; XP_019681053.1; XP_023106133.1; XP_023106132.1; XP_019681051.1; XP_019681059.1; XP_019681055.1; XP_023106131.1; XP_019681056.1; XP_019681058.1; XP_011278695.1; XP_011278694.1	protein phosphatase 1 regulatory subunit 9A	2922.279087	1.073862234	2.105061282	9.57E-07	9.15E-06
PDK4	.	101092256	protein_coding	XP_003982827.1	pyruvate dehydrogenase kinase 4	1118.235384	-1.074548709	-2.106063169	8.47E-06	5.77E-05
DLX6	.	101098212	protein_coding	XP_011278697.2	distal-less homeobox 6	29.70900525	1.505703297	2.839630661	0.002959248	0.008237015
LOC109497462	.	109497462	lncRNA	.	uncharacterized LOC109497462	22.22535162	2.905899799	7.494851011	0.00621129	0.015477497
LOC109497463	.	109497463	lncRNA	.	uncharacterized LOC109497463	5.434240192	4.01716197	16.19146891	8.33E-05	0.0004047
C1GALT1	.	101096459	protein_coding	XP_003982845.3; XP_023106140.1; XP_023106139.1	core 1 synthase, glycoprotein-N-acetylgalactosamine 3-beta-galactosyltransferase 1	824.0280369	1.216876497	2.324429223	5.07E-05	0.000265449
LOC109497467	.	109497467	lncRNA	.	uncharacterized LOC109497467	205.049699	3.245797407	9.485983816	1.17E-05	7.57E-05
LOC109497468	.	109497468	lncRNA	.	uncharacterized LOC109497468	58.34337007	1.824923438	3.542882055	7.06E-08	1.01E-06
ICA1	.	101097468	protein_coding	XP_023106156.1; XP_023106158.1; XP_023106154.1; XP_023106159.1; XP_023106160.1; XP_023106152.1; XP_023106148.1; XP_023106150.1; XP_023106149.1; XP_023106164.1; XP_023106161.1; XP_023106157.1; XP_023106163.1; XP_023106155.1; XP_023106153.1; XP_023106151.1; XP_023106162.1	islet cell autoantigen 1	1796.966769	1.489742494	2.808388439	2.74E-07	3.20E-06
LOC111559504	.	111559504	lncRNA	.	uncharacterized LOC111559504	89.67049701	2.390440951	5.243175914	0.004866274	0.012585176
THSD7A	.	101100458	protein_coding	XP_019681089.1; XP_019681088.1; XP_019681087.1	thrombospondin type 1 domain containing 7A	428.1494742	-2.346337566	-5.085316496	5.48E-07	5.70E-06
VWDE	.	105259791	protein_coding	XP_023106170.1; XP_023106169.1; XP_023106171.1; XP_023106168.1; XP_023106167.1	von Willebrand factor D and EGF domains	864.0810491	-1.684831259	-3.215027904	1.74E-08	3.04E-07
ARL4A	.	101101452	protein_coding	XP_006929284.1; XP_006929283.1; XP_006929282.1; XP_006929281.1; XP_006929280.1; XP_003982857.1	ADP ribosylation factor like GTPase 4A	3929.419548	2.2377858	4.716726014	2.45E-07	2.91E-06
LOC109497474	.	109497474	lncRNA	.	uncharacterized LOC109497474	5.459302558	3.266851588	9.625433976	0.00095895	0.003191789
LOC109497475	.	109497475	lncRNA	.	uncharacterized LOC109497475	9.261020862	4.946156843	30.82773188	0.000500217	0.001845477
LOC109497789	.	109497789	lncRNA	.	uncharacterized LOC109497789	20.8447879	3.230491807	9.385878645	3.21E-05	0.000178962
SOSTDC1	.	101083758	protein_coding	XP_019681103.1; XP_006929291.1; XP_006929290.1; XP_003982868.1	sclerostin domain containing 1	125.1049209	1.859719522	3.629370957	3.06E-06	2.45E-05
LRRC72	.	101092507	protein_coding	XP_023106187.1; XP_006929292.1; XP_023106186.1	leucine rich repeat containing 72	1305.09718	4.375266277	20.75326294	0.008416452	0.020089236
BZW2	.	101084016	protein_coding	XP_003982869.1; XP_006929293.1	basic leucine zipper and W2 domains 2	590.2357373	-1.060262515	-2.085310934	5.29E-06	3.87E-05
LOC109497477	.	109497477	lncRNA	.	uncharacterized LOC109497477	8.955607807	4.7923505	27.71030145	9.18E-06	6.18E-05
LOC102901473	.	102901473	lncRNA	.	uncharacterized LOC102901473	247.4538559	4.173415891	18.04360734	0.001553077	0.004779892
TWIST1	.	101094007	protein_coding	XP_003982906.3	twist family bHLH transcription factor 1	40.36289117	-1.528175345	-2.884208268	0.000123794	0.000566634
ITGB8	.	101087724	protein_coding	XP_003982883.1	integrin subunit beta 8	752.9166277	-1.226649405	-2.340228505	2.03E-08	3.47E-07
DNAH11	.	101094997	protein_coding	XP_023106203.1	dynein axonemal heavy chain 11	287.2964357	1.582987572	2.995896061	6.88E-05	0.000342862
CDCA7L	.	101095241	protein_coding	XP_023106201.1; XP_019681155.2; XP_023106202.1; XP_023106200.1; XP_019681156.2	cell division cycle associated 7 like	2687.217399	-1.335128894	-2.522980217	1.53E-07	1.96E-06
LOC111559512	.	111559512	lncRNA	.	uncharacterized LOC111559512	624.3195909	-1.609572852	-3.051614774	1.63E-06	1.44E-05
LOC111559514	.	111559514	lncRNA	.	uncharacterized LOC111559514	16.13526367	1.716297274	3.285919813	0.016879948	0.036224001
LOC109497485	.	109497485	lncRNA	.	uncharacterized LOC109497485	49.21980477	1.377949286	2.598986763	0.004116533	0.010902786
CCDC126	.	101091523	protein_coding	XP_023106211.1	coiled-coil domain containing 126	255.2611174	2.171340852	4.504418436	2.02E-06	1.72E-05
LOC109497790	.	109497790	lncRNA	.	uncharacterized LOC109497790	1.754592619	4.39986172	21.11010311	0.000464323	0.001736908
FAM221A	.	101091775	misc_RNA	.	family with sequence similarity 221 member A	258.2262495	1.654962567	3.149150196	8.59E-08	1.19E-06
LOC101081209	.	101081209	pseudogene	.	.	35.03673904	6.193760975	73.19945366	4.84E-13	3.86E-11
MPP6	.	101097224	protein_coding	XP_019681166.1; XP_023106214.1; XP_023106213.1; XP_023106212.1; XP_006929315.1; XP_006929314.1; XP_023106215.1	membrane palmitoylated protein 6	2741.107152	2.36672456	5.157688199	1.22E-07	1.61E-06
GSDME	.	101081716	protein_coding	XP_006929316.1; XP_003982936.1	gasdermin E	60.36930553	1.608041086	3.048376474	0.001330256	0.004200954
CA2H7orf31	.	101098452	protein_coding	XP_019681171.1; XP_003982918.1	chromosome A2 C7orf31 homolog	3387.417621	4.545674854	23.3552479	0.000952423	0.003174485
NFE2L3	.	101082479	protein_coding	XP_023106216.1; XP_019680616.2	nuclear factor, erythroid 2 like 3	584.2418701	-1.303538082	-2.468334782	6.69E-10	1.94E-08
LOC102901228	.	102901228	lncRNA	.	uncharacterized LOC102901228	183.1368414	2.198141919	4.588879486	0.000333687	0.001310306
HOXA7	.	101083253	protein_coding	XP_023106222.1	homeobox A7	16.71000145	-2.326556717	-5.016067341	0.002295612	0.006657273
LOC111559519	.	111559519	lncRNA	.	uncharacterized LOC111559519	2.000249201	-4.328789937	-20.09535191	0.024061251	0.048929433
HOXA13	.	105260382	protein_coding	XP_019680618.2	homeobox A13	78.6015535	2.305784482	4.944362372	4.84E-08	7.32E-07
EVX1	.	101084017	protein_coding	XP_023106225.1	even-skipped homeobox 1	3.671544519	-5.196967694	-36.68116854	0.006898544	0.016920989
LOC109497509	.	109497509	lncRNA	.	uncharacterized LOC109497509	45.67963933	3.245234948	9.482286269	0.000597406	0.002150378
TRIL	.	101085452	protein_coding	XP_023106228.1; XP_019681190.2; XP_023106227.1	TLR4 interactor with leucine rich repeats	290.3947517	-1.544901232	-2.917840924	0.002756921	0.007768077
CHN2	.	101093762	protein_coding	XP_023106230.1; XP_023106231.1	chimerin 2	908.8979922	1.611995859	3.056744268	1.57E-09	3.97E-08
LOC109497511	.	109497511	lncRNA	.	uncharacterized LOC109497511	550.2793441	-1.429405422	-2.693356912	2.63E-06	2.15E-05
LOC111559521	.	111559521	lncRNA	.	uncharacterized LOC111559521	33.91438665	-1.506387096	-2.84097689	0.001674494	0.0050943
PRR15	.	101085964	protein_coding	XP_006929344.1; XP_006929345.1; XP_006929347.1; XP_011278747.1	proline rich 15	370.8446504	-1.576249577	-2.981936586	4.55E-09	9.74E-08
MTURN	.	101094253	protein_coding	XP_023106233.1	maturin, neural progenitor differentiation regulator homolog	866.3362225	-1.034920376	-2.049000557	0.004454802	0.011660872
LOC111559522	.	111559522	lncRNA	.	uncharacterized LOC111559522	30.02634564	2.62017443	6.14824404	0.006206724	0.015470152
LOC109497518	.	109497518	lncRNA	.	uncharacterized LOC109497518	8.993197536	-2.610746255	-6.108195574	0.005768858	0.014542424
LOC109497526	.	109497526	lncRNA	.	uncharacterized LOC109497526	8.741233853	3.225289969	9.352097491	1.74E-05	0.000106243
MINDY4	.	101087466	protein_coding	XP_019681213.1; XP_019681212.1; XP_011278752.1	MINDY lysine 48 deubiquitinase 4	846.3669151	1.471014676	2.772167971	1.56E-06	1.39E-05
LOC102899807	.	102899807	lncRNA	.	uncharacterized LOC102899807	5.277788661	4.013072592	16.14563852	0.000368784	0.001427022
LOC109497530	.	109497530	protein_coding	XP_019681225.1	uncharacterized LOC109497530	64.29067794	1.79106381	3.460699825	3.93E-05	0.000213024
LOC111557411	.	111557411	protein_coding	XP_023097955.1	uncharacterized LOC111557411	64.90331149	3.49298862	11.25885819	2.79E-05	0.00015908
BBS9	.	101091858	protein_coding	XP_006929358.1; XP_006929357.1; XP_023106259.1; XP_019681233.1; XP_019681235.1; XP_019681236.1; XP_023106260.1; XP_019681239.1	Bardet-Biedl syndrome 9	1157.52107	1.668968815	3.179872268	8.54E-09	1.66E-07
NPSR1	.	101093010	protein_coding	XP_011278803.1	neuropeptide S receptor 1	36.37444807	-2.200699919	-4.597023109	0.000670177	0.002365706
DPY19L2	.	101096714	protein_coding	XP_003982993.1	dpy-19 like 2	5484.722155	2.292411849	4.898743823	0.001931712	0.005740692
KIAA0895	.	101100955	protein_coding	XP_011278800.1; XP_006929372.1; XP_003983000.1; XP_023106268.1; XP_019681260.1	KIAA0895 ortholog	2266.939028	1.348561009	2.546579946	0.000182217	0.000785651
LOC109497547	.	109497547	lncRNA	.	uncharacterized LOC109497547	9.347248505	2.370417163	5.170906301	0.008086846	0.019420484
LOC109497549	.	109497549	lncRNA	.	uncharacterized LOC109497549	8.475029717	2.170548136	4.501944078	0.017572744	0.037486343
LOC109497550	.	109497550	lncRNA	.	uncharacterized LOC109497550	18.54746198	3.64775031	12.53378556	3.24E-05	0.000180639
LRRN3	.	101082555	protein_coding	XP_006929376.1	leucine rich repeat neuronal 3	59.08353886	-4.409482925	-21.25135498	5.65E-11	2.31E-09
LOC109497555	.	109497555	lncRNA	.	uncharacterized LOC109497555	154.3647099	5.321046549	39.97556581	6.48E-05	0.00032624
GPR85	.	101084349	protein_coding	XP_011278820.1; XP_023106281.1; XP_019681285.1; XP_011278818.1; XP_011278819.1	G protein-coupled receptor 85	28.98265171	-1.520541321	-2.868986782	0.00324313	0.008909599
LOC109497557	.	109497557	lncRNA	.	uncharacterized LOC109497557	54.53376402	2.233500741	4.702737291	0.000113087	0.000524489
LOC111559533	.	111559533	lncRNA	.	uncharacterized LOC111559533	4.752835469	2.522889924	5.747322174	0.002483602	0.007109711
LOC109497558	.	109497558	lncRNA	.	uncharacterized LOC109497558	30.15524508	3.265080814	9.613626896	0.000129461	0.000588444
FOXP2	.	100134847	protein_coding	NP_001106648.1; XP_023096394.1	forkhead box P2	53.14856117	-1.217395956	-2.32526631	0.002056116	0.00605892
LOC102899643	.	102899643	lncRNA	.	uncharacterized LOC102899643	137.9899678	3.812773096	14.05267715	0.012834781	0.028781419
TES	Testin	100137197	protein_coding	NP_001162169.1; XP_019670159.1	testin LIM domain protein	1228.719556	2.800240544	6.965565793	4.57E-10	1.41E-08
LOC111559535	.	111559535	lncRNA	.	uncharacterized LOC111559535	54.31931213	1.521656947	2.871206206	0.000206255	0.00087225
CTTNBP2	CORTBP2	493673	protein_coding	XP_023096588.1; NP_001162166.1; XP_023096585.1; XP_023096576.1; XP_023096584.1; XP_023096580.1; XP_023096592.1; XP_023096586.1	cortactin binding protein 2	1244.59888	-2.174490886	-4.514264294	4.12E-05	0.000221624
LOC102899776	.	102899776	lncRNA	.	uncharacterized LOC102899776	40.42444527	1.916371064	3.774723745	0.00084212	0.002862051
LOC111559536	.	111559536	lncRNA	.	uncharacterized LOC111559536	11.51341734	1.223642279	2.335355658	0.013050161	0.029204855
ANKRD7	.	101087910	protein_coding	XP_003983026.2	ankyrin repeat domain 7	343.1081917	3.253943073	9.539694546	0.00682775	0.016778912
TSPAN12	.	101089340	protein_coding	XP_003983027.1; XP_023106285.1	tetraspanin 12	135.7989006	-1.438792481	-2.710938681	0.002763058	0.007781547
CPED1	.	101090002	protein_coding	XP_006929387.1; XP_006929388.1; XP_019681298.1; XP_003983030.1; XP_019681299.1	cadherin like and PC-esterase domain containing 1	350.646044	-1.163452793	-2.239928673	0.001022426	0.003368148
LOC111557294	.	111557294	lncRNA	.	uncharacterized LOC111557294	8.537502273	4.190616394	18.26001942	9.64E-05	0.000458613
FEZF1	.	101094254	protein_coding	XP_003983042.2; XP_011278825.1	FEZ family zinc finger 1	790.3242015	2.2617799	4.795827941	0.010089345	0.023455662
RNF133	.	102901069	protein_coding	XP_023106295.1	ring finger protein 133	887.2138506	3.660710911	12.64689141	0.000245567	0.00100974
RNF148	.	101091776	protein_coding	XP_003983034.1	ring finger protein 148	1278.832881	3.468668339	11.07065241	0.00313101	0.008646304
LOC109497574	.	109497574	lncRNA	.	uncharacterized LOC109497574	24.39612982	3.318899948	9.979032499	0.001769671	0.005324237
IQUB	.	101092258	protein_coding	XP_003983036.1; XP_019681305.1	IQ motif and ubiquitin domain containing	555.8120756	1.500769876	2.829936882	0.000357511	0.001391475
ASB15	.	101092756	protein_coding	XP_006929395.1; XP_019681312.1; XP_003983038.1; XP_019681311.1	ankyrin repeat and SOCS box containing 15	218.5729014	3.543670617	11.6614123	1.40E-05	8.82E-05
LOC109497576	.	109497576	lncRNA	.	uncharacterized LOC109497576	11.52983064	2.248270312	4.751128782	6.21E-05	0.000315104
LOC101093011	.	101093011	protein_coding	XP_023106296.1	hyaluronidase-4	100.518712	2.958164758	7.771347415	5.82E-10	1.71E-08
SPAM1	.	101095731	protein_coding	XP_011278830.1	sperm adhesion molecule 1	987.8692035	3.652545284	12.57551244	0.007118057	0.017379159
GPR37	.	101096969	protein_coding	XP_006929402.1	G protein-coupled receptor 37	1773.694539	-1.265883289	-2.404743951	1.85E-07	2.31E-06
LOC111559538	.	111559538	lncRNA	.	uncharacterized LOC111559538	38.04096345	3.216855047	9.297578651	0.00017505	0.000759316
GRM8	.	101098127	protein_coding	XP_023106298.1; XP_019681323.1; XP_019681319.1; XP_011278833.1; XP_019681320.1	glutamate metabotropic receptor 8	115.7161225	2.016883535	4.04708608	3.26E-05	0.00018134
LOC109497584	.	109497584	lncRNA	.	uncharacterized LOC109497584	31.54199634	3.782401848	13.75993594	4.45E-06	3.35E-05
ZNF800	.	101098367	protein_coding	XP_023106300.1; XP_023106299.1	zinc finger protein 800	1113.76087	1.19419829	2.288176421	2.66E-05	0.000153215
LOC109497586	.	109497586	lncRNA	.	uncharacterized LOC109497586	116.0273559	4.198003007	18.35375065	1.11E-14	1.57E-12
ARF5	.	102899095	protein_coding	XP_019680627.2	ADP ribosylation factor 5	1827.956636	-1.249572991	-2.377710371	7.52E-13	5.66E-11
FSCN3	.	101098855	protein_coding	XP_003983056.1	fascin actin-bundling protein 3	1756.49191	4.58339415	23.97392383	0.000108999	0.000508654
LOC109497587	.	109497587	lncRNA	.	uncharacterized LOC109497587	21.94909898	3.798949694	13.9186723	0.000215331	0.000903834
LOC109497588	.	109497588	lncRNA	.	uncharacterized LOC109497588	16.24584233	3.219464103	9.314408164	0.000191935	0.0008204
LEP	ob	493838	protein_coding	XP_011278813.1; NP_001009850.1; XP_006929413.1; XP_006929414.1; XP_006929412.1; XP_011278812.1	leptin	11.94520145	-2.198664118	-4.590540781	0.004509986	0.01178596
PRRT4	.	101084018	protein_coding	XP_023106304.1; XP_023106303.1; XP_023106302.1	proline rich transmembrane protein 4	91.72987495	-2.28066074	-4.859004404	0.000543415	0.001981649
LOC109497597	.	109497597	lncRNA	.	uncharacterized LOC109497597	71.16721753	3.069802987	8.39658676	1.39E-12	9.65E-11
FAM71F2	.	101100877	protein_coding	XP_019681330.1; XP_006929416.1; XP_006929418.1; XP_003983062.1	family with sequence similarity 71 member F2	3533.949494	4.089949383	17.02932543	5.58E-09	1.16E-07
FAM71F1	.	101101298	protein_coding	XP_006929419.1; XP_006929422.1; XP_019681327.1; XP_019681329.1	family with sequence similarity 71 member F1	1117.487501	3.307350304	9.899463251	1.35E-14	1.88E-12
CALU	.	101101553	protein_coding	XP_003983066.1; XP_003983065.1	calumenin	4297.441221	-1.007184279	-2.009984365	4.26E-11	1.80E-09
CCDC136	.	101080958	protein_coding	XP_023106314.1; XP_019681332.2; XP_023106311.1; XP_023106312.1; XP_023106313.1; XP_023106309.1; XP_023106310.1	coiled-coil domain containing 136	9081.76344	2.726807055	6.619889129	0.00014507	0.000647892
FLNC	.	101081210	protein_coding	XP_003983071.2	filamin C	397.3308899	-1.253607496	-2.384368959	1.61E-05	9.98E-05
LOC102900188	.	102900188	protein_coding	XP_006929425.1	uncharacterized LOC102900188	584.1629059	1.630985092	3.097244107	1.97E-06	1.69E-05
LOC111559540	.	111559540	protein_coding	XP_023106316.1	collagen alpha-1(I) chain-like	174.1984745	-1.390534312	-2.621757614	0.020721471	0.043112986
KCP	.	101084785	protein_coding	XP_019681333.2	kielin/chordin-like protein	172.3104239	-1.450109349	-2.732287599	0.004198305	0.01108252
SMO	.	101087567	protein_coding	XP_011278860.2	smoothened, frizzled class receptor	964.2453232	-1.60788266	-3.048041741	1.07E-05	7.04E-05
LOC109497604	.	109497604	lncRNA	.	uncharacterized LOC109497604	52.32277681	3.39517048	10.52078522	0.00498812	0.01285971
STRIP2	.	101085615	protein_coding	XP_019681342.1; XP_019681341.1; XP_003983088.1	striatin interacting protein 2	1526.845189	1.495456113	2.819532774	4.80E-07	5.09E-06
SMKR1	.	109497605	protein_coding	XP_019681343.1; XP_023106325.1; XP_023106324.1; XP_023106327.1; XP_023106326.1; XP_023106323.1; XP_019681344.1	small lysine rich protein 1	1172.230878	3.587724296	12.02299397	3.24E-12	2.03E-10
LOC109497608	.	109497608	lncRNA	.	uncharacterized LOC109497608	8.852266549	2.493611607	5.63186053	0.014063824	0.031116604
SSMEM1	.	101093172	protein_coding	XP_003983118.1; XP_019681356.1; XP_006929434.1	serine rich single-pass membrane protein 1	653.9994531	2.573464248	5.952370167	0.00854907	0.020354962
CPA5	.	101089089	protein_coding	XP_011278850.2; XP_006929438.2	carboxypeptidase A5	440.5783155	3.154231438	8.902629014	7.49E-10	2.14E-08
CPA1	.	101089929	protein_coding	XP_023106338.1; XP_003983104.2	carboxypeptidase A1	78.88647961	2.006047291	4.01680184	1.55E-06	1.38E-05
CEP41	.	101090341	protein_coding	XP_003983106.1; XP_023106339.1; XP_006929435.1	centrosomal protein 41	839.901659	1.714824212	3.282566439	4.96E-10	1.50E-08
TSGA13	.	101093424	protein_coding	XP_006929441.1; XP_006929440.1; XP_019681369.1	testis specific 13	952.4853167	4.61040993	24.42708712	0.001665306	0.005071425
LOC109497620	.	109497620	lncRNA	.	uncharacterized LOC109497620	42.27297631	3.86947784	14.61601222	0.00078101	0.002686834
CHCHD3	.	101094661	protein_coding	XP_023106348.1; XP_006929444.1; XP_023106347.1; XP_019681377.1; XP_023106346.1	coiled-coil-helix-coiled-coil-helix domain containing 3	1076.044997	1.021494254	2.03002044	1.42E-05	8.95E-05
LOC109497623	.	109497623	lncRNA	.	uncharacterized LOC109497623	4.271750646	5.684753754	51.43768304	4.47E-07	4.80E-06
LOC109497624	.	109497624	lncRNA	.	uncharacterized LOC109497624	13.60189229	7.355008135	163.7110776	6.03E-13	4.67E-11
LRGUK	.	101094916	protein_coding	XP_023106349.1; XP_023106352.1; XP_023106350.1; XP_023106351.1	leucine rich repeats and guanylate kinase domain containing	413.2315829	1.742106745	3.345233104	2.49E-09	5.85E-08
LOC101098128	.	101098128	pseudogene	.	.	78.3104497	1.062418746	2.08842994	0.005184943	0.013282364
AGBL3	.	101098368	protein_coding	XP_019681398.1; XP_019681404.1; XP_019681395.1; XP_019681400.1; XP_019681393.1; XP_019681392.1; XP_019681399.1; XP_019681396.1; XP_019681405.1; XP_019681401.1; XP_019681402.1; XP_019681403.1	ATP/GTP binding protein like 3	1625.070354	1.64455229	3.126508177	7.97E-06	5.49E-05
LOC102900083	.	102900083	protein_coding	XP_011278903.2; XP_019681421.1; XP_023106357.1; XP_019681419.1	solute carrier family 23 member 1-like	286.4591793	1.726079444	3.308275643	1.16E-07	1.55E-06
LOC111559543	.	111559543	lncRNA	.	uncharacterized LOC111559543	9.204895607	5.196100079	36.65911568	1.33E-06	1.21E-05
SLC13A4	.	101097631	protein_coding	XP_019681424.2	solute carrier family 13 member 4	5577.888229	-1.072282158	-2.102757029	0.000181365	0.000782923
LOC109497631	.	109497631	lncRNA	.	uncharacterized LOC109497631	37.11128666	2.965579504	7.811391146	0.017358157	0.037086509
DGKI	.	101088826	protein_coding	XP_023106362.1; XP_023106366.1; XP_019681428.2; XP_023106364.1; XP_023106363.1; XP_023106367.1; XP_019681427.2	diacylglycerol kinase iota	75.17467485	-1.289049715	-2.44367041	0.000708099	0.002477311
CREB3L2	.	101100293	protein_coding	XP_019681433.1; XP_003983143.1; XP_019681434.1	cAMP responsive element binding protein 3 like 2	1235.533268	-1.344403456	-2.539251786	6.82E-06	4.82E-05
LOC109497637	.	109497637	lncRNA	.	uncharacterized LOC109497637	29.20384791	4.627805262	24.72340014	9.98E-17	2.65E-14
AKR1D1	.	101100551	protein_coding	XP_019681435.1; XP_006929472.1	aldo-keto reductase family 1 member D1	233.0345525	1.754974682	3.375203953	0.001860025	0.005556441
TTC26	.	101090091	protein_coding	XP_011278877.1; XP_019681444.1; XP_011278878.1; XP_019681445.1	tetratricopeptide repeat domain 26	2287.135743	1.223849949	2.335691847	3.03E-06	2.43E-05
KLRG2	.	101090600	protein_coding	XP_023106385.1	killer cell lectin like receptor G2	174.2250158	1.350255478	2.549572702	2.41E-05	0.000140536
LOC109497643	.	109497643	lncRNA	.	uncharacterized LOC109497643	5.835611541	6.130251735	70.04701826	5.39E-08	8.02E-07
LOC102900795	.	102900795	lncRNA	.	uncharacterized LOC102900795	54.53912159	5.023537057	32.52635056	1.49E-05	9.36E-05
TBXAS1	.	101091097	protein_coding	XP_011278873.2	thromboxane A synthase 1	439.611597	1.046192426	2.065072491	3.60E-06	2.81E-05
LOC111559547	.	111559547	lncRNA	.	uncharacterized LOC111559547	5.332630733	6.005895063	64.26204838	3.53E-05	0.000194116
LOC109497648	.	109497648	lncRNA	.	uncharacterized LOC109497648	17.4472673	1.809302295	3.504727546	0.000245633	0.001009746
MKRN1	.	101092096	protein_coding	XP_003983196.3; XP_011278872.1	makorin ring finger protein 1	9780.031851	1.530705293	2.889270528	8.19E-08	1.14E-06
LOC109497651	.	109497651	lncRNA	.	uncharacterized LOC109497651	64.02650368	3.903346553	14.96319708	1.23E-09	3.24E-08
TMEM178B	.	101082894	protein_coding	XP_003983161.1	transmembrane protein 178B	268.5993833	-1.023405865	-2.032712056	0.000119933	0.000551337
LOC109497653	.	109497653	lncRNA	.	uncharacterized LOC109497653	38.51246445	3.593369252	12.07012952	0.000834355	0.002841385
LOC109497654	.	109497654	lncRNA	.	uncharacterized LOC109497654	18.48437961	3.600848715	12.13286801	0.000564902	0.002048029
LOC109497656	.	109497656	lncRNA	.	uncharacterized LOC109497656	3.699399924	3.059219864	8.335217606	0.008371753	0.020002521
LOC109497657	.	109497657	lncRNA	.	uncharacterized LOC109497657	12.69371002	2.666147463	6.347319496	0.006375436	0.015826024
KIAA1147	.	101092839	protein_coding	XP_023106404.1; XP_023106405.1; XP_023106403.1	KIAA1147 ortholog	588.6505445	-1.307787149	-2.47561531	0.002490247	0.007125178
WEE2	.	101093092	protein_coding	XP_023106407.1; XP_023106408.1	WEE1 homolog 2	30.11578865	1.492303371	2.813377938	0.021533566	0.044499186
PRSS37	.	101083414	protein_coding	XP_003983163.1	protease, serine 37	3135.191623	4.402728816	21.15209734	0.010256682	0.023782785
LOC101094087	.	101094087	protein_coding	XP_006929495.1	serine protease 58-like	314.3872473	4.630191	24.76431826	2.15E-05	0.000127704
LOC109497659	.	109497659	lncRNA	.	uncharacterized LOC109497659	62.3772665	3.55437034	11.74822047	0.000171908	0.00074761
LOC101084948	.	101084948	protein_coding	XP_003983169.2	putative DBH-like monooxygenase protein 2	34.77579983	5.655097133	50.3911031	3.65E-11	1.60E-09
LOC101085196	.	101085196	protein_coding	XP_003983170.1	probable inactive serine protease 58	266.9466159	4.931489141	30.51589801	0.002399924	0.006902876
LOC102902015	.	102902015	protein_coding	XP_006929496.1	probable inactive serine protease 58	762.141709	4.60695017	24.36857814	0.009798678	0.022880068
LOC101085453	.	101085453	protein_coding	XP_003983171.1	cationic trypsin	3.902168389	2.282201032	4.864194887	0.023223415	0.047444316
LOC105260394	.	105260394	V_segment	.	.	10.99331237	7.051124851	132.61727	7.12E-07	7.13E-06
LOC109497663	.	109497663	lncRNA	.	uncharacterized LOC109497663	4.526272217	5.768241041	54.50214259	0.002586853	0.007362661
LOC101097801	.	101097801	protein_coding	XP_023106415.1; XP_023106413.1; XP_019681501.1; XP_023106414.1; XP_019681503.1	immunoglobulin kappa variable 2D-29	150.0879721	5.426436907	43.00513136	1.80E-10	6.22E-09
EPHB6	.	101085965	protein_coding	XP_023106417.1; XP_023106419.1; XP_023106418.1; XP_023106416.1; XP_003983173.2	EPH receptor B6	168.2443526	-1.452437458	-2.736700311	0.002851178	0.007989371
TRPV5	.	101098045	protein_coding	XP_023106420.1	transient receptor potential cation channel subfamily V member 5	87.41155005	1.919691853	3.783422394	0.002030479	0.005992607
LLCFC1	.	101086468	protein_coding	XP_011278915.2	LLLL and CFNLAS motif containing 1	1241.058133	4.21051904	18.51367042	0.008557725	0.020373879
KEL	.	101098291	protein_coding	XP_023106431.1; XP_023106430.1; XP_023106433.1; XP_023106432.1; XP_023106424.1; XP_023106421.1; XP_023106425.1; XP_023106423.1; XP_023106422.1; XP_023106427.1; XP_023106428.1; XP_023106426.1; XP_023106429.1	Kell blood group, metallo-endopeptidase	69.81526464	1.541215413	2.910395895	9.07E-05	0.000435391
LOC101087220	.	101087220	protein_coding	XP_003983178.3	olfactory receptor 6V1	6.727575755	3.053735054	8.303589101	0.001702531	0.005157949
CLCN1	.	101088564	protein_coding	NP_001291956.1	chloride voltage-gated channel 1	210.7432791	1.345419	2.54103985	7.52E-05	0.000369881
FAM131B	.	101099539	protein_coding	XP_023106435.1; XP_023106436.1	family with sequence similarity 131 member B	100.9935134	-1.551050596	-2.930304515	2.20E-06	1.86E-05
LOC109497670	.	109497670	lncRNA	.	uncharacterized LOC109497670	37.62546867	-1.267929696	-2.408157408	0.003340823	0.009129886
ZYX	.	101099953	protein_coding	XP_023106442.1	zyxin	1426.160431	-1.245221422	-2.370549342	0.001887698	0.005626799
LOC109497671	.	109497671	lncRNA	.	uncharacterized LOC109497671	54.72424959	3.373223867	10.36195176	0.002442931	0.007003068
TCAF2	.	101082993	protein_coding	XP_023106440.1; XP_023106441.1; XP_023106439.1	TRPM8 channel associated factor 2	68.21850107	2.108620741	4.312787822	0.002761224	0.007777548
TCAF1	.	101100459	protein_coding	XP_011278977.1; XP_023106445.1; XP_006929518.1; XP_023106444.1	TRPM8 channel associated factor 1	1035.54618	-1.52134553	-2.870586502	0.000141827	0.000634889
LOC109497677	.	109497677	lncRNA	.	uncharacterized LOC109497677	2.451216522	-4.615173551	-24.50787599	0.015894978	0.034455738
LOC109497672	.	109497672	pseudogene	.	.	38.02048235	4.4145948	21.32678809	2.25E-07	2.71E-06
LOC109497676	.	109497676	lncRNA	.	uncharacterized LOC109497676	32.65584175	4.329860263	20.11026606	1.93E-07	2.39E-06
LOC109497684	.	109497684	lncRNA	.	uncharacterized LOC109497684	16.32231122	3.167718431	8.986245217	2.40E-06	1.99E-05
LOC109497681	.	109497681	protein_coding	XP_023106457.1; XP_019681540.2	uncharacterized LOC109497681	24.28471212	4.232457542	18.79735206	3.05E-07	3.49E-06
LOC109497682	.	109497682	lncRNA	.	uncharacterized LOC109497682	31.53374561	1.002727026	2.003784036	0.007152371	0.017454025
LOC109497685	.	109497685	lncRNA	.	uncharacterized LOC109497685	422.8021694	2.74590542	6.708105691	7.66E-11	2.99E-09
ZNF425	.	101088070	protein_coding	XP_023106470.1; XP_003983244.3	zinc finger protein 425	1208.658786	1.436965411	2.707507645	6.62E-08	9.57E-07
LOC109497690	.	109497690	lncRNA	.	uncharacterized LOC109497690	92.91519484	2.572644328	5.948988245	0.001280539	0.004069039
ZNF467	.	101092596	protein_coding	XP_023106478.1; XP_023106479.1; XP_023106480.1; XP_023106481.1; XP_023106482.1	zinc finger protein 467	69.41687702	-1.511728202	-2.85151417	0.006979786	0.017089571
SSPO	.	101092840	protein_coding	XP_023098097.1	SCO-spondin	1238.047331	-1.213258588	-2.318607452	0.000489941	0.001814097
GIMAP8	.	101093845	protein_coding	XP_023106491.1	GTPase, IMAP family member 8	81.46688389	-1.362300384	-2.570947917	9.10E-07	8.77E-06
TMEM176B	.	101095812	protein_coding	XP_023106494.1; XP_011278946.1; XP_019681562.1; XP_011278945.2; XP_003983264.3; XP_023106493.1; XP_019681563.1	transmembrane protein 176B	1693.700364	1.632575518	3.100660388	0.000394813	0.001509215
TMEM176A	.	101081373	protein_coding	XP_019681567.1; XP_019681566.1; XP_006929562.1; XP_019681565.1	transmembrane protein 176A	186.8070772	-1.210183853	-2.313671196	0.017998603	0.038252532
CDK5	.	101097226	protein_coding	XP_003983270.1	cyclin dependent kinase 5	338.3250868	-1.010438027	-2.014522651	3.55E-06	2.78E-05
SLC4A2	.	101097632	protein_coding	XP_023106500.1; XP_019681580.1	solute carrier family 4 member 2	5516.965638	-1.054365913	-2.076805218	1.09E-06	1.02E-05
AGAP3	.	101082390	protein_coding	XP_023106502.1; XP_023106504.1; XP_023106507.1; XP_023106503.1; XP_023106508.1; XP_023106505.1; XP_023106506.1	ArfGAP with GTPase domain, ankyrin repeat and PH domain 3	1240.006999	-1.045121683	-2.063540398	5.90E-05	0.000302083
IQCA1L	.	102899223	protein_coding	XP_019681587.1; XP_011278936.1	IQ motif containing with AAA domain 1 like	613.4939241	2.481970719	5.586600743	2.31E-15	4.09E-13
LOC109497697	.	109497697	lncRNA	.	uncharacterized LOC109497697	11.16292458	3.382240401	10.42691452	0.001716823	0.005194114
ABCF2	.	101098857	protein_coding	XP_006929573.1; XP_006929574.1	ATP binding cassette subfamily F member 2	7332.808105	1.810523219	3.507694783	2.95E-11	1.33E-09
SMARCD3	.	101099366	protein_coding	XP_019681593.1; XP_003983280.1; XP_019681588.1; XP_019681592.1; XP_019681594.1; XP_019681589.1; XP_019681591.1	SWI/SNF related, matrix associated, actin dependent regulator of chromatin, subfamily d, member 3	2014.749866	-1.045972359	-2.064757511	8.69E-07	8.46E-06
LOC102902333	.	102902333	lncRNA	.	uncharacterized LOC102902333	357.6326545	2.691377939	6.4593005	2.45E-06	2.02E-05
NUB1	.	101099625	protein_coding	XP_023106512.1; XP_023106514.1; XP_023106511.1; XP_023106513.1	negative regulator of ubiquitin like proteins 1	5943.384757	1.536780129	2.901462191	2.10E-08	3.56E-07
CRYGN	.	101099870	protein_coding	XP_003983281.1	crystallin gamma N	130.7078313	1.607606483	3.047458308	0.002705225	0.007648714
GALNTL5	.	101086384	protein_coding	XP_023106528.1; XP_019681607.1; XP_019681605.1; XP_011278928.1; XP_011278930.1; XP_011278927.1; XP_019681608.1	polypeptide N-acetylgalactosaminyltransferase like 5	3058.751512	4.135741959	17.5785231	0.00011672	0.000539072
LOC111559561	.	111559561	lncRNA	.	uncharacterized LOC111559561	167.3014401	3.44797506	10.91299403	0.00859897	0.020451701
KMT2C	.	101084095	protein_coding	XP_023106531.1; XP_023106537.1; XP_023106532.1; XP_023106533.1; XP_023106529.1; XP_023106536.1; XP_023106530.1; XP_023106538.1; XP_023106543.1; XP_023106542.1; XP_023106534.1; XP_023106541.1; XP_023106535.1; XP_023106539.1; XP_023106540.1	lysine methyltransferase 2C	4456.245876	-1.083571563	-2.119276112	8.84E-14	8.89E-12
LOC102899818	.	102899818	lncRNA	.	uncharacterized LOC102899818	319.9099172	3.196825288	9.169386996	2.82E-16	6.42E-14
CCT8L2	.	101083250	protein_coding	XP_006944219.3	chaperonin containing TCP1 subunit 8 like 2	195.5716791	3.89035839	14.82909233	2.52E-11	1.17E-09
LOC111557307	.	111557307	lncRNA	.	uncharacterized LOC111557307	14.41981492	1.381888265	2.606092452	0.015533681	0.033802845
LOC109497704	.	109497704	lncRNA	.	uncharacterized LOC109497704	21.62669858	2.382173343	5.213214939	0.010731321	0.024727646
LOC109497703	.	109497703	lncRNA	.	uncharacterized LOC109497703	8.164817387	2.725158609	6.612329462	0.003460983	0.009402715
LOC109497708	.	109497708	lncRNA	.	uncharacterized LOC109497708	24.13893471	2.567468987	5.927685835	0.023144183	0.047319525
LOC109497706	.	109497706	lncRNA	.	uncharacterized LOC109497706	11.61304441	5.415804415	42.68935369	1.65E-08	2.90E-07
HTR5A	.	101084611	protein_coding	XP_003983301.1	5-hydroxytryptamine receptor 5A	239.7305646	-1.517381132	-2.862709213	0.000558324	0.002028797
LOC109497712	.	109497712	lncRNA	.	uncharacterized LOC109497712	39.60519495	3.130961547	8.76018627	4.25E-06	3.23E-05
LOC111559564	.	111559564	lncRNA	.	uncharacterized LOC111559564	63.98524491	4.33541159	20.18779715	9.98E-07	9.49E-06
LOC102900227	.	102900227	protein_coding	XP_023106571.1; XP_023106573.1; XP_023106572.1	translation initiation factor IF-2-like	527.9863937	1.398238474	2.635795558	0.010561785	0.024387936
LOC109497720	.	109497720	lncRNA	.	uncharacterized LOC109497720	72.3263078	3.891293091	14.83870299	6.22E-06	4.46E-05
RNF32	.	101085110	protein_coding	XP_019681624.1; XP_006929604.1; XP_003983302.1; XP_023106580.1; XP_019681622.1; XP_019681621.1; XP_023106579.1; XP_006929603.1; XP_019681623.1; XP_019681620.1; XP_019681625.1; XP_019681627.1; XP_019681626.1; XP_023106581.1	ring finger protein 32	5810.502657	2.305815716	4.944469418	8.29E-06	5.67E-05
LOC109497723	.	109497723	lncRNA	.	uncharacterized LOC109497723	13.59249865	1.975620451	3.932973461	0.024127869	0.049044041
MNX1	.	101089429	protein_coding	XP_023106583.1	motor neuron and pancreas homeobox 1	51.36041294	1.913946382	3.768385041	0.002587327	0.007363279
LOC109497807	.	109497807	lncRNA	.	uncharacterized LOC109497807	59.22147262	4.16427964	17.92970243	0.015874214	0.03441593
LOC109497736	.	109497736	lncRNA	.	uncharacterized LOC109497736	21.26933858	2.942508278	7.687466815	0.000130761	0.00059285
LOC109497739	.	109497739	lncRNA	.	uncharacterized LOC109497739	18.8624348	2.769942711	6.820808277	8.87E-07	8.60E-06
NCAPG2	.	101085874	protein_coding	XP_023106596.1; XP_023106593.1; XP_023106595.1; XP_023106597.1; XP_023106600.1; XP_023106598.1; XP_023106594.1; XP_019681637.1; XP_023106599.1; XP_023106592.1	non-SMC condensin II complex subunit G2	4049.750172	1.009421463	2.01310366	0.000755885	0.002615459
WDR60	.	101090178	protein_coding	XP_019681648.1; XP_019681649.1; XP_006929613.1; XP_006929615.1; XP_006929614.1; XP_003983320.1	WD repeat domain 60	1847.127648	1.297737746	2.458430799	1.52E-05	9.52E-05
LOC105260398	.	105260398	lncRNA	.	uncharacterized LOC105260398	244.4237756	4.085544182	16.9774065	0.011626053	0.026449341
LOC109497809	.	109497809	lncRNA	.	uncharacterized LOC109497809	147.2220729	4.22380176	18.68491065	0.005611735	0.014215702
LOC111558920	.	111558920	protein_coding	XP_023105318.1	semaphorin-3C-like	389.8129011	-1.808752883	-3.503393118	4.52E-14	4.99E-12
LOC101089681	.	101089681	protein_coding	XP_006929096.1	MAP/microtubule affinity-regulating kinase 3-like	4887.364875	4.034390141	16.38598099	4.23E-07	4.58E-06
LOC109497335	.	109497335	lncRNA	.	uncharacterized LOC109497335	44.24694074	4.341404869	20.27183622	9.54E-07	9.13E-06
LOC101088988	.	101088988	protein_coding	XP_023105321.1; XP_023105322.1; XP_023105323.1	coiled-coil domain-containing protein 130	1999.809346	1.87460995	3.667024614	1.20E-15	2.30E-13
LOC101094088	.	101094088	protein_coding	XP_023105324.1	GTPase IMAP family member 1	3.586168987	-3.914632176	-15.08070717	0.006876171	0.01687766
LOC105259729	.	105259729	protein_coding	XP_011277925.2	GTPase IMAP family member 4-like	9.643871718	-2.009092018	-4.025288026	0.018458637	0.039088318
LOC111558929	.	111558929	lncRNA	.	uncharacterized LOC111558929	105.1364059	2.465106399	5.521676622	0.013897741	0.030792277
LOC109497150	.	109497150	lncRNA	.	uncharacterized LOC109497150	15.69496425	3.163359586	8.959135863	0.002460625	0.007048157
LOC111558931	.	111558931	lncRNA	.	uncharacterized LOC111558931	203.9963587	1.645287343	3.128101539	0.022022149	0.04535851
LOC105260366	.	105260366	protein_coding	XP_019680706.2	MAP/microtubule affinity-regulating kinase 3-like	5347.501579	4.128471817	17.49016284	1.11E-06	1.04E-05
LOC111558930	.	111558930	lncRNA	.	uncharacterized LOC111558930	796.0402524	2.098988403	4.284088855	0.019031453	0.040120625
LOC111559733	.	111559733	lncRNA	.	uncharacterized LOC111559733	3.12979511	2.767962985	6.811454901	0.016668519	0.035840003
LOC109498534	.	109498534	lncRNA	.	uncharacterized LOC109498534	3.977325297	3.536512025	11.60369218	0.000500191	0.001845477
LOC111559734	.	111559734	protein_coding	XP_023106695.1	bone morphogenetic protein 7-like	28.70660461	-1.1263049	-2.18298906	0.004911941	0.012687263
LOC109497964	.	109497964	lncRNA	.	uncharacterized LOC109497964	27.7601826	1.753713944	3.372255727	0.001818312	0.005451706
MYT1	.	101093764	protein_coding	XP_019681738.1; XP_019681740.1; XP_011279103.2; XP_019681737.1; XP_019681741.1; XP_023106698.1	myelin transcription factor 1	81.6946035	3.232263814	9.397414039	1.25E-08	2.28E-07
LKAAEAR1	.	101094255	misc_RNA	.	LKAAEAR motif containing 1	81.01999009	3.987809309	15.86537052	4.22E-06	3.20E-05
TCEA2	.	101094496	protein_coding	XP_003983338.3; XP_006929629.2	transcription elongation factor A2	4245.614759	1.703954898	3.257928401	4.45E-08	6.85E-07
ABHD16B	.	101095244	protein_coding	XP_003983341.3	abhydrolase domain containing 16B	218.5599239	4.099764402	17.14557523	3.94E-09	8.65E-08
LOC109497854	.	109497854	lncRNA	.	uncharacterized LOC109497854	164.4361631	-1.142347142	-2.207398562	0.000482026	0.001790571
LOC109497855	.	109497855	lncRNA	.	uncharacterized LOC109497855	22.36158458	1.654049738	3.14715828	0.000424237	0.001606652
FNDC11	.	101096464	protein_coding	XP_019681787.1; XP_019681788.1; XP_019681791.1; XP_019681789.1; XP_006929649.2	fibronectin type III domain containing 11	1306.213681	3.708282013	13.07085865	0.001287153	0.004086433
PPDPF	.	101100553	protein_coding	XP_003983360.1	pancreatic progenitor cell differentiation and proliferation factor	3613.475676	1.031279237	2.043835716	1.27E-06	1.17E-05
EEF1A2	.	101100798	protein_coding	XP_023106736.1	eukaryotic translation elongation factor 1 alpha 2	1040.346352	-2.538855099	-5.811276499	2.23E-09	5.31E-08
LOC111559736	.	111559736	lncRNA	.	uncharacterized LOC111559736	10.27027742	1.58840553	3.007168128	0.015497086	0.033728549
CHRNA4	.	101101300	protein_coding	XP_019681797.1; XP_023106755.1	cholinergic receptor nicotinic alpha 4 subunit	109.2181328	-1.162994716	-2.239217577	0.000336531	0.001320027
LOC111559738	.	111559738	protein_coding	XP_023106778.1	proline-rich protein 36-like	128.8499218	2.565318076	5.918854845	0.000200551	0.0008524
LOC109497863	.	109497863	lncRNA	.	uncharacterized LOC109497863	744.7779362	2.764231723	6.793861103	1.86E-14	2.39E-12
LOC109497862	.	109497862	lncRNA	.	uncharacterized LOC109497862	328.6697715	3.182753404	9.080384601	4.62E-05	0.000244807
TCFL5	.	101081622	protein_coding	XP_023106786.1; XP_023106787.1; XP_023106788.1; XP_023106790.1; XP_023106789.1; XP_023106791.1; XP_023106792.1	transcription factor like 5	7040.530151	1.843162946	3.587957859	6.41E-07	6.52E-06
COL9A3	.	101081883	protein_coding	XP_023106692.1	collagen type IX alpha 3 chain	77.88217278	-2.287476962	-4.882015793	0.000473013	0.001763942
MRGBP	.	101082391	protein_coding	XP_023106796.1	MRG domain binding protein	4193.363606	1.948293504	3.859177775	5.99E-09	1.23E-07
GATA5	.	101083161	protein_coding	XP_023106799.1	GATA binding protein 5	625.6448614	1.181617937	2.268310182	4.45E-05	0.000237193
RBBP8NL	.	101083416	protein_coding	XP_019681826.1	RBBP8 N-terminal like	17.28851377	2.895989023	7.443540627	0.000541486	0.001975871
ADRM1	.	101097227	protein_coding	XP_023106803.1	adhesion regulating molecule 1	3344.433216	1.180554266	2.266638419	1.35E-19	1.11E-16
CDH4	.	101085708	protein_coding	XP_019681840.1; XP_019681838.1; XP_023106815.1; XP_023106816.1	cadherin 4	439.3863424	1.159563491	2.233898274	0.000566433	0.002053061
LOC109497869	.	109497869	lncRNA	.	uncharacterized LOC109497869	70.89061549	2.559903091	5.896680765	2.44E-05	0.000142098
LOC111559744	.	111559744	lncRNA	.	uncharacterized LOC111559744	32.26545227	2.756805344	6.758979056	0.004300712	0.011319511
LOC109497877	.	109497877	lncRNA	.	uncharacterized LOC109497877	323.5807087	1.131152778	2.190336881	5.37E-05	0.000279449
LOC111559732	.	111559732	protein_coding	XP_023106693.1	proline-rich protein HaeIII subfamily 1-like	121.4336668	3.206818012	9.233118559	1.45E-07	1.87E-06
SYCP2	.	101086965	protein_coding	XP_023106817.1	synaptonemal complex protein 2	14172.9244	1.463098557	2.756998643	4.53E-05	0.000240709
PHACTR3	.	101097962	protein_coding	XP_003983350.2	phosphatase and actin regulator 3	239.9996439	-2.71624288	-6.571591853	2.65E-06	2.17E-05
LOC109497883	.	109497883	lncRNA	.	uncharacterized LOC109497883	34.58683768	7.142379387	141.2766655	1.23E-10	4.38E-09
EDN3	.	111559745	protein_coding	XP_023106818.1; XP_023106823.1; XP_023106820.1; XP_023106819.1; XP_023106821.1; XP_023106822.1	endothelin 3	168.9285335	-1.264276014	-2.402066371	1.02E-07	1.38E-06
TUBB1	.	100188929	protein_coding	XP_023106673.1; XP_023106674.1; NP_001128461.1	tubulin beta 1 class VI	33.9470504	1.641287355	3.119440636	0.021158155	0.043840272
LOC101098453	.	101098453	protein_coding	XP_023106831.1	guanine nucleotide-binding protein G(s) subunit alpha isoforms XLas	7874.051444	-1.164084608	-2.240909844	7.72E-10	2.18E-08
LOC102900772	.	102900772	protein_coding	XP_006929663.1	neuroendocrine secretory protein 55	12.31487693	-4.78732996	-27.61403794	0.000238619	0.000986142
LOC111559746	.	111559746	lncRNA	.	uncharacterized LOC111559746	244.8583544	1.764022203	3.396437257	3.35E-06	2.64E-05
ANKRD60	.	101092924	protein_coding	XP_023106694.1	ankyrin repeat domain 60	129.6244808	3.519577643	11.46828409	0.000293904	0.001174346
CA3H20orf85	.	101089002	protein_coding	XP_003983396.1	chromosome A3 C20orf85 homolog	99.45796806	3.180556056	9.066564925	0.000249574	0.001023013
LOC102902583	.	102902583	lncRNA	.	uncharacterized LOC102902583	67.70424013	3.342244473	10.14181862	0.003868836	0.010343223
PMEPA1	.	101093173	protein_coding	XP_023106842.1; XP_023106843.1	prostate transmembrane protein, androgen induced 1	281.3909571	-1.305348052	-2.471433438	0.001558866	0.004795133
RBM38	.	101093675	protein_coding	XP_006929698.2	RNA binding motif protein 38	355.8405617	-1.147375649	-2.215105863	1.19E-09	3.15E-08
LOC109497906	.	109497906	lncRNA	.	uncharacterized LOC109497906	105.2360821	2.883636404	7.38007974	0.003385877	0.00923102
SPO11	.	101090003	protein_coding	XP_003983400.1; XP_019681879.1	SPO11, initiator of meiotic double stranded breaks	1391.89197	1.024879415	2.034789303	0.000116286	0.000537327
LOC109497908	.	109497908	lncRNA	.	uncharacterized LOC109497908	315.4545243	2.082084653	4.234186021	7.35E-06	5.13E-05
LOC109497909	.	109497909	lncRNA	.	uncharacterized LOC109497909	585.4220789	1.684646644	3.214616519	2.14E-06	1.81E-05
BMP7	.	101094168	protein_coding	XP_011279062.2	bone morphogenetic protein 7	172.8746377	-1.057336632	-2.081086068	0.00257616	0.007339508
TFAP2C	.	101094410	protein_coding	XP_019681881.1; XP_006929700.2	transcription factor AP-2 gamma	39.11623561	-1.209072466	-2.311889536	0.002080371	0.006119059
LOC101094662	.	101094662	protein_coding	XP_003983419.1	protein FAM209A	1810.451515	3.830199691	14.2234515	0.000688432	0.002420611
GCNT7	.	101090681	protein_coding	XP_023106847.1; XP_023106845.1; XP_003983403.2; XP_019681887.1; XP_023106846.1	glucosaminyl (N-acetyl) transferase family member 7	219.7869988	2.432919517	5.399850693	0.000674184	0.002377217
AURKA	.	101091184	protein_coding	XP_006929703.2	aurora kinase A	3239.215573	1.704927315	3.260125075	7.59E-05	0.000372821
MC3R	.	101091434	protein_coding	XP_023106851.1	melanocortin 3 receptor	5.522203717	1.956692483	3.881710386	0.004884428	0.012626432
LOC109497912	.	109497912	lncRNA	.	uncharacterized LOC109497912	21.45046939	2.798794762	6.958588822	0.00066462	0.002350716
LOC109497915	.	109497915	lncRNA	.	uncharacterized LOC109497915	26.64981818	3.461583832	11.01642205	5.61E-05	0.000289748
LOC111559750	.	111559750	lncRNA	.	uncharacterized LOC111559750	56.41764864	3.270583544	9.65036523	1.00E-05	6.65E-05
LOC102900528	.	102900528	lncRNA	.	uncharacterized LOC102900528	9.516843801	-1.954146558	-3.87486637	0.011646276	0.026489043
LOC102900552	.	102900552	lncRNA	.	uncharacterized LOC102900552	10.45264699	1.307307226	2.474791915	0.010779124	0.024824368
LOC102900606	.	102900606	lncRNA	.	uncharacterized LOC102900606	301.2396316	4.050998635	16.57570854	0.01611414	0.034836034
TSHZ2	.	101096641	protein_coding	XP_003983427.1; XP_019681903.1; XP_019681906.1; XP_006929715.1; XP_019681907.1; XP_011279055.1	teashirt zinc finger homeobox 2	568.3862449	-1.013102511	-2.018246669	2.04E-07	2.49E-06
LOC109497925	.	109497925	lncRNA	.	uncharacterized LOC109497925	16.69316522	3.118880303	8.687134071	5.43E-05	0.000281881
LOC109497918	.	109497918	lncRNA	.	uncharacterized LOC109497918	53.89110838	-1.590683236	-3.011919551	2.42E-06	2.00E-05
LOC109497919	.	109497919	lncRNA	.	uncharacterized LOC109497919	61.72679243	1.273248388	2.417051793	0.0024714	0.007078313
LOC109497922	.	109497922	lncRNA	.	uncharacterized LOC109497922	7.228776699	1.396035185	2.631773233	0.018288971	0.03879491
LOC109497927	.	109497927	lncRNA	.	uncharacterized LOC109497927	4.182922548	4.483965312	22.37731929	4.80E-05	0.000253297
ZFP64	.	101097135	protein_coding	XP_019681911.1; XP_019681908.1; XP_019681909.1; XP_011279054.1; XP_011279053.1; XP_006929718.2	ZFP64 zinc finger protein	326.825226	-1.012440812	-2.017321204	7.79E-05	0.000381373
ATP9A	.	101080270	protein_coding	XP_006929719.1; XP_023106860.1; XP_019681912.1	ATPase phospholipid transporting 9A (putative)	1268.776596	-1.42941711	-2.693378731	6.44E-05	0.000324742
LOC109497932	.	109497932	lncRNA	.	uncharacterized LOC109497932	159.154304	4.292545001	19.59678388	0.006487744	0.016064489
LOC102901193	.	102901193	lncRNA	.	uncharacterized LOC102901193	250.2253367	1.146682726	2.214042209	7.21E-06	5.05E-05
LOC109497934	.	109497934	lncRNA	.	uncharacterized LOC109497934	41.27955466	-1.742022086	-3.345036809	0.005583461	0.014157833
LOC102901687	.	102901687	lncRNA	.	uncharacterized LOC102901687	73.41697877	2.090309825	4.25839514	7.86E-07	7.76E-06
LOC111559757	.	111559757	lncRNA	.	uncharacterized LOC111559757	59.16015331	3.090585373	8.518417102	0.009697277	0.02267283
LOC111559756	.	111559756	lncRNA	.	uncharacterized LOC111559756	25.11172593	2.04981612	4.140531925	0.003342825	0.009134486
TMEM189	.	101081283	protein_coding	XP_023106882.1; XP_023106881.1; XP_011279112.2	transmembrane protein 189	1356.307398	1.061576248	2.087210703	1.18E-06	1.10E-05
LOC109497952	.	109497952	lncRNA	.	uncharacterized LOC109497952	251.2033366	2.785669333	6.895567709	4.28E-07	4.62E-06
LOC109497953	.	109497953	lncRNA	.	uncharacterized LOC109497953	157.977314	1.927251697	3.803299881	9.32E-05	0.000446248
PREX1	.	101082811	protein_coding	XP_023106904.1; XP_023106902.1	phosphatidylinositol-3,4,5-trisphosphate dependent Rac exchange factor 1	883.1667874	-1.568430417	-2.965818717	6.75E-05	0.00033765
LOC111559758	.	111559758	lncRNA	.	uncharacterized LOC111559758	37.11559668	3.801650013	13.94474853	1.64E-08	2.89E-07
LOC109497959	.	109497959	lncRNA	.	uncharacterized LOC109497959	43.92881082	2.235065906	4.707842011	6.72E-05	0.000336098
LOC109497960	.	109497960	protein_coding	XP_019681947.1; XP_023106905.1	uncharacterized LOC109497960	83.07064228	1.579242118	2.98812835	0.00948456	0.022244391
LOC109497958	.	109497958	lncRNA	.	uncharacterized LOC109497958	60.21977078	1.366695583	2.578792303	0.008859221	0.020978476
LOC111559759	.	111559759	lncRNA	.	uncharacterized LOC111559759	27.07443992	2.026808083	4.075022662	0.001854464	0.005541577
SULF2	.	101083072	protein_coding	XP_023106917.1; XP_023106918.1	sulfatase 2	1270.504349	-1.060593739	-2.085789748	0.001569129	0.004819984
EYA2	.	101083833	protein_coding	XP_023106921.1; XP_023106923.1; XP_023106922.1	EYA transcriptional coactivator and phosphatase 2	382.7604644	-1.280599776	-2.42939954	0.000347999	0.001359618
LOC102899583	.	102899583	lncRNA	.	uncharacterized LOC102899583	278.111584	3.120387993	8.696217315	3.58E-05	0.000196292
LOC111559762	.	111559762	lncRNA	.	uncharacterized LOC111559762	34.0795763	2.716186993	6.571337288	0.000605527	0.002174425
LOC109497971	.	109497971	lncRNA	.	uncharacterized LOC109497971	18.5826474	5.060824141	33.3779661	1.01E-08	1.90E-07
CD40	.	101085363	protein_coding	XP_019681987.1; XP_003983558.1	CD40 molecule	253.4284859	1.412314528	2.661638294	0.000590252	0.002127294
LOC109497972	.	109497972	lncRNA	.	uncharacterized LOC109497972	897.7310705	2.606280832	6.089318742	0.000800342	0.002742815
NEURL2	.	111559766	protein_coding	XP_023106953.1	neuralized E3 ubiquitin protein ligase 2	101.5812266	1.337889905	2.527813288	6.70E-06	4.75E-05
SPATA25	.	101086050	protein_coding	XP_003983469.3	spermatogenesis associated 25	81.18255422	1.753822121	3.372508598	2.52E-07	2.98E-06
ZSWIM1	.	101086298	protein_coding	XP_023106959.1; XP_023106958.1; XP_023106960.1; XP_023106957.1	zinc finger SWIM-type containing 1	806.4360709	1.339951495	2.531428076	0.000141919	0.000635203
SNX21	.	101086132	protein_coding	XP_023106955.1; XP_006929831.2; XP_023106956.1	sorting nexin family member 21	197.7649025	-1.15530402	-2.22731255	0.001071833	0.003505272
WFDC3	.	101086385	protein_coding	XP_006929775.1; XP_006929776.1; XP_023106962.1	WAP four-disulfide core domain 3	573.7177694	2.487544457	5.608225878	4.63E-06	3.47E-05
WFDC10B	.	101087146	protein_coding	XP_023106966.1	WAP four-disulfide core domain 10B	430.9313248	2.078704266	4.224276491	0.000619147	0.002213631
LOC109497976	.	109497976	protein_coding	XP_019682000.1	protein WFDC9-like	1.415490856	-3.808806257	-14.01409093	0.013109293	0.029307633
LOC109497979	.	109497979	protein_coding	XP_019682003.1	WAP four-disulfide core domain protein 6B-like	172.9109554	3.229802889	9.381397752	0.005843047	0.014699099
WFDC2	.	101087912	protein_coding	XP_011279016.1; XP_003983477.1	WAP four-disulfide core domain 2	161.0784725	-1.734957775	-3.328697512	2.57E-08	4.25E-07
DBNDD2	.	101089595	protein_coding	XP_006929786.2; XP_003983488.1; XP_003983486.1; XP_006929787.1; XP_019682006.1	dysbindin domain containing 2	321.7116932	1.004912492	2.006821767	1.40E-07	1.81E-06
TP53TG5	.	101088399	protein_coding	XP_023106969.1	TP53 target 5	628.9533482	4.241336259	18.91339251	2.90E-08	4.73E-07
WFDC5	.	101089430	protein_coding	XP_006929789.1	WAP four-disulfide core domain 5	245.663746	4.242759462	18.93205958	0.002047939	0.006037306
TOMM34	.	101091435	protein_coding	XP_003983494.2	translocase of outer mitochondrial membrane 34	3671.351616	1.439707186	2.712658029	7.42E-11	2.92E-09
RIMS4	.	101090180	protein_coding	XP_023106979.1; XP_023106980.1	regulating synaptic membrane exocytosis 4	694.8741971	-1.266204986	-2.405280229	0.000191129	0.000817747
PKIG	.	101092173	protein_coding	XP_019682021.1; XP_003983497.1; XP_006929797.1	cAMP-dependent protein kinase inhibitor gamma	1713.237566	1.143072842	2.208509199	1.52E-14	2.06E-12
LOC109497985	.	109497985	lncRNA	.	uncharacterized LOC109497985	10.23815548	2.094867662	4.271869757	0.001495578	0.004629346
HNF4A	.	101092841	protein_coding	XP_023106982.1; XP_023106983.1; XP_019682024.1; XP_019682025.1; XP_019682022.1; XP_019682023.1; XP_006929802.1	hepatocyte nuclear factor 4 alpha	1022.658592	2.730327815	6.636064068	1.70E-09	4.21E-08
GDAP1L1	.	101093765	protein_coding	XP_003983504.1; XP_006929803.1; XP_019682029.1; XP_019682030.1	ganglioside induced differentiation associated protein 1 like 1	247.3557355	1.572566473	2.97433361	1.96E-13	1.77E-11
OSER1	.	101094497	protein_coding	XP_003983508.1	oxidative stress responsive serine rich 1	2004.720421	1.540501259	2.908955565	3.89E-11	1.67E-09
LOC109497988	.	109497988	lncRNA	.	uncharacterized LOC109497988	60.81992244	3.335497023	10.09449632	6.24E-06	4.47E-05
GTSF1L	.	101095001	protein_coding	XP_003983510.1	gametocyte specific factor 1 like	339.6556924	3.907357374	15.00485397	0.022489662	0.046172226
LOC102899405	.	102899405	lncRNA	.	uncharacterized LOC102899405	107.6589914	1.35019305	2.54946238	0.011019983	0.025264919
LOC109497993	.	109497993	lncRNA	.	uncharacterized LOC109497993	24.45622842	7.065844727	133.9772958	1.74E-11	8.50E-10
LOC109497992	.	109497992	lncRNA	.	uncharacterized LOC109497992	89.72294078	4.838940823	28.6197829	1.99E-06	1.70E-05
LOC109497996	.	109497996	lncRNA	.	uncharacterized LOC109497996	4.718416819	5.828121628	56.81191499	9.94E-08	1.35E-06
ZHX3	.	101092675	protein_coding	XP_019682066.1	zinc fingers and homeoboxes 3	2269.802726	1.602405061	3.036490933	1.51E-08	2.70E-07
LOC109498555	.	109498555	lncRNA	.	uncharacterized LOC109498555	49.09361998	3.411292179	10.63901129	7.15E-07	7.16E-06
LOC109498556	.	109498556	lncRNA	.	uncharacterized LOC109498556	20.61846712	4.203177741	18.41970104	0.000452189	0.001699099
LOC109498001	.	109498001	lncRNA	.	uncharacterized LOC109498001	14.91164984	2.315144998	4.976546757	0.001284934	0.004080742
LOC109498559	.	109498559	lncRNA	.	uncharacterized LOC109498559	29.37976598	3.033794266	8.189607252	0.004377357	0.011488561
SLC32A1	.	101096880	protein_coding	XP_011279188.1	solute carrier family 32 member 1	99.79931356	2.439933809	5.42616835	1.91E-07	2.36E-06
ADIG	.	101097136	protein_coding	XP_003983518.1	adipogenin	86.60745327	1.518197069	2.864328716	0.000267722	0.001084999
LOC109498011	.	109498011	protein_coding	XP_023107026.1	lipopolysaccharide-binding protein-like	154.2121883	2.673660292	6.380459351	2.77E-05	0.000157993
LOC109498560	.	109498560	lncRNA	.	uncharacterized LOC109498560	3.0390196	5.196918728	36.67992358	0.00587095	0.014757643
LOC111559772	.	111559772	lncRNA	.	uncharacterized LOC111559772	67.14391976	3.551970916	11.72869761	0.001846622	0.005524457
MROH8	.	101095646	protein_coding	XP_019682099.1; XP_019682101.1; XP_011279187.2; XP_019682097.1	maestro heat like repeat family member 8	722.487844	1.75898038	3.384588356	0.000219468	0.000918243
LOC109498020	.	109498020	lncRNA	.	uncharacterized LOC109498020	8.067072684	2.980171547	7.890799853	0.001729882	0.005225904
LOC111559774	.	111559774	lncRNA	.	uncharacterized LOC111559774	18.99594534	2.199695433	4.593823516	0.012281514	0.027701014
TLDC2	.	101096142	protein_coding	XP_003983597.1; XP_019682103.1	TBC/LysM-associated domain containing 2	2.913696641	-4.856576197	-28.97177553	0.000998244	0.003301504
SOGA1	.	101095408	protein_coding	XP_006929843.3; XP_006929844.3; XP_019682105.2; XP_019682107.2	suppressor of glucose, autophagy associated 1	1189.645352	-1.662681168	-3.166043698	0.000500551	0.001846471
LOC102899167	.	102899167	lncRNA	.	uncharacterized LOC102899167	244.9762862	1.839962239	3.580006579	2.71E-05	0.000155089
NDRG3	.	101096642	protein_coding	XP_019682109.1; XP_023107034.1; XP_019682108.1; XP_011279183.1; XP_019682110.1; XP_019682112.1	NDRG family member 3	4730.067556	2.004562364	4.012669582	2.41E-17	8.13E-15
MYL9	.	101097882	protein_coding	XP_003983604.1; XP_003983605.1	myosin light chain 9	3001.180624	-1.297828936	-2.458586196	5.84E-06	4.22E-05
LOC109498021	.	109498021	lncRNA	.	uncharacterized LOC109498021	49.60142766	-2.301139894	-4.92847017	0.00012508	0.000571192
LOC109498022	.	109498022	lncRNA	.	uncharacterized LOC109498022	66.8339252	4.495444075	22.55607398	1.02E-05	6.74E-05
CNBD2	.	101099198	protein_coding	XP_019682141.1; XP_019682143.1; XP_019682142.1; XP_023107053.1; XP_023107054.1; XP_006929869.1; XP_019682136.1; XP_019682140.1	cyclic nucleotide binding domain containing 2	508.7434685	2.644653769	6.253456206	1.47E-06	1.32E-05
SPAG4	.	101080446	protein_coding	XP_023107059.1; XP_023107058.1; XP_023107060.1; XP_003983623.1; XP_019682155.1; XP_019682159.1	sperm associated antigen 4	395.2901781	2.297787755	4.917032037	3.97E-11	1.70E-09
CA3H20orf173	.	102900909	protein_coding	XP_023107069.1	chromosome A3 C20orf173 homolog	354.0204466	3.037411694	8.210167719	3.75E-11	1.63E-09
MMP24	.	101087914	protein_coding	XP_023107440.1	matrix metallopeptidase 24	188.0893211	3.028403617	8.159063776	2.23E-08	3.74E-07
TP53INP2	.	101088919	protein_coding	XP_023107078.1; XP_023107077.1; XP_023107079.1; XP_023107080.1	tumor protein p53 inducible nuclear protein 2	1317.439559	1.903070825	3.740084397	1.54E-08	2.74E-07
LOC109498561	.	109498561	lncRNA	.	uncharacterized LOC109498561	13.77646598	1.501345158	2.831065559	0.017577252	0.037490382
LOC111559778	.	111559778	lncRNA	.	uncharacterized LOC111559778	64.77555354	1.27883955	2.426437248	0.000617383	0.002208426
NECAB3	.	101098703	protein_coding	XP_023107090.1; XP_011279199.2	N-terminal EF-hand calcium binding protein 3	289.4946399	1.646077096	3.129814375	2.94E-08	4.79E-07
ACTL10	.	102900884	protein_coding	XP_023106689.1	actin like 10	348.3712694	3.471021531	11.08872458	0.001407888	0.004404411
CA3H20orf144	.	102899334	protein_coding	XP_006929905.3	chromosome A3 C20orf144 homolog	621.4504225	4.251772714	19.05070805	0.017044063	0.036535185
SNTA1	.	101098944	protein_coding	XP_011279198.2	syntrophin alpha 1	314.6344543	1.415882096	2.668228269	1.03E-08	1.93E-07
BPIFA3	.	101091526	protein_coding	XP_003983664.1	BPI fold containing family A member 3	2687.278276	4.376312752	20.76832201	0.009161688	0.021593095
LOC111559779	.	111559779	lncRNA	.	uncharacterized LOC111559779	94.6850923	4.106514765	17.22598727	1.82E-06	1.57E-05
BPIFA2	.	101099708	protein_coding	XP_023107096.1	BPI fold containing family A member 2	35.20272622	3.237405411	9.430965081	0.000305634	0.001214872
LOC111559700	.	111559700	lncRNA	.	uncharacterized LOC111559700	16.66791116	3.558297217	11.78024155	0.000271181	0.001097466
BPIFB2	.	101099956	protein_coding	XP_023107097.1	BPI fold containing family B member 2	31.40137168	2.787091437	6.902368211	0.01171477	0.0266168
SUN5	.	101100202	protein_coding	XP_011279148.1	Sad1 and UNC84 domain containing 5	798.5293747	3.721658787	13.19261621	0.018270145	0.038760709
KIF3B	.	101094089	protein_coding	XP_006929918.1; XP_003983676.1; XP_019682225.1	kinesin family member 3B	5432.548078	1.624196121	3.082703469	8.17E-11	3.16E-09
LOC109498036	.	109498036	lncRNA	.	uncharacterized LOC109498036	19.69676259	2.463968907	5.517324776	0.000104203	0.00048922
XKR7	.	101101455	protein_coding	XP_023107121.1	XK related 7	16.19767508	-1.359918064	-2.566706018	0.003133519	0.008652397
TTLL9	.	101080271	protein_coding	XP_006929921.1; XP_019682231.1; XP_019682230.1; XP_019682229.1	tubulin tyrosine ligase like 9	806.775897	1.691537054	3.230006469	0.004007329	0.010650931
DUSP15	.	111559780	protein_coding	XP_023107124.1; XP_023107125.1	dual specificity phosphatase 15	2610.678736	1.623613103	3.081457948	7.65E-07	7.58E-06
LOC105260422	.	105260422	protein_coding	XP_023107129.1	translation initiation factor IF-2-like	370.9470029	1.253836927	2.384748172	0.000858823	0.002909508
REM1	.	101081212	protein_coding	XP_011279234.1	RRAD and GEM like GTPase 1	515.1842289	-1.283425948	-2.434163286	1.88E-09	4.60E-08
DEFB121	.	101087984	protein_coding	XP_023107130.1	defensin beta 121	48.42665138	-1.669229974	-3.180447946	0.006808935	0.016738272
DEFB128	.	101089003	protein_coding	XP_023107131.1	defensin beta 128	14.93546617	2.767224247	6.807967956	7.78E-05	0.000380973
LOC109498041	.	109498041	lncRNA	.	uncharacterized LOC109498041	13.61994581	-1.420930783	-2.677582047	0.000750072	0.002598165
SOX12	.	105260425	protein_coding	XP_023107136.1	SRY-box 12	1993.878862	-1.168068728	-2.247106852	1.94E-07	2.40E-06
CSNK2A1	.	101084186	protein_coding	XP_003983723.1	casein kinase 2 alpha 1	4307.358302	1.096474531	2.138315201	3.42E-07	3.85E-06
LOC111559782	.	111559782	lncRNA	.	uncharacterized LOC111559782	38.94627974	-1.17749635	-2.261839172	0.00108666	0.003544871
LOC109498563	.	109498563	lncRNA	.	uncharacterized LOC109498563	25.86783542	3.050887007	8.287213023	0.009471479	0.022216759
LOC109498564	.	109498564	lncRNA	.	uncharacterized LOC109498564	8.83581593	6.737680268	106.7195196	2.25E-09	5.36E-08
LOC109498565	.	109498565	lncRNA	.	uncharacterized LOC109498565	11.20958757	3.536843169	11.60635591	0.000787785	0.002706572
PSMF1	.	101101124	protein_coding	XP_006929988.1; XP_006929989.1	proteasome inhibitor subunit 1	4137.566762	1.713044883	3.278520426	2.97E-14	3.50E-12
LOC109498043	.	109498043	lncRNA	.	uncharacterized LOC109498043	68.04163667	2.190718094	4.565326664	8.23E-07	8.08E-06
TMEM74B	.	101087053	protein_coding	XP_019682282.1; XP_023107141.1; XP_023107140.1; XP_011279231.1	transmembrane protein 74B	146.5140901	1.869132937	3.653129602	4.77E-05	0.000251697
CA3H20orf202	.	101086797	protein_coding	XP_023107943.1	chromosome A3 C20orf202 homolog	96.60021963	2.606108664	6.088592101	7.96E-06	5.49E-05
LOC111559785	.	111559785	protein_coding	XP_023107149.1	signal-regulatory protein beta-1-like	19.47930199	6.318062518	79.78593384	4.42E-08	6.80E-07
LOC109498048	.	109498048	lncRNA	.	uncharacterized LOC109498048	11.45551242	2.862840655	7.274462507	0.000572043	0.002070777
LOC109496772	.	109496772	lncRNA	.	uncharacterized LOC109496772	465.2192597	3.069493193	8.394783934	0.020949781	0.043493353
LOC109498497	.	109498497	protein_coding	XP_019683563.1	signal-regulatory protein beta-1-like	9.662017673	3.087339314	8.49927224	0.001274848	0.004054098
LOC109498049	.	109498049	lncRNA	.	uncharacterized LOC109498049	12.71779256	3.917929861	15.11521779	0.000236825	0.000980001
LOC109498051	.	109498051	lncRNA	.	uncharacterized LOC109498051	5.506878451	6.055066048	66.4900265	5.07E-05	0.00026525
LOC109498050	.	109498050	lncRNA	.	uncharacterized LOC109498050	31.19830084	3.015435443	8.086051787	0.001821894	0.005460731
TGM3	.	101083762	protein_coding	XP_003983800.1	transglutaminase 3	37.22555374	-3.954117919	-15.4991578	7.30E-06	5.11E-05
LOC105260424	.	105260424	misc_RNA	.	uncharacterized LOC105260424	142.2399587	1.37104041	2.586570312	5.57E-06	4.05E-05
LOC109498056	.	109498056	lncRNA	.	uncharacterized LOC109498056	45.99380931	1.227466398	2.341554144	0.013213641	0.029501824
LOC109498057	.	109498057	lncRNA	.	uncharacterized LOC109498057	182.0792634	-4.218495159	-18.61630903	5.21E-07	5.45E-06
EBF4	.	101082740	protein_coding	XP_023107155.1; XP_023107154.1	early B-cell factor 4	412.3566443	-4.241664942	-18.91770196	4.52E-06	3.40E-05
LOC109498059	.	109498059	lncRNA	.	uncharacterized LOC109498059	19.9451974	3.701935841	13.01348843	3.86E-05	0.000210277
CA3H20orf141	.	101082483	protein_coding	XP_003983796.1	chromosome A3 C20orf141 homolog	361.6859913	4.928699979	30.45695863	0.002100251	0.006168693
TMEM239	.	101098370	protein_coding	XP_006929979.1; XP_019682302.1; XP_003983773.1	transmembrane protein 239	696.1773632	4.791201004	27.68823151	0.006161765	0.015372788
LZTS3	.	101096052	protein_coding	XP_023107169.1; XP_023107168.1; XP_023107170.1; XP_023107167.1; XP_023107166.1; XP_023107173.1; XP_023107171.1	leucine zipper tumor suppressor family member 3	257.6163722	-1.687608417	-3.221222726	4.02E-11	1.71E-09
LOC102900957	.	102900957	lncRNA	.	uncharacterized LOC102900957	9.414551066	-1.309797112	-2.479066742	0.020705027	0.043085024
SLC4A11	.	101095814	protein_coding	XP_006929968.3; XP_006929970.3; XP_023107178.1; XP_023107179.1; XP_019682323.1; XP_019682316.2; XP_019682324.1; XP_019682317.1; XP_019682325.1; XP_019682328.1; XP_023107175.1; XP_019682315.1; XP_019682320.1; XP_019682319.1; XP_019682322.1; XP_023107176.1	solute carrier family 4 member 11	1355.009791	2.303964397	4.938128564	0.001166515	0.003762153
LOC109498062	.	109498062	lncRNA	.	uncharacterized LOC109498062	13.11832259	2.665388762	6.343982373	0.008269424	0.019793183
CA3H20orf27	.	101086470	protein_coding	XP_003983733.1; XP_023107186.1; XP_023107185.1	chromosome A3 C20orf27 homolog	2340.263916	1.782831078	3.441007598	4.13E-06	3.15E-05
SPEF1	.	101086220	protein_coding	XP_003983732.2; XP_019682339.1	sperm flagellar 1	203.717506	1.893814456	3.716164732	1.75E-06	1.53E-05
ADRA1D	.	101092019	protein_coding	XP_023107195.1	adrenoceptor alpha 1D	39.66484205	-1.531236169	-2.890333905	0.001008478	0.003329208
LOC109498068	.	109498068	lncRNA	.	uncharacterized LOC109498068	22.61635634	2.862975359	7.275141756	0.011123303	0.025446873
PRND	.	101087569	protein_coding	XP_006929990.1	prion like protein doppel	4558.070172	-1.552751772	-2.933761865	3.58E-08	5.67E-07
LOC109498071	.	109498071	lncRNA	.	uncharacterized LOC109498071	8.516172807	2.566155891	5.922293094	8.34E-05	0.000405088
PLCB1	.	101092262	protein_coding	XP_023107220.1; XP_023107219.1; XP_023107218.1	phospholipase C beta 1	130.1958945	1.449823086	2.731745505	4.17E-07	4.52E-06
LOC109498079	.	109498079	lncRNA	.	uncharacterized LOC109498079	20.270719	2.973934407	7.856759544	1.80E-06	1.56E-05
ANKEF1	.	101091528	protein_coding	XP_011279205.2; XP_011279207.2; XP_011279206.2	ankyrin repeat and EF-hand domain containing 1	3116.16047	4.28187117	19.45233139	0.000217754	0.000912006
LOC111559790	.	111559790	lncRNA	.	uncharacterized LOC111559790	15.46700684	2.086241631	4.246403988	0.022823197	0.046739886
LOC109498080	.	109498080	lncRNA	.	uncharacterized LOC109498080	11.33893822	4.751494775	26.93657979	1.25E-08	2.29E-07
LOC111559789	.	111559789	lncRNA	.	uncharacterized LOC111559789	25.6003188	3.648604571	12.54120937	0.00039823	0.001520858
LOC111559788	.	111559788	lncRNA	.	uncharacterized LOC111559788	20.33444492	4.136707475	17.59029137	4.31E-06	3.26E-05
LOC109498085	.	109498085	lncRNA	.	uncharacterized LOC109498085	6.458884299	2.479580915	5.577354277	0.003677592	0.009907845
LOC109498082	.	109498082	lncRNA	.	uncharacterized LOC109498082	157.744685	2.558323024	5.89022614	6.76E-05	0.000337991
LOC109498087	.	109498087	lncRNA	.	uncharacterized LOC109498087	7.15883702	3.878788922	14.71064829	5.00E-05	0.000262308
LOC111559703	.	111559703	lncRNA	.	uncharacterized LOC111559703	8.462432849	3.753081824	13.48311396	0.000110211	0.000513392
SPTLC3	.	101094257	protein_coding	XP_011279258.1	serine palmitoyltransferase long chain base subunit 3	106.7093963	-1.155617306	-2.227796271	0.001744993	0.00526158
NDUFAF5	.	101096224	protein_coding	XP_023107239.1; XP_011279262.1; XP_023107240.1; XP_023107243.1; XP_023107242.1; XP_011279261.1; XP_023107241.1; XP_019682406.1; XP_023107244.1	NADH:ubiquinone oxidoreductase complex assembly factor 5	398.4736574	1.344533609	2.539480875	1.50E-06	1.34E-05
SEL1L2	.	101094751	protein_coding	XP_023107249.1; XP_019682410.2; XP_006930030.1; XP_023107247.1; XP_023107251.1; XP_023107246.1; XP_023107250.1; XP_023107248.1; XP_023107245.1	SEL1L2 ERAD E3 ligase adaptor subunit	551.2407631	3.274232873	9.674806945	0.003991536	0.010616826
MACROD2	.	101096466	protein_coding	XP_023107252.1	MACRO domain containing 2	98.40419883	1.168195266	2.247303954	0.022713727	0.046552266
LOC109498576	.	109498576	lncRNA	.	uncharacterized LOC109498576	45.66869641	4.653263545	25.1635497	0.000103342	0.000485576
LOC101097229	.	101097229	pseudogene	.	.	1.833646873	4.469247866	22.15020071	0.002312961	0.006700135
SNRPB2	.	101097472	protein_coding	XP_003983846.1; XP_006930031.1	small nuclear ribonucleoprotein polypeptide B2	2847.203191	1.014811338	2.020638635	0.000135542	0.000611687
LOC109498092	.	109498092	lncRNA	.	uncharacterized LOC109498092	3.440663913	5.374593914	41.48718639	0.005028184	0.012940896
BANF2	.	101099036	protein_coding	XP_023107262.1; XP_006930035.1	barrier to autointegration factor 2	855.4385695	4.5187289	22.92307847	0.002447708	0.007015158
OVOL2	.	101099541	protein_coding	XP_019682433.1; XP_019682428.1; XP_011279267.1; XP_019682431.1; XP_019682432.1; XP_019682430.1	ovo like zinc finger 2	63.69355274	-1.408519486	-2.654645994	3.44E-05	0.000190057
DZANK1	.	101081624	protein_coding	XP_023107264.1	double zinc ribbon and ankyrin repeat domains 1	427.8365656	1.077920256	2.110990749	3.14E-05	0.000175704
SCP2D1	.	101080373	protein_coding	XP_003983863.1	SCP2 sterol binding domain containing 1	898.3970809	3.994806274	15.9425033	0.004175494	0.011035722
RIN2	.	101080627	protein_coding	XP_006930051.1; XP_019682436.1; XP_019682439.1; XP_006930049.1; XP_019682438.1; XP_019682437.1; XP_006930048.1; XP_011279291.1	Ras and Rab interactor 2	240.056586	-1.861808328	-3.634629549	0.000744798	0.00258333
CFAP61	.	101083163	protein_coding	XP_023107271.1; XP_019682441.2; XP_011279285.2; XP_019682442.2; XP_019682440.2; XP_019682444.2; XP_019682447.2	cilia and flagella associated protein 61	1699.30472	2.168088405	4.494275004	0.001318141	0.004167998
LOC109498095	.	109498095	lncRNA	.	uncharacterized LOC109498095	13.20180641	3.003492956	8.019392529	0.001105838	0.003594757
INSM1	.	101083417	protein_coding	XP_023107272.1	INSM transcriptional repressor 1	32.02291011	2.567303523	5.927006019	0.000121186	0.000556473
RALGAPA2	.	101083671	protein_coding	XP_019682449.2; XP_019682451.2; XP_019682450.2; XP_019682453.2; XP_019682452.2; XP_006930058.3	Ral GTPase activating protein catalytic alpha subunit 2	2001.58688	-1.079097843	-2.11271453	1.65E-05	0.0001018
LOC109498582	.	109498582	lncRNA	.	uncharacterized LOC109498582	5.149745626	3.174428036	9.028135279	0.00134424	0.004235324
LOC111559705	.	111559705	lncRNA	.	uncharacterized LOC111559705	3.61173729	3.507015536	11.36885877	0.009868116	0.023017846
LOC109498584	.	109498584	lncRNA	.	uncharacterized LOC109498584	38.56341199	4.073860933	16.84047508	0.002769014	0.007795258
LOC111559706	.	111559706	lncRNA	.	uncharacterized LOC111559706	5.186207462	5.964182655	62.43065318	1.97E-07	2.42E-06
FOXA2	.	101085112	protein_coding	XP_003983881.2; XP_019682456.1	forkhead box A2	10.48460884	-1.853274352	-3.613193083	0.001154908	0.003730154
THBD	.	100049012	protein_coding	XP_006930061.2	thrombomodulin	166.4879673	-1.826479704	-3.546705899	0.004233287	0.011162537
CSTL1	.	101087311	protein_coding	XP_003983889.2; XP_019682459.1	cystatin like 1	411.9315198	4.885283777	29.55404663	0.000464468	0.001737047
CST8	.	101087829	protein_coding	XP_006930064.1	cystatin 8	267.4157233	4.650440714	25.1143619	0.003225183	0.008869639
LOC101088321	.	101088321	protein_coding	XP_019682461.2; XP_003983892.2	cystatin-13-like	1369.649393	4.414014732	21.31821489	0.020015886	0.041836149
LOC111559707	.	111559707	lncRNA	.	uncharacterized LOC111559707	11.88846057	3.574541981	11.91363683	2.75E-05	0.000156936
LOC111559921	.	111559921	snRNA	.	U6 spliceosomal RNA	2.445619603	2.719774061	6.587696365	0.007311272	0.017797877
VSX1	.	101090343	protein_coding	XP_019682482.2	visual system homeobox 1	1.992891918	4.585966925	24.01671495	0.015086479	0.032974472
PYGB	.	101091099	protein_coding	XP_006930072.1	glycogen phosphorylase B	1635.906969	-1.251210002	-2.380409865	4.79E-07	5.08E-06
LOC105260261	.	105260261	protein_coding	XP_023107297.1; XP_023107296.1	ral guanine nucleotide dissociation stimulator-like	47.73132596	2.842644125	7.173335587	0.018429431	0.039035116
Sep-10	.	101095891	protein_coding	XP_023107299.1; XP_019682492.2; XP_019682491.2; XP_019682488.2; XP_023107298.1	septin 10	2007.857813	1.62715158	3.08902507	6.84E-08	9.85E-07
SH3RF3	.	101096386	protein_coding	XP_011279406.3	SH3 domain containing ring finger 3	348.6342195	1.289233435	2.44398162	2.17E-08	3.67E-07
EDAR	.	101096644	protein_coding	XP_019682498.1; XP_003983917.1; XP_019682499.1	ectodysplasin A receptor	35.89934131	-1.413283716	-2.663426957	0.016320079	0.035217529
LOC101095165	.	101095165	protein_coding	XP_019682510.1; XP_003983913.1	sulfotransferase 1C1	22.23558249	3.868701846	14.6081527	9.64E-07	9.20E-06
LOC109498109	.	109498109	lncRNA	.	uncharacterized LOC109498109	24.37191446	3.668953106	12.71935058	0.000138056	0.000620626
ST6GAL2	.	101098620	protein_coding	XP_019682512.1; XP_023107305.1; XP_023107307.1; XP_023107306.1	ST6 beta-galactoside alpha-2,6-sialyltransferase 2	1404.04311	-1.05451767	-2.077023688	0.001091863	0.003555777
LOC109498110	.	109498110	lncRNA	.	uncharacterized LOC109498110	41.41663715	3.669215505	12.72166419	0.000437312	0.001651421
LOC109498590	.	109498590	lncRNA	.	uncharacterized LOC109498590	35.10566696	3.903678914	14.96664462	0.000366281	0.001420213
CA3H2orf40	.	101099368	protein_coding	XP_003983923.1	chromosome A3 C2orf40 homolog	40.05170586	-1.267843724	-2.408013907	0.021354204	0.044187084
FHL2	.	101100121	protein_coding	XP_023107314.1; XP_019682516.1; XP_003983925.2	four and a half LIM domains 2	243.197916	-1.575871396	-2.981155018	3.80E-05	0.000207454
LOC109498114	.	109498114	lncRNA	.	uncharacterized LOC109498114	33.69012823	2.67969731	6.407214592	0.001959148	0.005813194
LOC109498592	.	109498592	lncRNA	.	uncharacterized LOC109498592	43.3424044	3.864920793	14.5699174	0.000317445	0.001253736
IL1RL2	.	101085113	protein_coding	XP_023107325.1; XP_019682543.1; XP_019682537.1; XP_019682538.1; XP_019682542.1; XP_019682541.1; XP_011279370.1; XP_023107324.1; XP_019682536.1	interleukin 1 receptor like 2	257.3579834	-1.585426909	-3.000965865	0.002285859	0.006635028
IL1R2	.	101080961	protein_coding	XP_019682548.1; XP_003983934.3	interleukin 1 receptor type 2	25.40862671	-1.239852677	-2.361744138	0.002328924	0.006734742
RFX8	.	101081720	protein_coding	XP_023107332.1; XP_023107331.1; XP_006930095.1; XP_019682566.1; XP_023107329.1; XP_019682565.1; XP_019682568.1; XP_019682567.1; XP_023107330.1	RFX family member 8, lacking RFX DNA binding domain	791.7721285	2.009533195	4.026519151	1.24E-05	7.98E-05
LOC109498130	.	109498130	lncRNA	.	uncharacterized LOC109498130	12.75353742	3.858525264	14.50547128	0.000399573	0.00152558
LOC109498133	.	109498133	lncRNA	.	uncharacterized LOC109498133	4.928171883	3.579082974	11.95119499	0.002392998	0.006887779
LONRF2	.	101095331	protein_coding	XP_023107353.1	LON peptidase N-terminal domain and ring finger 2	34.93692357	-2.850811455	-7.214060163	4.19E-06	3.19E-05
AFF3	.	101095569	protein_coding	XP_023107354.1	AF4/FMR2 family member 3	1158.74324	1.544048012	2.916115802	1.32E-05	8.43E-05
TSGA10	.	101096306	protein_coding	XP_019682622.2; XP_023107362.1; XP_023107359.1; XP_023107360.1; XP_023107361.1	testis specific 10	3162.328834	2.522131041	5.744299778	1.15E-06	1.08E-05
LOC101087915	.	101087915	protein_coding	XP_011279361.2	heterogeneous nuclear ribonucleoprotein A1-like	414.3051099	-1.109361964	-2.1575021	6.72E-05	0.000336098
CNGA3	.	101089848	protein_coding	XP_019682629.2	cyclic nucleotide gated channel alpha 3	114.9859339	2.623684663	6.163221592	1.23E-07	1.63E-06
VWA3B	.	101096802	protein_coding	XP_019682631.2	von Willebrand factor A domain containing 3B	2117.274259	3.585870959	12.00755873	6.86E-07	6.92E-06
LOC111559806	.	111559806	lncRNA	.	uncharacterized LOC111559806	19.57751303	4.538279539	23.23583426	4.11E-06	3.13E-05
LOC101097059	.	101097059	protein_coding	XP_023107389.1; XP_011279356.1	tyrosine-protein kinase ZAP-70	500.2676771	1.450679721	2.733368028	4.53E-08	6.93E-07
LOC102902283	.	102902283	protein_coding	XP_023107390.1; XP_023107391.1	uncharacterized LOC102902283	238.6891224	2.759550848	6.7718539	9.06E-08	1.25E-06
FAM178B	.	101091012	protein_coding	XP_023107393.1; XP_006930118.1; XP_006930117.1; XP_023107392.1; XP_019682645.1; XP_019682642.1; XP_019682636.1	family with sequence similarity 178 member B	1166.028315	1.786473947	3.449707274	3.70E-11	1.62E-09
FER1L5	.	101097802	protein_coding	XP_019682655.2; XP_019682647.2; XP_019682656.2; XP_023107396.1; XP_019682653.2; XP_019682654.2; XP_019682651.2; XP_006930122.3; XP_019682650.2; XP_019682648.2	fer-1 like family member 5	2096.219188	1.416827957	2.66997819	2.82E-09	6.49E-08
HAAO	.	101092928	protein_coding	XP_003983981.1	3-hydroxyanthranilate 3,4-dioxygenase	29.37782376	-1.428173891	-2.691058757	0.006180206	0.015413433
LOC109498144	.	109498144	pseudogene	.	.	31.50604152	1.739570212	3.339356714	0.008130658	0.019509361
LOC109498145	.	109498145	lncRNA	.	uncharacterized LOC109498145	14.01332653	-1.333985741	-2.520981868	0.002199838	0.006414553
DYNC2LI1	.	101099037	protein_coding	XP_006930132.1; XP_019682687.1	dynein cytoplasmic 2 light intermediate chain 1	1251.226239	1.192990103	2.286260987	5.00E-05	0.000262425
ABCG8	.	101099288	protein_coding	XP_006930133.2	ATP binding cassette subfamily G member 8	440.9314924	1.079248157	2.112934664	5.66E-07	5.86E-06
SLC3A1	.	101094584	protein_coding	XP_019682692.2; XP_003983986.2	solute carrier family 3 member 1	132.9496852	2.359633126	5.132398267	7.53E-08	1.07E-06
LOC109498152	.	109498152	lncRNA	.	uncharacterized LOC109498152	2.641086414	-4.718991648	-26.33649857	0.016715817	0.035928234
LOC102900228	.	102900228	lncRNA	.	uncharacterized LOC102900228	215.431769	3.610745891	12.21638806	0.008431562	0.020120279
LOC109498156	.	109498156	lncRNA	.	uncharacterized LOC109498156	43.30257867	3.650515383	12.55783088	0.000424027	0.00160633
PRKCE	.	101100958	protein_coding	XP_011279335.1; XP_019682698.1	protein kinase C epsilon	314.6254578	-1.262341343	-2.398847329	1.94E-05	0.000116804
LOC111559813	.	111559813	lncRNA	.	uncharacterized LOC111559813	26.63615861	4.087446947	16.99981271	0.002843606	0.007970823
LOC109498596	.	109498596	lncRNA	.	uncharacterized LOC109498596	8.296703086	5.087498282	34.00083524	3.13E-05	0.000175586
LOC109498597	.	109498597	lncRNA	.	uncharacterized LOC109498597	3.088950489	5.223820797	37.37031441	0.000237962	0.000983994
LOC111559814	.	111559814	lncRNA	.	uncharacterized LOC111559814	26.49794407	2.055125934	4.155799161	5.67E-07	5.87E-06
ATP6V1E2	.	101101208	protein_coding	XP_006930151.1; XP_003984008.1	ATPase H+ transporting V1 subunit E2	381.5504441	2.462663513	5.512334793	4.01E-06	3.08E-05
RHOQ	.	101086645	protein_coding	XP_023107422.1; XP_023107423.1	ras homolog family member Q	536.6385972	-1.042973917	-2.060470655	6.15E-09	1.26E-07
SOCS5	.	101080522	protein_coding	XP_019682703.1; XP_023107421.1; XP_019682702.1; XP_023107420.1; XP_003984011.1; XP_019682701.1	suppressor of cytokine signaling 5	3066.523659	1.746226923	3.354800377	2.04E-15	3.67E-13
TTC7A	.	101081033	protein_coding	XP_019682708.2; XP_006930157.2; XP_003984012.2	tetratricopeptide repeat domain 7A	2801.204457	2.041353991	4.116316721	4.28E-15	6.90E-13
LOC109498158	.	109498158	lncRNA	.	uncharacterized LOC109498158	24.99208741	1.102774056	2.147672565	0.002744695	0.007737428
KCNK12	.	105260438	protein_coding	XP_023107433.1	potassium two pore domain channel subfamily K member 12	22.6658098	2.133771748	4.38863336	0.000168644	0.000736319
GTF2A1L	.	101083579	protein_coding	XP_011279330.1	general transcription factor IIA subunit 1 like	2499.704117	2.27639695	4.844665136	0.000502762	0.001853435
FSHR	.	554348	protein_coding	NP_001041479.1; XP_019681733.1; XP_006930147.1	follicle stimulating hormone receptor	1149.848619	-1.453880757	-2.739439528	7.37E-17	2.07E-14
NRXN1	.	101084531	protein_coding	XP_019682723.1; XP_019682742.2; XP_003984032.1; XP_019682740.1; XP_019682746.1; XP_019682727.1; XP_019682732.1; XP_019682737.1; XP_019682728.1; XP_019682734.1; XP_019682747.1; XP_019682735.1; XP_019682739.1; XP_019682744.2; XP_019682731.1; XP_019682748.1; XP_019682743.2; XP_011279326.1; XP_019682738.1; XP_019682730.1; XP_019682733.1; XP_011279323.1; XP_019682725.1; XP_019682741.1; XP_019682729.1;…	neurexin 1	144.601249	1.296915984	2.45703087	0.00230782	0.006687929
LOC109498168	.	109498168	lncRNA	.	uncharacterized LOC109498168	10.42267951	6.97328785	125.651828	8.63E-07	8.39E-06
LOC109498169	.	109498169	lncRNA	.	uncharacterized LOC109498169	4.075567648	4.385069389	20.89476153	0.000292243	0.00116885
CHAC2	.	101089182	protein_coding	XP_003984041.1; XP_019682752.1	ChaC cation transport regulator homolog 2	209.1990631	1.126220187	2.182860882	0.000664971	0.002351669
GPR75	.	101090006	protein_coding	XP_006930164.1	G protein-coupled receptor 75	133.9761137	-1.301717421	-2.465221743	1.20E-05	7.77E-05
PSME4	.	101095332	protein_coding	XP_023107441.1; XP_023107444.1; XP_023107442.1; XP_023107443.1	proteasome activator subunit 4	7352.175621	1.919141377	3.781979064	1.39E-11	6.98E-10
LOC109498173	.	109498173	lncRNA	.	uncharacterized LOC109498173	26.35661746	1.087413642	2.124927533	0.001418727	0.004431551
ACYP2	.	101095570	protein_coding	XP_019682758.1; XP_006930166.2	acylphosphatase 2	57.38054258	-1.092731457	-2.13277453	0.000226756	0.00094474
CA3H2orf73	.	101096054	protein_coding	XP_019682757.2	chromosome A3 C2orf73 homolog	826.8619282	3.416444696	10.67707595	0.000185737	0.000798549
EML6	.	101091187	protein_coding	XP_019682760.1; XP_019682762.1; XP_019682761.1; XP_019682763.1; XP_003984048.1; XP_019682764.1	echinoderm microtubule associated protein like 6	303.5300091	1.241762635	2.364872878	5.17E-06	3.80E-05
CLHC1	.	101092512	protein_coding	XP_019682782.1; XP_019682781.1; XP_003984056.1; XP_019682777.1; XP_019682780.1; XP_019682788.1; XP_019682787.1; XP_019682785.1	clathrin heavy chain linker domain containing 1	675.2424979	1.164362042	2.241340819	0.000169701	0.000739919
CCDC88A	.	101096803	protein_coding	XP_019682791.1; XP_019682790.1; XP_011279314.1; XP_019682792.1; XP_019682794.1; XP_019682793.1	coiled-coil domain containing 88A	7868.45301	1.810222797	3.506964427	1.33E-07	1.74E-06
CFAP36	.	101093679	protein_coding	XP_006930168.1; XP_003984060.1	cilia and flagella associated protein 36	5491.758016	1.586570601	3.003345815	1.24E-05	7.99E-05
PPP4R3B	.	101093928	protein_coding	XP_003984061.1; XP_019682795.1; XP_006930169.1; XP_019682796.1	protein phosphatase 4 regulatory subunit 3B	7410.618048	1.189787633	2.281191612	0.000112456	0.000522409
EFEMP1	.	101094585	protein_coding	XP_003984064.2; XP_006930171.1	EGF containing fibulin extracellular matrix protein 1	1321.232655	-1.007924942	-2.011016533	0.005642776	0.014281144
CCDC85A	.	101094840	protein_coding	XP_023107448.1; XP_019682800.1; XP_006930172.1; XP_006930173.1; XP_019682799.1; XP_003984065.1	coiled-coil domain containing 85A	127.3618319	1.292511543	2.449541176	0.008443362	0.020143409
LOC109498180	.	109498180	lncRNA	.	uncharacterized LOC109498180	59.30738829	3.44393306	10.88246187	0.002803159	0.007875921
LOC109498601	.	109498601	lncRNA	.	uncharacterized LOC109498601	45.84230189	4.321806595	19.99831572	5.10E-05	0.000266693
VRK2	.	101098217	protein_coding	XP_019682803.1; XP_023107452.1; XP_019682802.1; XP_023107451.1; XP_023107453.1; XP_023107449.1; XP_023107450.1	vaccinia related kinase 2	598.9556689	1.388610711	2.618264253	7.59E-06	5.27E-05
FANCL	.	101097311	protein_coding	XP_023107454.1	Fanconi anemia complementation group L	909.2459993	1.153957959	2.225235396	1.54E-05	9.62E-05
LOC109498183	.	109498183	lncRNA	.	uncharacterized LOC109498183	221.4033819	4.479097564	22.30194396	0.004177527	0.011037832
LOC109498182	.	109498182	lncRNA	.	uncharacterized LOC109498182	26.90841589	3.214533051	9.282626375	0.002695123	0.007623911
LOC111559711	.	111559711	lncRNA	.	uncharacterized LOC111559711	8.526747704	3.24200585	9.461086363	0.009984763	0.023250222
BCL11A	.	101098704	protein_coding	XP_019682812.1; XP_019682811.1; XP_023107456.1; XP_011279312.1; XP_019682810.1; XP_023107455.1; XP_003984074.1	B-cell CLL/lymphoma 11A	237.5715148	1.105609621	2.151897888	9.74E-06	6.49E-05
LOC102901194	.	102901194	lncRNA	.	uncharacterized LOC102901194	34.51365732	1.809198518	3.504475451	3.05E-06	2.44E-05
LOC109498185	.	109498185	lncRNA	.	uncharacterized LOC109498185	7.893518468	6.567265398	94.82959031	6.44E-09	1.31E-07
CA3H2orf74	.	101083507	protein_coding	XP_006930184.1	chromosome A3 C2orf74 homolog	735.0212146	3.628780691	12.37006084	0.000144811	0.000646834
LOC109498186	.	109498186	protein_coding	XP_019682817.2	60S ribosomal protein L35-like	7.902541468	3.345808314	10.16690258	0.000409426	0.001559343
LOC111559712	.	111559712	lncRNA	.	uncharacterized LOC111559712	5.911280438	1.877678635	3.674832861	0.010099265	0.023473016
FAM161A	.	101100801	protein_coding	XP_003984081.1; XP_003984082.1; XP_006930185.2	family with sequence similarity 161 member A	2487.566242	2.040354747	4.113466651	1.17E-14	1.64E-12
LOC109498187	.	109498187	lncRNA	.	uncharacterized LOC109498187	26.51979786	-1.475420496	-2.780646784	0.004303313	0.01132532
LOC111559820	.	111559820	lncRNA	.	uncharacterized LOC111559820	8.981508928	-1.31936179	-2.495556885	0.012485697	0.028101882
B3GNT2	.	101080523	protein_coding	XP_006930188.1; XP_006930189.1; XP_023107470.1; XP_023107469.1; XP_023107468.1	UDP-GlcNAc:betaGal beta-1,3-N-acetylglucosaminyltransferase 2	1378.752423	-1.001469951	-2.002038823	1.51E-07	1.94E-06
LOC111559821	.	111559821	lncRNA	.	uncharacterized LOC111559821	49.60303617	3.833637644	14.25738651	3.05E-05	0.000171795
LOC111559822	.	111559822	lncRNA	.	uncharacterized LOC111559822	108.9556712	3.916604039	15.10133344	0.010847571	0.024945413
LOC111559823	.	111559823	lncRNA	.	uncharacterized LOC111559823	13.68903403	2.007000247	4.019455969	0.010780654	0.024825367
LOC102902363	.	102902363	lncRNA	.	uncharacterized LOC102902363	64.70050139	3.689190733	12.89903052	0.000830461	0.002830476
LOC109498602	.	109498602	lncRNA	.	uncharacterized LOC109498602	4.688833253	2.689183918	6.449484793	0.0130762	0.029254173
LOC109498603	.	109498603	lncRNA	.	uncharacterized LOC109498603	10.12231685	3.837114934	14.29179216	2.68E-07	3.14E-06
LOC101091687	.	101091687	lncRNA	.	uncharacterized LOC101091687	10.54645986	1.917982451	3.778942195	0.003750174	0.010067272
LOC109498195	.	109498195	lncRNA	.	uncharacterized LOC109498195	11.50804189	2.150926154	4.441128004	0.001270671	0.004043955
ACTR2	.	101087729	protein_coding	XP_003984108.1; XP_003984109.1	ARP2 actin related protein 2 homolog	1542.709133	-1.019393958	-2.027067258	5.90E-17	1.72E-14
LOC102899646	.	102899646	lncRNA	.	uncharacterized LOC102899646	239.7104449	3.249496295	9.510335886	0.011441464	0.026087338
LOC109498204	.	109498204	lncRNA	.	uncharacterized LOC109498204	47.53621865	2.479929159	5.578700725	0.000759967	0.00262673
LOC109498206	.	109498206	lncRNA	.	uncharacterized LOC109498206	17.97093907	1.71057843	3.272920206	0.006895735	0.016915546
LOC111556217	.	111556217	protein_coding	XP_011279430.1; XP_006930210.1	RING finger protein 113A-like	1585.449837	1.422956417	2.68134418	2.25E-05	0.000132808
LOC109498205	.	109498205	lncRNA	.	uncharacterized LOC109498205	71.54813986	3.664011634	12.67585919	0.001706205	0.005166897
PPP3R1	.	101090344	protein_coding	XP_019682866.1; XP_023107495.1	protein phosphatase 3 regulatory subunit B, alpha	1013.553853	-1.494064916	-2.816815197	7.58E-06	5.27E-05
LOC111559715	.	111559715	lncRNA	.	uncharacterized LOC111559715	86.1301875	3.879819705	14.72116258	0.000493851	0.00182716
ANTXR1	.	101092930	protein_coding	XP_006930216.1; XP_003984129.1	anthrax toxin receptor 1	1469.92491	-1.453464257	-2.738648777	1.13E-06	1.06E-05
LOC102900641	.	102900641	protein_coding	XP_023107955.1	collagen alpha-1(XI) chain-like	28.19327041	-1.822795424	-3.53766006	0.001734249	0.005235239
LOC109498209	.	109498209	lncRNA	.	uncharacterized LOC109498209	71.33621649	2.558541759	5.891119259	2.55E-14	3.04E-12
GMCL1	.	101094665	protein_coding	XP_003984137.1	germ cell-less, spermatogenesis associated 1	7356.664148	2.075052923	4.213598709	2.67E-05	0.000153511
MXD1	.	101095166	protein_coding	XP_003984139.1; XP_006930223.1	MAX dimerization protein 1	746.6143717	1.044002558	2.061940294	3.86E-08	6.05E-07
CA3H2orf42	.	101095817	protein_coding	XP_003984142.2	chromosome A3 C2orf42 homolog	1083.484153	1.435977457	2.705654185	0.000389646	0.001493443
FAM136A	.	101097139	protein_coding	XP_006930231.1	family with sequence similarity 136 member A	300.9262462	-1.006751451	-2.009381433	0.000109122	0.000509063
LOC109498211	.	109498211	lncRNA	.	uncharacterized LOC109498211	23.80938094	3.471138952	11.08962713	0.001514784	0.004675582
LOC109498212	.	109498212	lncRNA	.	uncharacterized LOC109498212	18.80531242	3.668105956	12.71188397	3.59E-05	0.000196992
ADD2	.	101097803	protein_coding	XP_023107514.1	adducin 2	606.2912179	3.008447882	8.046982425	5.28E-10	1.59E-08
CD207	.	101098048	protein_coding	XP_023107520.1; XP_019682929.2	CD207 molecule	16.61337436	-2.492406454	-5.62715793	0.000740708	0.002571319
ANKRD53	.	101096387	protein_coding	XP_003984226.2	ankyrin repeat domain 53	137.6479932	3.398145756	10.54250467	4.16E-05	0.000223639
LOC101100712	.	101100712	protein_coding	XP_003984164.1; XP_023107527.1	cytochrome P450 26B1	2114.235947	-1.947679592	-3.857535923	0.003747172	0.010061096
LOC102899149	.	102899149	protein_coding	XP_006930244.1	uncharacterized LOC102899149	32.85154863	3.992759172	15.91989784	4.96E-05	0.00026029
LOC111559834	.	111559834	lncRNA	.	uncharacterized LOC111559834	8.387469199	3.995279387	15.94773228	7.61E-06	5.28E-05
LOC109498608	.	109498608	lncRNA	.	uncharacterized LOC109498608	93.38451633	3.945459627	15.40641863	3.18E-07	3.62E-06
LOC102899311	.	102899311	lncRNA	.	uncharacterized LOC102899311	508.3038537	2.383193217	5.216901582	1.99E-05	0.000119468
SPR	.	101101210	protein_coding	XP_003984166.1	sepiapterin reductase	3301.085679	1.46281088	2.756448945	2.83E-07	3.29E-06
RAB11FIP5	.	101097387	protein_coding	XP_011279525.2; XP_019682967.2; XP_019682968.1; XP_011279526.1	RAB11 family interacting protein 5	2951.172507	2.470905405	5.543916025	1.49E-16	3.77E-14
PRADC1	.	101080524	protein_coding	XP_003984169.1	protease associated domain containing 1	500.1540663	1.628696409	3.092334551	0.000264779	0.001074893
EGR4	.	101081722	protein_coding	XP_006930248.2	early growth response 4	168.2688995	-2.099868984	-4.286704544	0.000925287	0.003097359
ALMS1	.	101098372	protein_coding	XP_023107956.1	ALMS1, centrosome and basal body associated protein	6271.235009	1.502375985	2.833089119	2.33E-14	2.85E-12
NAT8	.	101098621	protein_coding	XP_003984233.3	N-acetyltransferase 8 (putative)	56.07595182	1.341567111	2.534264509	0.000902391	0.003031328
CA3H2orf78	.	101099114	protein_coding	XP_003984235.1	chromosome A3 C2orf78 homolog	756.6613917	2.487129696	5.606613801	0.001089956	0.003552225
LOC109498221	.	109498221	lncRNA	.	uncharacterized LOC109498221	34.09095974	3.920627921	15.143512	5.18E-05	0.00027045
TET3	.	101083580	protein_coding	XP_019682985.1; XP_023107545.1; XP_019682986.1; XP_019682988.1	tet methylcytosine dioxygenase 3	538.868325	-1.636657673	-3.109446238	8.62E-08	1.20E-06
CA3H2orf81	.	102900543	protein_coding	XP_023107552.1; XP_019683012.2	chromosome A3 C2orf81 homolog	1216.096364	2.431848457	5.39584332	0.007171784	0.017496933
WDR54	.	101085114	protein_coding	XP_006930268.1; XP_003984189.1; XP_006930267.1; XP_006930266.1	WD repeat domain 54	354.5115532	1.67939547	3.202937108	7.85E-05	0.000384252
LOC111559837	.	111559837	lncRNA	.	uncharacterized LOC111559837	151.3769046	2.664208021	6.338792408	3.17E-08	5.11E-07
LOC102901313	.	102901313	lncRNA	.	uncharacterized LOC102901313	82.47453538	1.921754849	3.788836407	3.37E-13	2.86E-11
M1AP	.	101101380	protein_coding	XP_019683041.1; XP_003984242.1	meiosis 1 associated protein	509.849964	1.246767199	2.37309063	0.001021012	0.003365164
LOC101089597	.	101089597	pseudogene	.	.	2.134111095	3.399086684	10.54938275	0.004370004	0.01147241
LOC109498225	.	109498225	lncRNA	.	uncharacterized LOC109498225	3.92495463	3.344322579	10.15643776	0.024000372	0.048822435
CTNNA2	.	101088568	protein_coding	XP_023107576.1; XP_023107580.1; XP_023107579.1; XP_023107578.1; XP_023107577.1	catenin alpha 2	771.7775678	1.799520156	3.481044256	0.000245345	0.001009202
LOC109498227	.	109498227	lncRNA	.	uncharacterized LOC109498227	180.0123795	3.487195076	11.21373577	0.011308354	0.025820787
LRRTM1	.	101083165	protein_coding	XP_003984249.1; XP_006930303.1; XP_023107581.1	leucine rich repeat transmembrane neuronal 1	2242.078131	-1.265121915	-2.403475196	3.17E-08	5.11E-07
LOC109498613	.	109498613	lncRNA	.	uncharacterized LOC109498613	16.71047229	3.22714158	9.364108039	0.002740331	0.007726644
LOC109498614	.	109498614	lncRNA	.	uncharacterized LOC109498614	28.33836004	4.181344226	18.143039	6.66E-07	6.74E-06
LOC109498228	.	109498228	lncRNA	.	uncharacterized LOC109498228	195.1726503	4.620959269	24.60635858	0.000113968	0.00052798
DNAH6	.	101089345	protein_coding	XP_023107586.1	dynein axonemal heavy chain 6	730.1059277	1.767577983	3.404818707	4.04E-05	0.000218031
TCF7L1	.	101089850	protein_coding	XP_023107590.1; XP_023107589.1	transcription factor 7 like 1	423.1849008	-1.090928185	-2.130110371	0.000165211	0.000723422
LOC109498236	.	109498236	lncRNA	.	uncharacterized LOC109498236	29.92786456	4.494490678	22.54117286	6.34E-06	4.53E-05
LOC105260449	.	105260449	lncRNA	.	uncharacterized LOC105260449	106.4132742	2.588783995	6.015914217	2.50E-07	2.96E-06
LOC105260448	.	105260448	lncRNA	.	uncharacterized LOC105260448	107.9542923	3.19486382	9.156928893	2.43E-17	8.13E-15
VAMP5	.	101091101	protein_coding	XP_019683081.1; XP_019683080.1; XP_019683079.1	vesicle associated membrane protein 5	183.6797816	-1.156357675	-2.228939835	6.08E-05	0.000309958
CA3H2orf68	.	101086646	protein_coding	XP_003984260.1	chromosome A3 C2orf68 homolog	12258.65817	1.968177665	3.91273571	0.000320911	0.001265162
LOC111559841	.	111559841	lncRNA	.	uncharacterized LOC111559841	2.452570392	4.876826118	29.38129578	3.70E-05	0.00020253
SFTPB	.	101091359	protein_coding	XP_019683083.1; XP_019683082.1; XP_011279485.1; XP_019683084.1	surfactant protein B	207.5390048	4.392196246	20.99823621	0.004541825	0.011858361
FOXI3	.	101099039	protein_coding	XP_011279547.3	forkhead box I3	329.6813306	1.411478667	2.660096654	1.33E-06	1.21E-05
TEX37	.	101099291	protein_coding	XP_023107630.1; XP_019683109.2; XP_023107631.1; XP_023107632.1; XP_003984300.3; XP_019683108.2; XP_019683106.2; XP_006930350.2; XP_006930349.2	testis expressed 37	1569.108751	4.334846602	20.17989276	3.69E-05	0.000201724
LOC111559843	.	111559843	lncRNA	.	uncharacterized LOC111559843	42.88379741	3.450081749	10.92894132	0.000130092	0.000590283
LOC109498251	.	109498251	lncRNA	.	uncharacterized LOC109498251	46.24776679	3.415513251	10.67018475	0.001959873	0.005813539
LOC109498620	.	109498620	lncRNA	.	uncharacterized LOC109498620	37.50240445	2.386670409	5.229490556	0.016503182	0.035553798
LOC101099544	.	101099544	pseudogene	.	.	10.53146491	3.4791482	11.15136336	3.92E-05	0.000212772
LOC109498253	.	109498253	lncRNA	.	uncharacterized LOC109498253	151.4470907	3.803105947	13.95882835	0.014799383	0.032443714
PAX8	.	101096468	protein_coding	XP_023107634.1; XP_023107633.1; XP_023107635.1; XP_023107637.1; XP_023107636.1; XP_019683117.1	paired box 8	68.17493229	-1.123460288	-2.178689025	0.001005701	0.003322658
IL1B	.	768274	protein_coding	NP_001070882.1	interleukin 1 beta	32.51512404	2.521555013	5.742006696	0.016602687	0.035714519
LOC109498254	.	109498254	lncRNA	.	uncharacterized LOC109498254	17.89176409	5.81077359	56.13285721	5.06E-08	7.60E-07
IL1A	L1A	493944	protein_coding	XP_019681731.2; NP_001009351.1; XP_006930332.2; XP_006930331.2; XP_023106679.1	interleukin 1 alpha	86.9377454	2.274357081	4.837819961	3.27E-08	5.25E-07
LOC101081626	.	101081626	pseudogene	.	.	2.76116857	2.879835468	7.360661713	0.005012951	0.012907483
CKAP2L	.	101097473	protein_coding	XP_003984293.2; XP_019683131.2; XP_019683130.2	cytoskeleton associated protein 2 like	905.4932527	1.411696411	2.660498169	2.75E-06	2.24E-05
LOC111559846	.	111559846	lncRNA	.	uncharacterized LOC111559846	12.76718422	2.965249688	7.80960558	0.001030283	0.003389877
LOC111559845	.	111559845	lncRNA	.	uncharacterized LOC111559845	39.33273613	3.300245187	9.85082932	0.003681025	0.009912259
TTL	.	102900797	protein_coding	XP_019683140.1; XP_011279475.1; XP_011279476.1	tubulin tyrosine ligase	505.5463329	-1.36062699	-2.567967582	5.89E-06	4.25E-05
FBLN7	.	101083581	protein_coding	XP_023107652.1	fibulin 7	337.3691177	2.432292343	5.39750376	1.75E-09	4.31E-08
LOC111559849	.	111559849	protein_coding	XP_023107660.1; XP_023107657.1; XP_023107659.1; XP_023107658.1; XP_023107661.1; XP_023107662.1	uncharacterized LOC111559849	579.9664377	2.877975642	7.35117895	7.63E-16	1.56E-13
LOC111559717	.	111559717	lncRNA	.	uncharacterized LOC111559717	56.66809959	1.842529783	3.58638354	2.94E-06	2.37E-05
BUB1	.	101085035	protein_coding	XP_011279471.2	BUB1 mitotic checkpoint serine/threonine kinase	2630.409737	1.138361002	2.201307977	4.89E-08	7.38E-07
NPHP1	.	101085284	protein_coding	XP_011279469.2; XP_019683162.2; XP_023107667.1; XP_019683163.2; XP_019683161.2	nephrocystin 1	4397.478606	1.825625018	3.54460537	1.43E-05	9.04E-05
MAL	.	101085795	protein_coding	XP_003984317.1; XP_019683168.1	mal, T-cell differentiation protein	90.16479794	-1.907666411	-3.752017122	0.001971626	0.005844173
PROM2	.	101090182	protein_coding	XP_003984332.2	prominin 2	353.2079374	2.861252689	7.266459953	0.005909909	0.014832176
LOC109498265	.	109498265	lncRNA	.	uncharacterized LOC109498265	36.10461375	3.251205751	9.521611405	0.000237793	0.00098358
LOC109498268	.	109498268	lncRNA	.	uncharacterized LOC109498268	26.74941814	2.344244177	5.077942917	0.010312676	0.023893519
NCAPH	.	101092843	protein_coding	XP_006930395.1; XP_006930394.1; XP_006930396.1	non-SMC condensin I complex subunit H	2589.381804	1.143478468	2.209130227	0.000327389	0.001288222
LOC109498270	.	109498270	lncRNA	.	uncharacterized LOC109498270	94.01409572	2.495563106	5.639483769	0.0009455	0.003153976
ITPRIPL1	.	101091933	protein_coding	XP_019683189.1; XP_003984340.1; XP_006930399.1	ITPRIP like 1	2581.111895	2.727994604	6.62534051	1.90E-18	9.09E-16
LOC111559899	.	111559899	protein_coding	XP_023107964.1	translation initiation factor IF-2-like	38.18016496	1.742349355	3.345795701	1.36E-05	8.63E-05
SLC8A1	NCX1	493807	protein_coding	NP_001009848.1	solute carrier family 8 member A1	53.45536854	-1.236335898	-2.355994054	0.002716234	0.007673035
LOC109498282	.	109498282	lncRNA	.	uncharacterized LOC109498282	31.5030549	3.060959035	8.34527178	0.000283474	0.00113899
LOC109498274	.	109498274	lncRNA	.	uncharacterized LOC109498274	46.99622586	1.741170611	3.343063158	9.34E-07	8.97E-06
LOC109498277	.	109498277	lncRNA	.	uncharacterized LOC109498277	5.10038177	2.465303555	5.522431258	0.000866273	0.002930249
LOC109498624	.	109498624	lncRNA	.	uncharacterized LOC109498624	10.56614492	3.479753466	11.15604278	0.004609339	0.01199859
TMEM178A	.	101098133	protein_coding	XP_023107699.1; XP_019683207.1; XP_023107700.1	transmembrane protein 178A	36.03270444	-1.059982986	-2.084906933	0.022926003	0.04692362
CDKL4	.	101095572	protein_coding	XP_006930409.1; XP_019683211.1; XP_003984351.1	cyclin dependent kinase like 4	362.9344808	2.293964185	4.904017697	1.38E-05	8.71E-05
LOC109498287	.	109498287	lncRNA	.	uncharacterized LOC109498287	68.51534072	3.514777001	11.4301862	1.90E-09	4.65E-08
MORN2	.	101095818	protein_coding	XP_003984352.1	MORN repeat containing 2	2740.494356	2.566905389	5.925370599	0.000239045	0.000987446
LOC101096974	.	101096974	protein_coding	XP_011279462.1; XP_019683215.1; XP_011279461.1; XP_019683216.1; XP_019683214.1	tetratricopeptide repeat protein 39B-like	2527.6915	3.424933077	10.74008181	6.07E-25	1.58E-21
LOC109498289	.	109498289	lncRNA	.	uncharacterized LOC109498289	21.6628866	1.942932761	3.844864514	8.84E-06	5.98E-05
LOC109498293	.	109498293	lncRNA	.	uncharacterized LOC109498293	42.95062836	3.535589349	11.59627341	0.000959683	0.003193489
LOC111559856	.	111559856	lncRNA	.	uncharacterized LOC111559856	19.86836824	2.551195619	5.861198181	0.022578313	0.046327701
LOC109498626	.	109498626	lncRNA	.	uncharacterized LOC109498626	31.22241226	4.023746633	16.26553795	4.75E-06	3.54E-05
LOC111559718	.	111559718	lncRNA	.	uncharacterized LOC111559718	19.21806571	5.341130981	40.53597618	6.19E-09	1.26E-07
LOC101083764	.	101083764	pseudogene	.	.	31.98901603	4.621166321	24.60989029	7.67E-08	1.09E-06
LOC109498304	.	109498304	lncRNA	.	uncharacterized LOC109498304	304.1612901	5.572455999	47.58569374	0.000431978	0.001632569
LTBP1	.	101084534	protein_coding	XP_023107740.1; XP_023107738.1; XP_023107739.1; XP_023107737.1; XP_006930438.1; XP_023107736.1; XP_023107741.1; XP_006930436.1; XP_006930435.1	latent transforming growth factor beta binding protein 1	1834.560993	-1.18740414	-2.277425941	2.77E-10	8.97E-09
BIRC6	.	101087396	protein_coding	XP_019683262.2	baculoviral IAP repeat containing 6	3875.296933	-1.074103007	-2.105412629	3.46E-12	2.15E-10
YIPF4	.	101085969	protein_coding	XP_003984390.2	Yip1 domain family member 4	1487.739445	1.481164661	2.791740143	1.00E-08	1.89E-07
DPP9-AS1	.	111559901	protein_coding	XP_023107967.1	DPP9 antisense RNA 1	90.49128506	2.918143574	7.558728521	0.00387682	0.010359475
MEMO1	.	105260457	protein_coding	XP_023107743.1	mediator of cell motility 1	2112.345959	1.934124142	3.821460562	2.82E-09	6.50E-08
LOC101086647	.	101086647	pseudogene	.	.	37.25359237	3.690114521	12.90729268	3.96E-05	0.000214787
LOC101088404	.	101088404	pseudogene	.	.	4.182814686	2.215472927	4.644337858	0.006160372	0.015371147
XDH	.	493692	protein_coding	NP_001009217.1; XP_023106675.1	xanthine dehydrogenase	163.4389177	1.754060612	3.373066151	0.000216606	0.000908124
CAPN13	.	101091439	protein_coding	XP_023107968.1	calpain 13	5.552724009	2.110760966	4.319190552	0.010662927	0.024587828
LOC102900715	.	102900715	lncRNA	.	uncharacterized LOC102900715	29.2027392	3.365071967	10.303567	0.001004293	0.003318829
LOC109498630	.	109498630	lncRNA	.	uncharacterized LOC109498630	12.29961277	3.685520962	12.86626106	2.69E-05	0.000154424
LOC111559859	.	111559859	lncRNA	.	uncharacterized LOC111559859	17.62396539	4.58417077	23.98683274	9.02E-06	6.09E-05
LOC102900833	.	102900833	lncRNA	.	uncharacterized LOC102900833	96.45838808	4.004565619	16.05071454	0.004694228	0.01218859
LOC109498313	.	109498313	protein_coding	XP_023107969.1	translation initiation factor IF-2-like	41.82360779	1.8625444	3.636484433	0.000126981	0.000578268
ALK	.	101091689	protein_coding	XP_003984408.1; XP_023107746.1; XP_023107748.1	ALK receptor tyrosine kinase	311.4402173	1.460039673	2.751159291	2.69E-05	0.000154395
LOC109498315	.	109498315	lncRNA	.	uncharacterized LOC109498315	156.9254475	4.614746357	24.50062008	5.64E-07	5.85E-06
LOC111559861	.	111559861	lncRNA	.	uncharacterized LOC111559861	100.1408215	1.404743621	2.64770726	3.33E-05	0.000184691
CLIP4	.	101091934	protein_coding	XP_023107749.1; XP_023107750.1; XP_023107751.1; XP_006930447.2; XP_011279594.2; XP_023107753.1	CAP-Gly domain containing linker protein family member 4	2358.185083	2.819557359	7.059457686	3.27E-18	1.36E-15
TOGARAM2	.	101089346	misc_RNA	.	TOG array regulator of axonemal microtubules 2	358.7961011	2.479553508	5.577248324	1.58E-07	2.01E-06
WDR43	.	101092177	protein_coding	XP_023107754.1	WD repeat domain 43	2780.327369	1.075474316	2.107414815	1.50E-14	2.05E-12
LOC109498318	.	109498318	lncRNA	.	uncharacterized LOC109498318	3.534656469	5.41320178	42.61241111	0.000652994	0.002316167
PLB1	.	101089599	protein_coding	XP_019683292.2; XP_023107761.1; XP_019683288.2	phospholipase B1	573.2594334	1.932770593	3.817876916	5.11E-05	0.000267063
LOC111559862	.	111559862	lncRNA	.	uncharacterized LOC111559862	41.9656359	4.806057543	27.97483163	8.83E-12	4.72E-10
RBKS	.	101094338	protein_coding	XP_023107767.1; XP_023107768.1; XP_003984420.1; XP_023107766.1	ribokinase	208.5630611	1.300730313	2.463535588	4.35E-05	0.000232667
GPN1	.	101095248	protein_coding	XP_023107772.1; XP_003984424.1	GPN-loop GTPase 1	1937.932655	1.406494972	2.650923379	1.56E-16	3.86E-14
CCDC121	.	101090096	protein_coding	XP_003984493.5	coiled-coil domain containing 121	255.9070628	1.479688765	2.788885616	0.000774218	0.00266827
LOC109498324	.	109498324	protein_coding	XP_019683310.2	uncharacterized LOC109498324	794.5421878	2.779646854	6.866842405	1.17E-06	1.09E-05
PPM1G	.	101097232	protein_coding	XP_003984433.1	protein phosphatase, Mg2+/Mn2+ dependent 1G	6529.553801	1.240737092	2.3631924	1.03E-05	6.83E-05
DNAJC5G	.	101090855	protein_coding	XP_023107777.1	DnaJ heat shock protein family (Hsp40) member C5 gamma	791.2091511	2.335269048	5.046450659	4.50E-06	3.38E-05
SLC30A3	.	101099874	protein_coding	XP_003984446.1; XP_006930472.1; XP_023107780.1	solute carrier family 30 member 3	385.3628491	1.560294658	2.949140709	2.37E-08	3.96E-07
PRR30	.	101091613	protein_coding	XP_019683326.1; XP_011279581.1; XP_011279579.1	proline rich 30	1960.130981	3.457049155	10.98184961	4.92E-11	2.04E-09
ABHD1	.	101101558	protein_coding	XP_006930507.2	abhydrolase domain containing 1	29.30724922	7.294350918	156.9706386	2.93E-11	1.32E-09
AGBL5	.	101081287	protein_coding	XP_019683338.1; XP_003984457.1; XP_019683337.1; XP_019683339.1; XP_019683340.1	ATP/GTP binding protein like 5	6629.982892	1.895366703	3.72016524	4.88E-07	5.16E-06
MAPRE3	.	101081795	protein_coding	XP_019683344.1; XP_023107787.1; XP_006930484.1; XP_019683345.1	microtubule associated protein RP/EB family member 3	1926.664683	1.175018879	2.257958356	6.49E-09	1.32E-07
LOC109498334	.	109498334	lncRNA	.	uncharacterized LOC109498334	88.95614482	4.5286867	23.08184593	1.48E-05	9.28E-05
DPYSL5	.	101082052	protein_coding	XP_019683343.1; XP_019683342.1; XP_011279576.2	dihydropyrimidinase like 5	590.6203985	1.244174363	2.368829502	1.81E-06	1.57E-05
LOC109498333	.	109498333	lncRNA	.	uncharacterized LOC109498333	13.23841942	4.735941887	26.64775125	7.10E-07	7.12E-06
CIB4	.	101083000	protein_coding	XP_023107788.1; XP_003984464.2; XP_019683347.2; XP_023107789.1	calcium and integrin binding family member 4	158.5526754	2.075718459	4.215542953	0.00140383	0.004393939
CA3H2orf70	.	101083259	protein_coding	XP_003984465.3; XP_023107790.1	chromosome A3 C2orf70 homolog	361.711673	4.143788273	17.67683735	0.003984054	0.010604737
DRC1	.	101092351	protein_coding	XP_023107793.1; XP_023107794.1	dynein regulatory complex subunit 1	4061.640817	2.259048516	4.786756823	0.001985055	0.005874263
ADGRF3	.	101092844	protein_coding	XP_006930510.3; XP_019683359.2	adhesion G protein-coupled receptor F3	43.71892507	3.919867641	15.13553369	1.37E-05	8.66E-05
LOC102900683	.	102900683	lncRNA	.	uncharacterized LOC102900683	90.48553005	2.622801125	6.159448259	0.00288545	0.008066041
KIF3C	.	101085199	protein_coding	XP_003984472.1	kinesin family member 3C	361.2600773	-1.028413756	-2.039780278	6.51E-05	0.000327594
LOC109498344	.	109498344	lncRNA	.	uncharacterized LOC109498344	2.670959967	3.347129249	10.17621569	0.003047733	0.008454593
LOC111559864	.	111559864	lncRNA	.	uncharacterized LOC111559864	50.12415726	4.441990552	21.73563821	7.03E-08	1.01E-06
LOC111559866	.	111559866	lncRNA	.	uncharacterized LOC111559866	119.9581492	-1.044541731	-2.062711038	0.00394541	0.010516572
LOC109498348	.	109498348	lncRNA	.	uncharacterized LOC109498348	14.14191924	5.171759861	36.04581492	6.48E-07	6.58E-06
EFR3B	.	101087472	protein_coding	XP_023107806.1; XP_023107805.1; XP_023107807.1	EFR3 homolog B	1291.994418	2.044976359	4.126665095	8.22E-17	2.23E-14
DNAJC27	.	101087732	protein_coding	XP_019683386.1; XP_019683387.1; XP_003984484.1; XP_006930500.1	DnaJ heat shock protein family (Hsp40) member C27	1970.175211	1.446554621	2.725563668	0.000115921	0.000535903
ADCY3	.	101088157	protein_coding	XP_011279571.2; XP_011279570.2; XP_019683388.2	adenylate cyclase 3	382.4213961	-1.196445697	-2.291743683	0.001105816	0.003594757
LOC102902347	.	102902347	protein_coding	XP_023107971.1	synapsin-1-like	194.5055576	2.269904162	4.822910914	6.34E-07	6.46E-06
FAM228B	.	101097141	protein_coding	XP_023107972.1	family with sequence similarity 228 member B	108.1222224	1.542181982	2.912346439	5.57E-05	0.000287922
PFN4	.	101095411	protein_coding	XP_019683408.1; XP_019683406.1	profilin family member 4	494.815804	3.181928409	9.075193528	0.003203735	0.008824999
FKBP1B	.	101097388	protein_coding	XP_023107832.1; XP_023107830.1; XP_019683403.1; XP_023107829.1	FK506 binding protein 1B	64.5881234	1.166034787	2.243941068	0.013244529	0.029556982
LOC109498354	.	109498354	lncRNA	.	uncharacterized LOC109498354	48.61797106	2.327057847	5.01781001	0.00076965	0.00265508
LOC109498359	.	109498359	lncRNA	.	uncharacterized LOC109498359	274.9316775	3.962980404	15.59466227	0.019288259	0.040566589
LOC109498358	.	109498358	lncRNA	.	uncharacterized LOC109498358	78.60082106	3.528807268	11.54188749	0.002730427	0.007704021
LOC109498357	.	109498357	lncRNA	.	uncharacterized LOC109498357	222.1188724	3.676716423	12.78797942	0.009385127	0.022036417
APOB	.	101098863	protein_coding	XP_003984517.2	apolipoprotein B	59.08012313	-1.361403007	-2.569349249	0.000182092	0.000785231
HS1BP3	.	101099116	protein_coding	XP_003984518.2	HCLS1 binding protein 3	523.7871539	-1.066867794	-2.094880274	2.38E-06	1.98E-05
RHOB	.	101099371	protein_coding	XP_003984519.1	ras homolog family member B	1157.975055	-1.290576949	-2.446258644	1.26E-09	3.31E-08
LOC109498365	.	109498365	lncRNA	.	uncharacterized LOC109498365	16.27451983	4.654532451	25.18569175	6.56E-06	4.67E-05
LOC109498367	.	109498367	lncRNA	.	uncharacterized LOC109498367	49.96412642	3.667235465	12.7042162	0.001111376	0.00361029
MATN3	.	101080276	protein_coding	XP_023107847.1	matrilin 3	67.77997033	-1.506302826	-2.840810948	4.03E-06	3.09E-05
LOC109498368	.	109498368	lncRNA	.	uncharacterized LOC109498368	555.2078895	1.901592222	3.736253185	4.49E-08	6.88E-07
LOC109498369	.	109498369	lncRNA	.	uncharacterized LOC109498369	5.165281925	3.134459187	8.781450053	0.005836118	0.014684244
LOC111559872	.	111559872	lncRNA	.	uncharacterized LOC111559872	44.44286398	4.96697858	31.27588015	2.22E-05	0.000131164
OSR1	.	101081036	protein_coding	XP_011279612.2	odd-skipped related transciption factor 1	540.6584559	-1.041372963	-2.058185426	3.76E-05	0.000205212
LOC109498373	.	109498373	lncRNA	.	uncharacterized LOC109498373	181.7858287	1.049838408	2.070297947	7.01E-08	1.00E-06
NT5C1B	.	101081288	protein_coding	XP_011279615.1; XP_003984531.2; XP_011279614.1	5'-nucleotidase, cytosolic IB	4795.111004	3.896232743	14.88959639	0.003704003	0.009964779
KCNS3	.	101081796	protein_coding	XP_023107849.1; XP_023107848.1; XP_011279616.1	potassium voltage-gated channel modifier subfamily S member 3	52.63247391	-1.255378663	-2.387297996	0.002853699	0.007995206
LOC109498383	.	109498383	lncRNA	.	uncharacterized LOC109498383	8.113014965	2.50313046	5.669142212	0.014349188	0.03166249
LOC109498384	.	109498384	lncRNA	.	uncharacterized LOC109498384	47.7203234	3.860787301	14.5282326	0.000213415	0.0008975
FAM49A	.	101084616	protein_coding	XP_023107855.1; XP_023107856.1; XP_019683445.1; XP_019683443.1	family with sequence similarity 49 member A	640.9326435	-1.329601909	-2.513333135	0.000105687	0.000495296
LOC109498392	.	109498392	lncRNA	.	uncharacterized LOC109498392	51.32153488	3.492842863	11.25772075	0.008198655	0.019651147
LOC111559875	.	111559875	lncRNA	.	uncharacterized LOC111559875	3.753184276	5.505916286	45.44079864	5.78E-07	5.97E-06
LOC102901211	.	102901211	lncRNA	.	uncharacterized LOC102901211	71.53062032	2.332024376	5.035113766	0.001765269	0.005313219
LOC111559876	.	111559876	protein_coding	XP_023107857.1; XP_023107858.1	uncharacterized LOC111559876	315.114239	3.821242351	14.13541516	2.93E-13	2.52E-11
MYCN	.	101093013	protein_coding	XP_023107859.1	MYCN proto-oncogene, bHLH transcription factor	243.9274745	-1.308567082	-2.47695401	0.000394481	0.00150855
LOC109498400	.	109498400	lncRNA	.	uncharacterized LOC109498400	53.29737426	3.825374974	14.17596433	0.001747553	0.005268743
LOC109498399	.	109498399	lncRNA	.	uncharacterized LOC109498399	1.729619146	3.175486486	9.034761304	0.022698256	0.046530532
LOC111559724	.	111559724	lncRNA	.	uncharacterized LOC111559724	2.073590618	4.645009553	25.01999425	0.014326214	0.031620917
LOC109498405	.	109498405	lncRNA	.	uncharacterized LOC109498405	66.75196496	4.151053338	17.76607816	7.31E-05	0.000360933
LOC109498635	.	109498635	lncRNA	.	uncharacterized LOC109498635	9.779297556	4.009281878	16.10327117	0.000173252	0.000752656
LOC109498414	.	109498414	lncRNA	.	uncharacterized LOC109498414	16.60287515	1.407312748	2.652426453	0.019533275	0.040997721
LPIN1	.	101085623	protein_coding	XP_019683453.1; XP_011279624.1; XP_023107861.1; XP_011279625.1; XP_019683455.1; XP_023107862.1; XP_003984545.2; XP_011279623.1	lipin 1	6669.652161	2.645770688	6.258299438	1.93E-14	2.45E-12
LOC109498416	.	109498416	lncRNA	.	uncharacterized LOC109498416	17.50080444	2.800826575	6.968395825	4.31E-05	0.000230625
KCNF1	.	101095006	protein_coding	XP_004001648.2	potassium voltage-gated channel modifier subfamily F member 1	147.0318866	1.895412713	3.720283884	0.002022345	0.005970445
GRHL1	.	101088233	protein_coding	XP_023107888.1	grainyhead like transcription factor 1	669.5888095	1.000199407	2.000276455	0.002865684	0.008019386
LOC109498431	.	109498431	lncRNA	.	uncharacterized LOC109498431	247.7271518	1.228261079	2.3428443	2.98E-07	3.43E-06
IAH1	.	101089259	protein_coding	XP_011279629.1	isoamyl acetate hydrolyzing esterase 1 (putative)	2829.258757	1.71752644	3.288720586	7.27E-05	0.000359281
ITGB1BP1	.	101089763	protein_coding	XP_019683505.1; XP_019683504.1; XP_006930553.1; XP_023107900.1; XP_003984561.1; XP_019683503.1; XP_006930551.1	integrin subunit beta 1 binding protein 1	1179.106175	1.390922069	2.622462365	1.26E-15	2.39E-13
ASAP2	.	101095974	protein_coding	XP_023107895.1; XP_023107890.1; XP_023107899.1; XP_023107897.1; XP_023107891.1; XP_023107893.1; XP_023107896.1; XP_023107898.1; XP_023107892.1	ArfGAP with SH3 domain, ankyrin repeat and PH domain 2	3985.632562	2.045436436	4.127981302	5.92E-17	1.72E-14
MBOAT2	.	101090007	protein_coding	XP_023107901.1; XP_023107903.1; XP_023107902.1; XP_023107904.1	membrane bound O-acyltransferase domain containing 2	1296.088008	1.194078351	2.287986201	4.64E-05	0.000245568
LOC109498442	.	109498442	lncRNA	.	uncharacterized LOC109498442	263.3718922	3.509473546	11.38824512	0.010628041	0.024517241
RSAD2	.	101090763	protein_coding	XP_019683510.1; XP_003984565.1	radical S-adenosyl methionine domain containing 2	33.68813942	-1.448321868	-2.728904425	0.003086355	0.008543552
CMPK2	.	101096470	protein_coding	XP_023107918.1; XP_023107919.1	cytidine/uridine monophosphate kinase 2	609.2728219	-1.39351985	-2.627188742	4.18E-06	3.18E-05
LOC111559883	.	111559883	lncRNA	.	uncharacterized LOC111559883	26.7392513	3.641340273	12.47822023	0.003983506	0.010604737
LOC111559726	.	111559726	lncRNA	.	uncharacterized LOC111559726	6.773587986	2.776041132	6.849701561	0.000376856	0.001452378
LOC109498449	.	109498449	lncRNA	.	uncharacterized LOC109498449	15.75750746	3.614378954	12.24719071	0.001681396	0.005110042
LOC109498450	.	109498450	lncRNA	.	uncharacterized LOC109498450	56.49901075	4.539654545	23.25799045	0.005901781	0.014818072
LOC109498451	.	109498451	lncRNA	.	uncharacterized LOC109498451	35.44667111	3.853319254	14.45322216	0.000560005	0.002033101
LOC109498456	.	109498456	lncRNA	.	uncharacterized LOC109498456	64.91518972	1.502535165	2.833401727	0.012738764	0.02859517
LOC102899312	.	102899312	lncRNA	.	uncharacterized LOC102899312	185.5685517	2.957042269	7.765303265	4.83E-06	3.59E-05
LOC109498457	.	109498457	lncRNA	.	uncharacterized LOC109498457	38.34895465	3.414538004	10.66297426	0.000207047	0.000874565
DCDC2C	.	101096976	protein_coding	XP_023107923.1; XP_023107926.1; XP_023107928.1; XP_023107924.1; XP_023107922.1; XP_023107925.1	doublecortin domain containing 2C	285.4596793	3.685185589	12.86327048	3.70E-16	8.05E-14
ALLC	.	101097233	protein_coding	XP_019683522.2; XP_006930560.2; XP_003984588.2	allantoicase	2053.179896	3.949639839	15.45112349	0.00014861	0.000661331
LOC109498462	.	109498462	lncRNA	.	uncharacterized LOC109498462	174.4866365	3.045896837	8.258597714	8.41E-12	4.56E-10
ADI1	.	101097719	protein_coding	XP_023107930.1	acireductone dioxygenase 1	1340.566548	-1.000700533	-2.000971381	8.68E-09	1.68E-07
LOC109498470	.	109498470	lncRNA	.	uncharacterized LOC109498470	248.616374	2.509218991	5.693117954	0.000343563	0.001344119
LOC109498472	.	109498472	lncRNA	.	uncharacterized LOC109498472	400.9813615	-1.929802085	-3.810029281	1.71E-05	0.000104939
LOC109498479	.	109498479	lncRNA	.	uncharacterized LOC109498479	51.69062157	3.907601301	15.00739117	4.69E-07	4.99E-06
LOC109498480	.	109498480	lncRNA	.	uncharacterized LOC109498480	19.90645479	3.389069804	10.47639027	0.00026118	0.001061936
LOC109498478	.	109498478	lncRNA	.	uncharacterized LOC109498478	72.23039717	-1.382754441	-2.607657587	0.001551266	0.004775341
LOC102899852	.	102899852	lncRNA	.	uncharacterized LOC102899852	14.44836458	-1.692366875	-3.231864864	0.000356677	0.001388933
LOC111559728	.	111559728	lncRNA	.	uncharacterized LOC111559728	18.44545057	7.798263043	222.5927885	6.30E-08	9.14E-07
LOC109498485	.	109498485	lncRNA	.	uncharacterized LOC109498485	24.51126182	1.085470261	2.12206708	0.01759456	0.037516139
LOC111559886	.	111559886	lncRNA	.	uncharacterized LOC111559886	42.80709476	3.473111683	11.10480137	1.87E-06	1.62E-05
TMEM18	.	101092101	protein_coding	XP_006930571.1; XP_023107934.1; XP_003984570.1	transmembrane protein 18	1275.2377	1.024257251	2.033911987	4.62E-06	3.46E-05
LOC109498489	.	109498489	lncRNA	.	uncharacterized LOC109498489	113.5903763	3.704940153	13.04061635	0.014917873	0.032661031
SH3YL1	.	101099456	protein_coding	XP_019683558.2; XP_011279650.2; XP_011279651.2	SH3 and SYLF domain containing 1	697.8465253	1.162065162	2.237775274	0.00169357	0.005137856
LOC111556246	.	111556246	protein_coding	XP_023105332.1	testis-specific gene 10 protein-like	712.6981542	2.294030969	4.904244714	0.001833428	0.005491287
LOC105259797	.	105259797	protein_coding	XP_023105333.1	xanthine dehydrogenase/oxidase-like	174.7528479	2.187320163	4.554586757	4.90E-06	3.64E-05
LOC109496736	.	109496736	protein_coding	XP_023105334.1; XP_023105336.1; XP_023105335.1	xanthine dehydrogenase/oxidase-like	5.869773354	2.228082077	4.68510726	0.000759382	0.002625024
LOC111558941	.	111558941	protein_coding	XP_023105339.1	mitochondrial import receptor subunit TOM34-like	895.6836217	1.369432488	2.583689116	8.75E-11	3.33E-09
LOC101085792	.	101085792	protein_coding	XP_003983468.2	neuralized-like protein 2	72.56956413	1.623195455	3.08056602	3.21E-07	3.64E-06
LOC109499376	.	109499376	lncRNA	.	uncharacterized LOC109499376	1.94431807	4.553400583	23.48065231	0.019440871	0.040821701
LOC109498668	.	109498668	lncRNA	.	uncharacterized LOC109498668	52.08421727	1.599012993	3.029359915	0.000339372	0.001329217
TDRP	.	101081037	protein_coding	XP_023108037.1	testis development related protein	5208.518909	2.148736618	4.434392946	3.31E-07	3.74E-06
DLGAP2	.	101081537	protein_coding	XP_023108013.1	DLG associated protein 2	436.3627286	1.454253304	2.740147025	2.16E-11	1.02E-09
LOC109498680	.	109498680	lncRNA	.	uncharacterized LOC109498680	34.92806007	4.06292579	16.71331248	1.28E-05	8.20E-05
LOC109498681	.	109498681	lncRNA	.	uncharacterized LOC109498681	40.70286951	3.183289143	9.083757191	0.000393862	0.001506984
LOC109498682	.	109498682	lncRNA	.	uncharacterized LOC109498682	7.033445685	2.988942011	7.938915887	0.003290651	0.009020277
LOC111560070	.	111560070	lncRNA	.	uncharacterized LOC111560070	37.04173576	2.304410814	4.939656816	3.07E-06	2.46E-05
LOC109498683	.	109498683	lncRNA	.	uncharacterized LOC109498683	31.03170463	-1.531665669	-2.891194505	0.000362081	0.001406398
MYOM2	.	101082054	protein_coding	XP_003984609.4; XP_011279665.1; XP_006930601.1	myomesin 2	452.228324	-1.193847443	-2.28762003	2.16E-09	5.19E-08
LOC109498685	.	109498685	lncRNA	.	uncharacterized LOC109498685	104.3399329	5.20973724	37.00728109	5.14E-08	7.71E-07
LOC109498686	.	109498686	lncRNA	.	uncharacterized LOC109498686	189.6064227	4.658951406	25.26295343	5.77E-10	1.71E-08
LOC109499377	.	109499377	lncRNA	.	uncharacterized LOC109499377	7.949639624	6.583046431	95.87258525	2.70E-10	8.76E-09
LOC109499379	.	109499379	lncRNA	.	uncharacterized LOC109499379	15.01164913	3.153466952	8.89791275	0.001079384	0.003526752
MCPH1	.	493941	protein_coding	NP_001009348.1	microcephalin 1	1199.776944	1.230528576	2.346529464	6.58E-10	1.92E-08
ANGPT2	.	102901787	protein_coding	XP_006944223.1; XP_006944222.1	angiopoietin 2	62.01648627	-1.123752729	-2.1791307	0.004167378	0.01101812
XKR5	.	101083075	protein_coding	XP_023108060.1	XK related 5	85.28312187	-1.963128763	-3.899066506	0.000507391	0.001869299
LOC109498694	.	109498694	lncRNA	.	uncharacterized LOC109498694	29.95569111	3.153692877	8.899306265	5.98E-05	0.000305454
LOC109498696	.	109498696	lncRNA	.	uncharacterized LOC109498696	16.65693893	2.147847692	4.431661509	0.000138318	0.000621511
LOC109498702	.	109498702	lncRNA	.	uncharacterized LOC109498702	17.24490703	4.746420725	26.84200854	7.00E-06	4.92E-05
LOC109498705	.	109498705	lncRNA	.	uncharacterized LOC109498705	92.84079019	2.332444039	5.036578635	6.49E-05	0.000326449
ASB5	.	101080527	protein_coding	XP_006930611.1; XP_006930610.1; XP_019683786.1; XP_019683787.1	ankyrin repeat and SOCS box containing 5	1678.549304	3.670569441	12.73360878	3.04E-15	5.12E-13
LOC111560080	.	111560080	lncRNA	.	uncharacterized LOC111560080	47.24996778	1.977689219	3.938617236	0.017112719	0.036660434
LOC111560079	.	111560079	lncRNA	.	uncharacterized LOC111560079	4.45713422	4.513286187	22.83676176	0.001783026	0.005359918
LOC111560083	.	111560083	lncRNA	.	uncharacterized LOC111560083	38.82699124	4.634307205	24.8350751	5.99E-05	0.000305956
LOC111560084	.	111560084	lncRNA	.	uncharacterized LOC111560084	85.01883618	1.897680937	3.726137563	7.31E-07	7.30E-06
LOC109498716	.	109498716	lncRNA	.	uncharacterized LOC109498716	8.296282107	1.818950705	3.528244903	0.006945488	0.017015763
LOC111560086	.	111560086	lncRNA	.	uncharacterized LOC111560086	6.199951799	3.768485646	13.62784601	1.65E-05	0.00010174
LOC111560090	.	111560090	lncRNA	.	uncharacterized LOC111560090	13.10597773	3.354034141	10.22503687	0.000335194	0.001315324
LOC111560087	.	111560087	lncRNA	.	uncharacterized LOC111560087	40.07355257	-1.29948036	-2.461402102	0.002606102	0.007409359
LOC111560088	.	111560088	lncRNA	.	uncharacterized LOC111560088	389.7443456	3.020416282	8.114016759	2.99E-05	0.000168634
LOC109498717	.	109498717	lncRNA	.	uncharacterized LOC109498717	37.43171763	-1.167518744	-2.246250374	0.012216946	0.027577067
LOC111560091	.	111560091	lncRNA	.	uncharacterized LOC111560091	9.157972265	1.447509097	2.727367476	0.008269646	0.019793183
ENPP6	.	101089347	protein_coding	XP_003984630.2	ectonucleotide pyrophosphatase/phosphodiesterase 6	614.8766006	-1.329064354	-2.51239683	0.000523755	0.001920949
LOC109498721	.	109498721	lncRNA	.	uncharacterized LOC109498721	299.8398069	1.645053474	3.127594496	1.54E-08	2.74E-07
LOC111560092	.	111560092	lncRNA	.	uncharacterized LOC111560092	92.57679129	5.352572095	40.85871976	2.17E-09	5.20E-08
LOC109498723	.	109498723	lncRNA	.	uncharacterized LOC109498723	20.14156108	-2.094439	-4.270600662	0.008532259	0.020328437
IRF2	.	101089600	protein_coding	XP_019683810.1; XP_006930626.1; XP_006930627.1; XP_011279682.1; XP_019683809.1	interferon regulatory factor 2	733.2613486	-1.007229242	-2.010047008	0.001768815	0.005322776
LOC109498725	.	109498725	lncRNA	.	uncharacterized LOC109498725	75.01812495	-1.294207307	-2.452422095	0.002302262	0.006673859
CASP3	.	493932	protein_coding	NP_001009338.1	caspase 3	343.6088151	-1.355142394	-2.558223646	2.40E-05	0.000140347
CENPU	.	101095819	protein_coding	XP_023108088.1	centromere protein U	1042.445242	1.322468201	2.500936108	7.49E-06	5.21E-05
ACSL1	.	101090257	protein_coding	XP_023108090.1; XP_019683817.1; XP_003984633.1; XP_019683816.1; XP_023108089.1	acyl-CoA synthetase long chain family member 1	2887.206182	2.38654253	5.229027037	2.46E-17	8.13E-15
LOC109498728	.	109498728	lncRNA	.	uncharacterized LOC109498728	21.87078605	2.520083455	5.7361528	0.004319821	0.011356259
LOC109498730	.	109498730	lncRNA	.	uncharacterized LOC109498730	269.6928783	4.218781855	18.62000887	0.009957373	0.023199626
LOC111560094	.	111560094	lncRNA	.	uncharacterized LOC111560094	50.56199594	2.886776982	7.396162806	0.002691929	0.007617128
LOC109499495	.	109499495	lncRNA	.	uncharacterized LOC109499495	15.42764026	2.152634967	4.446391453	9.31E-05	0.000445758
LRP2BP	.	101091864	protein_coding	XP_023108135.1; XP_023108130.1; XP_023108131.1; XP_023108132.1; XP_023108133.1; XP_023108128.1; XP_023108134.1; XP_023108129.1; XP_023108127.1	LRP2 binding protein	1129.598693	3.606552757	12.18093318	2.73E-05	0.000155967
CB1H4orf47	.	101096804	misc_RNA	.	chromosome B1 C4orf47 homolog	344.8883745	1.247277287	2.373929823	3.08E-05	0.000173522
CCDC110	.	101097061	protein_coding	XP_006930631.3	coiled-coil domain containing 110	1407.511313	3.224559724	9.347364959	0.011503808	0.026212815
PDLIM3	.	101092600	protein_coding	XP_003984643.1; XP_003984641.1; XP_003984642.1	PDZ and LIM domain 3	942.3478126	-1.225348612	-2.33811941	7.53E-06	5.24E-05
LOC111560096	.	111560096	lncRNA	.	uncharacterized LOC111560096	30.41010692	1.303840051	2.468851482	0.012958764	0.02901634
SORBS2	.	101093349	protein_coding	XP_019685602.1; XP_019685604.1; XP_019685598.2; XP_019685596.1; XP_023108122.1; XP_023108124.1; XP_019685605.1; XP_011279689.2; XP_019685597.2; XP_019685582.2; XP_023108123.1; XP_019685584.2; XP_023108097.1; XP_023108098.1; XP_023108099.1; XP_023108102.1; XP_023108112.1; XP_023108116.1; XP_023108114.1; XP_023108111.1; XP_023108107.1; XP_023108109.1; XP_023108118.1; XP_023108117.1; XP_011279692.2;…	sorbin and SH3 domain containing 2	393.1683259	1.296927941	2.457051235	7.25E-11	2.87E-09
LOC109499490	.	109499490	lncRNA	.	uncharacterized LOC109499490	107.4098462	4.603242301	24.3060289	1.16E-11	5.98E-10
ZFP42	.	101099040	protein_coding	XP_019683847.2; XP_003984665.2	ZFP42 zinc finger protein	7.555697434	-2.048784381	-4.137571896	0.022681076	0.046498637
TRIML1	.	101098049	protein_coding	XP_003984663.1; XP_019683843.1; XP_019683841.1	tripartite motif family like 1	221.0316756	3.591153054	12.05160221	0.010606017	0.024478246
LOC109498742	.	109498742	lncRNA	.	uncharacterized LOC109498742	308.920632	1.921304703	3.787654408	5.25E-05	0.000274147
PCM1	.	101082487	protein_coding	XP_023108165.1; XP_023108154.1; XP_023108160.1; XP_023108161.1; XP_023108162.1; XP_023108163.1; XP_023108157.1; XP_023108159.1; XP_023108158.1; XP_023108155.1; XP_023108164.1; XP_023108166.1; XP_023108167.1; XP_023108153.1; XP_023108148.1; XP_023108156.1; XP_023108151.1; XP_023108147.1; XP_023108150.1; XP_023108146.1; XP_023108152.1; XP_023108149.1; XP_023108168.1	pericentriolar material 1	20345.78734	1.253322611	2.38389817	2.45E-08	4.07E-07
LOC102899793	.	102899793	lncRNA	.	uncharacterized LOC102899793	3.013907603	-2.598745422	-6.057596247	0.01898543	0.040050096
MTMR7	.	101080528	protein_coding	XP_003984674.1; XP_019683868.1	myotubularin related protein 7	180.8449723	-1.385999623	-2.613529826	0.000837407	0.002850085
ZDHHC2	.	101081038	protein_coding	XP_023108174.1; XP_003984676.2	zinc finger DHHC-type containing 2	178.5602018	-1.999460189	-3.998503605	4.22E-09	9.13E-08
MSR1	.	101081290	protein_coding	XP_023108180.1; XP_023108179.1; XP_023108178.1	macrophage scavenger receptor 1	52.02246704	-1.027684883	-2.038750008	0.006522567	0.016132611
SGCZ	.	101086054	protein_coding	XP_023108182.1; XP_023108183.1; XP_023108181.1; XP_019683883.1	sarcoglycan zeta	77.50894155	1.72689557	3.310147649	0.000101567	0.000478802
CB1H8orf48	.	101086555	protein_coding	XP_011279707.2	chromosome B1 C8orf48 homolog	1040.622619	1.461085591	2.753154536	1.91E-11	9.16E-10
LOC109498755	.	109498755	lncRNA	.	uncharacterized LOC109498755	37.20673017	1.927694854	3.804468333	0.000355539	0.001384927
LOC111560098	.	111560098	lncRNA	.	uncharacterized LOC111560098	14.09295682	3.421937514	10.7178046	5.76E-05	0.000296317
KIAA1456	.	101087057	protein_coding	XP_019683910.1; XP_019683908.1; XP_019683909.1; XP_019683907.1; XP_023108188.1; XP_003984690.1	KIAA1456 ortholog	49.62796812	-1.921723569	-3.78875426	7.94E-07	7.82E-06
LOC109498757	.	109498757	lncRNA	.	uncharacterized LOC109498757	33.30795082	1.385811051	2.613188238	0.000110897	0.000516339
LOC111560217	.	111560217	protein_coding	XP_023109154.1	translation initiation factor IF-2-like	36.46542506	1.917887138	3.778692545	0.01480161	0.032445865
LOC101088073	.	101088073	protein_coding	XP_023108191.1	low-density lipoprotein receptor-related protein 2-like	129.3728044	1.435620393	2.704984624	7.70E-05	0.000377601
MFHAS1	.	101092431	protein_coding	XP_023108196.1; XP_023108194.1; XP_019683915.2; XP_023108195.1; XP_023108193.1	malignant fibrous histiocytoma amplified sequence 1	296.0688966	-1.625740494	-3.086005203	3.15E-05	0.000176181
LOC109498760	.	109498760	pseudogene	.	.	11.29462802	1.76213161	3.391989278	0.02016232	0.0420962
LOC109498767	.	109498767	lncRNA	.	uncharacterized LOC109498767	52.7070795	2.633485658	6.205234182	0.014617288	0.032125552
LOC105260481	.	105260481	lncRNA	.	uncharacterized LOC105260481	91.56208462	2.046423969	4.130807895	9.48E-06	6.35E-05
LOC109498769	.	109498769	lncRNA	.	uncharacterized LOC109498769	11.04431078	2.785745391	6.895931251	0.001227324	0.003925678
TNKS	.	101092933	protein_coding	XP_023108198.1; XP_011279727.2	tankyrase	2981.403036	1.847944607	3.599869497	1.98E-09	4.81E-08
DUSP4	.	101088832	protein_coding	XP_003984695.1	dual specificity phosphatase 4	197.482336	1.172363264	2.253805884	0.000218697	0.00091542
LOC111560103	.	111560103	lncRNA	.	uncharacterized LOC111560103	313.0395892	4.184560712	18.183534	0.001543226	0.004755186
SARAF	.	101089096	protein_coding	XP_003984696.1; XP_006930661.1	store-operated calcium entry associated regulatory factor	3517.133497	1.181481072	2.268095004	7.94E-08	1.12E-06
LOC109499343	.	109499343	pseudogene	.	.	1.941058643	3.338330325	10.11434034	0.018318298	0.038842755
LOC111560104	.	111560104	lncRNA	.	uncharacterized LOC111560104	5.384634249	3.338289198	10.11405201	0.020919152	0.043446353
LOC109498778	.	109498778	lncRNA	.	uncharacterized LOC109498778	54.13237361	3.34733232	10.17764817	0.003808199	0.010202033
LOC109498779	.	109498779	lncRNA	.	uncharacterized LOC109498779	13.27127424	3.261638557	9.590716216	0.00076704	0.002647326
NRG1	.	101096805	protein_coding	XP_019683945.2; XP_019683937.2; XP_019683942.1; XP_019683943.1; XP_019683939.1; XP_019683941.2; XP_019683940.1; XP_011279730.1; XP_019683946.1; XP_023108216.1; XP_019683935.1; XP_019683936.1; XP_023108217.1; XP_023108215.1; XP_019683938.2; XP_023108213.1; XP_019683947.1; XP_019683944.1	neuregulin 1	144.9231209	-1.480903964	-2.791235718	0.000375998	0.001449461
LOC102899209	.	102899209	lncRNA	.	uncharacterized LOC102899209	12.86704778	4.217557258	18.60421043	1.30E-07	1.71E-06
LOC109498780	.	109498780	lncRNA	.	uncharacterized LOC109498780	50.42006248	3.505587127	11.35760806	0.001736963	0.005242328
LOC102899518	.	102899518	lncRNA	.	uncharacterized LOC102899518	219.0290451	2.81767058	7.050231256	9.93E-09	1.87E-07
LOC111560107	.	111560107	lncRNA	.	uncharacterized LOC111560107	40.5431958	5.186962882	36.4276717	3.14E-17	1.00E-14
LOC101100463	.	101100463	protein_coding	XP_019683955.1; XP_019683952.1; XP_019683953.1; XP_019683949.1; XP_019683954.1	uncharacterized LOC101100463	344.5190488	3.201728254	9.200601956	3.66E-08	5.77E-07
ADRA1A	.	101098375	protein_coding	XP_011279731.1; XP_011279733.1; XP_011279735.1; XP_019683961.1; XP_019683959.1; XP_006930679.1; XP_006930680.1	adrenoceptor alpha 1A	59.9003257	1.31950163	2.495798791	0.005548182	0.014080826
LOC109498791	.	109498791	lncRNA	.	uncharacterized LOC109498791	152.7550983	-1.169656691	-2.249581586	1.93E-05	0.000115887
DPYSL2	.	554340	protein_coding	XP_011279736.1	dihydropyrimidinase like 2	237.9177149	-1.388829568	-2.618661474	2.92E-07	3.37E-06
PNMA2	.	101099041	protein_coding	XP_011279737.1; XP_019683964.1	PNMA family member 2	52.29736426	-2.696984221	-6.484450039	0.000198323	0.00084456
LOC109498796	.	109498796	lncRNA	.	uncharacterized LOC109498796	72.52202835	1.336103701	2.524685532	3.57E-05	0.000196203
LOC109498799	.	109498799	lncRNA	.	uncharacterized LOC109498799	123.0817033	2.399972602	5.277931411	0.019277228	0.04054636
CDCA2	.	101081798	protein_coding	XP_006930693.1; XP_006930690.1; XP_023108228.1; XP_011279746.1; XP_019683978.1; XP_023108229.1; XP_011279745.1	cell division cycle associated 2	2998.297305	2.204759642	4.609977284	7.95E-09	1.56E-07
GNRH1	.	101080783	protein_coding	XP_003984730.1; XP_023108230.1	gonadotropin releasing hormone 1	44.11070942	4.412915863	21.30198346	0.000136349	0.000614335
DOCK5	.	101082055	protein_coding	XP_023108231.1; XP_023108233.1; XP_023108232.1	dedicator of cytokinesis 5	3549.466619	-1.382818194	-2.607772822	6.69E-07	6.77E-06
LOC109498801	.	109498801	lncRNA	.	uncharacterized LOC109498801	13.56290983	-4.03850692	-16.43280572	5.03E-09	1.06E-07
NEFM	.	101081291	protein_coding	XP_023108234.1	neurofilament medium	61.42672274	-1.746819781	-3.356179273	0.002185403	0.006378947
ADAM28	.	101082815	protein_coding	XP_023108241.1; XP_023108240.1; XP_006930695.2; XP_023108238.1; XP_023108239.1	ADAM metallopeptidase domain 28	423.2332615	1.79999267	3.48218456	7.61E-08	1.08E-06
LOC111560109	.	111560109	lncRNA	.	uncharacterized LOC111560109	9.671054304	5.03047153	32.6830684	0.000823866	0.002811674
STC1	.	101083584	protein_coding	XP_006930699.1; XP_003984739.1	stanniocalcin 1	200.1370602	-2.383423037	-5.217732697	5.87E-11	2.38E-09
SLC25A37	.	101083840	protein_coding	XP_019683986.1; XP_019683985.1; XP_019683983.1; XP_019683987.1; XP_019683982.1; XP_019683981.1; XP_023108243.1; XP_003984740.1; XP_019683984.1	solute carrier family 25 member 37	993.8407756	1.043838608	2.061705985	0.000127229	0.000579122
LOC102901730	.	102901730	lncRNA	.	uncharacterized LOC102901730	46.33258434	3.576047933	11.92607933	4.87E-05	0.000256614
LOC109498808	.	109498808	lncRNA	.	uncharacterized LOC109498808	19.21102268	3.531199749	11.56104376	1.54E-06	1.37E-05
LOC102902122	.	102902122	lncRNA	.	uncharacterized LOC102902122	86.57854768	1.21146654	2.315729176	0.001151188	0.003719413
PEBP4	.	101086139	protein_coding	XP_019683994.2; XP_006930702.2; XP_003984747.2; XP_019683993.2	phosphatidylethanolamine binding protein 4	3548.039811	2.2747787	4.839233992	4.28E-08	6.62E-07
EGR3	.	101086390	protein_coding	XP_003984748.1; XP_023108256.1	early growth response 3	86.67031682	1.832434958	3.561376491	4.77E-05	0.000251686
LOC109498811	.	109498811	lncRNA	.	uncharacterized LOC109498811	2.117771028	4.680241549	25.63852836	0.003677658	0.009907845
CB1H8orf58	.	101092845	protein_coding	XP_006930706.1; XP_023108259.1; XP_019683996.1; XP_006930705.1; XP_023108258.1; XP_023108260.1	chromosome B1 C8orf58 homolog	223.4626629	-1.524165861	-2.876203713	0.001090311	0.003552225
PPP3CC	.	101093097	protein_coding	XP_019683998.2; XP_023108273.1; XP_023108272.1; XP_023108274.1; XP_023108271.1	protein phosphatase 3 catalytic subunit gamma	2434.79967	1.307880957	2.475776286	5.51E-06	4.01E-05
LOC111560111	.	111560111	lncRNA	.	uncharacterized LOC111560111	18.79309204	1.611384805	3.055449857	0.021055924	0.043669461
PHYHIP	.	101089097	protein_coding	XP_003984760.1	phytanoyl-CoA 2-hydroxylase interacting protein	125.7145351	2.678980231	6.404030732	0.000480554	0.001786488
LGI3	.	101089853	protein_coding	XP_019684006.1; XP_003984762.1	leucine rich repeat LGI family member 3	245.6783311	-1.129723857	-2.18816853	0.006563524	0.016217128
HR	.	101090097	protein_coding	XP_011279754.1; XP_023108280.1	HR, lysine demethylase and nuclear receptor corepressor	319.1302374	-2.83459414	-7.133421095	1.56E-07	1.99E-06
NUDT18	.	101090347	protein_coding	XP_003984764.1	nudix hydrolase 18	659.3560008	-1.027286837	-2.038187587	7.24E-05	0.00035804
DMTN	.	101094093	protein_coding	XP_023108293.1; XP_019684010.1; XP_019684012.1; XP_019684007.1; XP_019684009.1; XP_019684011.1; XP_019684013.1; XP_023108291.1; XP_019684008.1; XP_023108292.1	dematin actin binding protein	278.1063608	-1.069877423	-2.099254998	0.000291504	0.001166219
FGF17	.	101090606	protein_coding	XP_019684019.1; XP_003984765.2; XP_019684014.1	fibroblast growth factor 17	402.9221518	3.923242982	15.17098636	7.60E-12	4.19E-10
DOK2	.	101094341	protein_coding	XP_019684027.1; XP_003984780.1	docking protein 2	76.66695866	-1.000469248	-2.000650622	0.00140317	0.004392525
LOC109498817	.	109498817	lncRNA	.	uncharacterized LOC109498817	38.05028166	3.708610056	13.07383107	0.000132856	0.000600923
LOC109499392	.	109499392	pseudogene	.	.	3.964686662	2.048358129	4.13634961	0.01319843	0.029474746
LOC109498818	.	109498818	lncRNA	.	uncharacterized LOC109498818	16.88753378	5.33494304	40.36248348	9.13E-11	3.47E-09
PSD3	.	102901966	protein_coding	XP_023108302.1; XP_023108307.1; XP_023108309.1; XP_023108308.1; XP_023108306.1; XP_023108304.1; XP_023108301.1; XP_023108303.1; XP_023108305.1; XP_023108300.1; XP_023108297.1; XP_023108299.1; XP_023108298.1	pleckstrin and Sec7 domain containing 3	1418.935594	1.814697906	3.517859602	5.87E-05	0.000300915
LOC109498820	.	109498820	lncRNA	.	uncharacterized LOC109498820	33.47124432	3.964878831	15.61519662	0.00015417	0.000682291
LOC111560116	.	111560116	lncRNA	.	uncharacterized LOC111560116	5.670260986	3.40128812	10.56549255	4.22E-05	0.00022668
LOC109498819	.	109498819	lncRNA	.	uncharacterized LOC109498819	19.69092754	3.018933066	8.105679129	0.000370952	0.001433092
LOC109498822	.	109498822	lncRNA	.	uncharacterized LOC109498822	74.38295679	5.775808986	54.78879564	1.98E-10	6.76E-09
HGSNAT	.	101101049	protein_coding	XP_023108314.1; XP_023108315.1; XP_023108313.1	heparan-alpha-glucosaminide N-acetyltransferase	422.8723799	-1.164260457	-2.241183003	0.000199524	0.000848667
FNTA	.	101097062	protein_coding	XP_003984787.1	farnesyltransferase, CAAX box, alpha	3596.898587	1.0570969	2.080740283	5.16E-07	5.41E-06
LOC109498827	.	109498827	lncRNA	.	uncharacterized LOC109498827	21.371094	1.6961487	3.240347864	0.000108885	0.000508283
THAP1	.	101097720	protein_coding	XP_003984790.1; XP_006930747.1	THAP domain containing 1	796.3944351	1.206371331	2.307565071	5.16E-06	3.80E-05
LOC109498829	.	109498829	lncRNA	.	uncharacterized LOC109498829	112.5409239	1.977354365	3.937703176	0.010442803	0.02415793
POLB	.	101099797	protein_coding	XP_003984799.1	DNA polymerase beta	1794.203734	1.774729832	3.421739267	1.01E-11	5.33E-10
IKBKB	.	100142682	protein_coding	XP_019684070.1; XP_011279796.1; XP_011279795.1; XP_003984800.2	inhibitor of nuclear factor kappa B kinase subunit beta	1988.740014	1.049035157	2.069145585	3.42E-07	3.84E-06
LOC109498832	.	109498832	lncRNA	.	uncharacterized LOC109498832	14.72909028	5.765384852	54.39434819	1.31E-06	1.19E-05
LOC109498831	.	109498831	lncRNA	.	uncharacterized LOC109498831	11.25153775	4.762430799	27.14154232	6.88E-08	9.88E-07
LOC109498834	.	109498834	lncRNA	.	uncharacterized LOC109498834	24.39491425	4.398015315	21.08310303	1.55E-10	5.44E-09
LOC109498837	.	109498837	lncRNA	.	uncharacterized LOC109498837	41.92452602	3.717984277	13.15905768	0.000355508	0.001384927
GPAT4	.	101082396	protein_coding	XP_019684077.1; XP_003984810.1	glycerol-3-phosphate acyltransferase 4	7951.545287	1.807198634	3.499620863	2.25E-13	1.99E-11
LOC111560122	.	111560122	lncRNA	.	uncharacterized LOC111560122	223.322274	2.054328103	4.153501581	6.77E-09	1.37E-07
LOC109498838	.	109498838	lncRNA	.	uncharacterized LOC109498838	16.50796097	2.851053167	7.215268924	9.88E-05	0.000468536
SFRP1	.	101083585	protein_coding	XP_019684080.1; XP_011279807.1	secreted frizzled related protein 1	175.2539426	-1.868676582	-3.651974223	0.000224368	0.000936286
LOC102899536	.	102899536	protein_coding	XP_023108342.1; XP_019684086.1; XP_023108343.1; XP_023108344.1; XP_019684087.1	A disintegrin and metallopeptidase domain 3-like	5123.322633	2.98020419	7.890978398	0.002040806	0.00601937
LOC111560027	.	111560027	lncRNA	.	uncharacterized LOC111560027	57.293317	2.832071648	7.120959504	0.001982176	0.005868336
LOC101097721	.	101097721	protein_coding	XP_011279812.1; XP_011279813.1; XP_019684090.1; XP_019684089.1; XP_011279811.1	A disintegrin and metallopeptidase domain 3	4716.67253	3.05634571	8.31862862	0.002970537	0.008264426
LOC101097969	.	101097969	protein_coding	XP_019684092.1; XP_006930810.2	disintegrin and metalloproteinase domain-containing protein 5-like	2895.195352	2.931610053	7.629613914	0.009144666	0.021563608
ADAM32	.	101098220	protein_coding	XP_019684094.1; XP_019684093.1; XP_023108347.1; XP_023108348.1; XP_011279850.2; XP_019684098.1; XP_019684096.1	ADAM metallopeptidase domain 32	1899.641296	2.929743999	7.619751767	0.002345203	0.006773009
PLEKHA2	.	101085370	protein_coding	XP_023108349.1; XP_023108350.1; XP_019684102.1; XP_023108351.1	pleckstrin homology domain containing A2	1218.121592	-1.062946987	-2.089194755	0.000323008	0.001272379
LOC111560028	.	111560028	lncRNA	.	uncharacterized LOC111560028	4.045233643	5.607264369	48.74777173	0.002901014	0.008102443
LETM2	.	101086303	protein_coding	XP_023108363.1; XP_006930775.1; XP_006930776.1; XP_006930772.1; XP_023108364.1; XP_006930773.1; XP_019684114.1; XP_006930774.1	leucine zipper and EF-hand containing transmembrane protein 2	981.2367883	1.63577098	3.107535732	1.44E-07	1.86E-06
BAG4	.	101087659	protein_coding	XP_003984829.1; XP_019684120.1	BCL2 associated athanogene 4	1067.587173	1.650736218	3.139938316	1.66E-14	2.21E-12
LOC109498848	.	109498848	lncRNA	.	uncharacterized LOC109498848	250.3793799	3.856780299	14.48793726	4.27E-07	4.61E-06
LOC102899084	.	102899084	pseudogene	.	.	3.267460539	-2.394454913	-5.257784141	0.011745426	0.02666803
LOC109498851	.	109498851	lncRNA	.	uncharacterized LOC109498851	25.44500684	5.645409486	50.05386212	5.23E-13	4.13E-11
ADGRA2	.	101099958	protein_coding	XP_023108381.1; XP_023108382.1; XP_023108380.1	adhesion G protein-coupled receptor A2	846.8252127	-1.003751378	-2.005207281	0.001637785	0.005001418
LOC109498852	.	109498852	lncRNA	.	uncharacterized LOC109498852	30.40428754	1.037891448	2.053224596	0.003741389	0.010051215
ZNF703	.	101100205	protein_coding	XP_023108385.1	zinc finger protein 703	63.60962194	-1.259649972	-2.394376413	0.004400341	0.011534104
LOC109499396	.	109499396	lncRNA	.	uncharacterized LOC109499396	1.836364336	4.463486472	22.0619204	0.019750668	0.041369232
KCNU1	.	101100716	protein_coding	XP_019684125.1; XP_019684123.1	potassium calcium-activated channel subfamily U member 1	663.8100893	2.618048052	6.139188859	9.20E-08	1.27E-06
UNC5D	.	101101462	protein_coding	XP_019684137.1; XP_023108387.1; XP_023108388.1; XP_023108386.1; XP_023108393.1; XP_023108396.1; XP_023108392.1; XP_023108394.1; XP_023108389.1; XP_023108395.1; XP_023108391.1; XP_023108390.1	unc-5 netrin receptor D	390.685718	1.102438339	2.147172856	0.000381785	0.001468021
RNF122	.	101090607	protein_coding	XP_003984839.1; XP_019684142.1; XP_011279836.1; XP_019684144.1	ring finger protein 122	490.4919087	-1.49413924	-2.816960315	6.27E-11	2.52E-09
LOC101092602	.	101092602	protein_coding	XP_019684152.1	L-gulonolactone oxidase	72.32184086	-1.349258631	-2.547811653	0.016854809	0.036181446
[truncated: 6,733 more rows]
