# Supplementary material for: Transcriptome dynamics in developing testes of domestic cats and impact of age on tissue resilience to cryopreservation
Source: BMC Genomics. 2021 Nov 23;22:847. doi: 10.1186/s12864-021-08099-8 (PMC8611880; doi:10.1186/s12864-021-08099-8)
Supplement: Supplementary file 2 — Differentially expressed genes in fresh testicular tissue of adult compared to late juvenile cat; Wald test, adjusted p-value < 0.05, absolute fold change > 2. [file 12864_2021_8099_MOESM2_ESM.csv]

Gene_Symbol	Gene_Synonym	Entrez_Gene_ID	Type	Protein_ID	Product	baseMean	log2FoldChange	FoldChange	pvalue	padj
LOC102899369	.	102899369	protein_coding	XP_023103214.1	zonadhesin	775.1942455	1.72770013	3.311994163	0.001468672	0.009895231
LOC111558556	.	111558556	protein_coding	XP_023104356.1	translation initiation factor IF-2-like	96.22258499	1.865337596	3.643531835	9.41E-07	2.91E-05
LOC109494173	.	109494173	lncRNA	.	uncharacterized LOC109494173	582.5450627	2.418465363	5.346020474	1.68E-09	1.54E-07
LOC109497857	.	109497857	pseudogene	.	.	20.83320963	1.66903728	3.180023177	0.002850892	0.016283216
MTMR6	.	101085092	protein_coding	XP_003980309.1; XP_006927233.1; XP_019676102.1	myotubularin related protein 6	2347.902882	1.092657262	2.132664848	6.83E-05	0.000938725
LOC101096779	.	101096779	protein_coding	XP_023105860.1; XP_023105848.1; XP_023105854.1; XP_019676610.2; XP_023105857.1; XP_023105845.1; XP_023105842.1; XP_023105864.1	phospholipid-transporting ATPase IB-like	442.8598322	1.170808033	2.251377581	0.012103302	0.048329067
MTIF3	.	101087290	protein_coding	XP_006927243.1; XP_006927244.1; XP_006927245.1; XP_003980317.1; XP_023106062.1	mitochondrial translational initiation factor 3	903.7921372	1.129763168	2.188228155	4.67E-07	1.64E-05
LOC111559484	.	111559484	lncRNA	.	uncharacterized LOC111559484	16.20588761	1.403499861	2.64542563	0.0071301	0.032754621
KATNAL1	.	101089567	protein_coding	XP_023106206.1; XP_006927250.1; XP_023106207.1; XP_023106192.1; XP_023106193.1; XP_023106198.1	katanin catalytic subunit A1 like 1	1054.949872	1.606032875	3.044136128	1.21E-05	0.000231356
LOC102902205	.	102902205	lncRNA	.	uncharacterized LOC102902205	180.0113563	1.285559862	2.437766359	0.000112618	0.00138417
CCDC169	.	102902129	protein_coding	XP_019681024.1; XP_006927292.1; XP_019681017.1	coiled-coil domain containing 169	278.4715855	2.248941709	4.753340363	8.80E-05	0.001142106
CCNA1	.	101085426	protein_coding	XP_011284196.1; XP_019681069.1; XP_019681070.1; XP_023106654.1; XP_011284217.1	cyclin A1	3425.987709	1.235444105	2.354538161	0.004587395	0.023388714
LOC101096867	.	101096867	protein_coding	XP_019681383.1; XP_023106865.1; XP_011282714.2; XP_019681408.1	phosphatidylinositol 3,4,5-trisphosphate 3-phosphatase TPTE2-like	131.9721347	1.646123623	3.129915314	7.87E-05	0.001052217
ATP7B	.	101091495	protein_coding	XP_023106954.1; XP_023106950.1; XP_006927322.1; XP_023106961.1; XP_023106939.1; XP_023106933.1; XP_023106944.1; XP_019681489.1	ATPase copper transporting beta	3274.871954	2.020614116	4.057564745	1.36E-06	3.96E-05
LOC102900676	.	102900676	protein_coding	XP_019681581.1	uncharacterized LOC102900676	103.5722087	1.503087942	2.834487568	0.008861401	0.038359054
TRIM13	.	101093233	protein_coding	XP_006927326.2; XP_006927325.2	tripartite motif containing 13	2376.908655	1.316247318	2.490175319	0.012293166	0.048917166
LOC102901569	.	102901569	lncRNA	.	uncharacterized LOC102901569	459.2108554	1.537061756	2.902028637	0.005937591	0.028538943
LOC109497974	.	109497974	lncRNA	.	uncharacterized LOC109497974	25.18150783	-1.242048129	-2.365340908	0.003622976	0.019519006
LOC109498054	.	109498054	lncRNA	.	uncharacterized LOC109498054	45.14491828	1.71046957	3.272673254	0.000246102	0.0025074
SPERT	.	101082618	protein_coding	XP_003980448.2; XP_023107417.1; XP_006927362.1; XP_019682273.1; XP_019682277.1	spermatid associated	1460.349877	3.045083466	8.253942945	5.74E-10	6.43E-08
SERP2	.	109498122	protein_coding	XP_023107535.1; XP_023107524.1; XP_023107516.1; XP_023107531.1; XP_023107522.1; XP_023107526.1; XP_023107525.1	stress associated endoplasmic reticulum protein family member 2	1307.957785	1.990635774	3.974120932	2.39E-09	2.03E-07
DGKH	.	101087806	protein_coding	XP_023107680.1; XP_023107679.1; XP_023107678.1; XP_011288715.1; XP_023107673.1; XP_019682809.1; XP_019682808.1; XP_023107681.1; XP_019682813.1; XP_023107668.1	diacylglycerol kinase eta	1582.261462	2.522200927	5.744578045	2.82E-11	4.84E-09
RGCC	.	101090320	protein_coding	XP_023107701.1	regulator of cell cycle	151.4286151	1.209131495	2.31198413	4.75E-05	0.000700318
SUGT1	.	101088808	protein_coding	XP_023115869.1	SGT1 homolog, MIS12 kinetochore complex assembly cochaperone	1109.718252	1.203640878	2.30320189	4.13E-06	9.70E-05
PCDH17	.	101093827	protein_coding	XP_019683107.1; XP_019683112.1; XP_003980482.1	protocadherin 17	337.74215	1.228542792	2.343301829	0.007700882	0.034641525
DIAPH3	.	101095543	protein_coding	XP_019683201.1; XP_023107882.1; XP_019683206.1; XP_023107894.1; XP_019683204.1; XP_006927392.3	diaphanous related formin 3	1022.320276	1.618837582	3.071274757	1.57E-06	4.46E-05
PCDH20	.	101097779	protein_coding	XP_003980488.2	protocadherin 20	139.6751401	-2.336864245	-5.052033637	0.002741046	0.015862856
KLF5	.	101082619	protein_coding	XP_011278696.1; XP_023107987.1	Kruppel like factor 5	654.7833743	1.375156782	2.593960988	9.44E-05	0.001208735
TBC1D4	.	101100706	protein_coding	XP_023108035.1	TBC1 domain family member 4	414.6726132	-1.161962867	-2.237616607	0.000154315	0.001749726
SLITRK5	.	101093488	protein_coding	XP_003980521.1; XP_023108323.1; XP_023108317.1; XP_011278863.1	SLIT and NTRK like family member 5	532.881296	-1.873617797	-3.664503638	1.04E-09	1.08E-07
DZIP1	.	101098678	protein_coding	XP_023108445.1; XP_023108457.1; XP_023108450.1; XP_023108455.1; XP_023108466.1	DAZ interacting zinc finger protein 1	6339.471401	1.74212572	3.345277102	4.73E-07	1.65E-05
UGGT2	.	101099423	protein_coding	XP_011278909.2	UDP-glucose glycoprotein glucosyltransferase 2	1453.973874	1.085939743	2.122757755	8.55E-05	0.00111993
MBNL2	.	101097201	protein_coding	XP_011278937.1; XP_019684272.1; XP_003980532.1; XP_006927419.1; XP_019684257.1; XP_011278935.1; XP_011278925.1; XP_011278932.1	muscleblind like splicing regulator 2	1067.138233	-1.066318568	-2.094082917	0.000199699	0.002122888
IPO5	.	101097780	protein_coding	XP_023108529.1	importin 5	19080.92968	1.359138041	2.565318651	6.94E-09	5.00E-07
CCDC168	.	101085173	protein_coding	XP_023094902.1	coiled-coil domain containing 168	1521.308116	2.439278648	5.423704764	9.08E-06	0.000183925
LOC101085945	.	101085945	protein_coding	XP_006927452.2; XP_023108835.1	putative methyltransferase-like protein 21E pseudogene	57.06299625	1.080957684	2.115439878	0.008001351	0.03561829
LOC109499170	.	109499170	lncRNA	.	uncharacterized LOC109499170	261.1915905	1.5919331	3.014530028	8.95E-12	1.82E-09
IRS2	.	101095791	protein_coding	XP_023108916.1	insulin receptor substrate 2	510.5517857	-1.097508021	-2.139847554	0.000314858	0.003033063
COL4A1	.	101096030	protein_coding	XP_023108940.1	collagen type IV alpha 1 chain	5303.414289	-1.472318841	-2.774675084	0.004457125	0.022915234
LOC109499405	.	109499405	lncRNA	.	uncharacterized LOC109499405	72.60415734	1.257213667	2.390336399	0.004355722	0.022513544
LOC101083316	.	101083316	pseudogene	.	.	280.9871407	-1.05236458	-2.073926233	3.59E-05	0.000561174
TRIM17	.	101098844	protein_coding	XP_023109483.1; XP_003980669.1	tripartite motif containing 17	480.5996662	2.02234907	4.062447223	0.0035334	0.019158242
LOC109499602	.	109499602	lncRNA	.	uncharacterized LOC109499602	70.63074893	1.910413323	3.75916782	7.68E-07	2.45E-05
LTC4S	.	101096198	protein_coding	XP_011279854.1; XP_003980736.1	leukotriene C4 synthase	118.568431	2.877717973	7.349866131	2.12E-09	1.85E-07
COL23A1	.	101098427	protein_coding	XP_023109946.1; XP_023109944.1; XP_023109942.1	collagen type XXIII alpha 1 chain	27.50228424	-1.625833063	-3.086203219	0.001320996	0.009097005
TRIM36	.	101089417	protein_coding	XP_011279996.1; XP_003980710.1	tripartite motif containing 36	6402.187141	2.500674862	5.659501023	3.48E-09	2.75E-07
LOC109499869	.	109499869	lncRNA	.	uncharacterized LOC109499869	91.29806804	2.055816564	4.157789052	6.07E-06	0.000133339
LOC109499940	.	109499940	lncRNA	.	uncharacterized LOC109499940	60.20971569	1.262996623	2.399937147	0.000477838	0.004136911
LOC105260510	.	105260510	protein_coding	XP_023110393.1	zinc finger protein 474	1576.940301	2.709647154	6.541616363	4.57E-13	1.61E-10
SNCAIP	.	101083481	protein_coding	XP_011280103.1; XP_023110402.1; XP_023110409.1; XP_023110401.1; XP_023110413.1; XP_019686989.1; XP_019686990.1; XP_023110418.1	synuclein alpha interacting protein	1121.952352	1.795200222	3.470636382	0.002081656	0.012865108
CEP120	.	101084767	protein_coding	XP_019687031.1; XP_011280127.1; XP_019687028.1; XP_019687042.1; XP_019687039.1	centrosomal protein 120	7668.458623	1.072196227	2.102631787	2.13E-06	5.64E-05
GRAMD2B	.	101086034	protein_coding	XP_003980769.1; XP_019687133.1	GRAM domain containing 2B	1260.194074	-1.010708426	-2.014900261	1.01E-05	0.00019883
LYRM7	.	101083395	protein_coding	XP_019687255.1	LYR motif containing 7	431.270059	1.704079512	3.258209818	0.001935162	0.012185092
KIF3A	.	101096284	protein_coding	XP_019687456.1; XP_003980805.1; XP_019687442.1; XP_011280352.1; XP_003980804.1	kinesin family member 3A	2560.109254	1.454620454	2.740844451	0.000229735	0.00237354
CDKL3	.	101086198	protein_coding	XP_019687597.1; XP_023110998.1	cyclin dependent kinase like 3	923.8514812	1.672865111	3.188471777	0.003407438	0.018617336
CATSPER3	.	101101438	protein_coding	XP_023111147.1; XP_003980826.2	cation channel sperm associated 3	511.5043117	2.828962285	7.105628609	1.17E-12	3.65E-10
PKD2L2	.	101084929	protein_coding	XP_006927687.2; XP_019688098.1	polycystin 2 like 2, transient receptor potential cation channel	303.2532128	1.724118452	3.303781904	0.009818248	0.041295058
NME5	.	101085175	protein_coding	XP_023111353.1; XP_023111354.1	NME/NM23 family member 5	420.9052651	1.779865484	3.433941553	0.00346765	0.01887147
REEP2	.	105260695	protein_coding	XP_023111382.1; XP_023111384.1; XP_023111380.1	receptor accessory protein 2	2542.379987	-1.339310347	-2.530303336	0.000564127	0.004678994
SPATA24	.	101091591	protein_coding	XP_019688493.1; XP_023111483.1; XP_019688497.1; XP_006927710.1; XP_003980871.1	spermatogenesis associated 24	2365.131979	2.285147001	4.87413767	1.38E-10	1.86E-08
HBEGF	.	101093578	protein_coding	XP_003980879.1; XP_006927718.1	heparin binding EGF like growth factor	139.3172537	-1.068566596	-2.09734849	0.003924887	0.020771499
LOC109502212	.	109502212	protein_coding	XP_023111780.1	protocadherin beta-7-like	42.39859066	1.047966875	2.067613998	0.00522335	0.02583562
SH3RF2	.	101082800	protein_coding	XP_019689401.1; XP_019689402.1; XP_019689409.1; XP_019689414.1; XP_003980992.1	SH3 domain containing ring finger 2	1967.037269	2.500836026	5.660133285	3.35E-08	1.83E-06
PPP2R2B	.	101084083	protein_coding	XP_019689480.1; XP_019689484.1; XP_019689481.1; XP_023112175.1; XP_019689466.1; XP_011281089.2; XP_019689478.1; XP_019689465.1; XP_023112182.1; XP_011281091.1; XP_019689494.1; XP_011281100.1	protein phosphatase 2 regulatory subunit Bbeta	733.6129408	2.597067051	6.05055319	9.04E-06	0.000183632
DPYSL3	.	554341	protein_coding	XP_023112211.1; XP_023112193.1; XP_023112200.1	dihydropyrimidinase like 3	969.2467583	-1.798387398	-3.478312124	0.000339417	0.00320997
SLC38A9	.	101088979	protein_coding	XP_023112438.1; XP_023112426.1; XP_011281171.1; XP_019689842.1; XP_006927796.1; XP_003981016.1; XP_023112443.1	solute carrier family 38 member 9	955.8653239	1.190724601	2.282673628	0.000763987	0.005970269
DDX4	.	101089575	protein_coding	XP_006927797.3	DEAD-box helicase 4	5977.046929	1.001972397	2.002736192	0.005191063	0.025710521
IL31RA	.	101095878	protein_coding	XP_019689862.2	interleukin 31 receptor A	396.1544713	1.749727039	3.362949323	3.58E-06	8.71E-05
LOC111561358	.	111561358	lncRNA	.	uncharacterized LOC111561358	29.55014609	1.858195955	3.625540162	0.004039056	0.021235085
CCNB1	.	101086284	protein_coding	XP_003981085.1	cyclin B1	1780.057201	1.069894443	2.099279765	1.65E-05	0.000297165
NAIP	.	101090330	protein_coding	XP_019690777.1	NLR family apoptosis inhibitory protein	96.62051815	1.678304258	3.200515418	0.001928358	0.012154738
LOC102899837	.	102899837	misc_RNA	.	uncharacterized LOC102899837	6413.913905	1.379589937	2.601944045	0.001894947	0.012014188
MAP1B	.	101095713	protein_coding	XP_019690853.1; XP_006927845.2	microtubule associated protein 1B	3470.64186	-1.031713458	-2.044450961	0.000683247	0.005458704
LOC101092488	.	101092488	protein_coding	XP_003981105.1	histone H2B subacrosomal variant-like	2769.751715	3.040429732	8.227360911	6.12E-13	2.08E-10
FCHO2	.	101096444	protein_coding	XP_023113083.1	FCH domain only 2	1360.374618	1.086844566	2.124089514	7.96E-08	3.81E-06
ARHGEF28	.	101094325	protein_coding	XP_019691030.2; XP_011282117.2	Rho guanine nucleotide exchange factor 28	715.524869	-1.226886955	-2.340613872	0.000733124	0.005788155
LOC102901186	.	102901186	lncRNA	.	uncharacterized LOC102901186	66.70265739	-1.648765211	-3.135651468	0.000208856	0.002193581
COL4A3BP	.	101099355	protein_coding	XP_019691231.2; XP_019691236.2	collagen type IV alpha 3 binding protein	1675.218588	1.12275617	2.177625958	7.68E-05	0.001032216
LOC111561429	.	111561429	protein_coding	XP_023113368.1; XP_023113361.1; XP_023113372.1; XP_023113388.1; XP_023113378.1	uncharacterized LOC111561429	162.8382809	1.780453379	3.435341162	0.000564968	0.004683856
IQGAP2	.	101082373	protein_coding	XP_011282473.2; XP_019691324.1; XP_019691318.1; XP_006927862.1	IQ motif containing GTPase activating protein 2	2075.646513	1.703073831	3.255939361	5.23E-06	0.000117806
LOC102902047	.	102902047	lncRNA	.	uncharacterized LOC102902047	437.9383221	1.378260733	2.599547889	0.000503841	0.004311264
BHMT	.	101085179	protein_coding	XP_023113573.1; XP_003981149.1	betaine--homocysteine S-methyltransferase	839.338106	1.901203882	3.735247609	0.000646373	0.005224613
SSBP2	.	101088719	protein_coding	XP_011282632.1; XP_011282625.1; XP_019691739.1; XP_011282628.1; XP_011282624.1	single stranded DNA binding protein 2	463.7537187	-1.143994523	-2.20992058	0.000107247	0.001334594
ATG10	.	101091921	protein_coding	XP_019691822.1; XP_023113818.1; XP_019691825.1; XP_006927892.1; XP_006927890.1; XP_019691839.1; XP_019691786.1; XP_019691793.1; XP_006927889.1; XP_006927891.1; XP_019691777.1	autophagy related 10	1440.224319	1.046763872	2.06589062	0.005906053	0.028417084
HAPLN1	.	101094398	protein_coding	XP_019691941.1; XP_006927896.1; XP_019691943.1; XP_019691938.1; XP_019691931.1	hyaluronan and proteoglycan link protein 1	358.276503	-1.739483111	-3.33915511	0.005443599	0.02663118
EDIL3	.	101097205	protein_coding	XP_011282720.1; XP_011282716.1	EGF like repeats and discoidin domains 3	1417.270809	-1.744440808	-3.350649566	2.44E-06	6.29E-05
NR2F1	.	101087201	protein_coding	XP_023114173.1; XP_019692483.2; XP_019692481.2	nuclear receptor subfamily 2 group F member 1	179.617779	-1.351362846	-2.551530427	0.009383877	0.039961924
SPATA9	.	101081606	protein_coding	XP_003981206.1; XP_019692735.1	spermatogenesis associated 9	708.6634744	2.783514484	6.885275987	2.79E-06	7.03E-05
LOC111561727	.	111561727	lncRNA	.	uncharacterized LOC111561727	355.69976	1.574061758	2.977417963	0.000334153	0.003175661
LOC111561728	.	111561728	lncRNA	.	uncharacterized LOC111561728	95.59441337	1.454086134	2.739829533	0.000311804	0.003014268
CAST	.	101088981	protein_coding	XP_023114456.1; XP_011283054.2; XP_023114441.1; XP_023114444.1; XP_023114453.1; XP_023114434.1; XP_011283029.2; XP_023114447.1; XP_011283053.1; XP_011283052.1	calpastatin	2030.981964	1.495607422	2.8198285	0.000117378	0.001427561
LNPEP	.	101083321	protein_coding	XP_003981211.1; XP_019692947.1	leucyl and cystinyl aminopeptidase	1122.273279	1.38540466	2.612452235	0.001138894	0.008122958
PAM	.	101084598	protein_coding	XP_023114575.1; XP_023114559.1; XP_023114594.1; XP_023114580.1; XP_023114585.1; XP_023114595.1; XP_023114582.1; XP_023114583.1; XP_023114561.1; XP_023114592.1; XP_023114591.1; XP_023114598.1; XP_023114565.1; XP_023114558.1; XP_023114604.1; XP_023114581.1	peptidylglycine alpha-amidating monooxygenase	8022.993357	-1.067527914	-2.095839028	0.004277888	0.022245286
TMEM232	.	101085600	protein_coding	XP_023114681.1; XP_023114696.1; XP_023114686.1; XP_023114689.1	transmembrane protein 232	385.5750009	1.83441224	3.566260872	0.000150607	0.001716632
SLC25A46	.	101095153	protein_coding	XP_011283234.2; XP_011283241.2	solute carrier family 25 member 46	1074.75418	1.461571681	2.754082318	1.78E-05	0.000316743
CAMK4	.	101095400	protein_coding	XP_019693493.1; XP_003981242.1	calcium/calmodulin dependent protein kinase IV	154.2910791	1.210566901	2.314285579	0.011726152	0.047287738
LOC111561785	.	111561785	lncRNA	.	uncharacterized LOC111561785	136.1720961	1.345341722	2.540903741	0.000911559	0.006866577
NREP	.	101095639	protein_coding	XP_011283262.1	neuronal regeneration related protein	2525.865285	-1.361697091	-2.569873046	0.00032855	0.003140274
EPB41L4A	.	101095883	protein_coding	XP_019693619.2; XP_019693621.2; XP_019693623.2; XP_019693615.2; XP_019693629.2	erythrocyte membrane protein band 4.1 like 4A	241.7219852	-1.081925166	-2.116858983	0.000833707	0.006418097
UNC5A	.	101087901	protein_coding	XP_023115010.1; XP_011283609.2	unc-5 netrin receptor A	91.59841487	-1.286012376	-2.438531107	0.001838268	0.011727651
CPEB4	.	101089920	protein_coding	XP_011283696.1; XP_019694276.1; XP_003981305.1; XP_006927972.1	cytoplasmic polyadenylation element binding protein 4	1437.0499	1.111000751	2.159954244	0.002687829	0.015642241
LOC105260865	.	105260865	lncRNA	.	uncharacterized LOC105260865	28.47228791	1.084235811	2.120252097	0.004952771	0.024803012
TENM2	.	101085858	protein_coding	XP_019694757.1; XP_019694748.1; XP_023115681.1; XP_023115655.1; XP_023115630.1; XP_023115620.1; XP_023115645.1; XP_023115618.1; XP_023115611.1; XP_019694733.1; XP_023115636.1; XP_019694763.1; XP_019694754.1; XP_019694755.1; XP_023115710.1; XP_019694750.1; XP_019694753.1	teneurin transmembrane protein 2	213.3873562	1.231824929	2.348638917	0.001953045	0.012266016
LOC109503271	.	109503271	lncRNA	.	uncharacterized LOC109503271	107.7519315	3.265827201	9.618601851	2.29E-10	2.87E-08
GABRB2	.	101094237	protein_coding	XP_019694931.1; XP_011283950.1; XP_011283953.1	gamma-aminobutyric acid type A receptor beta2 subunit	148.8537571	-1.500124047	-2.828670332	0.0031256	0.017419202
SOX30	.	101090991	protein_coding	XP_011284081.2; XP_023115900.1	SRY-box 30	1163.216616	1.881346836	3.684188393	0.000535128	0.004503504
TIMD4	.	102901239	protein_coding	XP_006927992.2; XP_006927991.1; XP_023115959.1; XP_019695448.1; XP_019695436.1	T-cell immunoglobulin and mucin domain containing 4	686.9810216	2.341075808	5.066803248	7.15E-07	2.32E-05
GALNT10	.	101097132	protein_coding	XP_023116018.1; XP_023116021.1	polypeptide N-acetylgalactosaminyltransferase 10	935.3734982	1.039590041	2.055643435	1.19E-06	3.52E-05
LOC102901885	.	102901885	lncRNA	.	uncharacterized LOC102901885	914.6277586	1.950521479	3.865142165	0.010463111	0.043293078
ATOX1	.	101084170	protein_coding	XP_011284260.1	antioxidant 1 copper chaperone	2429.406995	1.453788287	2.739263949	5.94E-07	1.98E-05
SPARC	.	101099861	protein_coding	XP_003981423.1	secreted protein acidic and cysteine rich	41919.87877	-1.505557852	-2.8393444	0.00028366	0.002795536
FAT2	.	101084423	protein_coding	XP_006928032.3	FAT atypical cadherin 2	159.5808814	1.850222092	3.605556855	0.004344905	0.022476599
SLC36A3	.	101100619	protein_coding	XP_023116096.1; XP_003981426.2; XP_019666006.2	solute carrier family 36 member 3	434.4034124	2.699415318	6.495386249	5.21E-10	5.95E-08
CDX1	.	101086702	protein_coding	XP_023116236.1	caudal type homeobox 1	76.80553148	1.044497194	2.062647363	0.000175786	0.001937013
HTR4	.	101088723	protein_coding	XP_023116396.1; XP_023116395.1; XP_023116398.1	5-hydroxytryptamine receptor 4	59.25682275	-1.517987492	-2.863912652	0.00250565	0.01482738
LOC109491654	.	109491654	lncRNA	.	uncharacterized LOC109491654	28.11340396	1.40575275	2.649559912	0.012550921	0.049673971
ITGA2	.	101090237	protein_coding	XP_023116553.1	integrin subunit alpha 2	78.63019056	-1.691968096	-3.23097166	0.00461054	0.023480664
LOC111562346	.	111562346	lncRNA	.	uncharacterized LOC111562346	136.2887745	2.614473238	6.123995563	3.49E-06	8.55E-05
LOC101092993	.	101092993	pseudogene	.	.	29.48562183	1.775122067	3.422669685	0.000127875	0.001524555
PLCXD3	.	101094651	protein_coding	XP_019666957.1; XP_019666969.1; XP_019666963.1	phosphatidylinositol specific phospholipase C X domain containing 3	82.33711769	1.863113641	3.637919555	1.85E-07	7.47E-06
PRKAA1	.	101095885	protein_coding	XP_023094640.1; XP_023094642.1; XP_023094634.1; XP_023094637.1; XP_023094633.1; XP_023094632.1; XP_023094644.1; XP_011284704.1	protein kinase AMP-activated catalytic subunit alpha 1	1695.65277	1.612583722	3.05799007	3.28E-11	5.44E-09
CA1H5orf42	.	101096950	protein_coding	XP_023101735.1	chromosome A1 C5orf42 homolog	3770.65423	1.116052476	2.167530773	9.86E-07	3.02E-05
SPEF2	.	101100945	protein_coding	XP_011284855.1	sperm flagellar 2	909.6009161	1.327307115	2.509338531	0.001329225	0.009132681
DNAJC21	.	101098197	protein_coding	XP_023094839.1	DnaJ heat shock protein family (Hsp40) member C21	3288.478311	1.312745689	2.484138634	4.22E-06	9.87E-05
TTC23L	.	101098438	protein_coding	XP_023094866.1; XP_023094861.1; XP_019667635.1; XP_019667617.1; XP_023094863.1; XP_011284877.1; XP_023094877.1	tetratricopeptide repeat domain 23 like	791.1906843	2.324349762	5.008399905	5.07E-06	0.000115017
C1QTNF3	.	101081444	protein_coding	XP_006928124.1; XP_003981518.1; XP_003981517.1	C1q and TNF related 3	181.5622075	1.762618293	3.393133737	7.81E-06	0.000161988
CDH6	.	101100869	protein_coding	XP_019667936.1; XP_019667919.1; XP_023095072.1; XP_019667915.1; XP_019667908.1	cadherin 6	121.6138716	1.869419129	3.653854357	9.59E-05	0.001220236
CDH12	.	101085526	protein_coding	XP_019668016.1; XP_006928156.1; XP_019668009.1	cadherin 12	71.99654096	1.301985819	2.465680414	0.011999954	0.048041636
LOC109492397	.	109492397	protein_coding	XP_023102613.1	spidroin-1-like	70.57520467	1.051800326	2.073115255	0.006997679	0.032324034
LOC109492239	.	109492239	lncRNA	.	uncharacterized LOC109492239	43.54044248	3.193467741	9.14807213	1.27E-07	5.62E-06
ROPN1L	.	101092664	protein_coding	XP_003981601.2	rhophilin associated tail protein 1 like	7375.368954	1.97661129	3.935675544	0.001518068	0.010092342
SEMA5A	.	101098118	protein_coding	XP_023095343.1; XP_023095369.1; XP_023095341.1; XP_023095360.1; XP_023095370.1; XP_023095345.1; XP_023095363.1; XP_023095353.1; XP_023095366.1	semaphorin 5A	1006.445302	-1.163049724	-2.239302956	0.004438011	0.022838747
CA1H5orf49	.	101094081	protein_coding	XP_023095411.1; XP_023095413.1	chromosome A1 C5orf49 homolog	249.6366883	2.020287899	4.056647369	2.81E-07	1.07E-05
LOC109492295	.	109492295	lncRNA	.	uncharacterized LOC109492295	87.7772573	1.570751087	2.970593271	9.96E-05	0.001256772
UBE2QL1	.	105261022	protein_coding	XP_011285622.3	ubiquitin conjugating enzyme E2 Q family like 1	48.50668624	-1.743860771	-3.349302707	0.000101386	0.001276347
IRX4	.	101100870	protein_coding	XP_023095549.1; XP_023095545.1; XP_023095551.1	iroquois homeobox 4	246.835745	1.400597671	2.640109324	0.000617753	0.005041871
LOC109492418	.	109492418	lncRNA	.	uncharacterized LOC109492418	59.34851017	2.325814208	5.013486399	1.68E-05	0.000300696
LOC101081959	.	101081959	protein_coding	XP_023105313.1; XP_023105314.1	uncharacterized LOC101081959	543.8589114	1.624385707	3.083108599	0.000435318	0.003873063
LOC109493398	.	109493398	lncRNA	.	uncharacterized LOC109493398	98.01608437	2.785801278	6.896198385	4.64E-09	3.53E-07
RNF126	.	101091511	protein_coding	XP_023098366.1; XP_023098377.1; XP_023098364.1; XP_023098363.1	ring finger protein 126	2093.83414	1.122965683	2.177942225	2.82E-06	7.07E-05
ARID3A	.	101084171	protein_coding	XP_023098310.1; XP_023098311.1; XP_023098308.1; XP_023098303.1; XP_023098294.1; XP_023098293.1; XP_023098299.1	AT-rich interaction domain 3A	1110.8635	1.088975956	2.127229894	0.000339552	0.00320997
LOC109493449	.	109493449	lncRNA	.	uncharacterized LOC109493449	255.292491	1.407007527	2.651865356	0.005894008	0.028397446
GAMT	.	101096703	protein_coding	XP_011286498.2	guanidinoacetate N-methyltransferase	1587.794809	-1.103778733	-2.149168702	0.001175844	0.008340912
PCSK4	.	101097704	protein_coding	XP_023098704.1; XP_023098711.1; XP_023098706.1; XP_023098714.1; XP_023098722.1; XP_023098720.1; XP_023098700.1	proprotein convertase subtilisin/kexin type 4	1744.048491	1.33061781	2.51510357	9.02E-09	6.14E-07
REEP6	.	101097950	protein_coding	XP_023098826.1; XP_023098835.1	receptor accessory protein 6	1441.479548	1.86048759	3.631303691	3.04E-05	0.000491495
PLK5	.	101098441	protein_coding	XP_023098734.1; XP_023098741.1	polo like kinase 5	170.052204	2.34324944	5.074442884	4.92E-07	1.70E-05
MEX3D	.	105261119	protein_coding	XP_023106655.1	mex-3 RNA binding family member D	808.1184127	1.842945267	3.587416536	8.95E-07	2.78E-05
LOC111557600	.	111557600	lncRNA	.	uncharacterized LOC111557600	85.4350331	2.29951343	4.922917049	2.02E-12	5.51E-10
CSNK1G2	.	101100186	protein_coding	XP_023099070.1	casein kinase 1 gamma 2	3993.802091	1.759223573	3.38515894	4.30E-12	9.87E-10
DOT1L	.	101101194	protein_coding	XP_023099118.1; XP_023099117.1; XP_023099121.1	DOT1 like histone lysine methyltransferase	7125.33866	1.041200135	2.05793888	7.54E-06	0.000157703
DIRAS1	.	101088466	protein_coding	XP_006928261.1; XP_023099200.1	DIRAS family GTPase 1	921.7119446	-1.32444795	-2.504370392	2.92E-08	1.63E-06
CHAF1A	.	101090592	protein_coding	XP_023099787.1; XP_023099788.1; XP_023099786.1; XP_011286108.2	chromatin assembly factor 1 subunit A	6056.005726	1.192889316	2.286101274	0.000531659	0.004478412
UBXN6	.	101081118	protein_coding	XP_023099799.1; XP_023099804.1	UBX domain protein 6	3927.855394	1.209369175	2.312365054	0.00016979	0.001887923
TICAM1	.	101082884	protein_coding	XP_023106646.1	toll like receptor adaptor molecule 1	265.130581	-1.028851884	-2.040399828	0.008424056	0.036900418
LOC109493816	.	109493816	lncRNA	.	uncharacterized LOC109493816	91.94675436	1.762954822	3.393925324	0.00125314	0.008734438
LOC111559574	.	111559574	lncRNA	.	uncharacterized LOC111559574	79.06461072	1.315105052	2.488204482	2.47E-05	0.000413858
LOC102900010	.	102900010	protein_coding	XP_023099865.1; XP_023099864.1; XP_023099866.1	long-chain-fatty-acid--CoA ligase ACSBG2-like	597.4589456	2.335628464	5.047708029	1.09E-08	7.20E-07
GTF2F1	.	101095797	protein_coding	XP_019671850.2; XP_019671859.2	general transcription factor IIF subunit 1	4437.47312	1.051376504	2.072506325	1.55E-05	0.00028245
LOC109496725	.	109496725	pseudogene	.	.	230.3451274	1.688134584	3.222397756	5.88E-05	0.000832777
LOC101088468	.	101088468	protein_coding	XP_023100060.1	complement C3-like	1170.040179	1.462273765	2.755422912	0.001284211	0.008913819
ANGPTL4	.	101090747	protein_coding	XP_003981832.3	angiopoietin like 4	137.0970132	-1.418987119	-2.673977117	0.00645344	0.030343881
CTXN1	.	101100187	protein_coding	XP_023100342.1	cortexin 1	263.270566	2.33320731	5.03924399	1.26E-08	7.99E-07
LOC101082044	.	101082044	protein_coding	XP_023100591.1	mucin-16	808.7386884	2.618970299	6.143114608	0.000134431	0.001579826
LOC111557120	.	111557120	protein_coding	XP_023096694.1	mucin-16-like	620.2506245	2.114756212	4.331168236	6.07E-05	0.000857291
PDE4A	.	751107	protein_coding	XP_019673021.2; XP_011287360.2; XP_023101044.1; XP_023101046.1; XP_011287354.2; XP_019673012.2; XP_003981906.2	phosphodiesterase 4A	1582.710217	2.168173707	4.494540742	4.17E-07	1.49E-05
AP1M2	.	101095232	protein_coding	XP_011287387.1; XP_011287393.1	adaptor related protein complex 1 mu 2 subunit	53.53650869	1.684707193	3.214751436	0.008552818	0.037339858
SLC44A2	.	101095642	protein_coding	XP_003981921.2; XP_003981922.2; XP_023101115.1	solute carrier family 44 member 2	4051.935939	-1.124784864	-2.180690255	0.000453238	0.003978278
CA2H19orf38	.	101096788	protein_coding	XP_003981926.1	chromosome A2 C19orf38 homolog	160.84307	1.515175124	2.858335222	3.93E-06	9.32E-05
CARM1	.	101101033	protein_coding	XP_023101209.1; XP_023101197.1; XP_019680471.2	coactivator associated arginine methyltransferase 1	1987.061651	1.221652621	2.332137129	1.87E-07	7.49E-06
SPC24	.	101097301	protein_coding	XP_003981928.1; XP_011287442.1	SPC24, NDC80 kinetochore complex component	744.566752	1.474970048	2.779778727	3.32E-07	1.23E-05
PLPPR2	.	101098284	protein_coding	XP_006928498.1; XP_006928493.1; XP_006928497.1; XP_006928495.1	phospholipid phosphatase related 2	1807.487428	-1.106776167	-2.153638592	0.003069568	0.017190377
ELAVL3	.	101099186	protein_coding	XP_023101461.1; XP_023101446.1; XP_023101460.1; XP_023101455.1	ELAV like RNA binding protein 3	115.1878593	1.436923244	2.70742851	0.000557002	0.004640845
PRDX2	.	101085863	protein_coding	XP_003981965.1	peroxiredoxin 2	1695.438147	-1.16628018	-2.24432278	1.64E-05	0.000295786
RNASEH2A	.	101086121	protein_coding	XP_011287664.1; XP_011287663.1; XP_003981966.1	ribonuclease H2 subunit A	3867.671472	1.307865319	2.47574945	2.71E-06	6.86E-05
CCDC130	.	111556227	protein_coding	XP_023101897.1	coiled-coil domain containing 130	1217.401127	1.244971059	2.370137995	1.27E-08	8.03E-07
RFX1	.	101096293	protein_coding	XP_023101957.1; XP_023101939.1; XP_023101960.1; XP_023101953.1; XP_023101964.1; XP_023101959.1; XP_023101965.1; XP_023101963.1; XP_023101949.1; XP_023101944.1; XP_023101966.1; XP_023101967.1; XP_023101961.1; XP_023101962.1	regulatory factor X1	1785.474701	1.146249942	2.213378133	4.36E-05	0.000657507
PALM3	.	101096545	protein_coding	XP_019673967.2	paralemmin 3	328.5619122	-1.026134653	-2.036560472	0.011212695	0.045706218
MISP3	.	105261243	protein_coding	XP_023101997.1	MISP family member 3	474.0273074	1.53595652	2.89980627	5.34E-08	2.72E-06
DNAJB1	.	101092586	protein_coding	XP_003981993.4; XP_011288201.1; XP_019674176.1	DnaJ heat shock protein family (Hsp40) member B1	8590.315727	1.247589047	2.374442874	5.55E-05	0.000795929
LOC101089989	.	101089989	protein_coding	XP_019674288.2; XP_011288239.2; XP_019674282.2; XP_023102464.1	cytochrome P450 4F22	180.6919013	1.718321769	3.290534091	9.56E-05	0.001218495
CALR3	.	101100949	protein_coding	XP_011288709.1	calreticulin 3	3734.863557	1.62984047	3.094787753	0.010331878	0.042876476
CA2H19orf44	.	101101197	protein_coding	XP_019674595.1; XP_019674590.1; XP_019674583.1; XP_019674570.1; XP_019674629.1; XP_019674597.1; XP_019674606.1; XP_019674637.1; XP_019674625.1; XP_019674615.1; XP_019674575.1	chromosome A2 C19orf44 homolog	1643.072204	1.128063553	2.185651757	1.19E-14	9.49E-12
LOC109494712	.	109494712	lncRNA	.	uncharacterized LOC109494712	763.2683899	1.095373475	2.136683875	0.010300454	0.042775044
TMEM38A	.	101080515	protein_coding	XP_003982104.3	transmembrane protein 38A	526.3593779	-1.043197154	-2.060789509	0.00218472	0.013305223
OCEL1	.	101082046	protein_coding	XP_011288871.2	occludin/ELL domain containing 1	944.2222879	1.073799363	2.104969549	2.20E-05	0.000378394
FCHO1	.	101084606	protein_coding	XP_019675013.1; XP_006928660.2; XP_019675021.1; XP_019675019.1; XP_019675006.1	FCH domain only 1	228.6650657	1.260454731	2.395712408	0.000311886	0.003014268
IL12RB1	.	101093085	protein_coding	XP_023096976.1	interleukin 12 receptor subunit beta 1	26.17084095	-1.838663244	-3.576784611	0.000264539	0.00264683
IFI30	.	101093838	protein_coding	XP_023103176.1	IFI30, lysosomal thiol reductase	735.0135313	-1.076782489	-2.109326593	0.000800925	0.006203539
IQCN	.	101094329	protein_coding	XP_011289052.3; XP_023103207.1; XP_023103209.1	IQ motif containing N	5902.26363	2.689848002	6.452454227	1.81E-09	1.64E-07
LOC111558354	.	111558354	lncRNA	.	uncharacterized LOC111558354	145.6345653	1.281597253	2.431079805	0.002821286	0.016164348
LOC102901101	.	102901101	lncRNA	.	uncharacterized LOC102901101	516.6460816	2.854304175	7.231546337	1.19E-07	5.34E-06
COMP	.	101088820	protein_coding	XP_003982134.1	cartilage oligomeric matrix protein	193.2069698	2.197326519	4.586286621	1.21E-05	0.000231107
NCAN	.	101090998	protein_coding	XP_023103595.1	neurocan	586.233977	1.367243113	2.57977119	0.001124762	0.008044014
TSSK6	.	101099943	protein_coding	XP_003982172.1	testis specific serine kinase 6	1692.453074	3.205980798	9.227762017	2.10E-09	1.84E-07
KIF15	.	101080949	protein_coding	XP_023103718.1; XP_023103719.1; XP_023103713.1; XP_023103704.1	kinesin family member 15	4939.299037	1.04798577	2.067641078	0.005685513	0.027532011
ZDHHC3	.	101081449	protein_coding	XP_019675945.1; XP_019675949.1; XP_019675926.1; XP_019675936.1; XP_019675928.1; XP_011289364.1; XP_019675952.1; XP_023103747.1	zinc finger DHHC-type containing 3	751.1091718	1.046706226	2.065808075	0.000472886	0.004097897
CDCP1	.	101092249	protein_coding	XP_023103773.1; XP_023103770.1	CUB domain containing protein 1	1408.685904	-1.092975036	-2.13313465	0.005179569	0.025667425
XCR1	.	101083750	protein_coding	XP_023103859.1	X-C motif chemokine receptor 1	125.2886274	1.603137827	3.038033602	0.00025331	0.002559557
LTF	.	101093504	protein_coding	XP_011289429.2	lactotransferrin	2108.989061	1.736305925	3.331809522	0.006923646	0.032060674
PRSS46P	.	101084521	protein_coding	XP_006928744.3	protease, serine 46, pseudogene	399.3824428	1.930115074	3.810855945	0.00012662	0.00151515
PRSS42	.	101095722	protein_coding	XP_019676262.2	protease, serine 42	825.2887361	1.043784391	2.061628507	0.003074387	0.017196358
PTH1R	.	101095960	protein_coding	XP_023103926.1	parathyroid hormone 1 receptor	2280.400917	1.924875203	3.797040017	1.58E-10	2.05E-08
KIF9	.	101096958	protein_coding	XP_023104008.1; XP_023104013.1; XP_023104004.1; XP_023104010.1; XP_023104023.1; XP_023104018.1; XP_023104026.1; XP_023104000.1; XP_023104001.1; XP_023104014.1; XP_023103996.1	kinesin family member 9	1420.731881	1.178196198	2.262936651	0.000702229	0.005572957
CSPG5	.	101097954	protein_coding	XP_023104092.1; XP_023104089.1; XP_023104091.1	chondroitin sulfate proteoglycan 5	673.3728755	1.834405317	3.566243758	3.14E-17	5.24E-14
CAMP	.	100533978	protein_coding	NP_001191707.1	cathelicidin antimicrobial peptide	251.9195177	1.101212084	2.145348588	0.002767748	0.015966435
LOC102900082	.	102900082	lncRNA	.	uncharacterized LOC102900082	87.76852535	-1.404924025	-2.648038367	0.000571582	0.004730153
NCKIPSD	.	101099944	protein_coding	XP_023104354.1; XP_019676841.1	NCK interacting protein with SH3 domain	854.2426937	1.234308697	2.352685857	0.000169307	0.001884779
PRKAR2A	.	101100190	protein_coding	XP_011289715.1	protein kinase cAMP-dependent type II regulatory subunit alpha	1422.308703	1.098769934	2.14172008	0.00018958	0.002048494
ARIH2OS	.	102900302	protein_coding	XP_023097610.1	ariadne RBR E3 ubiquitin protein ligase 2 opposite strand	92.19483282	1.600734981	3.03297789	0.000915293	0.006889302
KLHDC8B	.	101082552	protein_coding	XP_019676974.1; XP_019676969.1; XP_003982267.1	kelch domain containing 8B	204.5984901	-1.356622981	-2.56085041	0.000150108	0.001713655
LOC109495543	.	109495543	lncRNA	.	uncharacterized LOC109495543	29.54153686	2.20202862	4.601258852	0.003624503	0.019519006
GPX1	.	101083751	protein_coding	XP_004001410.2	glutathione peroxidase 1	2398.809162	-1.241029917	-2.363672109	5.68E-05	0.000810725
MST1	.	101086125	protein_coding	XP_011289874.1; XP_003982280.1; XP_019677196.1; XP_019677199.1	macrophage stimulating 1	993.9191989	1.035211414	2.049413948	0.009208484	0.039388397
CAMKV	.	101089588	protein_coding	XP_023104624.1; XP_023104625.1; XP_023104627.1	CaM kinase like vesicle associated	2749.148814	3.814913913	14.0735454	3.19E-13	1.22E-10
MST1R	.	101089993	protein_coding	XP_003982293.1; XP_006928843.1; XP_019677334.1; XP_006928844.1; XP_019677319.1; XP_019677321.1; XP_019677343.1; XP_019677330.1; XP_006928842.1; XP_006928840.1; XP_019677300.1; XP_006928845.1	macrophage stimulating 1 receptor	112.3622512	2.430641288	5.39133026	3.74E-12	8.82E-10
SEMA3B	.	101092422	protein_coding	XP_019677508.2; XP_023104737.1; XP_003982304.3; XP_006928861.3; XP_006928859.3; XP_023104746.1; XP_006928860.3; XP_006928862.3	semaphorin 3B	1013.435154	-1.250096596	-2.378573483	0.002239749	0.013586332
LSMEM2	.	101089926	protein_coding	XP_006928858.1; XP_019677540.1	leucine rich single-pass membrane protein 2	18.01136381	-1.322100139	-2.500298147	0.009541805	0.040447043
HYAL3	.	101092920	protein_coding	XP_003982306.1	hyaluronoglucosaminidase 3	282.1001872	2.442858904	5.437181183	2.70E-09	2.22E-07
NAT6	.	101093170	protein_coding	XP_023104761.1	N-acetyltransferase 6	301.3630247	1.48289717	2.795094713	0.001003319	0.007385494
DCAF1	.	101097051	protein_coding	XP_019677790.2; XP_019677783.2; XP_006928887.2; XP_006928886.2; XP_019677765.2; XP_006928885.2; XP_019677777.2; XP_006928888.2	DDB1 and CUL4 associated factor 1	4456.516854	1.38754426	2.616329528	1.24E-08	7.92E-07
LOC111558745	.	111558745	protein_coding	XP_023105038.1	IQ domain-containing protein F5-like	1298.328712	2.987742218	7.932316366	3.69E-14	2.26E-11
IQCF3	.	111556205	protein_coding	XP_003982331.2	IQ motif containing F3	744.6872979	2.680157072	6.409256782	1.46E-05	0.000269489
POC1A	.	101080436	protein_coding	XP_023105170.1; XP_019678086.2; XP_023105171.1; XP_019678115.1; XP_003982342.1; XP_019678090.1; XP_019678096.1; XP_023105167.1	POC1 centriolar protein A	1295.396789	1.095979387	2.13758144	0.000234396	0.002413561
LOC109495878	.	109495878	lncRNA	.	uncharacterized LOC109495878	172.6063454	2.146818638	4.428501593	3.63E-05	0.000566812
DNAH1	.	101082048	protein_coding	XP_023105221.1; XP_019678146.2; XP_011277766.2; XP_019678149.2; XP_019678140.2; XP_019678141.2; XP_019678150.2	dynein axonemal heavy chain 1	2843.064813	1.17275016	2.254410381	0.000442132	0.003912562
SPCS1	.	101085957	protein_coding	XP_003982367.1	signal peptidase complex subunit 1	8735.608803	1.02717143	2.03802455	0.000145154	0.001672462
ITIH1	.	101086459	protein_coding	XP_003982368.1	inter-alpha-trypsin inhibitor heavy chain 1	982.8780753	2.014782242	4.041195769	7.14E-05	0.000970877
PRKCD	.	101087716	protein_coding	XP_003982374.1	protein kinase C delta	2504.45268	2.925976529	7.59987942	5.50E-08	2.79E-06
LOC111559310	.	111559310	lncRNA	.	uncharacterized LOC111559310	330.8894963	2.824546958	7.083915279	9.67E-18	1.78E-14
LOC109496164	.	109496164	lncRNA	.	uncharacterized LOC109496164	33.26891911	1.687567013	3.221130282	0.000632453	0.00513676
DNAH12	.	101080950	protein_coding	XP_023105628.1	dynein axonemal heavy chain 12	1474.620628	1.440726378	2.714575064	2.97E-18	6.83E-15
DNASE1L3	.	101099361	protein_coding	XP_006928952.1	deoxyribonuclease 1 like 3	212.5421045	2.10538975	4.303139916	0.000189518	0.002048494
CA2H3orf67	.	101082474	protein_coding	XP_011278272.2; XP_011278263.2; XP_023105657.1; XP_019679125.2; XP_023105659.1; XP_019679127.2; XP_023105658.1; XP_019679104.2; XP_019679129.2; XP_019679112.2; XP_019679103.2; XP_023105660.1; XP_019679137.1	chromosome A2 C3orf67 homolog	1364.246882	1.407399294	2.652585574	1.67E-06	4.66E-05
LOC102901572	.	102901572	lncRNA	.	uncharacterized LOC102901572	124.0259407	1.256189539	2.388640169	0.000752624	0.005899035
CA2H3orf14	.	101083408	misc_RNA	.	chromosome A2 C3orf14 homolog	1524.565884	1.585524744	3.00116938	6.75E-06	0.000145274
FEZF2	.	101083662	protein_coding	XP_023105668.1	FEZ family zinc finger 2	28.42099624	-1.957322749	-3.883406548	0.005639621	0.027378824
LOC109496523	.	109496523	lncRNA	.	uncharacterized LOC109496523	217.4770764	1.808824144	3.50356617	1.52E-07	6.41E-06
LOC111559434	.	111559434	lncRNA	.	uncharacterized LOC111559434	505.7823207	1.12280524	2.177700027	0.000151423	0.00172332
LOC111559436	.	111559436	lncRNA	.	uncharacterized LOC111559436	91.4038503	1.93288233	3.818172623	0.001519851	0.010093069
FAM19A1	.	101091180	protein_coding	XP_019679731.1; XP_019679748.1; XP_019679740.1	family with sequence similarity 19 member A1, C-C motif chemokine like	72.81154099	-1.295837598	-2.455194975	0.00779906	0.03497968
TMF1	.	101089927	protein_coding	XP_003982459.2	TATA element modulatory factor 1	2844.690161	1.337849782	2.527742987	2.46E-07	9.58E-06
FRMD4B	.	101090927	protein_coding	XP_019679829.2; XP_019679853.2; XP_019679842.2; XP_003982463.1	FERM domain containing 4B	176.8800656	-1.14770936	-2.2156183	0.002865559	0.016341597
LOC111559439	.	111559439	protein_coding	XP_023105717.1; XP_023105716.1	transport and Golgi organization protein 1 homolog	276.3452736	1.170808091	2.251377671	0.001517269	0.010092342
GPR27	.	111559442	protein_coding	XP_023105725.1	G protein-coupled receptor 27	50.21391271	-1.854034152	-3.615096484	0.001157479	0.00823315
PDZRN3	.	101094578	protein_coding	XP_019680079.1; XP_019680068.1; XP_011278462.2	PDZ domain containing ring finger 3	668.1634872	1.317296818	2.491987476	0.001478471	0.009924871
SUMF1	.	101100288	protein_coding	XP_011278471.1; XP_019680199.1	sulfatase modifying factor 1	728.0101903	-1.363527817	-2.573136188	4.65E-05	0.000688725
RAD18	.	101081963	protein_coding	XP_019680494.1; XP_003982496.2; XP_019680495.1	RAD18, E3 ubiquitin protein ligase	468.8732005	1.791201195	3.461029396	2.50E-07	9.62E-06
CPNE9	.	101090846	protein_coding	XP_019680519.1; XP_019680518.1; XP_019680517.1; XP_011278495.1	copine family member 9	56.0675327	2.016077922	4.044826785	0.000442085	0.003912562
HRH1	.	101088314	protein_coding	XP_023105791.1; XP_023105790.1; XP_003982522.1	histamine receptor H1	44.20455897	-1.731132351	-3.31988289	0.009141704	0.039166556
MRPS25	.	101099948	protein_coding	XP_003982567.1	mitochondrial ribosomal protein S25	1610.188339	1.076317875	2.108647402	6.73E-07	2.20E-05
LOC102899806	.	102899806	lncRNA	.	uncharacterized LOC102899806	63.57519163	-1.25091947	-2.379930544	0.001837295	0.011725517
CA2H3orf20	.	101083155	protein_coding	XP_019680677.2	chromosome A2 C3orf20 homolog	942.0041916	1.623180868	3.080534873	2.90E-07	1.09E-05
HDAC11	.	101081876	protein_coding	XP_023105827.1	histone deacetylase 11	800.5705068	2.017118691	4.047745799	1.30E-09	1.27E-07
LOC111559453	.	111559453	lncRNA	.	uncharacterized LOC111559453	68.75819965	2.782028846	6.878189415	1.85E-07	7.47E-06
LOC111559454	.	111559454	lncRNA	.	uncharacterized LOC111559454	75.34587826	2.349174201	5.09532511	2.14E-09	1.86E-07
KIAA1257	.	101086707	protein_coding	XP_023105835.1; XP_019680694.1; XP_023105836.1; XP_011278536.2; XP_019680696.1; XP_023105834.1; XP_019680695.1	KIAA1257 ortholog	913.4324256	1.452775484	2.7373416	7.72E-10	8.39E-08
EFCC1	.	101086958	protein_coding	XP_023105837.1	EF-hand and coiled-coil domain containing 1	155.1389232	1.424034379	2.683348392	0.000522366	0.004415186
ZMIZ2	.	101096797	protein_coding	XP_023105892.1; XP_019680767.1; XP_019680765.1; XP_019680764.1; XP_003982634.1; XP_003982635.1; XP_023105891.1	zinc finger MIZ-type containing 2	2382.393347	1.554539423	2.937399359	7.48E-06	0.000156761
NACAD	.	101100628	protein_coding	XP_023097746.1	NAC alpha domain containing	192.2465233	1.113301704	2.163401902	0.00070431	0.005587063
ADCY1	.	101101375	protein_coding	XP_006929124.1	adenylate cyclase 1	2665.386908	-1.819438512	-3.529438083	1.12E-07	5.05E-06
LOC102900793	.	102900793	protein_coding	XP_006929126.1	uncharacterized LOC102900793	374.5705844	1.665300811	3.171797817	0.008270035	0.036425411
PKD1L1	.	101081206	protein_coding	XP_023105913.1	polycystin 1 like 1, transient receptor potential channel interacting	707.5814725	1.531856649	2.891577258	1.19E-05	0.000229376
SUN3	.	101081714	protein_coding	XP_006929129.1; XP_006929128.1	Sad1 and UNC84 domain containing 3	1133.221096	2.133761229	4.388601362	2.59E-05	0.000428838
VWC2	.	111559469	protein_coding	XP_023105923.1	von Willebrand factor C domain containing 2	74.62811066	-1.626303239	-3.087209179	0.003020963	0.016964651
SPATA48	.	101085447	protein_coding	XP_023105917.1; XP_023105916.1; XP_023105919.1; XP_023105918.1	spermatogenesis associated 48	373.2798701	1.483444042	2.79615443	0.000942725	0.007037889
STK17A	.	101089252	protein_coding	XP_023105961.1; XP_023105962.1	serine/threonine kinase 17a	1776.504957	1.071757309	2.10199219	0.004188622	0.021877486
HECW1	.	101087721	protein_coding	XP_023105963.1; XP_019680829.1; XP_006929154.2	HECT, C2 and WW domain containing E3 ubiquitin protein ligase 1	250.0878878	1.636357135	3.108798553	7.12E-05	0.000969022
INHBA	.	493853	protein_coding	NP_001009856.1; XP_023096665.1; XP_023096663.1	inhibin beta A subunit	59.63896198	-1.649120667	-3.136424137	0.011789237	0.047466853
LOC102900638	.	102900638	lncRNA	.	uncharacterized LOC102900638	252.2289125	1.241484248	2.36441659	0.00291895	0.016523035
LOC111559479	.	111559479	protein_coding	XP_023106025.1; XP_023106023.1; XP_023106022.1; XP_023106024.1	basic proline-rich protein-like	240.9161492	2.571025638	5.94231728	6.41E-09	4.71E-07
LOC102902529	.	102902529	protein_coding	XP_023106037.1; XP_023106036.1; XP_023106035.1; XP_006929191.2	EF-hand calcium-binding domain-containing protein 10-like	896.5993753	1.473066118	2.776112662	1.03E-06	3.14E-05
SRPK2	.	101084692	protein_coding	XP_019680921.1; XP_023106049.1; XP_023106048.1; XP_023106052.1; XP_023106045.1; XP_023106051.1; XP_023106047.1; XP_023106043.1; XP_023106046.1; XP_023106044.1; XP_023106042.1; XP_023106050.1; XP_019680919.1	SRSF protein kinase 2	5851.0474	1.297952935	2.45879752	1.36E-05	0.000252867
NAPEPLD	.	101090597	protein_coding	XP_003982748.2; XP_023106057.1; XP_023106055.1; XP_023106058.1; XP_023106056.1	N-acyl phosphatidylethanolamine phospholipase D	1404.804963	1.306060947	2.472654978	0.007082665	0.032609379
CCDC146	.	101088146	protein_coding	XP_019680936.1; XP_003982742.2; XP_019680934.1; XP_019680935.1	coiled-coil domain containing 146	932.6505115	1.402876283	2.644282442	0.009694916	0.040918264
LOC109497432	.	109497432	lncRNA	.	uncharacterized LOC109497432	2907.378576	3.184898501	9.093895975	1.49E-15	1.54E-12
SEMA3C	.	101094086	protein_coding	XP_023106075.1	semaphorin 3C	2095.294576	-1.209953959	-2.313302542	6.07E-06	0.000133339
CACNA2D1	.	101099450	protein_coding	XP_019680950.1; XP_011278654.1; XP_011278655.1; XP_011278652.1; XP_019680951.1; XP_011278650.1; XP_019680949.1; XP_011278653.1; XP_011278651.1	calcium voltage-gated channel auxiliary subunit alpha2delta 1	696.183352	2.401779025	5.284544138	1.41E-07	6.05E-06
CFAP69	.	101082990	protein_coding	XP_023106099.1; XP_023106097.1; XP_023106096.1; XP_023106098.1; XP_023106095.1	cilia and flagella associated protein 69	1327.131838	1.337006182	2.526265348	0.00174416	0.011260153
CDK14	.	101081878	protein_coding	XP_023106102.1	cyclin dependent kinase 14	1951.807208	1.146405118	2.213616216	8.29E-05	0.0010932
LOC101083499	.	101083499	protein_coding	XP_019681009.1; XP_006929234.1; XP_023106106.1; XP_003982791.2; XP_006929236.1; XP_019681008.1; XP_023106105.1; XP_019681007.1; XP_019681011.1	lanosterol 14-alpha demethylase	6791.077527	2.400336854	5.279264152	2.85E-13	1.12E-10
LOC101086547	.	101086547	protein_coding	XP_023106112.1; XP_023106113.1	EF-hand calcium-binding domain-containing protein 1-like	314.2960298	1.594537536	3.019976946	0.003673323	0.019729891
LOC109497454	.	109497454	lncRNA	.	uncharacterized LOC109497454	16.57342584	3.979842167	15.77799704	1.52E-06	4.34E-05
PEG10	.	101094251	protein_coding	NP_001278018.1; NP_001278019.1	paternally expressed 10	2021.597981	-1.626648031	-3.087947085	8.38E-07	2.65E-05
PDK4	.	101092256	protein_coding	XP_003982827.1	pyruvate dehydrogenase kinase 4	1117.90892	-1.251758198	-2.381314547	0.000167066	0.001870078
LOC109497468	.	109497468	lncRNA	.	uncharacterized LOC109497468	58.60604811	1.315003453	2.488029262	5.90E-05	0.000835333
ICA1	.	101097468	protein_coding	XP_023106156.1; XP_023106158.1; XP_023106154.1; XP_023106159.1; XP_023106160.1; XP_023106152.1; XP_023106148.1; XP_023106150.1; XP_023106149.1; XP_023106164.1; XP_023106161.1; XP_023106157.1; XP_023106163.1; XP_023106155.1; XP_023106153.1; XP_023106151.1; XP_023106162.1	islet cell autoantigen 1	1804.189124	1.131713684	2.191188628	0.001900816	0.012038938
VWDE	.	105259791	protein_coding	XP_023106170.1; XP_023106169.1; XP_023106171.1; XP_023106168.1; XP_023106167.1	von Willebrand factor D and EGF domains	862.2811768	-1.079308901	-2.11302363	0.001348985	0.00922752
ARL4A	.	101101452	protein_coding	XP_006929284.1; XP_006929283.1; XP_006929282.1; XP_006929281.1; XP_006929280.1; XP_003982857.1	ADP ribosylation factor like GTPase 4A	3949.030664	1.450808098	2.733611264	4.48E-05	0.000669418
SOSTDC1	.	101083758	protein_coding	XP_019681103.1; XP_006929291.1; XP_006929290.1; XP_003982868.1	sclerostin domain containing 1	125.6614136	1.340493156	2.532378682	0.001749788	0.01128496
ITGB8	.	101087724	protein_coding	XP_003982883.1	integrin subunit beta 8	752.5969429	-1.168199052	-2.247309851	0.000198777	0.002121668
CDCA7L	.	101095241	protein_coding	XP_023106201.1; XP_019681155.2; XP_023106202.1; XP_023106200.1; XP_019681156.2	cell division cycle associated 7 like	2683.78468	-1.036189938	-2.050804456	0.002388722	0.014268675
LOC111559512	.	111559512	lncRNA	.	uncharacterized LOC111559512	623.4481823	-1.005819498	-2.00808383	0.011299147	0.045977049
CCDC126	.	101091523	protein_coding	XP_023106211.1	coiled-coil domain containing 126	256.5365807	1.539328366	2.906591581	0.001822923	0.011646928
FAM221A	.	101091775	misc_RNA	.	family with sequence similarity 221 member A	259.3021282	1.397603336	2.634635421	0.000430685	0.003844582
MPP6	.	101097224	protein_coding	XP_019681166.1; XP_023106214.1; XP_023106213.1; XP_023106212.1; XP_006929315.1; XP_006929314.1; XP_023106215.1	membrane palmitoylated protein 6	2755.140797	1.582031926	2.993912227	6.95E-05	0.000950992
CA2H7orf31	.	101098452	protein_coding	XP_019681171.1; XP_003982918.1	chromosome A2 C7orf31 homolog	3408.598412	3.243183861	9.468814831	3.13E-11	5.23E-09
NFE2L3	.	101082479	protein_coding	XP_023106216.1; XP_019680616.2	nuclear factor, erythroid 2 like 3	583.7652711	-1.194096303	-2.288014672	6.12E-05	0.000860774
HOXA13	.	105260382	protein_coding	XP_019680618.2	homeobox A13	79.01972983	1.800913083	3.484406839	0.000159744	0.00180572
CHN2	.	101093762	protein_coding	XP_023106230.1; XP_023106231.1	chimerin 2	912.6154917	1.388664937	2.618362666	0.00011687	0.001426344
LOC109497511	.	109497511	lncRNA	.	uncharacterized LOC109497511	549.5984829	-1.190984918	-2.283085547	0.003687094	0.019780732
PRR15	.	101085964	protein_coding	XP_006929344.1; XP_006929345.1; XP_006929347.1; XP_011278747.1	proline rich 15	370.354915	-1.512178222	-2.852403782	4.40E-05	0.000661154
LOC109497530	.	109497530	protein_coding	XP_019681225.1	uncharacterized LOC109497530	64.59404944	1.333768782	2.520602778	0.008873175	0.038368248
BBS9	.	101091858	protein_coding	XP_006929358.1; XP_006929357.1; XP_023106259.1; XP_019681233.1; XP_019681235.1; XP_019681236.1; XP_023106260.1; XP_019681239.1	Bardet-Biedl syndrome 9	1162.35348	1.270352547	2.412205047	0.000252719	0.002554991
AOAH	.	101101376	protein_coding	XP_023106269.1; XP_003983002.1	acyloxyacyl hydrolase	535.0662212	-1.264851183	-2.403024209	0.000862654	0.00659002
LRRN3	.	101082555	protein_coding	XP_006929376.1	leucine rich repeat neuronal 3	58.83103361	-3.365992669	-10.31014465	6.67E-06	0.000144104
LOC109497557	.	109497557	lncRNA	.	uncharacterized LOC109497557	54.8104467	1.452106995	2.736073517	0.009522338	0.040373833
TES	Testin	100137197	protein_coding	NP_001162169.1; XP_019670159.1	testin LIM domain protein	1235.342511	2.065425762	4.185574805	3.70E-06	8.93E-05
GPR37	.	101096969	protein_coding	XP_006929402.1	G protein-coupled receptor 37	1771.865601	-1.010257405	-2.014270454	0.00225987	0.01367679
GRM8	.	101098127	protein_coding	XP_023106298.1; XP_019681323.1; XP_019681319.1; XP_011278833.1; XP_019681320.1	glutamate metabotropic receptor 8	116.2716334	1.158037951	2.231537346	7.06E-06	0.00014947
LOC109497586	.	109497586	lncRNA	.	uncharacterized LOC109497586	116.6992575	3.352317391	10.21287672	6.06E-12	1.33E-09
ARF5	.	102899095	protein_coding	XP_019680627.2	ADP ribosylation factor 5	1826.20465	-1.037760942	-2.05303887	1.23E-05	0.000233031
LOC109497597	.	109497597	lncRNA	.	uncharacterized LOC109497597	71.55300034	2.976825838	7.872521749	1.34E-07	5.82E-06
FAM71F2	.	101100877	protein_coding	XP_019681330.1; XP_006929416.1; XP_006929418.1; XP_003983062.1	family with sequence similarity 71 member F2	3555.087087	3.118198783	8.683031292	1.54E-09	1.44E-07
FAM71F1	.	101101298	protein_coding	XP_006929419.1; XP_006929422.1; XP_019681327.1; XP_019681329.1	family with sequence similarity 71 member F1	1123.709257	2.907506561	7.503202844	2.08E-07	8.23E-06
CCDC136	.	101080958	protein_coding	XP_023106314.1; XP_019681332.2; XP_023106311.1; XP_023106312.1; XP_023106313.1; XP_023106309.1; XP_023106310.1	coiled-coil domain containing 136	9130.67585	1.754470468	3.374024542	0.001298982	0.008985805
LOC102900188	.	102900188	protein_coding	XP_006929425.1	uncharacterized LOC102900188	586.6556283	1.065090604	2.092301276	0.001812032	0.011600542
STRIP2	.	101085615	protein_coding	XP_019681342.1; XP_019681341.1; XP_003983088.1	striatin interacting protein 2	1532.968385	1.030195029	2.042300319	0.001767406	0.011374272
SMKR1	.	109497605	protein_coding	XP_019681343.1; XP_023106325.1; XP_023106324.1; XP_023106327.1; XP_023106326.1; XP_023106323.1; XP_019681344.1	small lysine rich protein 1	1179.163375	2.661443592	6.326657921	4.65E-13	1.61E-10
CPA5	.	101089089	protein_coding	XP_011278850.2; XP_006929438.2	carboxypeptidase A5	442.9873907	2.426485492	5.375822456	9.96E-06	0.000196934
CPA1	.	101089929	protein_coding	XP_023106338.1; XP_003983104.2	carboxypeptidase A1	79.23767504	1.872891013	3.662658043	0.000555815	0.004633053
CEP41	.	101090341	protein_coding	XP_003983106.1; XP_023106339.1; XP_006929435.1	centrosomal protein 41	843.4761022	1.309306296	2.478223487	3.43E-05	0.000539514
CHCHD3	.	101094661	protein_coding	XP_023106348.1; XP_006929444.1; XP_023106347.1; XP_019681377.1; XP_023106346.1	coiled-coil-helix-coiled-coil-helix domain containing 3	1079.251837	1.091786526	2.131378071	0.001219323	0.008570232
LRGUK	.	101094916	protein_coding	XP_023106349.1; XP_023106352.1; XP_023106350.1; XP_023106351.1	leucine rich repeats and guanylate kinase domain containing	414.9599172	1.196317796	2.29154052	1.06E-07	4.86E-06
AGBL3	.	101098368	protein_coding	XP_019681398.1; XP_019681404.1; XP_019681395.1; XP_019681400.1; XP_019681393.1; XP_019681392.1; XP_019681399.1; XP_019681396.1; XP_019681405.1; XP_019681401.1; XP_019681402.1; XP_019681403.1	ATP/GTP binding protein like 3	1632.113069	1.078538864	2.111896106	0.00804434	0.035722389
LOC102900083	.	102900083	protein_coding	XP_011278903.2; XP_019681421.1; XP_023106357.1; XP_019681419.1	solute carrier family 23 member 1-like	287.6222393	1.124474862	2.180221725	2.23E-06	5.84E-05
KLRG2	.	101090600	protein_coding	XP_023106385.1	killer cell lectin like receptor G2	174.8853474	1.132971975	2.193100574	0.006050843	0.02893197
TMEM178B	.	101082894	protein_coding	XP_003983161.1	transmembrane protein 178B	268.4456028	-1.061617206	-2.08726996	0.003394878	0.018576322
KEL	.	101098291	protein_coding	XP_023106431.1; XP_023106430.1; XP_023106433.1; XP_023106432.1; XP_023106424.1; XP_023106421.1; XP_023106425.1; XP_023106423.1; XP_023106422.1; XP_023106427.1; XP_023106428.1; XP_023106426.1; XP_023106429.1	Kell blood group, metallo-endopeptidase	70.10753865	1.227243409	2.341192252	0.011932661	0.047845183
FAM131B	.	101099539	protein_coding	XP_023106435.1; XP_023106436.1	family with sequence similarity 131 member B	100.819614	-1.067432992	-2.095701137	0.003900071	0.020670999
LOC109497685	.	109497685	lncRNA	.	uncharacterized LOC109497685	425.0650983	2.021030841	4.058736951	5.06E-08	2.61E-06
GIMAP8	.	101093845	protein_coding	XP_023106491.1	GTPase, IMAP family member 8	81.37805996	-1.307263906	-2.474717605	0.00033291	0.003170407
IQCA1L	.	102899223	protein_coding	XP_019681587.1; XP_011278936.1	IQ motif containing with AAA domain 1 like	616.597762	1.981816372	3.949900664	1.48E-09	1.40E-07
ABCF2	.	101098857	protein_coding	XP_006929573.1; XP_006929574.1	ATP binding cassette subfamily F member 2	7365.212047	1.338664157	2.529170255	6.37E-07	2.10E-05
LOC102902333	.	102902333	lncRNA	.	uncharacterized LOC102902333	359.5750897	1.941939586	3.842218556	0.001905267	0.012050517
NUB1	.	101099625	protein_coding	XP_023106512.1; XP_023106514.1; XP_023106511.1; XP_023106513.1	negative regulator of ubiquitin like proteins 1	5968.014079	1.016202148	2.022587543	9.23E-06	0.000185837
GALNTL5	.	101086384	protein_coding	XP_023106528.1; XP_019681607.1; XP_019681605.1; XP_011278928.1; XP_011278930.1; XP_011278927.1; XP_019681608.1	polypeptide N-acetylgalactosaminyltransferase like 5	3077.386553	2.877667973	7.349611408	1.27E-15	1.54E-12
LOC102899818	.	102899818	lncRNA	.	uncharacterized LOC102899818	321.675946	2.842421073	7.172226617	8.57E-09	5.90E-07
CCT8L2	.	101083250	protein_coding	XP_006944219.3	chaperonin containing TCP1 subunit 8 like 2	196.7496263	2.991544467	7.953249703	1.10E-08	7.26E-07
RNF32	.	101085110	protein_coding	XP_019681624.1; XP_006929604.1; XP_003983302.1; XP_023106580.1; XP_019681622.1; XP_019681621.1; XP_023106579.1; XP_006929603.1; XP_019681623.1; XP_019681620.1; XP_019681625.1; XP_019681627.1; XP_019681626.1; XP_023106581.1	ring finger protein 32	5840.077434	1.404114606	2.64655311	0.000728838	0.005766703
LOC111558920	.	111558920	protein_coding	XP_023105318.1	semaphorin-3C-like	389.1394166	-1.578933213	-2.987488611	5.80E-07	1.95E-05
LOC101089681	.	101089681	protein_coding	XP_006929096.1	MAP/microtubule affinity-regulating kinase 3-like	4916.748686	2.927130081	7.605958573	2.82E-12	7.00E-10
LOC101088988	.	101088988	protein_coding	XP_023105321.1; XP_023105322.1; XP_023105323.1	coiled-coil domain-containing protein 130	2008.510669	1.423200687	2.681798211	3.93E-13	1.47E-10
LOC105260366	.	105260366	protein_coding	XP_019680706.2	MAP/microtubule affinity-regulating kinase 3-like	5379.965799	3.002057749	8.011418723	8.41E-10	9.10E-08
TCEA2	.	101094496	protein_coding	XP_003983338.3; XP_006929629.2	transcription elongation factor A2	4263.928764	1.086735542	2.123929004	7.13E-07	2.32E-05
EEF1A2	.	101100798	protein_coding	XP_023106736.1	eukaryotic translation elongation factor 1 alpha 2	1036.774234	-1.636877512	-3.109920093	0.000793069	0.00615306
LOC111559738	.	111559738	protein_coding	XP_023106778.1	proline-rich protein 36-like	129.5450374	1.546889994	2.921865954	0.002828429	0.016195179
LOC109497863	.	109497863	lncRNA	.	uncharacterized LOC109497863	748.7683793	2.122345615	4.354012698	9.05E-11	1.35E-08
LOC109497862	.	109497862	lncRNA	.	uncharacterized LOC109497862	330.5355449	2.088943911	4.254365289	0.000747163	0.005863729
TCFL5	.	101081622	protein_coding	XP_023106786.1; XP_023106787.1; XP_023106788.1; XP_023106790.1; XP_023106789.1; XP_023106791.1; XP_023106792.1	transcription factor like 5	7072.226871	1.200306497	2.297884838	0.000594272	0.004878394
MRGBP	.	101082391	protein_coding	XP_023106796.1	MRG domain binding protein	4212.65485	1.30148835	2.464830346	3.18E-07	1.19E-05
ADRM1	.	101097227	protein_coding	XP_023106803.1	adhesion regulating molecule 1	3355.701164	1.097958916	2.14051644	1.34E-08	8.42E-07
CDH4	.	101085708	protein_coding	XP_019681840.1; XP_019681838.1; XP_023106815.1; XP_023106816.1	cadherin 4	440.9425885	1.626348757	3.087306586	0.000127622	0.001524164
LOC101098453	.	101098453	protein_coding	XP_023106831.1	guanine nucleotide-binding protein G(s) subunit alpha isoforms XLas	7867.435069	-1.069207817	-2.098280886	8.04E-05	0.001069057
LOC111559746	.	111559746	lncRNA	.	uncharacterized LOC111559746	245.8439708	1.479270149	2.788076504	0.002378078	0.014218955
RBM38	.	101093675	protein_coding	XP_006929698.2	RNA binding motif protein 38	355.5396184	-1.018502844	-2.025815579	8.08E-05	0.001073263
LOC109497908	.	109497908	lncRNA	.	uncharacterized LOC109497908	316.9790316	1.338805263	2.529417638	0.001817601	0.011630967
LOC109497909	.	109497909	lncRNA	.	uncharacterized LOC109497909	587.8355402	1.088374356	2.126343028	0.001543243	0.010210513
LOC101094662	.	101094662	protein_coding	XP_003983419.1	protein FAM209A	1821.229545	2.570151072	5.938716125	1.14E-08	7.40E-07
TSHZ2	.	101096641	protein_coding	XP_003983427.1; XP_019681903.1; XP_019681906.1; XP_006929715.1; XP_019681907.1; XP_011279055.1	teashirt zinc finger homeobox 2	568.1932194	-1.140644159	-2.204794446	2.13E-05	0.000368608
LOC109497918	.	109497918	lncRNA	.	uncharacterized LOC109497918	53.83931507	-1.699278667	-3.247385519	8.69E-05	0.001131896
LOC102901193	.	102901193	lncRNA	.	uncharacterized LOC102901193	251.0051315	1.237521358	2.357930766	0.000391936	0.003575075
LOC102901687	.	102901687	lncRNA	.	uncharacterized LOC102901687	73.76041121	1.883789505	3.690431483	0.00049832	0.004278324
TMEM189	.	101081283	protein_coding	XP_023106882.1; XP_023106881.1; XP_011279112.2	transmembrane protein 189	1360.561802	1.120065468	2.173568357	0.000413858	0.003734273
LOC109497952	.	109497952	lncRNA	.	uncharacterized LOC109497952	252.5927092	1.91116104	3.76111662	4.78E-05	0.000703131
LOC109497953	.	109497953	lncRNA	.	uncharacterized LOC109497953	158.7083637	1.153900887	2.225147369	0.006944571	0.032127163
LOC109497959	.	109497959	lncRNA	.	uncharacterized LOC109497959	44.13507638	1.675681913	3.194703216	0.011237097	0.045766842
LOC109497972	.	109497972	lncRNA	.	uncharacterized LOC109497972	902.460659	1.611923613	3.056591198	0.008434208	0.036936082
NEURL2	.	111559766	protein_coding	XP_023106953.1	neuralized E3 ubiquitin protein ligase 2	101.9720933	1.073509055	2.104546016	0.003368841	0.018472345
SPATA25	.	101086050	protein_coding	XP_003983469.3	spermatogenesis associated 25	81.53123965	1.693447726	3.234287048	0.000160928	0.001813523
WFDC3	.	101086385	protein_coding	XP_006929775.1; XP_006929776.1; XP_023106962.1	WAP four-disulfide core domain 3	576.6384236	1.747564563	3.357912328	0.003442658	0.018765142
WFDC2	.	101087912	protein_coding	XP_011279016.1; XP_003983477.1	WAP four-disulfide core domain 2	160.7794419	-1.210440305	-2.314082509	0.000346274	0.003252182
DBNDD2	.	101089595	protein_coding	XP_006929786.2; XP_003983488.1; XP_003983486.1; XP_006929787.1; XP_019682006.1	dysbindin domain containing 2	322.6394265	1.088671235	2.126780634	4.70E-05	0.000694527
TP53TG5	.	101088399	protein_coding	XP_023106969.1	TP53 target 5	632.8623241	3.235781854	9.420357782	2.97E-08	1.65E-06
TOMM34	.	101091435	protein_coding	XP_003983494.2	translocase of outer mitochondrial membrane 34	3685.637727	1.036726989	2.051568022	6.42E-07	2.11E-05
HNF4A	.	101092841	protein_coding	XP_023106982.1; XP_023106983.1; XP_019682024.1; XP_019682025.1; XP_019682022.1; XP_019682023.1; XP_006929802.1	hepatocyte nuclear factor 4 alpha	1027.968676	2.048960796	4.138077876	2.79E-05	0.000456271
GDAP1L1	.	101093765	protein_coding	XP_003983504.1; XP_006929803.1; XP_019682029.1; XP_019682030.1	ganglioside induced differentiation associated protein 1 like 1	248.3640117	1.326141776	2.507312427	3.75E-07	1.36E-05
OSER1	.	101094497	protein_coding	XP_003983508.1	oxidative stress responsive serine rich 1	2012.747662	1.155291483	2.227293195	4.04E-06	9.54E-05
ZHX3	.	101092675	protein_coding	XP_019682066.1	zinc fingers and homeoboxes 3	2279.13047	1.190215045	2.281867536	0.000339618	0.00320997
SLC32A1	.	101096880	protein_coding	XP_011279188.1	solute carrier family 32 member 1	100.3087488	1.651739948	3.142123634	4.77E-07	1.65E-05
LOC102899167	.	102899167	lncRNA	.	uncharacterized LOC102899167	246.106809	1.142471809	2.207589317	0.004243706	0.022102384
NDRG3	.	101096642	protein_coding	XP_019682109.1; XP_023107034.1; XP_019682108.1; XP_011279183.1; XP_019682110.1; XP_019682112.1	NDRG family member 3	4751.626181	1.664815757	3.170731595	3.00E-09	2.43E-07
MYL9	.	101097882	protein_coding	XP_003983604.1; XP_003983605.1	myosin light chain 9	3000.326173	-1.682334136	-3.209467909	1.35E-06	3.92E-05
CNBD2	.	101099198	protein_coding	XP_019682141.1; XP_019682143.1; XP_019682142.1; XP_023107053.1; XP_023107054.1; XP_006929869.1; XP_019682136.1; XP_019682140.1	cyclic nucleotide binding domain containing 2	511.4531565	1.665833632	3.172969454	1.56E-07	6.54E-06
SPAG4	.	101080446	protein_coding	XP_023107059.1; XP_023107058.1; XP_023107060.1; XP_003983623.1; XP_019682155.1; XP_019682159.1	sperm associated antigen 4	397.2862329	1.793429636	3.466379562	2.73E-06	6.91E-05
CA3H20orf173	.	102900909	protein_coding	XP_023107069.1	chromosome A3 C20orf173 homolog	356.0017345	2.182034826	4.537931483	7.20E-15	6.31E-12
MMP24	.	101087914	protein_coding	XP_023107440.1	matrix metallopeptidase 24	189.141089	2.096762961	4.277485491	2.76E-11	4.82E-09
TP53INP2	.	101088919	protein_coding	XP_023107078.1; XP_023107077.1; XP_023107079.1; XP_023107080.1	tumor protein p53 inducible nuclear protein 2	1323.454334	1.346687061	2.543274286	0.000116542	0.001423285
NECAB3	.	101098703	protein_coding	XP_023107090.1; XP_011279199.2	N-terminal EF-hand calcium binding protein 3	290.7018138	1.336871618	2.526029729	0.000287545	0.002821719
ACTL10	.	102900884	protein_coding	XP_023106689.1	actin like 10	350.3729979	2.223341881	4.669738882	3.71E-07	1.34E-05
SNTA1	.	101098944	protein_coding	XP_011279198.2	syntrophin alpha 1	315.8479328	1.100038659	2.143604365	0.000149526	0.001709366
KIF3B	.	101094089	protein_coding	XP_006929918.1; XP_003983676.1; XP_019682225.1	kinesin family member 3B	5455.199883	1.163200939	2.239537678	2.76E-07	1.05E-05
DUSP15	.	111559780	protein_coding	XP_023107124.1; XP_023107125.1	dual specificity phosphatase 15	2620.422571	1.708546083	3.268312838	0.00022039	0.002295054
REM1	.	101081212	protein_coding	XP_011279234.1	RRAD and GEM like GTPase 1	514.8525579	-1.262701171	-2.39944571	3.19E-05	0.000512164
DEFB123	.	101087469	protein_coding	XP_003983738.1	defensin beta 123	1531.592348	-1.122311022	-2.176954149	0.001028938	0.007534617
PSMF1	.	101101124	protein_coding	XP_006929988.1; XP_006929989.1	proteasome inhibitor subunit 1	4155.0617	1.34591827	2.541919373	3.95E-08	2.09E-06
TMEM74B	.	101087053	protein_coding	XP_019682282.1; XP_023107141.1; XP_023107140.1; XP_011279231.1	transmembrane protein 74B	147.1940079	1.479869008	2.789234068	0.009316816	0.039794454
CA3H20orf202	.	101086797	protein_coding	XP_023107943.1	chromosome A3 C20orf202 homolog	97.13783802	2.010404909	4.028952813	0.003169382	0.017620461
STK35	.	101084276	protein_coding	XP_023107153.1; XP_019682295.2; XP_023107152.1	serine/threonine kinase 35	1182.625684	1.285034759	2.436879238	8.47E-05	0.001110188
LOC102901908	.	102901908	lncRNA	.	uncharacterized LOC102901908	33.08911561	1.535739892	2.899370881	0.00035028	0.003273082
LZTS3	.	101096052	protein_coding	XP_023107169.1; XP_023107168.1; XP_023107170.1; XP_023107167.1; XP_023107166.1; XP_023107173.1; XP_023107171.1	leucine zipper tumor suppressor family member 3	257.1259499	-1.245425762	-2.370885124	1.06E-05	0.000206503
SLC4A11	.	101095814	protein_coding	XP_006929968.3; XP_006929970.3; XP_023107178.1; XP_023107179.1; XP_019682323.1; XP_019682316.2; XP_019682324.1; XP_019682317.1; XP_019682325.1; XP_019682328.1; XP_023107175.1; XP_019682315.1; XP_019682320.1; XP_019682319.1; XP_019682322.1; XP_023107176.1	solute carrier family 4 member 11	1362.09392	1.301095612	2.464159449	0.002483338	0.014738052
CA3H20orf27	.	101086470	protein_coding	XP_003983733.1; XP_023107186.1; XP_023107185.1	chromosome A3 C20orf27 homolog	2350.740885	1.042811312	2.060238434	0.000269512	0.002681772
SPEF1	.	101086220	protein_coding	XP_003983732.2; XP_019682339.1	sperm flagellar 1	204.6488444	1.196442432	2.291738497	2.75E-05	0.000452397
PRND	.	101087569	protein_coding	XP_006929990.1	prion like protein doppel	4553.260651	-1.673390431	-3.189632987	2.30E-05	0.000392476
RASSF2	.	101101378	protein_coding	XP_003983786.1; XP_023107199.1; XP_023107198.1	Ras association domain family member 2	3994.273352	-1.017492979	-2.024398035	0.000193497	0.002081023
CDS2	.	101088071	protein_coding	XP_011279218.1	CDP-diacylglycerol synthase 2	2122.953645	-1.033723982	-2.047302072	3.29E-07	1.22E-05
PLCB1	.	101092262	protein_coding	XP_023107220.1; XP_023107219.1; XP_023107218.1	phospholipase C beta 1	130.690571	1.645500325	3.128563367	1.29E-05	0.000243361
ANKEF1	.	101091528	protein_coding	XP_011279205.2; XP_011279207.2; XP_011279206.2	ankyrin repeat and EF-hand domain containing 1	3134.858867	3.012605032	8.070203378	4.85E-08	2.50E-06
LOC109498082	.	109498082	lncRNA	.	uncharacterized LOC109498082	158.5520954	1.522126226	2.872140303	0.000250991	0.002541716
ISM1	.	101095487	protein_coding	XP_023107237.1	isthmin 1	32.36209279	-1.372285741	-2.588803998	0.010481561	0.04333133
NDUFAF5	.	101096224	protein_coding	XP_023107239.1; XP_011279262.1; XP_023107240.1; XP_023107243.1; XP_023107242.1; XP_011279261.1; XP_023107241.1; XP_019682406.1; XP_023107244.1	NADH:ubiquinone oxidoreductase complex assembly factor 5	400.0228713	1.243745656	2.368125692	0.001216025	0.008553595
FLRT3	.	101095003	protein_coding	XP_006930022.1; XP_019682414.1; XP_019682413.1	fibronectin leucine rich transmembrane protein 3	208.1670282	1.581094976	2.991968479	0.003124569	0.017419202
OVOL2	.	101099541	protein_coding	XP_019682433.1; XP_019682428.1; XP_011279267.1; XP_019682431.1; XP_019682432.1; XP_019682430.1	ovo like zinc finger 2	63.61817367	-1.103875371	-2.149312667	0.008558024	0.037353711
SLC24A3	.	101082394	protein_coding	XP_023107269.1; XP_023107270.1	solute carrier family 24 member 3	243.6033013	-1.184381123	-2.272658828	0.005496687	0.026840888
CFAP61	.	101083163	protein_coding	XP_023107271.1; XP_019682441.2; XP_011279285.2; XP_019682442.2; XP_019682440.2; XP_019682444.2; XP_019682447.2	cilia and flagella associated protein 61	1707.5874	1.139996093	2.203804264	0.000163156	0.001834132
INSM1	.	101083417	protein_coding	XP_023107272.1	INSM transcriptional repressor 1	32.17544617	2.280935181	4.85992881	0.007756497	0.034831276
CST3	.	100462660	protein_coding	NP_001171901.1	cystatin C	18583.44139	-1.085260081	-2.121757946	0.003642689	0.019586127
Sep-10	.	101095891	protein_coding	XP_023107299.1; XP_019682492.2; XP_019682491.2; XP_019682488.2; XP_023107298.1	septin 10	2016.290997	1.146982797	2.214502763	0.000516982	0.004380882
SH3RF3	.	101096386	protein_coding	XP_011279406.3	SH3 domain containing ring finger 3	349.8411208	1.291411483	2.447674105	6.11E-05	0.000860774
FHL2	.	101100121	protein_coding	XP_023107314.1; XP_019682516.1; XP_003983925.2	four and a half LIM domains 2	242.7443359	-1.443638728	-2.720060476	0.004525407	0.023161023
RFX8	.	101081720	protein_coding	XP_023107332.1; XP_023107331.1; XP_006930095.1; XP_019682566.1; XP_023107329.1; XP_019682565.1; XP_019682568.1; XP_019682567.1; XP_023107330.1	RFX family member 8, lacking RFX DNA binding domain	795.583422	1.195652564	2.290484125	0.001300663	0.008994049
LONRF2	.	101095331	protein_coding	XP_023107353.1	LON peptidase N-terminal domain and ring finger 2	34.81775023	-2.127734825	-4.370307597	0.00402028	0.021172709
TSGA10	.	101096306	protein_coding	XP_019682622.2; XP_023107362.1; XP_023107359.1; XP_023107360.1; XP_023107361.1	testis specific 10	3178.885923	1.624093585	3.082484382	0.000164576	0.001848964
CNGA3	.	101089848	protein_coding	XP_019682629.2	cyclic nucleotide gated channel alpha 3	115.6048474	1.814752897	3.517993694	1.14E-05	0.000220905
VWA3B	.	101096802	protein_coding	XP_019682631.2	von Willebrand factor A domain containing 3B	2129.79549	2.496494096	5.643124173	9.47E-14	4.46E-11
LOC101097059	.	101097059	protein_coding	XP_023107389.1; XP_011279356.1	tyrosine-protein kinase ZAP-70	502.1852991	1.023342514	2.032622799	0.000170322	0.001892541
LOC102902283	.	102902283	protein_coding	XP_023107390.1; XP_023107391.1	uncharacterized LOC102902283	240.002461	1.854752736	3.616897555	7.33E-08	3.56E-06
FAM178B	.	101091012	protein_coding	XP_023107393.1; XP_006930118.1; XP_006930117.1; XP_023107392.1; XP_019682645.1; XP_019682642.1; XP_019682636.1	family with sequence similarity 178 member B	1171.028213	1.385796766	2.613162364	7.66E-06	0.000159804
FER1L5	.	101097802	protein_coding	XP_019682655.2; XP_019682647.2; XP_019682656.2; XP_023107396.1; XP_019682653.2; XP_019682654.2; XP_019682651.2; XP_006930122.3; XP_019682650.2; XP_019682648.2	fer-1 like family member 5	2104.123913	1.21984163	2.329211473	0.000203598	0.00215685
SLC3A1	.	101094584	protein_coding	XP_019682692.2; XP_003983986.2	solute carrier family 3 member 1	133.6246967	1.766786166	3.402950499	6.85E-05	0.000940179
ATP6V1E2	.	101101208	protein_coding	XP_006930151.1; XP_003984008.1	ATPase H+ transporting V1 subunit E2	383.5059259	1.59913093	3.029607567	0.000814078	0.006289515
RHOQ	.	101086645	protein_coding	XP_023107422.1; XP_023107423.1	ras homolog family member Q	536.4204101	-1.007531648	-2.010468382	0.0001033	0.001292484
SOCS5	.	101080522	protein_coding	XP_019682703.1; XP_023107421.1; XP_019682702.1; XP_023107420.1; XP_003984011.1; XP_019682701.1	suppressor of cytokine signaling 5	3079.671634	1.394474083	2.628927002	1.24E-08	7.90E-07
TTC7A	.	101081033	protein_coding	XP_019682708.2; XP_006930157.2; XP_003984012.2	tetratricopeptide repeat domain 7A	2814.146247	1.699924028	3.248838498	1.33E-07	5.80E-06
GTF2A1L	.	101083579	protein_coding	XP_011279330.1	general transcription factor IIA subunit 1 like	2512.151759	1.324782206	2.504950692	0.003070736	0.017191633
FSHR	.	554348	protein_coding	NP_001041479.1; XP_019681733.1; XP_006930147.1	follicle stimulating hormone receptor	1148.348566	-1.225111957	-2.337735905	1.20E-07	5.38E-06
NRXN1	.	101084531	protein_coding	XP_019682723.1; XP_019682742.2; XP_003984032.1; XP_019682740.1; XP_019682746.1; XP_019682727.1; XP_019682732.1; XP_019682737.1; XP_019682728.1; XP_019682734.1; XP_019682747.1; XP_019682735.1; XP_019682739.1; XP_019682744.2; XP_019682731.1; XP_019682748.1; XP_019682743.2; XP_011279326.1; XP_019682738.1; XP_019682730.1; XP_019682733.1; XP_011279323.1; XP_019682725.1; XP_019682741.1; XP_019682729.1;…	neurexin 1	145.0962944	1.642051627	3.121093606	0.002679714	0.015621039
GPR75	.	101090006	protein_coding	XP_006930164.1	G protein-coupled receptor 75	133.8639056	-1.15037109	-2.219709824	0.003186747	0.017695593
PSME4	.	101095332	protein_coding	XP_023107441.1; XP_023107444.1; XP_023107442.1; XP_023107443.1	proteasome activator subunit 4	7385.639493	1.388074197	2.617290745	1.11E-08	7.26E-07
ACYP2	.	101095570	protein_coding	XP_019682758.1; XP_006930166.2	acylphosphatase 2	57.35148853	-1.102524282	-2.14730077	0.004571362	0.023339344
CA3H2orf73	.	101096054	protein_coding	XP_019682757.2	chromosome A3 C2orf73 homolog	831.7513959	2.246162033	4.744190801	1.13E-06	3.37E-05
CCDC88A	.	101096803	protein_coding	XP_019682791.1; XP_019682790.1; XP_011279314.1; XP_019682792.1; XP_019682794.1; XP_019682793.1	coiled-coil domain containing 88A	7904.111848	1.198262705	2.294631848	0.000132386	0.001562782
LOC102901194	.	102901194	lncRNA	.	uncharacterized LOC102901194	34.66396159	1.477835981	2.785306283	0.001847559	0.011770584
CA3H2orf74	.	101083507	protein_coding	XP_006930184.1	chromosome A3 C2orf74 homolog	739.4468409	2.441135038	5.430688214	1.71E-06	4.75E-05
FAM161A	.	101100801	protein_coding	XP_003984081.1; XP_003984082.1; XP_006930185.2	family with sequence similarity 161 member A	2498.944872	1.572111424	2.973395606	1.44E-09	1.37E-07
B3GNT2	.	101080523	protein_coding	XP_006930188.1; XP_006930189.1; XP_023107470.1; XP_023107469.1; XP_023107468.1	UDP-GlcNAc:betaGal beta-1,3-N-acetylglucosaminyltransferase 2	1378.596723	-1.053201048	-2.075129035	0.000162344	0.001828364
PPP3R1	.	101090344	protein_coding	XP_019682866.1; XP_023107495.1	protein phosphatase 3 regulatory subunit B, alpha	1012.744412	-1.25248552	-2.382515369	0.006298518	0.029775403
LOC109498209	.	109498209	lncRNA	.	uncharacterized LOC109498209	71.69427908	2.229771916	4.690598175	3.73E-08	2.00E-06
GMCL1	.	101094665	protein_coding	XP_003984137.1	germ cell-less, spermatogenesis associated 1	7392.339271	1.260554456	2.395878016	0.006891665	0.031954795
ADD2	.	101097803	protein_coding	XP_023107514.1	adducin 2	609.6934272	2.250871281	4.759702098	3.83E-06	9.14E-05
DYSF	.	101099290	protein_coding	XP_003984159.2	dysferlin	522.112846	1.058676442	2.083019639	2.77E-05	0.000454006
LOC102899311	.	102899311	lncRNA	.	uncharacterized LOC102899311	510.9384399	1.444708939	2.722079004	0.00077725	0.006056211
RAB11FIP5	.	101097387	protein_coding	XP_011279525.2; XP_019682967.2; XP_019682968.1; XP_011279526.1	RAB11 family interacting protein 5	2966.31994	1.899108379	3.729826131	2.59E-14	1.70E-11
ALMS1	.	101098372	protein_coding	XP_023107956.1	ALMS1, centrosome and basal body associated protein	6296.139532	1.260558152	2.395884153	5.02E-07	1.72E-05
CA3H2orf78	.	101099114	protein_coding	XP_003984235.1	chromosome A3 C2orf78 homolog	760.7432688	1.424365213	2.6839638	0.001596868	0.010501049
SLC4A5	.	101084098	protein_coding	XP_019683000.1; XP_023107551.1; XP_019682998.1; XP_023107549.1; XP_019683003.1; XP_023107550.1	solute carrier family 4 member 5	4963.73547	-1.033594427	-2.04711823	0.000275156	0.002724874
LOC111559837	.	111559837	lncRNA	.	uncharacterized LOC111559837	152.1574099	1.83281205	3.562307486	3.70E-07	1.34E-05
LOC102901313	.	102901313	lncRNA	.	uncharacterized LOC102901313	82.83371456	1.636930438	3.110034183	1.93E-07	7.73E-06
LRRTM1	.	101083165	protein_coding	XP_003984249.1; XP_006930303.1; XP_023107581.1	leucine rich repeat transmembrane neuronal 1	2241.139838	-1.158644565	-2.232475844	0.000443694	0.003922608
LOC105260449	.	105260449	lncRNA	.	uncharacterized LOC105260449	106.9362673	2.053226943	4.150332563	0.000463875	0.004035102
LOC105260448	.	105260448	lncRNA	.	uncharacterized LOC105260448	108.5426511	2.864418476	7.282422665	4.49E-10	5.22E-08
IL1A	L1A	493944	protein_coding	XP_019681731.2; NP_001009351.1; XP_006930332.2; XP_006930331.2; XP_023106679.1	interleukin 1 alpha	87.36461651	1.721239396	3.297195421	8.32E-05	0.001095023
TTL	.	102900797	protein_coding	XP_019683140.1; XP_011279475.1; XP_011279476.1	tubulin tyrosine ligase	504.8746989	-1.152357453	-2.222768119	0.004575284	0.023347731
FBLN7	.	101083581	protein_coding	XP_023107652.1	fibulin 7	339.1379562	1.741301498	3.343366468	6.35E-07	2.10E-05
LOC111559849	.	111559849	protein_coding	XP_023107660.1; XP_023107657.1; XP_023107659.1; XP_023107658.1; XP_023107661.1; XP_023107662.1	uncharacterized LOC111559849	583.0776763	2.535399882	5.797375296	3.33E-08	1.82E-06
LOC111559717	.	111559717	lncRNA	.	uncharacterized LOC111559717	56.92615091	1.227866768	2.342204052	0.000672887	0.005393659
NPHP1	.	101085284	protein_coding	XP_011279469.2; XP_019683162.2; XP_023107667.1; XP_019683163.2; XP_019683161.2	nephrocystin 1	4417.375818	1.080558114	2.114854064	0.003766166	0.020116865
ITPRIPL1	.	101091933	protein_coding	XP_019683189.1; XP_003984340.1; XP_006930399.1	ITPRIP like 1	2594.752469	2.219184444	4.656301394	2.78E-11	4.82E-09
LOC111559899	.	111559899	protein_coding	XP_023107964.1	translation initiation factor IF-2-like	38.33907756	1.790109754	3.458412017	0.000795523	0.006169497
LOC109498274	.	109498274	lncRNA	.	uncharacterized LOC109498274	47.1907374	1.820065401	3.530972049	0.000116982	0.001426758
CDKL4	.	101095572	protein_coding	XP_006930409.1; XP_019683211.1; XP_003984351.1	cyclin dependent kinase like 4	364.8206974	1.356948554	2.561428381	3.52E-05	0.000552388
MORN2	.	101095818	protein_coding	XP_003984352.1	MORN repeat containing 2	2754.959469	1.597601726	3.026397996	0.001755857	0.01131183
LOC101096974	.	101096974	protein_coding	XP_011279462.1; XP_019683215.1; XP_011279461.1; XP_019683216.1; XP_019683214.1	tetratricopeptide repeat protein 39B-like	2542.041038	2.824371287	7.083052754	2.79E-20	1.71E-16
LOC109498289	.	109498289	lncRNA	.	uncharacterized LOC109498289	21.75766092	1.63628752	3.108648548	0.003591632	0.019398825
LTBP1	.	101084534	protein_coding	XP_023107740.1; XP_023107738.1; XP_023107739.1; XP_023107737.1; XP_006930438.1; XP_023107736.1; XP_023107741.1; XP_006930436.1; XP_006930435.1	latent transforming growth factor beta binding protein 1	1832.770393	-1.092869606	-2.13297877	6.16E-05	0.000864355
YIPF4	.	101085969	protein_coding	XP_003984390.2	Yip1 domain family member 4	1493.657979	1.043495298	2.061215431	0.000102981	0.00129025
MEMO1	.	105260457	protein_coding	XP_023107743.1	mediator of cell motility 1	2122.097239	1.323122466	2.502070544	1.83E-06	5.00E-05
LOC111559861	.	111559861	lncRNA	.	uncharacterized LOC111559861	100.5190699	1.270722146	2.4128231	0.004079037	0.02143302
CLIP4	.	101091934	protein_coding	XP_023107749.1; XP_023107750.1; XP_023107751.1; XP_006930447.2; XP_011279594.2; XP_023107753.1	CAP-Gly domain containing linker protein family member 4	2370.922325	2.310933017	4.962038802	1.08E-10	1.49E-08
TOGARAM2	.	101089346	misc_RNA	.	TOG array regulator of axonemal microtubules 2	360.6446345	1.698944657	3.246633778	3.50E-05	0.000549387
PLB1	.	101089599	protein_coding	XP_019683292.2; XP_023107761.1; XP_019683288.2	phospholipase B1	575.8674853	1.716928603	3.287358059	0.007410653	0.033689786
RBKS	.	101094338	protein_coding	XP_023107767.1; XP_023107768.1; XP_003984420.1; XP_023107766.1	ribokinase	209.2955467	1.50236167	2.83306101	0.00037466	0.003444846
GPN1	.	101095248	protein_coding	XP_023107772.1; XP_003984424.1	GPN-loop GTPase 1	1944.84686	1.26223286	2.398666957	1.36E-07	5.90E-06
LOC109498324	.	109498324	protein_coding	XP_019683310.2	uncharacterized LOC109498324	798.9552282	1.850338485	3.605847754	0.000297404	0.002904511
DNAJC5G	.	101090855	protein_coding	XP_023107777.1	DnaJ heat shock protein family (Hsp40) member C5 gamma	795.3394393	1.582816611	2.995541064	0.003458606	0.018840895
SLC30A3	.	101099874	protein_coding	XP_003984446.1; XP_006930472.1; XP_023107780.1	solute carrier family 30 member 3	386.9027659	1.345274842	2.540785954	0.00027029	0.002686822
PRR30	.	101091613	protein_coding	XP_019683326.1; XP_011279581.1; XP_011279579.1	proline rich 30	1971.646677	2.532384586	5.785271178	8.93E-10	9.55E-08
AGBL5	.	101081287	protein_coding	XP_019683338.1; XP_003984457.1; XP_019683337.1; XP_019683339.1; XP_019683340.1	ATP/GTP binding protein like 5	6660.631801	1.162162773	2.237926684	3.79E-06	9.07E-05
DPYSL5	.	101082052	protein_coding	XP_019683343.1; XP_019683342.1; XP_011279576.2	dihydropyrimidinase like 5	592.7577595	1.185137497	2.273850646	0.001246517	0.008704693
CIB4	.	101083000	protein_coding	XP_023107788.1; XP_003984464.2; XP_019683347.2; XP_023107789.1	calcium and integrin binding family member 4	159.2232486	2.317175476	4.98355578	0.00600739	0.02878008
DRC1	.	101092351	protein_coding	XP_023107793.1; XP_023107794.1	dynein regulatory complex subunit 1	4082.5247	1.234882843	2.353622336	0.010282257	0.042728437
LOC111559866	.	111559866	lncRNA	.	uncharacterized LOC111559866	120.0141005	-1.391375321	-2.623286394	0.00143096	0.009676616
EFR3B	.	101087472	protein_coding	XP_023107806.1; XP_023107805.1; XP_023107807.1	EFR3 homolog B	1297.772751	1.643526496	3.124285937	4.85E-10	5.57E-08
LOC102902347	.	102902347	protein_coding	XP_023107971.1	synapsin-1-like	195.4592555	1.474514629	2.778901368	5.91E-07	1.98E-05
MATN3	.	101080276	protein_coding	XP_023107847.1	matrilin 3	67.67928738	-1.067956181	-2.096461275	0.004285941	0.022271866
LOC109498368	.	109498368	lncRNA	.	uncharacterized LOC109498368	557.760553	1.33735867	2.526882657	0.000127708	0.001524202
LOC109498373	.	109498373	lncRNA	.	uncharacterized LOC109498373	182.3687407	1.096252621	2.137986318	5.15E-05	0.000750227
LOC111559876	.	111559876	protein_coding	XP_023107857.1; XP_023107858.1	uncharacterized LOC111559876	317.0073471	3.071982382	8.409280578	1.49E-08	9.11E-07
LPIN1	.	101085623	protein_coding	XP_019683453.1; XP_011279624.1; XP_023107861.1; XP_011279625.1; XP_019683455.1; XP_023107862.1; XP_003984545.2; XP_011279623.1	lipin 1	6704.144192	1.989911497	3.972126302	1.93E-13	7.70E-11
ITGB1BP1	.	101089763	protein_coding	XP_019683505.1; XP_019683504.1; XP_006930553.1; XP_023107900.1; XP_003984561.1; XP_019683503.1; XP_006930551.1	integrin subunit beta 1 binding protein 1	1183.483936	1.175770949	2.259135726	1.58E-07	6.61E-06
ASAP2	.	101095974	protein_coding	XP_023107895.1; XP_023107890.1; XP_023107899.1; XP_023107897.1; XP_023107891.1; XP_023107893.1; XP_023107896.1; XP_023107898.1; XP_023107892.1	ArfGAP with SH3 domain, ankyrin repeat and PH domain 2	4003.86345	1.628991922	3.092968031	1.28E-10	1.73E-08
LOC102899312	.	102899312	lncRNA	.	uncharacterized LOC102899312	186.6250794	2.087053533	4.248794399	0.001341708	0.009194851
DCDC2C	.	101096976	protein_coding	XP_023107923.1; XP_023107926.1; XP_023107928.1; XP_023107924.1; XP_023107922.1; XP_023107925.1	doublecortin domain containing 2C	287.1144374	2.966474896	7.816240705	1.60E-11	3.04E-09
ALLC	.	101097233	protein_coding	XP_019683522.2; XP_006930560.2; XP_003984588.2	allantoicase	2065.6049	2.712812265	6.555983688	3.00E-08	1.66E-06
LOC109498462	.	109498462	lncRNA	.	uncharacterized LOC109498462	175.3696632	2.525878339	5.759239584	1.06E-06	3.21E-05
LOC109498472	.	109498472	lncRNA	.	uncharacterized LOC109498472	400.2783972	-1.524731616	-2.877331841	0.009198242	0.039363399
LOC109498485	.	109498485	lncRNA	.	uncharacterized LOC109498485	24.58002746	1.622357428	3.078777114	0.005905104	0.028417084
LOC105259797	.	105259797	protein_coding	XP_023105333.1	xanthine dehydrogenase/oxidase-like	175.5858419	1.493574111	2.81585708	0.001720106	0.011140083
LOC111558941	.	111558941	protein_coding	XP_023105339.1	mitochondrial import receptor subunit TOM34-like	899.005665	1.071237061	2.10123433	1.90E-05	0.00033436
LOC101085792	.	101085792	protein_coding	XP_003983468.2	neuralized-like protein 2	72.8792648	1.25109198	2.380215141	0.000581209	0.004795665
TDRP	.	101081037	protein_coding	XP_023108037.1	testis development related protein	5233.718079	1.425146852	2.685418341	0.000300156	0.002928271
DLGAP2	.	101081537	protein_coding	XP_023108013.1	DLG associated protein 2	438.1023827	1.281991796	2.431744738	1.16E-05	0.000224023
LOC109498683	.	109498683	lncRNA	.	uncharacterized LOC109498683	31.01671179	-1.572735043	-2.974681163	0.005066654	0.025270565
LOC109498705	.	109498705	lncRNA	.	uncharacterized LOC109498705	93.29876875	1.504081516	2.836440334	0.00420998	0.021951611
ASB5	.	101080527	protein_coding	XP_006930611.1; XP_006930610.1; XP_019683786.1; XP_019683787.1	ankyrin repeat and SOCS box containing 5	1688.379825	2.854116699	7.230606672	1.96E-12	5.47E-10
LOC111560084	.	111560084	lncRNA	.	uncharacterized LOC111560084	85.40597231	1.657723463	3.155182518	0.000660738	0.005324646
LOC111560088	.	111560088	lncRNA	.	uncharacterized LOC111560088	391.9049466	2.105705728	4.30408249	0.00700073	0.032330003
LOC109498721	.	109498721	lncRNA	.	uncharacterized LOC109498721	301.0950007	1.349412965	2.548084223	0.000208433	0.002190395
ACSL1	.	101090257	protein_coding	XP_023108090.1; XP_019683817.1; XP_003984633.1; XP_019683816.1; XP_023108089.1	acyl-CoA synthetase long chain family member 1	2901.349525	2.178384479	4.526463996	2.00E-08	1.16E-06
SLC25A4	.	101096309	protein_coding	XP_023108091.1	solute carrier family 25 member 4	2865.531513	-1.109939001	-2.158365213	0.000119615	0.001444495
LOC109499495	.	109499495	lncRNA	.	uncharacterized LOC109499495	15.49630089	1.883925266	3.690778776	0.009548734	0.040467083
LRP2BP	.	101091864	protein_coding	XP_023108135.1; XP_023108130.1; XP_023108131.1; XP_023108132.1; XP_023108133.1; XP_023108128.1; XP_023108134.1; XP_023108129.1; XP_023108127.1	LRP2 binding protein	1136.355248	2.457468827	5.49252232	2.48E-09	2.09E-07
CB1H4orf47	.	101096804	misc_RNA	.	chromosome B1 C4orf47 homolog	346.1692014	1.161501133	2.236900574	0.004631189	0.023566237
SORBS2	.	101093349	protein_coding	XP_019685602.1; XP_019685604.1; XP_019685598.2; XP_019685596.1; XP_023108122.1; XP_023108124.1; XP_019685605.1; XP_011279689.2; XP_019685597.2; XP_019685582.2; XP_023108123.1; XP_019685584.2; XP_023108097.1; XP_023108098.1; XP_023108099.1; XP_023108102.1; XP_023108112.1; XP_023108116.1; XP_023108114.1; XP_023108111.1; XP_023108107.1; XP_023108109.1; XP_023108118.1; XP_023108117.1; XP_011279692.2;…	sorbin and SH3 domain containing 2	394.601445	1.039023655	2.05483657	1.23E-05	0.000233031
LOC109498742	.	109498742	lncRNA	.	uncharacterized LOC109498742	310.3573337	1.141658799	2.206345612	0.00525903	0.025963196
ZDHHC2	.	101081038	protein_coding	XP_023108174.1; XP_003984676.2	zinc finger DHHC-type containing 2	178.1602467	-1.306176944	-2.472853795	0.000177025	0.001949507
SGCZ	.	101086054	protein_coding	XP_023108182.1; XP_023108183.1; XP_023108181.1; XP_019683883.1	sarcoglycan zeta	77.85393106	1.079061303	2.112661019	0.012101563	0.048329067
CB1H8orf48	.	101086555	protein_coding	XP_011279707.2	chromosome B1 C8orf48 homolog	1044.6372	1.083732636	2.119512737	8.02E-07	2.55E-05
KIAA1456	.	101087057	protein_coding	XP_019683910.1; XP_019683908.1; XP_019683909.1; XP_019683907.1; XP_023108188.1; XP_003984690.1	KIAA1456 ortholog	49.50185036	-1.076612917	-2.109078681	0.002481711	0.014738052
LOC101088073	.	101088073	protein_coding	XP_023108191.1	low-density lipoprotein receptor-related protein 2-like	129.8334234	1.320863557	2.498155976	0.005669849	0.027496523
MFHAS1	.	101092431	protein_coding	XP_023108196.1; XP_023108194.1; XP_019683915.2; XP_023108195.1; XP_023108193.1	malignant fibrous histiocytoma amplified sequence 1	295.5433626	-1.336134958	-2.524740231	0.009036921	0.03887166
LOC105260481	.	105260481	lncRNA	.	uncharacterized LOC105260481	91.99426959	1.379993967	2.602672827	0.001900456	0.012038938
TNKS	.	101092933	protein_coding	XP_023108198.1; XP_011279727.2	tankyrase	2994.859844	1.295611489	2.45481021	9.10E-06	0.000183925
DUSP4	.	101088832	protein_coding	XP_003984695.1	dual specificity phosphatase 4	198.1329126	1.278967926	2.426653171	0.002683727	0.015625063
LOC102899518	.	102899518	lncRNA	.	uncharacterized LOC102899518	220.2308135	1.951343782	3.867345834	1.68E-08	1.02E-06
DPYSL2	.	554340	protein_coding	XP_011279736.1	dihydropyrimidinase like 2	237.5752446	-1.035096624	-2.04925089	0.001760431	0.011337321
LOC109498796	.	109498796	lncRNA	.	uncharacterized LOC109498796	72.79499649	1.003149721	2.00437121	0.008632198	0.037579301
CDCA2	.	101081798	protein_coding	XP_006930693.1; XP_006930690.1; XP_023108228.1; XP_011279746.1; XP_019683978.1; XP_023108229.1; XP_011279745.1	cell division cycle associated 2	3012.978876	1.593065662	3.01689746	8.68E-05	0.001131896
DOCK5	.	101082055	protein_coding	XP_023108231.1; XP_023108233.1; XP_023108232.1	dedicator of cytokinesis 5	3543.955365	-1.02040242	-2.028484698	0.005189151	0.025707976
ADAM28	.	101082815	protein_coding	XP_023108241.1; XP_023108240.1; XP_006930695.2; XP_023108238.1; XP_023108239.1	ADAM metallopeptidase domain 28	425.0428529	1.541000233	2.909961838	0.000463536	0.004035102
STC1	.	101083584	protein_coding	XP_006930699.1; XP_003984739.1	stanniocalcin 1	199.5250427	-1.982901996	-3.952874073	1.20E-05	0.000230807
SLC25A37	.	101083840	protein_coding	XP_019683986.1; XP_019683985.1; XP_019683983.1; XP_019683987.1; XP_019683982.1; XP_019683981.1; XP_023108243.1; XP_003984740.1; XP_019683984.1	solute carrier family 25 member 37	996.7301766	1.238907329	2.360197075	0.001053768	0.007673639
PEBP4	.	101086139	protein_coding	XP_019683994.2; XP_006930702.2; XP_003984747.2; XP_019683993.2	phosphatidylethanolamine binding protein 4	3565.425527	1.478313146	2.786227665	1.58E-07	6.61E-06
EGR3	.	101086390	protein_coding	XP_003984748.1; XP_023108256.1	early growth response 3	87.05718081	1.261896595	2.398107937	0.010457153	0.04329144
HR	.	101090097	protein_coding	XP_011279754.1; XP_023108280.1	HR, lysine demethylase and nuclear receptor corepressor	317.7289458	-1.286343296	-2.439090511	0.012422927	0.049326724
FGF17	.	101090606	protein_coding	XP_019684019.1; XP_003984765.2; XP_019684014.1	fibroblast growth factor 17	405.3770814	3.286691454	9.758716782	1.11E-06	3.33E-05
POLB	.	101099797	protein_coding	XP_003984799.1	DNA polymerase beta	1802.020228	1.348836233	2.547065805	1.86E-06	5.06E-05
GPAT4	.	101082396	protein_coding	XP_019684077.1; XP_003984810.1	glycerol-3-phosphate acyltransferase 4	7986.312357	1.400679463	2.640259006	6.22E-08	3.13E-06
LOC111560122	.	111560122	lncRNA	.	uncharacterized LOC111560122	224.3787567	1.476216132	2.782180714	9.24E-06	0.000185837
LETM2	.	101086303	protein_coding	XP_023108363.1; XP_006930775.1; XP_006930776.1; XP_006930772.1; XP_023108364.1; XP_006930773.1; XP_019684114.1; XP_006930774.1	leucine zipper and EF-hand containing transmembrane protein 2	985.4393484	1.084385128	2.120471552	0.000206703	0.002175945
BAG4	.	101087659	protein_coding	XP_003984829.1; XP_019684120.1	BCL2 associated athanogene 4	1071.604892	1.63197718	3.099374698	1.66E-07	6.80E-06
KCNU1	.	101100716	protein_coding	XP_019684125.1; XP_019684123.1	potassium calcium-activated channel subfamily U member 1	667.2403714	2.026606401	4.074453035	0.00055836	0.004647941
RNF122	.	101090607	protein_coding	XP_003984839.1; XP_019684142.1; XP_011279836.1; XP_019684144.1	ring finger protein 122	489.7914339	-1.405683343	-2.649432446	1.04E-05	0.000202737
CLU	.	101092846	protein_coding	XP_003984849.1	clusterin	83855.71262	-1.136229802	-2.198058528	7.90E-05	0.001055314
LOC102900242	.	102900242	lncRNA	.	uncharacterized LOC102900242	75.46520313	1.231149237	2.347539181	0.005984776	0.028713177
MTMR9	.	101083335	protein_coding	XP_011279865.1; XP_019684234.1	myotubularin related protein 9	689.0512885	1.524583594	2.877036639	9.04E-06	0.000183632
TMEM144	.	101087735	protein_coding	XP_019684359.1; XP_023108500.1; XP_019684358.1; XP_023108507.1; XP_011279898.1; XP_019684350.1; XP_019684357.1; XP_023108509.1; XP_023108501.1; XP_023108503.1; XP_019684348.1; XP_023108508.1; XP_023108505.1; XP_023108502.1; XP_023108506.1; XP_023108504.1; XP_019684353.1	transmembrane protein 144	740.2686225	2.61662283	6.13312702	3.77E-06	9.05E-05
DCHS2	.	101100127	protein_coding	XP_023108521.1	dachsous cadherin-related 2	66.94402881	1.450974778	2.733927107	0.00021951	0.002288483
SH3D19	.	101097638	protein_coding	XP_011279923.2; XP_023108531.1; XP_011279922.2; XP_011279921.2; XP_011279924.2	SH3 domain containing 19	2519.794176	1.055295694	2.078144099	7.05E-07	2.30E-05
IQCM	.	102899952	protein_coding	XP_023108538.1; XP_023108537.1; XP_023108539.1; XP_019684430.1	IQ motif containing M	347.0085448	1.789781494	3.457625204	0.000159981	0.001807289
EDNRA	.	101083419	protein_coding	XP_003985010.1	endothelin receptor type A	286.8568996	-1.109438019	-2.157615841	0.007122903	0.032737389
TTC29	.	101095170	protein_coding	XP_006930898.1; XP_019684442.1; XP_006930899.1; XP_019684441.1; XP_023108543.1	tetratricopeptide repeat domain 29	847.1255457	1.72592746	3.307927145	9.38E-07	2.91E-05
LOC101084703	.	101084703	pseudogene	.	.	81.94676139	1.796253857	3.473171997	3.90E-06	9.26E-05
USP38	.	101088743	protein_coding	XP_003985031.1	ubiquitin specific peptidase 38	1667.178278	1.159907114	2.234430411	0.000402467	0.003655052
INPP4B	.	101089005	protein_coding	XP_019684488.1; XP_019684485.1; XP_019684490.1; XP_019684484.1; XP_019684486.1; XP_019684489.1	inositol polyphosphate-4-phosphatase type II B	163.5196723	1.088254932	2.126167021	0.012531552	0.049652268
PCDH10	.	101099877	protein_coding	XP_006930928.2; XP_011279986.1; XP_011279987.1	protocadherin 10	146.4804633	1.478223451	2.786054444	0.000263841	0.002642727
CB1H4orf33	.	101081727	protein_coding	XP_003985060.1; XP_019684523.1	chromosome B1 C4orf33 homolog	545.2851841	1.145122818	2.211649579	0.000256698	0.002586684
SCLT1	.	101084026	protein_coding	XP_006930930.1	sodium channel and clathrin linker 1	746.4793107	1.150539563	2.21996905	7.08E-05	0.000965253
LARP1B	.	101083078	protein_coding	XP_023108587.1; XP_023108583.1; XP_023108585.1; XP_023108590.1; XP_023108584.1; XP_023108586.1; XP_023108588.1; XP_023108589.1; XP_019684538.2; XP_023108593.1; XP_023108591.1; XP_023108592.1	La ribonucleoprotein domain family member 1B	3048.144084	1.230225648	2.346036808	0.009471278	0.040230687
HSPA4L	.	101086545	protein_coding	XP_004001145.1; XP_019684550.1	heat shock protein family A (Hsp70) member 4 like	6722.611508	1.652933433	3.144724065	0.004434991	0.022836604
ADAD1	.	101090859	protein_coding	XP_011279976.1; XP_019684560.1; XP_019684561.1; XP_019684562.1	adenosine deaminase domain containing 1	13000.91765	1.682637439	3.210142718	0.000483166	0.004171252
BBS7	.	101088159	protein_coding	XP_003985082.1; XP_006930943.1	Bardet-Biedl syndrome 7	2196.389512	1.695871627	3.239725606	1.57E-07	6.59E-06
ANXA5	.	101089351	protein_coding	XP_006930945.1	annexin A5	2035.901897	-1.784944194	-3.446051336	0.000117539	0.001427561
LOC102901853	.	102901853	lncRNA	.	uncharacterized LOC102901853	1549.398459	1.759974685	3.386921818	0.007728159	0.034729477
ELOVL6	.	101082563	protein_coding	XP_019684647.1; XP_019684646.1; XP_003985131.1; XP_023108628.1; XP_019684645.1	ELOVL fatty acid elongase 6	119.2543929	-1.429779823	-2.69405597	5.69E-06	0.000126077
AIMP1	.	101084875	protein_coding	XP_006930990.1; XP_019684699.1; XP_019684700.1	aminoacyl tRNA synthetase complex interacting multifunctional protein 1	1845.785634	1.341565132	2.534261033	1.84E-07	7.46E-06
TET2	.	101092848	protein_coding	XP_006930999.3	tet methylcytosine dioxygenase 2	233.4978303	-1.221461977	-2.33182897	0.009486457	0.040268149
CENPE	.	101093853	protein_coding	XP_023108657.1; XP_023108656.1; XP_023108659.1; XP_023108655.1; XP_019684718.2; XP_023108658.1; XP_023108654.1	centromere protein E	754.6406412	1.033496988	2.046979973	0.001587923	0.010464695
LOC111560164	.	111560164	lncRNA	.	uncharacterized LOC111560164	75.57452734	1.319128331	2.495153084	0.007067764	0.032549614
LOC111560165	.	111560165	protein_coding	XP_023108700.1	protein ALEX-like	109.1104711	-4.213640562	-18.55377135	2.43E-05	0.000409254
PKD2	.	101098948	protein_coding	XP_011280132.2	polycystin 2, transient receptor potential cation channel	909.4321083	-1.035718388	-2.050134254	0.004736675	0.024029831
CB1H4orf36	.	101100465	protein_coding	XP_023108726.1; XP_023108723.1; XP_023108720.1; XP_023108724.1; XP_023108722.1; XP_023108725.1	chromosome B1 C4orf36 homolog	501.4959024	2.903066899	7.480148433	7.06E-09	5.05E-07
SLC10A6	.	101100717	protein_coding	XP_006931046.1; XP_003985256.1; XP_023108719.1	solute carrier family 10 member 6	812.8257546	2.968539907	7.827436539	1.49E-08	9.11E-07
MAPK10	.	101101463	protein_coding	XP_011280058.1; XP_019684831.1; XP_011280064.1; XP_011280062.1; XP_019684833.1; XP_011280056.1; XP_011280060.1; XP_019684832.1; XP_019684830.1	mitogen-activated protein kinase 10	276.0347966	1.322425671	2.500862382	0.000503417	0.004311264
ARHGAP24	.	101080454	protein_coding	XP_003985259.1; XP_023108729.1; XP_019684835.1; XP_003985262.1; XP_006931053.1; XP_019684837.1; XP_003985261.1; XP_019684836.1; XP_019684834.1	Rho GTPase activating protein 24	404.3387737	1.725259768	3.306396561	0.000957322	0.007112197
SCD5	.	101090611	protein_coding	XP_023108751.1	stearoyl-CoA desaturase 5	2402.206361	-1.005926961	-2.008233413	0.000504831	0.004317723
GK2	.	101092682	protein_coding	XP_004001358.2	glycerol kinase 2	605.9079128	1.249468996	2.377538983	0.005173091	0.0256548
PAQR3	.	101092936	protein_coding	XP_023108783.1; XP_023108784.1; XP_003985299.1	progestin and adipoQ receptor family member 3	779.2264835	1.577677375	2.984889191	0.00017512	0.001933156
FRAS1	.	101095653	protein_coding	XP_023108787.1	Fraser extracellular matrix complex subunit 1	961.6928039	-1.512152025	-2.852351988	0.007324214	0.03341252
Sep-11	.	101097557	protein_coding	XP_011280034.1; XP_011280036.1; XP_006931106.1; XP_011280035.1; XP_003985312.1; XP_019684891.1; XP_006931107.1	septin 11	358.2588189	1.896532736	3.723173213	1.62E-05	0.000293724
SCARB2	.	101098789	protein_coding	XP_003985317.1	scavenger receptor class B member 2	2145.471763	-1.14147987	-2.206071988	0.00591617	0.028457772
AREG	.	101081041	protein_coding	XP_006931123.1; XP_019684922.1	amphiregulin	261.3599477	1.052414383	2.073997827	0.000209976	0.002204087
ALB	.	448843	protein_coding	NP_001009961.1	albumin	159.2899551	3.364005645	10.29595427	8.89E-08	4.20E-06
EPHA5	.	101080281	protein_coding	XP_023108844.1; XP_023108845.1; XP_023108847.1; XP_023108846.1; XP_023108843.1; XP_023108842.1; XP_023108841.1	EPH receptor A5	150.0153024	1.657603132	3.154919363	0.000318605	0.003062745
LOC109499139	.	109499139	lncRNA	.	uncharacterized LOC109499139	248.5987505	1.749048625	3.361368299	0.001376572	0.009377833
LOC102901912	.	102901912	lncRNA	.	uncharacterized LOC102901912	82.38919269	1.496694113	2.8219533	0.002373101	0.014198437
SPINK2	.	101086969	protein_coding	XP_006931166.1	serine peptidase inhibitor, Kazal type 2	2236.046149	1.435060744	2.703935512	0.000290357	0.002844295
THEGL	.	101087476	protein_coding	XP_023108849.1	theg spermatid protein like	674.1937658	2.316716827	4.981971703	2.41E-09	2.04E-07
ARL9	.	101087736	protein_coding	XP_019685507.1	ADP ribosylation factor like GTPase 9	1366.580532	2.224469336	4.673389674	6.59E-08	3.27E-06
PDCL2	.	101089765	protein_coding	XP_006931175.1	phosducin like 2	1590.451895	1.849434827	3.603589875	0.004557811	0.023283093
LOC109499167	.	109499167	lncRNA	.	uncharacterized LOC109499167	105.5878647	2.561115215	5.901637118	4.90E-06	0.000111909
LOC109499180	.	109499180	lncRNA	.	uncharacterized LOC109499180	195.0521942	-1.254385947	-2.385655865	0.00047818	0.004137925
SPATA18	.	101093684	protein_coding	XP_023108880.1; XP_023108881.1; XP_023108882.1; XP_023108883.1; XP_019685066.1	spermatogenesis associated 18	4842.308315	3.088385598	8.505438395	1.85E-09	1.67E-07
CWH43	.	101088079	protein_coding	XP_023108895.1	cell wall biogenesis 43 C-terminal homolog	244.2684222	1.65412021	3.147312014	0.01148689	0.046617142
TXK	.	101095739	protein_coding	XP_023108906.1; XP_003985446.1	TXK tyrosine kinase	45.80421679	-1.68228026	-3.209348057	0.00116084	0.008244295
GABRA2	.	100286789	protein_coding	XP_019685117.1; XP_011280195.1; XP_023108914.1	gamma-aminobutyric acid type A receptor alpha2 subunit	48.36887106	-2.00289394	-4.008031759	0.003903623	0.020676826
LOC109499195	.	109499195	lncRNA	.	uncharacterized LOC109499195	146.6320658	2.288573372	4.885727406	0.001243074	0.00868404
LIMCH1	.	101101051	protein_coding	XP_023108939.1; XP_023108934.1; XP_023108938.1; XP_023108933.1; XP_023108937.1; XP_023108931.1; XP_023108930.1; XP_019685143.1; XP_023108936.1; XP_023108935.1; XP_019685141.1; XP_019685144.1; XP_019685142.1; XP_019685145.1	LIM and calponin homology domains 1	865.5220279	1.677566154	3.198878405	0.001082455	0.007820352
NSUN7	.	101080532	protein_coding	XP_019685162.1; XP_006931218.1; XP_006931219.1; XP_003985468.1	NOP2/Sun RNA methyltransferase family member 7	1894.655529	1.716910739	3.287317354	0.000351983	0.003285647
LOC109499198	.	109499198	lncRNA	.	uncharacterized LOC109499198	113.4196529	1.664678234	3.170429362	0.000924102	0.006934106
TBC1D1	.	101086057	protein_coding	XP_023108973.1; XP_023108976.1; XP_023108974.1; XP_023108975.1; XP_023108977.1; XP_023108972.1	TBC1 domain family member 1	17703.51315	1.315399251	2.488711936	9.42E-11	1.39E-08
CB1H4orf19	.	101095823	protein_coding	XP_023108981.1	chromosome B1 C4orf19 homolog	590.5708405	1.368465062	2.581957157	0.00016036	0.001809729
SLC34A2	.	101101216	protein_coding	XP_019685236.2; XP_003985529.4	solute carrier family 34 member 2	1085.74404	-1.200083261	-2.297529301	0.000147089	0.00168758
PI4K2B	.	101080788	protein_coding	XP_023109010.1; XP_023109011.1	phosphatidylinositol 4-kinase type 2 beta	1615.590749	1.194946845	2.28936397	2.07E-08	1.19E-06
PACRGL	.	101083931	protein_coding	XP_023109024.1; XP_011280279.1; XP_019685252.1; XP_023109023.1; XP_023109025.1; XP_019685248.1; XP_019685249.1	parkin coregulated like	1928.478326	1.152131585	2.222420151	1.84E-07	7.46E-06
MED28	.	101086307	protein_coding	XP_006931263.1; XP_003985553.1; XP_006931264.1	mediator complex subunit 28	836.4176203	1.152805442	2.223458445	1.40E-05	0.000259165
PROM1	.	101080885	protein_coding	XP_019685285.2; XP_019685292.2; XP_023109054.1; XP_019685286.2; XP_019685284.2; XP_019685287.2	prominin 1	3146.491753	1.558479707	2.94543294	9.50E-05	0.001213671
LOC102899098	.	102899098	lncRNA	.	uncharacterized LOC102899098	178.4865687	1.324004709	2.503601088	5.71E-06	0.000126186
PPP2R2C	.	101091784	protein_coding	XP_023109100.1; XP_023109099.1; XP_019685350.1	protein phosphatase 2 regulatory subunit Bgamma	214.2089815	-1.38917899	-2.619295792	0.00308954	0.01725486
LOC109499295	.	109499295	lncRNA	.	uncharacterized LOC109499295	74.79561856	2.213566407	4.638204426	7.16E-08	3.50E-06
LOC109499297	.	109499297	lncRNA	.	uncharacterized LOC109499297	275.4398896	2.343342171	5.074769061	2.17E-06	5.73E-05
AFAP1	.	101098868	protein_coding	XP_023109195.1; XP_023109198.1; XP_023109196.1; XP_023109197.1; XP_023109199.1; XP_019685362.1; XP_019685363.1; XP_019685365.1	actin filament associated protein 1	1820.105225	1.378579043	2.600121505	0.000458993	0.004011547
LOC109499487	.	109499487	lncRNA	.	uncharacterized LOC109499487	1187.072909	3.02221894	8.124161615	3.08E-08	1.70E-06
RGS12	.	101086970	protein_coding	XP_023109116.1; XP_023109117.1; XP_023109118.1; XP_023109119.1	regulator of G protein signaling 12	1674.348535	1.018421801	2.025701782	0.000450981	0.00396604
GRK4	.	101086226	protein_coding	XP_023109268.1; XP_019685384.2; XP_023109267.1; XP_023109269.1; XP_023109266.1; XP_023109265.1	G protein-coupled receptor kinase 4	5544.704752	2.045801559	4.129026161	0.000105755	0.001317816
CFAP99	.	101084706	protein_coding	XP_023109270.1; XP_023109272.1; XP_023109271.1	cilia and flagella associated protein 99	420.4982678	1.306074337	2.472677927	0.00102383	0.007506183
LOC109499316	.	109499316	lncRNA	.	uncharacterized LOC109499316	73.85985279	1.09720893	2.139403981	0.000365293	0.003380703
LETM1	.	101082904	protein_coding	XP_019685414.1; XP_023109264.1; XP_023109263.1	leucine zipper and EF-hand containing transmembrane protein 1	5610.066562	1.144767617	2.211105122	2.45E-05	0.000411619
LOC111560238	.	111560238	lncRNA	.	uncharacterized LOC111560238	55.15742956	2.08318157	4.237406602	1.38E-05	0.000255916
LOC109499323	.	109499323	lncRNA	.	uncharacterized LOC109499323	77.86715466	1.566824464	2.962519119	3.37E-06	8.32E-05
LOC109499320	.	109499320	protein_coding	XP_023109126.1	uncharacterized LOC109499320	109.6958063	1.691948206	3.230927116	0.009636939	0.040746938
IDUA	.	101095896	protein_coding	XP_023107974.1; NP_001291961.1	iduronidase, alpha-L-	1237.444735	-1.32473825	-2.504874374	1.08E-05	0.000209789
LOC102901021	.	102901021	protein_coding	XP_023109137.1	sulfate anion transporter 1	17.81701174	-2.328104854	-5.021452906	6.32E-05	0.00088443
SLC49A3	.	101096392	protein_coding	XP_023109150.1; XP_023109151.1; XP_023109152.1; XP_023109148.1; XP_023109149.1	solute carrier family 49 member 3	247.952515	1.236097559	2.355604866	0.003043502	0.017075571
LOC111558947	.	111558947	protein_coding	XP_023105348.1	methylcytosine dioxygenase TET2-like	100.6788099	-1.131807934	-2.191331781	0.01094257	0.04484883
LOC109497136	.	109497136	lncRNA	.	uncharacterized LOC109497136	24.86948964	-1.282503153	-2.432606813	0.001364532	0.009312611
PPP1R11	.	101096890	protein_coding	XP_003985666.1	protein phosphatase 1 regulatory inhibitor subunit 11	1774.074083	1.073879796	2.105086909	4.58E-07	1.62E-05
PRSS16	.	101082149	protein_coding	XP_023109341.1	protease, serine 16	230.9343059	1.822480929	3.536888965	2.45E-05	0.000411
LOC109500257	.	109500257	lncRNA	.	uncharacterized LOC109500257	234.3898947	-1.675441555	-3.194171011	0.00288224	0.016406916
BTN1A1	.	101085974	protein_coding	XP_011280377.1; XP_019687229.1; XP_003985745.1	butyrophilin subfamily 1 member A1	781.8446607	-1.066588576	-2.094474872	0.007387855	0.033611083
LOC101087478	.	101087478	protein_coding	XP_023109351.1	histone H4	8.165232018	2.162826625	4.477913393	0.004439939	0.022839652
LOC101093016	.	101093016	protein_coding	XP_023109346.1	histone H1.2	203.4235312	1.220898464	2.330918342	0.001188661	0.008402922
LOC101094758	.	101094758	protein_coding	XP_003985778.2	histone H3.1	22.45568499	1.681548948	3.207721629	0.000340888	0.003217199
LOC109499519	.	109499519	lncRNA	.	uncharacterized LOC109499519	79.99910326	1.826981742	3.54794032	0.000304416	0.002958837
LOC111560409	.	111560409	lncRNA	.	uncharacterized LOC111560409	155.547368	1.208279253	2.310618777	1.58E-05	0.000286419
SOX4	.	111560412	protein_coding	XP_023109390.1	SRY-box 4	618.1173593	-1.126691734	-2.183574469	0.003780346	0.020157564
LOC111560416	.	111560416	lncRNA	.	uncharacterized LOC111560416	76.35771139	1.495853212	2.820308952	0.002063014	0.012771372
LOC109499559	.	109499559	lncRNA	.	uncharacterized LOC109499559	24.83500529	-1.719003552	-3.292089487	0.000591652	0.004863402
PHACTR1	.	101092683	protein_coding	XP_019685791.1; XP_023109452.1; XP_019685793.1; XP_011280490.1; XP_011280489.1; XP_019685792.1; XP_019685789.1; XP_019685790.1; XP_011280486.1; XP_019685787.1; XP_019685788.1	phosphatase and actin regulator 1	476.1249144	1.473452657	2.776856562	0.002728156	0.015818143
LOC109499561	.	109499561	lncRNA	.	uncharacterized LOC109499561	172.5718592	2.509471892	5.694116034	8.70E-07	2.72E-05
EDN1	ET-1	494214	protein_coding	NP_001009386.1; XP_011280450.1	endothelin 1	93.99602712	-1.582657292	-2.995210282	0.003240214	0.017900549
NEDD9	.	101091446	protein_coding	XP_003985851.1; XP_019685801.1	neural precursor cell expressed, developmentally down-regulated 9	702.5054491	-1.121891943	-2.176321873	0.004238328	0.02208063
MAK	.	101093856	protein_coding	XP_019685814.1; XP_019685810.1; XP_019685817.1; XP_019685812.1; XP_019685815.1; XP_019685811.1; XP_019685813.1; XP_023109456.1; XP_006931521.1; XP_019685818.1; XP_019685816.1; XP_019685820.1	male germ cell associated kinase	3332.241491	1.833101288	3.563021743	0.000204708	0.002166114
TFAP2A	.	101096393	protein_coding	XP_023109459.1	transcription factor AP-2 alpha	70.5086117	2.104996707	4.301967744	8.72E-08	4.13E-06
EEF1E1	.	101097893	protein_coding	XP_019685824.1; XP_003985871.1; XP_023109460.1; XP_019685825.1	eukaryotic translation elongation factor 1 epsilon 1	596.4489239	1.156812146	2.229642096	7.81E-09	5.48E-07
CAGE1	.	101101467	protein_coding	XP_023109468.1; XP_023109472.1; XP_023109467.1; XP_023109466.1; XP_023109469.1; XP_023109470.1; XP_023109471.1; XP_023109474.1; XP_023109473.1; XP_023109464.1; XP_023109465.1	cancer antigen 1	1506.306141	1.222399228	2.333344343	0.002808854	0.016138397
FAM217A	.	101084107	misc_RNA	.	family with sequence similarity 217 member A	2233.050098	1.863441531	3.638746461	1.48E-07	6.27E-06
LOC102900975	.	102900975	pseudogene	.	.	442.4931959	1.461665331	2.7542611	0.011841438	0.047593621
GNL1	.	101091787	protein_coding	XP_003985918.1	G protein nucleolar 1 (putative)	3533.842009	1.050907985	2.071833381	2.71E-07	1.03E-05
NRM	.	101094848	protein_coding	XP_003985931.1; XP_003985932.1	nurim	599.4099467	1.494854918	2.818358073	0.001517701	0.010092342
LOC102899100	.	102899100	lncRNA	.	uncharacterized LOC102899100	91.19829078	1.818138329	3.52625872	6.11E-06	0.000134054
DDR1	.	101096728	protein_coding	XP_019685741.1; XP_006931590.1; XP_019685739.1; XP_019685740.1; XP_023109506.1	discoidin domain receptor tyrosine kinase 1	3834.842771	-1.347211174	-2.544198392	2.37E-05	0.00040118
CCHCR1	.	101101468	protein_coding	XP_011280426.1; XP_023109509.1; XP_011280422.1; XP_011280427.1; XP_011280424.1	coiled-coil alpha-helical rod protein 1	2218.053869	1.261542436	2.397519312	0.000254424	0.002569399
LOC101080285	.	101080285	protein_coding	XP_023110475.1	HLA class I histocompatibility antigen, Cw-12 alpha chain-like	191.8689848	1.227727467	2.341977908	0.009688292	0.040916288
LOC101099296	.	101099296	protein_coding	XP_019685893.1; XP_019685886.1; XP_019685890.1; XP_019685888.1; XP_019685894.1; XP_019685892.1; XP_019685901.1; XP_019685900.1; XP_019685889.1; XP_023109513.1; XP_019685897.1; XP_019685895.1; XP_019685891.1; XP_019685902.1; XP_019685898.1; XP_019685904.1; XP_019685887.1; XP_019685903.1	HLA class I histocompatibility antigen, A-11 alpha chain-like	259.9626038	1.913637418	3.767578098	2.01E-06	5.40E-05
LOC109499617	.	109499617	lncRNA	.	uncharacterized LOC109499617	61.75744341	1.963323824	3.899593719	0.000195253	0.002096229
VARS	.	101090770	protein_coding	XP_006931636.1; XP_003985990.1	valyl-tRNA synthetase	10735.82884	1.535479068	2.898846753	9.70E-11	1.41E-08
LOC101091022	.	101091022	protein_coding	XP_003985991.1; XP_011280609.1	heat shock 70 kDa protein 1-like	3222.445076	2.952966609	7.74339699	1.32E-09	1.27E-07
NELFE	.	101093521	protein_coding	XP_003986002.1; XP_023109526.1	negative elongation factor complex member E	3284.272593	1.259590783	2.394278181	4.84E-08	2.50E-06
AGER	.	101096892	protein_coding	XP_023109528.1; XP_003986017.1; XP_006931651.1; XP_019685950.1; XP_019685951.1	advanced glycosylation end-product specific receptor	1188.825372	2.350970612	5.101673644	4.95E-09	3.73E-07
GPSM3	.	101097560	protein_coding	XP_019685956.1; XP_006931652.2	G protein signaling modulator 3	361.7710687	1.640529586	3.117802594	2.58E-12	6.58E-10
NOTCH4	.	101080381	protein_coding	XP_023109527.1	notch 4	640.7802546	1.317939194	2.493097309	3.68E-07	1.34E-05
LOC101098301	Feca-DRB	101098301	protein_coding	NP_001291959.1	DLA class II histocompatibility antigen, DR-1 beta chain	134.9413762	-1.033591874	-2.047114607	0.005990705	0.028734122
LOC101088734	.	101088734	protein_coding	XP_004001152.2	HLA class II histocompatibility antigen, DR alpha chain-like	95.31841267	-1.12041361	-2.174092932	0.010242692	0.042621842
LOC109499626	.	109499626	lncRNA	.	uncharacterized LOC109499626	150.068613	1.424284766	2.683814141	0.005416629	0.026534552
LOC109499628	.	109499628	lncRNA	.	uncharacterized LOC109499628	284.9006665	1.195588245	2.290382012	0.009235569	0.039485871
GRM4	.	101094419	protein_coding	XP_019686032.1; XP_019686033.1; XP_023109633.1; XP_023109630.1; XP_023109628.1; XP_023109627.1; XP_023109626.1; XP_023109629.1; XP_023109632.1; XP_023109631.1	glutamate metabotropic receptor 4	161.7225024	1.532258756	2.892383308	5.08E-07	1.74E-05
PACSIN1	.	101095898	protein_coding	XP_011280563.1; XP_023109637.1; XP_019686035.1; XP_023109638.1	protein kinase C and casein kinase substrate in neurons 1	128.6848061	-1.380646218	-2.603849777	0.000660801	0.005324646
TCP11	.	101097395	protein_coding	XP_019686038.1; XP_023109649.1; XP_006931697.1; XP_011280560.1; XP_019686039.1	t-complex 11	9957.228189	1.979062866	3.942369134	0.002343317	0.014056655
SCUBE3	.	101097643	protein_coding	XP_023109658.1; XP_023109650.1; XP_019687135.2; XP_023109655.1; XP_023109653.1; XP_023109654.1; XP_023109656.1; XP_023109652.1; XP_023109651.1; XP_023109657.1; XP_023109659.1	signal peptide, CUB domain and EGF like domain containing 3	510.9425328	1.592270266	3.015234622	5.99E-07	2.00E-05
LOC102901381	.	102901381	lncRNA	.	uncharacterized LOC102901381	199.8341055	-1.067069602	-2.095173332	0.00700815	0.032339894
ARMC12	.	101099963	protein_coding	XP_003986105.1; XP_006931705.1	armadillo repeat containing 12	1104.534839	1.879831669	3.680321164	2.94E-09	2.39E-07
SRPK1	.	101100890	protein_coding	XP_023109673.1	SRSF protein kinase 1	4543.781898	1.13548523	2.196924408	0.000111565	0.001376222
PNPLA1	.	101091788	protein_coding	XP_003986154.3; XP_019686067.1; XP_023109683.1	patatin like phospholipase domain containing 1	110.9341014	1.83121395	3.558363636	0.001326529	0.009123767
CDKN1A	.	493943	protein_coding	NP_001009865.1; XP_006931683.1	cyclin dependent kinase inhibitor 1A	127.6792076	-1.338421858	-2.528745519	9.62E-05	0.001222799
PIM1	pim-1	493888	protein_coding	NP_001009322.1; XP_023109319.1	Pim-1 proto-oncogene, serine/threonine kinase	1346.103563	1.843776735	3.589484668	1.47E-07	6.26E-06
LOC111560461	.	111560461	lncRNA	.	uncharacterized LOC111560461	172.1102387	1.847527988	3.598830084	0.000141014	0.001638328
DNAH8	.	101095258	protein_coding	XP_019686106.2	dynein axonemal heavy chain 8	4331.790918	1.487120168	2.803288386	7.98E-08	3.81E-06
GLP1R	.	101095495	protein_coding	XP_023109706.1	glucagon like peptide 1 receptor	56.62052268	2.081831755	4.233443852	0.000927057	0.006946315
SAYSD1	.	105260571	protein_coding	XP_023109707.1	SAYSVFN motif domain containing 1	1942.15258	2.301339243	4.929151223	1.42E-09	1.36E-07
LOC109499660	.	109499660	lncRNA	.	uncharacterized LOC109499660	107.3588898	2.164431718	4.482898137	6.73E-06	0.000145087
TFEB	.	101099802	protein_coding	XP_006931772.2	transcription factor EB	253.6902659	-1.106336299	-2.152982061	0.001104021	0.007938933
MEA1	.	101084286	protein_coding	XP_011280523.1; XP_011280522.1; XP_006931784.2; XP_011280521.1	male-enhanced antigen 1	7993.645139	1.422446302	2.680396265	3.02E-05	0.000488232
TTBK1	.	101093857	protein_coding	XP_023109760.1; XP_023109759.1	tau tubulin kinase 1	323.899587	2.441387599	5.431639006	2.36E-08	1.34E-06
LRRC73	.	101094347	protein_coding	XP_019687147.2	leucine rich repeat containing 73	506.8778782	1.810965908	3.508771279	0.000875903	0.006652518
MAD2L1BP	.	101089189	protein_coding	XP_019686197.1; XP_019686202.1; XP_011280513.1; XP_019686200.1; XP_006931815.1; XP_019686199.1; XP_019686201.1	MAD2L1 binding protein	540.0397533	1.077438326	2.110285693	7.91E-05	0.001055314
SPATS1	.	101098302	protein_coding	XP_019686231.2; XP_023109791.1; XP_023109796.1; XP_023109793.1; XP_023109794.1; XP_023109795.1	spermatogenesis associated serine rich 1	134.4125605	1.981382569	3.948713152	4.62E-10	5.34E-08
CLIC5	.	101099207	protein_coding	XP_011280672.1	chloride intracellular channel 5	130.5995207	-1.274566213	-2.419260649	0.008998961	0.038771894
ENPP5	.	101099462	protein_coding	XP_003986260.1	ectonucleotide pyrophosphatase/phosphodiesterase 5 (putative)	1576.999484	-1.16158369	-2.237028583	0.002773167	0.015988337
CB2H6orf141	.	111560469	protein_coding	XP_023109821.1	chromosome B2 C6orf141 homolog	105.00875	-1.305077623	-2.470970218	0.000214567	0.002247143
CRISP2	.	101094100	protein_coding	XP_019686263.1; XP_023109822.1; XP_023109823.1; XP_006931857.1	cysteine rich secretory protein 2	6474.237893	3.291454804	9.790990411	1.16E-12	3.65E-10
EFHC1	.	101084030	protein_coding	XP_003986283.1	EF-hand domain containing 1	2884.029061	1.299286478	2.461071339	0.000751407	0.005894521
GSTA4	.	101085041	protein_coding	XP_011280729.1	glutathione S-transferase alpha 4	2393.254461	-1.193361194	-2.286849136	1.19E-15	1.54E-12
LOC109499708	.	109499708	lncRNA	.	uncharacterized LOC109499708	30.11049568	1.570305777	2.969676494	0.00016606	0.001862789
LOC105260579	.	105260579	protein_coding	XP_019687154.1	translation initiation factor IF-2-like	55.83752837	1.0596201	2.084382576	0.01248057	0.049499471
LRRC1	.	101096810	protein_coding	XP_023109832.1; XP_023109833.1	leucine rich repeat containing 1	1402.422922	1.386454204	2.614353456	1.97E-07	7.84E-06
FAM83B	.	101087994	protein_coding	XP_003986298.1	family with sequence similarity 83 member B	48.95441288	-1.567376594	-2.963653112	0.004953855	0.024803012
LOC101099964	.	101099964	protein_coding	XP_023109844.1	E3 SUMO-protein ligase ZNF451	2348.601308	1.391547726	2.623599901	4.73E-07	1.65E-05
PTP4A1	.	101081047	protein_coding	XP_003986335.1; XP_023109852.1; XP_023109851.1	protein tyrosine phosphatase type IVA, member 1	3414.654001	1.291690537	2.448147593	2.29E-10	2.87E-08
CD109	.	101098303	protein_coding	XP_023109907.1; XP_023109906.1; XP_023109908.1; XP_023109910.1; XP_023109909.1	CD109 molecule	1194.489067	1.211189842	2.315285079	1.80E-05	0.000319868
LOC101093608	.	101093608	protein_coding	XP_023110497.1	uncharacterized LOC101093608	6350.452022	1.153597464	2.224679432	1.52E-07	6.42E-06
LOC109499746	.	109499746	lncRNA	.	uncharacterized LOC109499746	28.41362794	1.285316751	2.437355602	0.00620755	0.02948185
IRAK1BP1	.	101095742	protein_coding	XP_003986370.1	interleukin 1 receptor associated kinase 1 binding protein 1	407.9797778	1.072130416	2.102535873	0.001118002	0.008005018
NT5E	.	101087744	protein_coding	XP_011280799.2; XP_023109932.1	5'-nucleotidase ecto	5250.503746	-1.074579325	-2.106107863	0.001270766	0.00884053
SPACA1	.	101091941	protein_coding	XP_003986413.1	sperm acrosome associated 1	1106.640781	2.077657897	4.221213784	7.27E-05	0.000988979
LOC102900645	.	102900645	lncRNA	.	uncharacterized LOC102900645	1944.842053	1.614095653	3.061196496	5.07E-07	1.73E-05
SRSF12	.	101097645	protein_coding	XP_023109943.1; XP_006931952.1	serine and arginine rich splicing factor 12	3170.532366	1.694753773	3.237216319	3.25E-09	2.59E-07
UBE2J1	.	101093860	protein_coding	XP_003986420.1; XP_019686508.1	ubiquitin conjugating enzyme E2 J1	2886.750511	1.627878474	3.090581852	6.54E-05	0.000908779
RRAGD	.	101094102	protein_coding	XP_011280766.1	Ras related GTP binding D	218.5164432	-1.623726787	-3.081700776	0.002294395	0.01383114
FHL5	.	101080890	protein_coding	XP_003986441.1; XP_019686533.1; XP_019686535.1; XP_023109953.1; XP_019686534.1	four and a half LIM domains 5	3007.492624	2.91676572	7.551512957	1.42E-12	4.13E-10
LOC109499790	.	109499790	lncRNA	.	uncharacterized LOC109499790	176.5942675	1.332917382	2.519115696	0.000605829	0.004953356
POU3F2	.	101083427	protein_coding	XP_023109957.1	POU class 3 homeobox 2	31.6021025	-1.722447517	-3.299957666	0.012524911	0.049645863
FAXC	.	101084450	protein_coding	XP_019686558.2; XP_011280755.1; XP_023109958.1; XP_019686557.2	failed axon connections homolog	159.1931214	-1.029071187	-2.040710011	0.012095183	0.048329067
PREP	.	101095900	protein_coding	XP_011280825.1	prolyl endopeptidase	456.3367722	-1.311436241	-2.481884953	0.001673784	0.01091314
SCML4	.	101093687	protein_coding	XP_019686608.1; XP_019686606.2; XP_006931984.1; XP_006931983.1; XP_006931982.1	Scm polycomb group protein like 4	483.5945693	2.024108906	4.067405722	2.41E-07	9.38E-06
LOC111560507	.	111560507	lncRNA	.	uncharacterized LOC111560507	73.83095818	1.412838729	2.662605572	0.00150573	0.010052787
AFG1L	.	101098634	protein_coding	XP_019686610.1; XP_006931989.3	AFG1 like ATPase	484.1967146	1.00404942	2.005621574	0.000947976	0.007064189
FOXO3	.	101081548	protein_coding	XP_003986502.2	forkhead box O3	2629.30571	-1.122482131	-2.177212359	2.07E-07	8.22E-06
ARMC2	.	101099127	protein_coding	XP_019686614.2; XP_019686613.2; XP_003986486.3	armadillo repeat containing 2	1043.007752	1.403355816	2.645161513	1.96E-06	5.28E-05
CCDC162P	.	101100210	protein_coding	XP_023110503.1	coiled-coil domain containing 162, pseudogene	195.244682	1.12157804	2.175848397	0.00011418	0.001397223
PPIL6	.	101100470	protein_coding	XP_003986491.1	peptidylprolyl isomerase like 6	408.3867918	1.911131514	3.761039646	1.02E-06	3.12E-05
SLC22A16	.	101083592	protein_coding	XP_019686639.1; XP_019686637.2; XP_019686642.1; XP_019686636.1; XP_019686635.1; XP_023110018.1; XP_019686640.1; XP_011280829.1; XP_023110017.1	solute carrier family 22 member 16	587.0263221	1.354229721	2.556605783	2.39E-05	0.000403949
CEP85L	.	101098712	protein_coding	XP_023110063.1; XP_023110062.1	centrosomal protein 85 like	2342.742401	2.166005246	4.487790241	2.08E-10	2.63E-08
PKIB	.	101082658	protein_coding	XP_019686718.1; XP_019686720.1; XP_019686715.1; XP_023110077.1; XP_019686717.1; XP_019686714.1; XP_019686721.1; XP_019686719.1; XP_006932033.3	cAMP-dependent protein kinase inhibitor beta	164.9596668	2.297422277	4.915786563	4.53E-06	0.000104922
RNF146	.	101085893	protein_coding	XP_019686735.1; XP_006932045.1; XP_003986585.1; XP_023110095.1; XP_003986584.1	ring finger protein 146	2565.22068	1.081267353	2.115893998	3.31E-05	0.000525422
KIAA0408	.	101086564	protein_coding	XP_019686738.1	KIAA0408 ortholog	104.4923669	-2.418904673	-5.347648621	7.79E-07	2.49E-05
ENPP1	.	101094350	protein_coding	XP_023110144.1	ectonucleotide pyrophosphatase/phosphodiesterase 1	449.8548663	-1.101663084	-2.14601935	0.000341414	0.003219693
SGK1	.	101098954	protein_coding	XP_019686832.1; XP_003986626.1; XP_003986628.1; XP_019686833.1; XP_019686831.1	serum/glucocorticoid regulated kinase 1	4367.793159	1.60965443	3.051787334	1.59E-06	4.48E-05
LOC111560535	.	111560535	lncRNA	.	uncharacterized LOC111560535	289.4338532	1.474470331	2.778816041	7.52E-07	2.42E-05
CCDC28A	.	101088334	protein_coding	XP_006944405.3	coiled-coil domain containing 28A	987.6691257	1.321278352	2.498874334	3.56E-07	1.31E-05
ECT2L	.	101084712	protein_coding	XP_023110221.1; XP_023110220.1; XP_023110216.1; XP_019686861.2; XP_023110218.1; XP_023110217.1; XP_023110222.1; XP_023110219.1; XP_023110223.1	epithelial cell transforming 2 like	361.3917003	1.422156803	2.679858457	0.000267226	0.002663561
ZC2HC1B	.	101092184	protein_coding	XP_019686904.1; XP_003986668.1; XP_023110230.1	zinc finger C2HC-type containing 1B	356.3950913	2.244346188	4.738223291	1.43E-08	8.87E-07
LOC109499941	.	109499941	lncRNA	.	uncharacterized LOC109499941	118.1199394	1.160902891	2.235973191	0.010652801	0.043910851
RAB32	.	101094599	protein_coding	XP_003986676.1	RAB32, member RAS oncogene family	1859.264305	1.005530356	2.007681415	0.005551976	0.02705337
ADGB	.	101094852	protein_coding	XP_006932144.1	androglobin	761.1450767	1.662974431	3.16668734	0.004812165	0.024365727
LOC109499951	.	109499951	lncRNA	.	uncharacterized LOC109499951	338.6387413	1.796337531	3.47337344	0.010194923	0.042471145
SYNE1	.	101083516	protein_coding	XP_023110281.1	spectrin repeat containing nuclear envelope protein 1	6666.111951	-1.098197114	-2.140869882	0.007869371	0.035200546
MYCT1	.	109499976	protein_coding	XP_019686955.1	MYC target 1	103.8993329	1.152411083	2.222850749	5.47E-05	0.000787991
IPCEF1	.	102900647	protein_coding	XP_019686965.1; XP_019686968.1; XP_019686969.1; XP_019686967.1	interaction protein for cytohesin exchange factors 1	389.6325741	-1.189658899	-2.280988066	0.000683377	0.005458704
NOX3	.	101090520	protein_coding	XP_023110289.1	NADPH oxidase 3	17.45025	2.110490762	4.31838168	0.012637908	0.049932235
LOC109499991	.	109499991	lncRNA	.	uncharacterized LOC109499991	21.08590077	2.168680599	4.496120182	0.000112271	0.001383068
SYNJ2	.	101087233	protein_coding	XP_023110301.1; XP_023110296.1; XP_023110298.1; XP_023110297.1; XP_023110299.1	synaptojanin 2	1983.293532	1.281803671	2.431427664	4.44E-05	0.000666294
RSPH3	.	101096480	protein_coding	XP_006932197.1	radial spoke head 3 homolog	846.6869056	1.001114818	2.001546063	3.81E-05	0.000588518
LOC109500016	.	109500016	lncRNA	.	uncharacterized LOC109500016	369.3142685	2.36076283	5.13641877	4.48E-05	0.00066931
LOC102901343	.	102901343	lncRNA	.	uncharacterized LOC102901343	70.11224028	2.463436277	5.515288208	2.92E-06	7.31E-05
PACRG	.	101095982	protein_coding	XP_003986746.1	parkin coregulated	396.1982074	1.575662446	2.980723278	1.68E-05	0.000300587
CB2H6orf118	.	101098463	protein_coding	XP_023110327.1; XP_023110328.1	chromosome B2 C6orf118 homolog	698.0317559	1.775560569	3.42371015	0.000166478	0.001865767
LOC109500047	.	109500047	lncRNA	.	uncharacterized LOC109500047	178.7937717	1.177293307	2.261520866	0.000519529	0.00439841
FGFR1OP	.	101099885	protein_coding	XP_023110341.1; XP_023110340.1	FGFR1 oncogene partner	4826.457906	1.018726998	2.026130359	0.003747421	0.020051704
TCTE3	.	109500059	protein_coding	XP_023110391.1	t-complex-associated-testis-expressed 3	249.7727536	1.549632819	2.927426237	0.007751225	0.034816109
LOC101100816	.	101100816	pseudogene	.	.	44.76060346	1.027145671	2.037988161	0.006893911	0.031957147
CRABP1	.	101090941	protein_coding	XP_023110544.1	cellular retinoic acid binding protein 1	2615.726803	-1.122902937	-2.177847502	0.009871573	0.041500347
LOC109500447	.	109500447	lncRNA	.	uncharacterized LOC109500447	128.7326533	1.995419385	3.987319978	4.24E-10	5.03E-08
BCL2A1	.	101086480	protein_coding	XP_019687323.1; XP_003986788.1; XP_019687322.1	BCL2 related protein A1	312.129783	1.065094275	2.0923066	1.05E-06	3.18E-05
LOC102902232	.	102902232	lncRNA	.	uncharacterized LOC102902232	248.8742619	1.201167643	2.299256857	1.70E-08	1.02E-06
CFAP161	.	101094674	protein_coding	XP_023110580.1; XP_023110581.1; XP_023110583.1; XP_019687348.1; XP_023110582.1	cilia and flagella associated protein 161	551.0128829	1.533149796	2.89417026	5.31E-05	0.00077121
TMC3	.	101087997	protein_coding	XP_019687352.1	transmembrane channel like 3	527.0267948	1.86600781	3.645224857	1.20E-09	1.21E-07
SAXO2	.	102899391	protein_coding	XP_019687354.1; XP_023110597.1	stabilizer of axonemal microtubules 2	218.9635764	1.143479071	2.209131152	0.001305351	0.009010051
SH3GL3	.	101088933	protein_coding	XP_019687367.1; XP_023110610.1; XP_006932266.1; XP_023110611.1; XP_023110609.1; XP_023110612.1; XP_011281087.1	SH3 domain containing GRB2 like 3, endophilin A3	989.773086	1.917582967	3.777895948	1.94E-10	2.49E-08
LOC101081807	.	101081807	protein_coding	XP_003986852.2; XP_019687415.1; XP_019687417.1; XP_006932316.1; XP_019687416.1; XP_023110675.1	tubulin polyglutamylase TTLL13	2062.507319	2.090691447	4.259521721	4.44E-06	0.000103259
IDH2	.	101082315	protein_coding	XP_023110679.1; XP_023110680.1	isocitrate dehydrogenase (NADP(+)) 2, mitochondrial	1455.100154	-1.184280053	-2.27249962	1.33E-05	0.000248764
LOC102900074	.	102900074	lncRNA	.	uncharacterized LOC102900074	68.27360451	-1.143530649	-2.209210133	0.001208931	0.008516733
PLIN1	.	101090362	protein_coding	XP_023110687.1; XP_023110686.1; XP_023110688.1; XP_023110689.1; XP_023110684.1	perilipin 1	430.7300373	1.316503496	2.490617537	3.39E-08	1.84E-06
LOC109500494	.	109500494	lncRNA	.	uncharacterized LOC109500494	186.9520018	1.400621211	2.640152401	1.98E-06	5.33E-05
RHCG	.	101083517	protein_coding	XP_019687443.1; XP_006932322.2; XP_003986859.2	Rh family C glycoprotein	1022.72102	1.502646956	2.833621289	0.011599134	0.046917271
ABHD2	.	101084288	protein_coding	XP_019687454.1; XP_006932323.1; XP_019687455.1	abhydrolase domain containing 2	3723.984085	1.335361293	2.523386669	2.65E-07	1.01E-05
LOC102900374	.	102900374	lncRNA	.	uncharacterized LOC102900374	328.8749587	2.942771855	7.688871426	4.87E-09	3.68E-07
NTRK3	.	101085548	protein_coding	XP_019687466.1; XP_011281046.1; XP_023110707.1; XP_011281047.1; XP_019687468.1	neurotrophic receptor tyrosine kinase 3	730.6824144	-1.14542025	-2.212105588	0.002016943	0.01256658
LOC109500515	.	109500515	lncRNA	.	uncharacterized LOC109500515	21.7386503	2.00207818	4.00576609	0.000445382	0.00393015
ST8SIA2	.	101096068	protein_coding	XP_011281042.1	ST8 alpha-N-acetyl-neuraminide alpha-2,8-sialyltransferase 2	165.053784	1.76606663	3.401253721	1.68E-05	0.000301041
FAM174B	.	102902336	protein_coding	XP_023110719.1	family with sequence similarity 174 member B	97.86315068	-1.025603573	-2.035810918	0.002354962	0.014106476
LOC111560783	.	111560783	lncRNA	.	uncharacterized LOC111560783	448.7113452	1.922649008	3.791185393	3.21E-08	1.77E-06
LOC111560787	.	111560787	lncRNA	.	uncharacterized LOC111560787	24.32297678	1.676823716	3.197232626	0.005306247	0.026140128
TTC23	.	101080291	protein_coding	XP_006932353.1; XP_019687490.1; XP_006932352.1; XP_019687492.1; XP_023110739.1; XP_006932356.1; XP_006932354.1; XP_006932355.1; XP_019687491.1	tetratricopeptide repeat domain 23	1217.380102	1.260007587	2.394970004	1.57E-06	4.46E-05
LRRC28	.	101098229	protein_coding	XP_006932357.1; XP_006932358.1; XP_003986910.1	leucine rich repeat containing 28	5835.098396	1.068693139	2.097532463	3.96E-07	1.42E-05
ALDH1A3	.	101081050	protein_coding	XP_023110757.1	aldehyde dehydrogenase 1 family member A3	1142.45595	-1.042956065	-2.060445159	0.006498861	0.030510616
LOC111560789	.	111560789	lncRNA	.	uncharacterized LOC111560789	882.1528376	1.300753346	2.46357492	6.30E-07	2.09E-05
LOC102901160	.	102901160	lncRNA	.	uncharacterized LOC102901160	642.9781738	1.470996953	2.772133916	0.002055571	0.012738164
OTUD7A	.	101086908	protein_coding	XP_023110778.1	OTU deubiquitinase 7A	77.53783139	-1.099194187	-2.142349987	0.002197851	0.013369697
UBE2Q2	.	101094600	protein_coding	XP_019687573.1; XP_003986961.2; XP_011281293.1; XP_019687572.1; XP_019687574.1	ubiquitin conjugating enzyme E2 Q2	3777.707529	1.116778939	2.168622499	0.002669297	0.015575135
LOC102900282	.	102900282	lncRNA	.	uncharacterized LOC102900282	92.05775273	1.385926787	2.613397881	0.001097405	0.007900625
MPI	.	101082316	protein_coding	XP_019687598.1; XP_003986992.2; XP_011281273.1; XP_006932426.1	mannose phosphate isomerase	3007.143652	1.14263355	2.207836824	0.001275161	0.008864392
LOC109500571	.	109500571	lncRNA	.	uncharacterized LOC109500571	215.522946	1.719293487	3.292751157	1.58E-05	0.000286419
SEMA7A	.	101088844	protein_coding	XP_011281325.2	semaphorin 7A (John Milton Hagen blood group)	3093.57479	-1.280811237	-2.429755652	0.001423211	0.009627755
CCDC33	.	101086233	protein_coding	XP_023110831.1; XP_019687619.1; XP_023110830.1	coiled-coil domain containing 33	501.9613458	1.82503515	3.543156401	0.00016758	0.001873303
TBC1D21	.	101087234	protein_coding	XP_006932455.1; XP_003987011.1; XP_019687640.1; XP_019687639.1; XP_019687638.1	TBC1 domain family member 21	1218.329968	2.68215156	6.41812354	1.21E-12	3.69E-10
NEO1	.	101090620	protein_coding	XP_023110841.1; XP_023110845.1; XP_023110849.1; XP_023110848.1; XP_023110846.1; XP_023110847.1; XP_023110842.1; XP_023110843.1	neogenin 1	3550.646238	-1.049231914	-2.069427798	0.000167553	0.001873303
CELF6	.	101091875	protein_coding	XP_019687658.1; XP_023110856.1; XP_023110858.1; XP_023110857.1	CUGBP Elav-like family member 6	222.416187	1.573236687	2.975715678	0.000128555	0.001528966
THAP10	.	101097486	protein_coding	XP_023110870.1	THAP domain containing 10	634.9369445	1.085136708	2.121576511	0.002208052	0.013416195
PAQR5	.	101098465	protein_coding	XP_023110889.1; XP_023110891.1; XP_023110888.1; XP_023110887.1; XP_023110890.1; XP_023110892.1	progestin and adipoQ receptor family member 5	461.2636227	1.919488888	3.782890162	3.57E-06	8.68E-05
CORO2B	.	101099720	protein_coding	XP_023110900.1; XP_023110901.1; XP_023110902.1	coronin 2B	720.0168902	-1.171154001	-2.251917541	0.001518244	0.010092342
CALML4	.	101100214	protein_coding	XP_023110909.1; XP_023110910.1	calmodulin like 4	137.6041562	1.821461149	3.534389773	2.58E-06	6.61E-05
LOC111556187	.	111556187	protein_coding	XP_023110911.1	calmodulin-like protein 4	180.7066587	1.648958281	3.136071127	2.04E-06	5.45E-05
SKOR1	.	101094268	protein_coding	XP_023111931.1	SKI family transcriptional corepressor 1	43.27931143	1.984917705	3.958400822	0.00446321	0.022927278
CB3H15orf61	.	101094510	protein_coding	XP_003987121.4	chromosome B3 C15orf61 homolog	100.7137547	1.088879263	2.127087326	0.001461816	0.009856266
IQCH	.	101094763	protein_coding	XP_023110917.1; XP_023110914.1; XP_023110919.1; XP_023110913.1; XP_023110918.1; XP_023110912.1; XP_023110915.1; XP_023110920.1	IQ motif containing H	761.7130942	1.825254517	3.543695192	0.005124762	0.025478259
CILP	.	101084795	protein_coding	XP_011281230.1; XP_003987082.2; XP_011281229.1	cartilage intermediate layer protein	114.9122003	1.07767141	2.110626662	0.007509579	0.034017346
VPS13C	.	101099469	protein_coding	XP_023111047.1; XP_023111046.1; XP_023111043.1; XP_023111044.1; XP_023111045.1	vacuolar protein sorting 13 homolog C	1718.193212	-1.011523456	-2.016038872	0.003517186	0.019097749
LOC109500647	.	109500647	lncRNA	.	uncharacterized LOC109500647	39.39051509	2.545775481	5.839219246	0.006793036	0.031585127
CCNB2	.	101080972	protein_coding	XP_003987145.1; XP_019687900.1	cyclin B2	3200.646434	1.158682779	2.232534979	0.000450777	0.00396604
LOC109500657	.	109500657	lncRNA	.	uncharacterized LOC109500657	34.19300613	2.007539102	4.020957539	0.001784259	0.011454656
LOC109500656	.	109500656	lncRNA	.	uncharacterized LOC109500656	71.75340248	1.546321537	2.920714895	1.43E-06	4.13E-05
LOC102901467	.	102901467	lncRNA	.	uncharacterized LOC102901467	88.8795669	-1.314655322	-2.487428957	0.000362663	0.003363137
MNS1	.	101084455	protein_coding	XP_023111087.1; XP_023111088.1	meiosis specific nuclear structural 1	2050.63904	1.329366449	2.512922971	0.001066216	0.007739754
PRTG	.	101090020	protein_coding	XP_023111091.1; XP_023111092.1	protogenin	127.335389	2.079325621	4.226096239	0.000402493	0.003655052
CB3H15orf65	.	102902184	protein_coding	XP_006932579.1	chromosome B3 C15orf65 homolog	165.2133699	2.087968572	4.251490081	1.33E-07	5.80E-06
UNC13C	.	101087486	protein_coding	XP_019687949.1; XP_019687952.1; XP_019687953.1; XP_011281174.1; XP_019687951.1; XP_019687950.1	unc-13 homolog C	85.17187148	-1.340436892	-2.532279924	0.002171381	0.013250324
MAPK6	.	101093275	protein_coding	XP_019687970.1; XP_023111119.1; XP_019687969.1; XP_023111118.1; XP_011281168.1	mitogen-activated protein kinase 6	5364.014557	1.19815192	2.294455649	1.32E-05	0.000247764
CEP152	.	101099557	protein_coding	XP_019688029.2	centrosomal protein 152	801.4372292	1.420791283	2.677323154	1.24E-05	0.000235571
SEMA6D	.	101100893	protein_coding	XP_023111167.1; XP_019688048.1; XP_023111166.1; XP_023111168.1; XP_023111172.1; XP_023111170.1; XP_019688050.1; XP_019688051.1; XP_023111174.1; XP_023111169.1; XP_023111173.1; XP_023111171.1; XP_023111175.1; XP_011281157.1	semaphorin 6D	704.6620309	-1.114299989	-2.164899404	0.001563346	0.010332364
SLC30A4	.	101090112	protein_coding	XP_023111181.1; XP_023111177.1; XP_023111179.1; XP_023111180.1; XP_023111176.1; XP_023111178.1; XP_003987249.2	solute carrier family 30 member 4	3894.95199	-1.098972991	-2.142021544	0.011537311	0.046739205
GATM	.	414734	protein_coding	XP_003987241.1	glycine amidinotransferase	4389.465844	-1.330969462	-2.515716693	6.36E-05	0.000888254
TTBK2	.	101081810	protein_coding	XP_011281348.1; XP_019688155.1; XP_023111225.1; XP_019688159.1; XP_023111226.1; XP_019688158.1; XP_019688156.1	tau tubulin kinase 2	3355.47104	1.304683746	2.470295699	0.00047956	0.004145959
LRRC57	.	101101061	protein_coding	XP_011281350.1; XP_011281351.1; XP_011281352.1; XP_011281354.1; XP_011281353.1	leucine rich repeat containing 57	1350.11017	1.782492227	3.440199493	1.47E-06	4.22E-05
GANC	.	101081899	protein_coding	XP_003987296.1; XP_019688184.1; XP_019688183.1; XP_019688186.1; XP_019688185.1	glucosidase alpha, neutral C	814.3252779	1.224282165	2.336391701	1.42E-07	6.07E-06
PLA2G4E	.	101082828	protein_coding	XP_003987300.1; XP_019688193.1; XP_019688194.1	phospholipase A2 group IVE	404.2266979	2.223603059	4.670584344	1.32E-06	3.86E-05
CHST14	.	101089445	protein_coding	XP_003987324.1	carbohydrate sulfotransferase 14	1139.271725	-1.037808399	-2.053106405	9.06E-08	4.25E-06
KNSTRN	.	101087160	protein_coding	XP_019688235.1; XP_019688233.1; XP_019688234.1	kinetochore localized astrin/SPAG5 binding protein	1532.721175	2.152145011	4.444881664	1.35E-05	0.000252049
FSIP1	.	101088168	protein_coding	XP_006932739.3	fibrous sheath interacting protein 1	284.6517114	1.557462155	2.94335622	0.000100763	0.001270255
THBS1	.	101092689	protein_coding	XP_011281379.1	thrombospondin 1	180.4502653	-1.053095121	-2.074976677	0.009198357	0.039363399
ACTC1	.	101095586	protein_coding	XP_023111296.1	actin, alpha, cardiac muscle 1	619.2665385	1.859329794	3.628390655	0.001877959	0.011931174
FMN1	.	101089943	protein_coding	XP_023111297.1; XP_023111301.1; XP_023111299.1; XP_023111300.1; XP_023111298.1	formin 1	862.1845408	1.513544453	2.855106286	8.66E-07	2.71E-05
NUTM1	.	101090695	protein_coding	XP_003987401.2; XP_019688275.2	NUT midline carcinoma family member 1	1639.341093	1.076260827	2.108564022	0.003399868	0.018598085
RNASE9	.	101091454	protein_coding	XP_019688296.1; XP_023111335.1; XP_023111333.1; XP_019688297.1; XP_019688299.1	ribonuclease A family member 9 (inactive)	140.6621721	2.857420669	7.247184732	1.92E-09	1.70E-07
LOC111560847	.	111560847	lncRNA	.	uncharacterized LOC111560847	95.25245764	1.315873511	2.489530191	0.005573745	0.027143144
TPPP2	.	101083942	protein_coding	XP_003987447.2; XP_019688329.1; XP_019688328.1	tubulin polymerization promoting protein family member 2	2847.459895	3.086970851	8.497101813	8.24E-08	3.92E-06
ZNF219	.	101084457	protein_coding	XP_019688326.1; XP_019688325.1; XP_023111339.1; XP_011281410.1	zinc finger protein 219	1425.287061	-1.024889311	-2.034803261	0.000993485	0.007342278
RPGRIP1	.	101098796	protein_coding	XP_019688335.2	RPGR interacting protein 1	11854.68435	2.131626976	4.382113876	0.006797552	0.031590141
LOC102899590	.	102899590	lncRNA	.	uncharacterized LOC102899590	79.93346714	1.041689353	2.058636845	0.007002885	0.032331833
ABHD4	.	101094269	protein_coding	XP_011281429.2; XP_011281428.1; XP_011281430.1	abhydrolase domain containing 4	7171.430655	-1.09608896	-2.137743797	7.38E-06	0.000155357
MMP14	.	101089776	protein_coding	XP_003987503.1	matrix metallopeptidase 14	2948.639507	-1.061176352	-2.086632237	0.000698244	0.00554852
SLC22A17	.	101095831	protein_coding	XP_023111357.1; XP_019688374.2; XP_011281442.2	solute carrier family 22 member 17	4034.730155	-1.167930812	-2.246892048	5.45E-06	0.000121496
MYH6	.	101095986	protein_coding	XP_019688375.1	myosin heavy chain 6	385.7904601	-1.39196049	-2.624350638	0.001648502	0.010782726
ZFHX2	.	101096990	protein_coding	XP_019688390.2; XP_019688383.2; XP_019688386.2; XP_019688385.2; XP_019688391.2; XP_023111360.1; XP_019688387.2; XP_019688384.2; XP_023111361.1; XP_023111358.1; XP_023111359.1	zinc finger homeobox 2	1335.797122	1.278253597	2.425451947	0.001477533	0.009924871
REC8	.	101097490	protein_coding	XP_023111371.1; XP_003987613.1	REC8 meiotic recombination protein	2148.407022	1.545604476	2.919263577	1.26E-10	1.71E-08
TSSK4	.	101080294	protein_coding	XP_003987557.1; XP_019688418.1; XP_003987558.1; XP_006932834.1; XP_006932832.1; XP_023111374.1	testis specific serine kinase 4	924.1961446	1.549226887	2.92660266	4.66E-05	0.000689376
ADCY4	.	101097735	protein_coding	XP_023111950.1	adenylate cyclase 4	270.2048215	1.247008446	2.373487491	0.001392743	0.009459945
PRKD1	.	101080543	protein_coding	XP_023111388.1; XP_023111385.1; XP_023111387.1; XP_023111386.1; XP_023111389.1	protein kinase D1	1448.537819	-1.23968448	-2.361468809	2.28E-08	1.30E-06
LOC111560863	.	111560863	lncRNA	.	uncharacterized LOC111560863	111.0050158	1.193460791	2.287007014	0.00543906	0.026616059
G2E3	.	101086236	protein_coding	XP_019688447.1; XP_019688446.1; XP_006932859.1; XP_003987577.1	G2/M-phase specific E3 ubiquitin protein ligase	2159.909944	1.464952015	2.760542887	4.85E-06	0.000111316
COCH	.	101081053	protein_coding	XP_011281477.1	cochlin	69.07590791	-1.353263509	-2.554894128	0.003468326	0.01887147
LOC109500798	.	109500798	lncRNA	.	uncharacterized LOC109500798	296.6454421	1.318797947	2.494581746	0.000335814	0.003186601
AKAP6	.	101088495	protein_coding	XP_019688473.1; XP_003987584.2; XP_019688471.1; XP_019688472.1; XP_019688474.1; XP_011281485.1	A-kinase anchoring protein 6	329.6002538	1.468472919	2.767288234	1.50E-06	4.30E-05
LOC111560870	.	111560870	lncRNA	.	uncharacterized LOC111560870	35.01052912	3.310380089	9.920274825	3.72E-09	2.89E-07
LOC101089272	.	101089272	pseudogene	.	.	10.49815073	2.28004243	4.856922378	0.009814775	0.041289898
LOC102901074	.	102901074	lncRNA	.	uncharacterized LOC102901074	182.2438619	2.56742778	5.927516524	6.66E-08	3.30E-06
TTC6	.	101092769	protein_coding	XP_019688508.1	tetratricopeptide repeat domain 6	1289.631557	1.577991483	2.985539142	0.002157957	0.013181536
CB3H14orf28	.	101088496	protein_coding	XP_003987651.1; XP_019688525.1	chromosome B3 C14orf28 homolog	280.487781	1.16536916	2.242906003	5.50E-05	0.000789922
NIN	.	101096399	protein_coding	XP_023111450.1	ninein	343.619856	-1.053170914	-2.075085691	0.002179585	0.013282748
LOC109500840	.	109500840	lncRNA	.	uncharacterized LOC109500840	13.8361471	2.317889511	4.986022908	0.001716553	0.011124909
CDKN3	.	101100571	protein_coding	XP_006932929.1; XP_006932928.1; XP_006932930.1; XP_003987695.1; XP_019688589.1	cyclin dependent kinase inhibitor 3	1543.398785	1.569290942	2.967588267	0.000891149	0.006740463
SAMD4A	.	101080296	protein_coding	XP_023111469.1; XP_006932935.1; XP_019688593.1; XP_023111468.1; XP_023111470.1	sterile alpha motif domain containing 4A	6083.681836	2.843129486	7.175749293	4.24E-13	1.53E-10
LOC111560884	.	111560884	lncRNA	.	uncharacterized LOC111560884	40.58470327	1.658589774	3.157077715	3.67E-05	0.000570507
CCDC175	.	101100220	protein_coding	XP_023111506.1; XP_011281548.1; XP_019688626.1	coiled-coil domain containing 175	520.6462602	1.601871553	3.035368247	0.000611839	0.005000267
LOC101100478	.	101100478	protein_coding	XP_019688634.2; XP_019688632.2; XP_019688628.2; XP_006932963.2; XP_019688633.2	leucine-rich repeat-containing protein 9	1438.076579	2.671068929	6.369009081	9.74E-11	1.41E-08
SIX4	.	101081640	protein_coding	XP_023111513.1; XP_023111515.1; XP_023111514.1	SIX homeobox 4	26.94561999	-1.575743871	-2.980891514	0.007510467	0.034017346
SYNE2	.	101086066	protein_coding	XP_023111524.1	spectrin repeat containing nuclear envelope protein 2	12405.18256	-1.16051516	-2.235372345	1.97E-05	0.000344338
LOC101086571	.	101086571	protein_coding	XP_019688679.2; XP_019688683.2; XP_019688678.2; XP_023111528.1; XP_023111527.1; XP_019688680.2; XP_023111526.1	golgin subfamily A member 6-like protein 22	1781.36297	2.143128223	4.417187959	2.13E-06	5.64E-05
TMEM229B	.	101091948	protein_coding	XP_019688722.1; XP_019688727.1; XP_023111549.1; XP_019688720.1; XP_019688724.1; XP_019688721.1; XP_019688719.1; XP_006932992.1; XP_019688718.1; XP_019688723.1; XP_019688725.1; XP_019688726.1; XP_006932993.1	transmembrane protein 229B	3794.96746	-1.297166287	-2.457457195	1.09E-06	3.26E-05
ARG2	.	101092944	protein_coding	XP_019688739.1; XP_003987800.1; XP_019688738.1	arginase 2	812.6271149	1.94645682	3.854267812	1.82E-08	1.08E-06
LOC102900093	.	102900093	lncRNA	.	uncharacterized LOC102900093	156.3673133	2.258286357	4.784228701	6.51E-06	0.000141002
PLEKHD1	.	101100894	protein_coding	XP_003987826.1	pleckstrin homology and coiled-coil domain containing D1	533.9444391	1.469021725	2.768341119	0.000738543	0.005812634
LOC101084205	.	101084205	protein_coding	XP_006933018.1; XP_019688773.1	disintegrin and metalloproteinase domain-containing protein 20	1413.150595	2.655497756	6.300637271	1.71E-09	1.57E-07
LOC109500906	.	109500906	lncRNA	.	uncharacterized LOC109500906	38.94689185	1.242500403	2.36608254	0.002540244	0.014968462
HEATR4	.	101092029	protein_coding	XP_023111583.1; XP_019688826.1; XP_011281627.1; XP_019688825.1; XP_003987874.2	HEAT repeat containing 4	898.1605815	1.959578376	3.889482931	2.09E-07	8.23E-06
NPC2	.	101094270	protein_coding	XP_003987882.1	NPC intracellular cholesterol transporter 2	3437.654703	-1.907887874	-3.752593125	7.27E-14	3.71E-11
ACYP1	.	101096992	protein_coding	XP_003987894.1; XP_011281714.1	acylphosphatase 1	819.2128304	1.02065694	2.028842596	0.001046397	0.007635084
ZC2HC1C	.	101097249	protein_coding	XP_019688876.1; XP_006933065.1; XP_019688875.1	zinc finger C2HC-type containing 1C	782.4820255	1.289583752	2.444575142	0.000880976	0.006685527
LOC111560902	.	111560902	lncRNA	.	uncharacterized LOC111560902	100.1627785	2.122399962	4.35417672	1.22E-06	3.59E-05
ERG28	.	101098236	protein_coding	XP_011281720.1; XP_003987899.1; XP_023111658.1; XP_011281718.1; XP_006933070.1; XP_006933069.1; XP_011281721.1; XP_011281719.1	ergosterol biosynthesis 28 homolog	1638.375	-1.130461695	-2.189287912	2.41E-08	1.37E-06
TTLL5	.	101084291	protein_coding	XP_023111645.1; XP_023111649.1; XP_023111653.1; XP_023111643.1; XP_023111642.1; XP_023111646.1; XP_023111652.1; XP_023111650.1; XP_023111654.1; XP_023111651.1; XP_023111648.1; XP_023111644.1; XP_023111657.1; XP_023111655.1; XP_023111656.1; XP_023111647.1	tubulin tyrosine ligase like 5	6370.190257	1.252074287	2.38183634	3.99E-09	3.08E-07
ANGEL1	.	101084546	protein_coding	XP_006933081.1; XP_019688899.1; XP_011281726.1; XP_023111659.1	angel homolog 1	8660.11	1.066254042	2.093989259	2.52E-05	0.000420531
LRRC74A	.	101084798	protein_coding	XP_019688900.1; XP_019688907.1; XP_019688903.1; XP_006933077.1; XP_019688905.1; XP_019688904.1; XP_019688902.1; XP_006933078.1; XP_019688908.1; XP_019688901.1; XP_019688906.1	leucine rich repeat containing 74A	721.3622223	1.878974686	3.678135646	3.94E-10	4.70E-08
LOC102902640	.	102902640	lncRNA	.	uncharacterized LOC102902640	273.9258344	1.59796754	3.027165476	0.001115266	0.007991656
TMEM63C	.	101100895	protein_coding	XP_003987911.2; XP_019688920.1; XP_019688918.1; XP_023111660.1; XP_019688919.1; XP_023111663.1; XP_023111661.1; XP_023111662.1; XP_019688917.1	transmembrane protein 63C	1039.515253	2.06424631	4.182154357	2.52E-09	2.11E-07
SAMD15	.	101086067	protein_coding	XP_019688929.1; XP_006933091.1	sterile alpha motif domain containing 15	1639.077684	1.585283431	3.000667431	0.001622431	0.010646301
NOXRED1	.	101080545	protein_coding	XP_006933092.1; XP_019688936.1; XP_003987916.1	NADP dependent oxidoreductase domain containing 1	494.8107821	2.344042922	5.077234597	1.07E-14	8.93E-12
ISM2	.	101086573	protein_coding	XP_023111670.1; XP_023111667.1; XP_023111669.1; XP_023111668.1; XP_023111671.1	isthmin 2	355.5928988	1.417387108	2.671013205	0.008292985	0.036508998
LOC109500943	.	109500943	lncRNA	.	uncharacterized LOC109500943	81.98134227	2.14948034	4.436679504	0.000132596	0.001563299
CEP128	.	101089700	protein_coding	XP_019688978.1; XP_019688979.1; XP_019688982.1; XP_023111672.1; XP_019688984.1	centrosomal protein 128	1219.013987	1.266837543	2.406335068	0.000269544	0.002681772
STON2	.	101088416	protein_coding	XP_023111674.1; XP_023111675.1; XP_023111677.1; XP_023111676.1; XP_023111678.1	stonin 2	240.4785129	1.163603546	2.240162745	0.000204396	0.002164051
LOC111560910	.	111560910	lncRNA	.	uncharacterized LOC111560910	225.2086838	3.297944141	9.835130132	4.31E-18	8.80E-15
GPR65	.	101091206	protein_coding	XP_003987949.1	G protein-coupled receptor 65	125.7256255	1.054456048	2.076934974	0.002163476	0.013210859
LOC109500969	.	109500969	lncRNA	.	uncharacterized LOC109500969	367.3971688	1.740429916	3.341347234	1.55E-05	0.00028245
SPATA7	.	101091949	protein_coding	XP_011281730.1; XP_023111688.1; XP_003987951.2	spermatogenesis associated 7	5897.458238	2.488208253	5.610806863	8.35E-19	2.19E-15
ZC3H14	.	101092192	protein_coding	XP_023111706.1; XP_023111705.1; XP_023111703.1; XP_006933110.1; XP_023111704.1	zinc finger CCCH-type containing 14	14485.98175	1.067594703	2.095936056	4.12E-06	9.68E-05
FBLN5	.	101096324	protein_coding	XP_019689079.1; XP_019689078.1; XP_019689077.1; XP_019689080.1; XP_011281757.1; XP_003987970.2	fibulin 5	472.3173897	-1.246242118	-2.372227081	0.008217201	0.036314537
ATXN3	.	101096738	protein_coding	XP_006933124.1; XP_019689090.1; XP_023111734.1; XP_019689084.1; XP_019689085.1; XP_006933122.1; XP_006933123.1; XP_019689086.1; XP_019689089.1; XP_006933128.1; XP_019689091.1; XP_019689088.1	ataxin 3	4368.989133	1.093812482	2.134373237	1.65E-05	0.000297165
LOC111560969	.	111560969	protein_coding	XP_023111960.1	uncharacterized LOC111560969	276.1179716	1.170213184	2.250449489	0.004742219	0.024051321
OTUB2	.	101088171	protein_coding	XP_011281769.1	OTU deubiquitinase, ubiquitin aldehyde binding 2	571.7629818	1.792843052	3.464970458	7.39E-08	3.58E-06
LOC102900584	.	102900584	lncRNA	.	uncharacterized LOC102900584	49.55103053	1.800014504	3.482237261	0.000440396	0.003906602
CLMN	.	101089701	protein_coding	XP_023111771.1; XP_023111772.1; XP_023111769.1; XP_023111770.1; XP_023111773.1	calmin	8332.667417	3.157037625	8.919962376	8.20E-07	2.59E-05
GSKIP	.	101082921	protein_coding	XP_023111782.1; XP_006933156.1; XP_023111781.1; XP_006933153.1; XP_006933155.1; XP_019689171.1; XP_006933154.1	GSK3B interacting protein	1585.323724	1.052618865	2.074291809	0.001238628	0.008661574
CCDC85C	.	105260704	protein_coding	XP_023111990.1	coiled-coil domain containing 85C	708.0368694	-1.283965022	-2.435072999	4.66E-05	0.000689376
LOC105260686	.	105260686	lncRNA	.	uncharacterized LOC105260686	148.8110072	2.099977951	4.28702833	9.05E-05	0.001166959
LOC102900393	.	102900393	lncRNA	.	uncharacterized LOC102900393	1172.92863	2.790184897	6.917184307	3.31E-15	3.04E-12
TNFAIP2	.	101084887	protein_coding	XP_023111856.1; XP_023111858.1	TNF alpha induced protein 2	1521.912944	2.670777883	6.367724343	2.53E-09	2.11E-07
LOC105260685	.	105260685	protein_coding	XP_023111967.1	uncharacterized LOC105260685	462.4856424	1.012952156	2.018036343	2.40E-06	6.23E-05
BAG5	.	101098875	protein_coding	XP_023111875.1; XP_003988060.1; XP_006933211.1; XP_019689245.1	BCL2 associated athanogene 5	7679.757951	1.91988677	3.783933593	1.36E-12	4.03E-10
APOPT1	.	101085898	protein_coding	XP_023111968.1	apoptogenic 1, mitochondrial	1899.530542	1.440970254	2.715033979	2.22E-07	8.71E-06
BTBD6	.	102902418	protein_coding	XP_006933223.2	BTB domain containing 6	3628.946867	1.009939737	2.013826978	1.39E-07	5.98E-06
CRIP2	.	101090447	protein_coding	XP_023111921.1; XP_023111920.1	cysteine rich protein 2	476.5227799	1.085181012	2.121641664	9.76E-06	0.000194385
LOC111559003	.	111559003	pseudogene	.	.	37.41311152	1.719973052	3.294302535	8.64E-06	0.000176746
LOC111559024	.	111559024	lncRNA	.	uncharacterized LOC111559024	35.21320941	3.668016325	12.71109423	6.08E-11	9.56E-09
LOC109501255	.	109501255	lncRNA	.	uncharacterized LOC109501255	132.1395575	2.406830549	5.303080134	9.21E-14	4.46E-11
LOC109501257	.	109501257	lncRNA	.	uncharacterized LOC109501257	260.8693636	1.442397413	2.717721105	0.008165029	0.036153514
LOC102899137	.	102899137	lncRNA	.	uncharacterized LOC102899137	37.2066751	-1.583745364	-2.997470102	0.001061031	0.007708202
FAM208B	.	101081473	protein_coding	XP_019689455.1; XP_006933273.1; XP_023112066.1; XP_019689454.1; XP_019689448.1; XP_023112064.1; XP_023112063.1; XP_019689449.1; XP_023112065.1	family with sequence similarity 208 member B	9438.270977	1.066278449	2.094024685	0.0004679	0.004061193
PRKCQ	.	101100730	protein_coding	XP_003988131.2; XP_019689463.1; XP_006933279.1	protein kinase C theta	395.6144369	1.381483574	2.605361518	0.012440304	0.049374387
LOC105260705	.	105260705	lncRNA	.	uncharacterized LOC105260705	179.1805773	1.205585399	2.306308329	8.10E-06	0.000166966
LOC102901477	.	102901477	lncRNA	.	uncharacterized LOC102901477	369.2813289	2.457027858	5.49084375	8.58E-09	5.90E-07
OPTN	.	101087414	protein_coding	XP_019689500.2; XP_023112108.1; XP_023112107.1; XP_019689501.2; XP_003988161.3; XP_023112109.1; XP_023112110.1; XP_023112112.1	optineurin	3928.307566	1.200308095	2.297887383	1.98E-09	1.74E-07
UCMA	.	101097989	protein_coding	XP_019689505.1; XP_003988204.2; XP_023112120.1	upper zone of growth plate and cartilage matrix associated	504.4171399	-1.073737286	-2.104878977	0.005954257	0.028596615
LOC102902153	.	102902153	lncRNA	.	uncharacterized LOC102902153	408.1105153	1.311355247	2.481745622	1.22E-06	3.60E-05
HSPA14	.	101088761	protein_coding	XP_023112157.1; XP_003988166.1; XP_011281913.1	heat shock protein family A (Hsp70) member 14	3075.027307	1.066349476	2.094127781	9.27E-05	0.001190245
CUBN	.	101091458	protein_coding	XP_003988178.1; XP_023112167.1	cubilin	564.7558213	1.354131942	2.556432514	2.77E-05	0.000453829
NEBL	.	101094935	protein_coding	XP_019689575.1; XP_019689579.1; XP_019689586.1; XP_019689587.1; XP_019689581.1; XP_019689580.1; XP_019689583.1; XP_019689574.1; XP_019689578.1; XP_019689576.1; XP_019689584.1; XP_019689585.1; XP_019689577.1	nebulette	334.6374155	-1.204885043	-2.305189004	0.009997812	0.041877801
CB4H10orf67	.	101084718	protein_coding	XP_019689631.1; XP_023112192.1; XP_019689629.1	chromosome B4 C10orf67 homolog	415.12478	1.060428758	2.08555124	0.001805189	0.011564787
ENKUR	.	101081736	protein_coding	XP_003988219.2; XP_019689638.1; XP_019689637.1	enkurin, TRPC channel interacting protein	839.3895859	1.712737629	3.277822266	1.65E-05	0.000297165
APBB1IP	.	101082668	protein_coding	XP_023112226.1; XP_003988223.1; XP_023112227.1	amyloid beta precursor protein binding family B member 1 interacting protein	106.5793048	-1.271777142	-2.414588165	0.000671164	0.0053869
LOC105260720	.	105260720	protein_coding	XP_019691366.2	uncharacterized LOC105260720	178.4435514	1.2581959	2.39196437	0.00234405	0.014056655
ARMC4	.	101088848	protein_coding	XP_023112246.1; XP_023112244.1; XP_023112243.1; XP_023112247.1; XP_023112245.1	armadillo repeat containing 4	1055.747709	1.172680037	2.254300806	0.000973085	0.007211812
MPP7	.	101089112	protein_coding	XP_019689682.1; XP_006933399.1; XP_019689683.1; XP_019689687.1; XP_019689685.1; XP_019689688.1; XP_019689684.1; XP_019689686.1	membrane palmitoylated protein 7	704.6342951	1.039996956	2.056223315	9.23E-06	0.000185837
LOC109501376	.	109501376	lncRNA	.	uncharacterized LOC109501376	87.55098421	1.482278874	2.793897075	0.001641083	0.010749501
LOC109501389	.	109501389	lncRNA	.	uncharacterized LOC109501389	159.5992647	1.370469379	2.585546729	0.000365254	0.003380703
LOC105260715	.	105260715	lncRNA	.	uncharacterized LOC105260715	320.7607213	1.347727017	2.545108247	4.99E-05	0.000732117
CREM	.	101094681	protein_coding	XP_023112310.1; XP_023112306.1; XP_023112300.1; XP_023112301.1; XP_023112308.1; XP_006933418.1; XP_023112317.1; XP_019689762.1; XP_003988272.1; XP_019689761.1; XP_023112297.1; XP_023112304.1; XP_023112315.1; XP_023112307.1; XP_023112316.1; XP_023112305.1; XP_003988283.2; XP_023112318.1; XP_023112319.1; XP_023112321.1; XP_023112322.1; XP_023112320.1; XP_023112309.1; XP_023112311.1; XP_023112314.1;…	cAMP responsive element modulator	4422.343527	1.382036069	2.60635946	5.24E-07	1.78E-05
CCNY	.	101097739	protein_coding	XP_023112323.1; XP_023112324.1; XP_019689766.1; XP_019689764.1; XP_019689765.1; XP_011282004.2	cyclin Y	4436.4397	1.061391805	2.08694388	6.98E-05	0.000953317
TUBA8	.	101098780	protein_coding	XP_004001121.1; XP_023112328.1	tubulin alpha 8	3195.920128	3.094825938	8.543492422	3.37E-11	5.53E-09
SLC6A13	.	101088087	protein_coding	XP_019689900.1; XP_019689898.1; XP_019689899.1; XP_023112410.1; XP_019689897.1; XP_006933466.1; XP_003988320.1	solute carrier family 6 member 13	76.01839674	1.810709791	3.508148434	0.00186345	0.011855387
LOC101098061	.	101098061	protein_coding	XP_023112422.1; XP_023112429.1; XP_023112432.1; XP_023112430.1; XP_023112431.1; XP_023112427.1; XP_023112425.1; XP_023112423.1; XP_023112421.1; XP_023112433.1; XP_023112420.1; XP_023112424.1; XP_023112428.1	maestro heat-like repeat-containing protein family member 1	808.3524408	1.703379857	3.256630087	3.86E-06	9.21E-05
FOXM1	.	101089113	protein_coding	XP_011282036.2; XP_019689916.2; XP_019689917.2; XP_019689915.2	forkhead box M1	2545.957452	1.319841684	2.496387139	3.32E-05	0.000526557
TULP3	.	101099056	protein_coding	XP_023112439.1; XP_023112436.1; XP_023112440.1; XP_023112437.1; XP_023112435.1; XP_023112434.1	tubby like protein 3	898.3471079	1.499327335	2.827108661	3.13E-05	0.000503161
AKAP3	.	101092617	protein_coding	XP_006933489.2; XP_023112463.1; XP_023112464.1; XP_019689946.2; XP_003988338.2; XP_019689947.2	A-kinase anchoring protein 3	7159.127937	2.35742501	5.124548886	9.86E-09	6.59E-07
KCNA1	.	101093364	protein_coding	XP_019689951.1	potassium voltage-gated channel subfamily A member 1	661.6350705	-1.983552451	-3.954656673	0.007602713	0.03429992
SCNN1A	.	101091122	protein_coding	XP_019689962.1; XP_003988407.1; XP_019689963.1	sodium channel epithelial 1 alpha subunit	887.4818885	1.448044705	2.728380213	9.02E-09	6.14E-07
GAPDH	.	493876	protein_coding	XP_006933500.1; NP_001009307.1	glyceraldehyde-3-phosphate dehydrogenase	18521.83116	-1.104376018	-2.150058654	0.000172017	0.001906923
LPAR5	.	102899848	protein_coding	XP_019689986.2; XP_019689981.2; XP_011282024.2; XP_019689985.2; XP_019689980.2; XP_019689984.2; XP_019689988.2	lysophosphatidic acid receptor 5	206.8419847	1.270619399	2.412651267	1.13E-08	7.34E-07
PIANP	.	101083602	protein_coding	XP_019689999.1; XP_023112495.1; XP_004001544.1	PILR alpha associated neural protein	918.6062274	-1.455823421	-2.743130811	0.004213937	0.021966015
CDCA3	.	101085049	protein_coding	XP_011282015.1; XP_023112500.1; XP_003988382.1; XP_006933525.1; XP_023112499.1	cell division cycle associated 3	2498.994167	1.097898831	2.140427294	0.003619746	0.019518799
FOXJ2	.	101096490	protein_coding	XP_011282090.2	forkhead box J2	1304.433679	-1.299744052	-2.461852032	0.00097688	0.00723119
DPPA3	.	111556274	protein_coding	XP_023112518.1	developmental pluripotency associated 3	98.0857873	-2.308249047	-4.952816077	0.000106149	0.001321831
A2M	.	101080460	protein_coding	XP_006933559.1	alpha-2-macroglobulin	1259.001141	1.173449554	2.255503546	0.005957894	0.028599137
LOC101081475	.	101081475	protein_coding	XP_019690034.1; XP_019690035.1	ovostatin homolog 2-like	58.93398253	-1.682617082	-3.210097423	0.006862422	0.031827231
CLEC12A	.	101085474	protein_coding	XP_003988454.1; XP_023112534.1	C-type lectin domain family 12 member A	46.4152114	1.701491702	3.252370697	3.41E-05	0.00053868
YBX3	.	101101392	protein_coding	XP_023112545.1; XP_023112546.1	Y-box binding protein 3	20095.03918	1.441854679	2.716698905	0.000884788	0.006706146
BCL2L14	.	101091028	protein_coding	XP_023112551.1; XP_019690085.1; XP_003988471.1; XP_019690084.1	BCL2 like 14	1308.720646	2.362425474	5.142341686	3.77E-06	9.05E-05
CDKN1B	p27Kip1	493958	protein_coding	NP_001009870.1	cyclin dependent kinase inhibitor 1B	684.2855013	-1.208874992	-2.311573109	1.31E-05	0.000245721
PLBD1	.	101094860	protein_coding	XP_003988487.1	phospholipase B domain containing 1	506.6589997	1.706234623	3.263080598	8.23E-05	0.001088627
CB4H12orf60	.	101083273	protein_coding	XP_003988521.1; XP_019690130.1; XP_019690131.1; XP_019690127.1; XP_019690129.1; XP_019690128.1	chromosome B4 C12orf60 homolog	597.6893965	1.728761904	3.314432574	0.000625438	0.005095546
PDE6H	.	101097496	protein_coding	XP_019690134.1; XP_023112562.1; XP_023112564.1; XP_023112563.1; XP_019690137.1; XP_019690135.1; XP_006933597.1; XP_019690136.1	phosphodiesterase 6H	113.1307826	1.03158727	2.044272147	0.001610043	0.010576337
LOC111561448	.	111561448	protein_coding	XP_023113516.1	translation initiation factor IF-2-like	21.22824622	-1.322546491	-2.501071829	0.006029205	0.028858538
PIK3C2G	.	101084293	protein_coding	XP_019690151.1; XP_019690152.1; XP_011282129.1; XP_006933613.2; XP_019690153.1	phosphatidylinositol-4-phosphate 3-kinase catalytic subunit type 2 gamma	444.1652832	2.309419425	4.95683565	0.000849799	0.006513335
PLCZ1	.	101085554	protein_coding	XP_019690167.1; XP_019690172.1; XP_023112576.1; XP_019690171.1; XP_019690173.1; XP_019690168.1; XP_006933614.1; XP_023112577.1; XP_023112575.1	phospholipase C zeta 1	1440.802886	2.910734666	7.520010446	4.15E-13	1.53E-10
LOC102901630	.	102901630	lncRNA	.	uncharacterized LOC102901630	130.2259621	1.029296612	2.041028902	6.60E-05	0.000915915
SOX5	.	101099220	protein_coding	XP_023112606.1; XP_023112605.1; XP_023112609.1; XP_023112601.1; XP_023112598.1; XP_023112603.1; XP_023112604.1; XP_023112613.1; XP_023112599.1; XP_023112612.1; XP_023112610.1; XP_023112602.1; XP_023112600.1; XP_023112611.1; XP_023112607.1	SRY-box 5	368.5330217	1.903961267	3.742393514	0.003257447	0.017974633
LOC111561336	.	111561336	lncRNA	.	uncharacterized LOC111561336	43.84611927	1.580207806	2.990129164	1.28E-05	0.000241237
LMNTD1	.	101099979	protein_coding	XP_023112636.1; XP_019690283.1; XP_023112632.1; XP_023112626.1; XP_023112629.1; XP_023112635.1; XP_023112624.1; XP_023112628.1; XP_023112634.1; XP_023112633.1; XP_023112630.1; XP_023112631.1; XP_023112625.1; XP_023112627.1; XP_019690284.1; XP_019690285.1	lamin tail domain containing 1	724.6898641	1.455178018	2.741903919	9.03E-05	0.001165474
RASSF8	.	101098724	protein_coding	XP_003988553.1; XP_023112637.1	Ras association domain family member 8	4228.598956	1.702972335	3.255710308	7.33E-09	5.19E-07
CCDC91	.	101083777	protein_coding	XP_006933655.1; XP_006933657.1; XP_019690313.1; XP_019690317.1; XP_006933654.1; XP_019690318.1; XP_019690312.1; XP_019690308.1; XP_019690311.1; XP_019690316.1; XP_011282165.1; XP_023112657.1; XP_006933658.1; XP_019690323.1; XP_019690320.1; XP_019690321.1; XP_019690322.1	coiled-coil domain containing 91	3369.277508	2.379737119	5.204419011	4.15E-12	9.66E-10
CAPRIN2	.	101087848	protein_coding	XP_023112668.1; XP_023112663.1; XP_023112669.1; XP_023112664.1; XP_023112666.1; XP_023112667.1; XP_023112665.1; XP_023112662.1	caprin family member 2	10023.63374	-1.079805047	-2.113750428	8.84E-06	0.000180278
LRRK2	.	101096157	protein_coding	XP_023112714.1	leucine rich repeat kinase 2	365.0889248	-1.056720977	-2.080198176	0.001910059	0.012068366
TMEM117	.	105259639	protein_coding	XP_023112738.1; XP_023112737.1; XP_023112736.1; XP_023112739.1; XP_023112740.1	transmembrane protein 117	941.7577796	1.036439668	2.05115948	0.001164025	0.008263722
ARID2	.	101082579	protein_coding	XP_023112746.1; XP_023112747.1	AT-rich interaction domain 2	3800.533297	1.05861	2.08292371	6.16E-05	0.000864526
LOC111561359	.	111561359	protein_coding	XP_023112777.1; XP_023112776.1	testis-expressed protein 49	625.0245182	1.820311882	3.531575358	1.18E-05	0.000228035
CCDC65	.	101092864	protein_coding	XP_003988677.1	coiled-coil domain containing 65	4619.701027	1.489270713	2.807470207	0.011529145	0.046737028
LOC101096902	.	101096902	protein_coding	XP_023112782.1	tubulin alpha-1A chain	8349.679587	-1.147498788	-2.215294938	0.000135979	0.001592927
KCNH3	.	101083274	protein_coding	XP_003988716.1; XP_019690440.1	potassium voltage-gated channel subfamily H member 3	632.6381889	1.276723758	2.422881351	0.000103081	0.001290625
FAIM2	.	101085220	protein_coding	XP_006933742.1; XP_006933743.1	Fas apoptotic inhibitory molecule 2	292.9940107	1.891584466	3.710425053	0.004532626	0.02318666
BIN2	.	101095183	protein_coding	XP_019690498.1; XP_019690500.1; XP_019690496.1; XP_011282247.1; XP_023112845.1	bridging integrator 2	2766.946511	1.441313749	2.715680486	4.25E-06	9.92E-05
CELA1	ELA1,ELS1	494217	protein_coding	NP_001009389.1	chymotrypsin like elastase family member 1	127.0235989	-1.317359149	-2.492095144	0.001021616	0.007492937
ACVRL1	.	101097406	protein_coding	XP_023112857.1; XP_011282249.1	activin A receptor like type 1	984.2734451	1.034071249	2.047794931	0.000265121	0.002651215
NR4A1	.	101097902	protein_coding	XP_006933778.1; XP_019690531.1; XP_006933776.1; XP_003988775.1	nuclear receptor subfamily 4 group A member 1	280.5856557	-1.047840755	-2.067433256	0.003679235	0.019747596
LOC109501582	.	109501582	lncRNA	.	uncharacterized LOC109501582	112.0475693	-1.087452198	-2.124984324	0.002712741	0.015758588
LOC109501583	.	109501583	lncRNA	.	uncharacterized LOC109501583	53.02338263	3.485618534	11.20148836	1.17E-09	1.18E-07
LOC101096492	.	101096492	protein_coding	XP_023112864.1	keratin, type II cuticular Hb1-like	1583.3553	2.016187747	4.045134707	5.87E-05	0.000832774
CB4H12orf10	.	101084803	protein_coding	XP_019690551.1; XP_011282266.1	chromosome B4 C12orf10 homolog	2387.324255	1.080268798	2.114429998	3.94E-06	9.34E-05
SP7	.	101085476	protein_coding	XP_023112878.1	Sp7 transcription factor	20.58119923	2.019726952	4.055070374	3.95E-05	0.000604946
PRR13	.	101086158	protein_coding	XP_023113528.1	proline rich 13	3305.736754	1.317439264	2.492233538	9.64E-08	4.48E-06
GTSF1	.	101094111	protein_coding	XP_019690598.1; XP_003988850.1	gametocyte specific factor 1	4084.402791	1.237063117	2.357181939	0.000501708	0.004301027
TESPA1	.	101080552	protein_coding	XP_019690606.1	thymocyte expressed, positive selection associated 1	15.84882326	1.476767904	2.783244989	0.009081572	0.038972517
PMEL	.	101092774	protein_coding	XP_019690618.1; XP_003988914.3	premelanosome protein	388.5839217	2.589273728	6.017956705	5.27E-10	5.98E-08
ERBB3	.	101085388	protein_coding	NP_001306203.1; XP_019689412.1	erb-b2 receptor tyrosine kinase 3	2510.850339	-2.322083121	-5.000537308	0.000287099	0.002819097
TAC3	.	101089368	protein_coding	XP_019690663.1; XP_003988973.1	tachykinin 3	190.8955722	-1.757023585	-3.380000794	0.000429174	0.003842289
NAB2	.	101081314	protein_coding	XP_023112921.1; XP_023112920.1	NGFI-A binding protein 2	694.8463128	-1.175054044	-2.258013394	0.00020115	0.00213461
STAC3	.	101081561	protein_coding	XP_011282401.1	SH3 and cysteine rich domain 3	181.8791283	1.254714634	2.386199447	0.0018644	0.011857324
ARHGAP9	.	101093282	protein_coding	XP_011282397.1; XP_023112934.1; XP_019690699.1; XP_019690694.1; XP_023112935.1; XP_019690693.1; XP_023112933.1; XP_003988991.1	Rho GTPase activating protein 9	897.6653447	1.123766059	2.179150835	0.000238216	0.002441947
B4GALNT1	.	101082581	protein_coding	XP_023112939.1; XP_023112938.1; XP_019690707.1; XP_019690706.1	beta-1,4-N-acetyl-galactosaminyltransferase 1	274.8656237	2.109551147	4.315570072	1.13E-12	3.65E-10
Mar-09	.	101082835	protein_coding	XP_003989036.2	membrane associated ring-CH-type finger 9	285.4809252	-1.190578378	-2.282442282	1.67E-05	0.000300575
SLC16A7	.	101084120	protein_coding	XP_011282380.1; XP_019690721.1; XP_023112950.1; XP_023112949.1; XP_023112948.1	solute carrier family 16 member 7	769.3865292	1.96499818	3.904122119	6.44E-05	0.000897471
USP15	.	101099566	protein_coding	XP_006933926.3	ubiquitin specific peptidase 15	2814.463893	1.416491966	2.669356447	1.05E-06	3.17E-05
CB4H12orf56	.	101091712	protein_coding	XP_023112955.1; XP_023112956.1; XP_023112959.1; XP_023112957.1; XP_023112954.1; XP_023112958.1	chromosome B4 C12orf56 homolog	171.7726601	1.855554996	3.618909415	0.000214027	0.002244053
LOC102901334	.	102901334	lncRNA	.	uncharacterized LOC102901334	42.22232883	2.446809842	5.452091755	5.30E-08	2.71E-06
GRIP1	.	101090781	protein_coding	XP_023112982.1; XP_023112976.1; XP_023112978.1; XP_023112979.1; XP_019690744.2; XP_023112974.1; XP_019690746.2; XP_023112983.1; XP_019690747.2; XP_023112980.1; XP_023112975.1; XP_023112981.1; XP_023112977.1	glutamate receptor interacting protein 1	1753.860511	1.582649491	2.995194086	6.64E-06	0.000143511
LOC109501648	.	109501648	lncRNA	.	uncharacterized LOC109501648	43.21395633	1.786579071	3.449958653	0.00219176	0.013343222
LOC109501665	.	109501665	lncRNA	.	uncharacterized LOC109501665	52.91271246	-1.324710983	-2.504827032	0.011605001	0.046920352
PHLDA1	.	101083351	protein_coding	XP_004001643.2	pleckstrin homology like domain family A member 1	1016.303205	-1.006067736	-2.008429382	3.13E-06	7.80E-05
OSBPL8	.	101084121	protein_coding	XP_023113040.1; XP_023113039.1; XP_023113038.1; XP_023113041.1; XP_023113033.1; XP_023113034.1; XP_023113031.1; XP_019690809.1; XP_023113037.1; XP_023113036.1; XP_023113032.1; XP_023113035.1	oxysterol binding protein like 8	2911.435747	1.098469863	2.141274663	0.002261482	0.01367911
LIN7A	.	101091291	protein_coding	XP_003989126.1; XP_023113046.1	lin-7 homolog A, crumbs cell polarity complex component	779.1387484	1.21305283	2.318276796	0.000244841	0.002497326
CB4H12orf50	.	101096493	protein_coding	XP_019690876.1; XP_019690877.1; XP_003989144.1; XP_023113056.1; XP_019690873.1; XP_019690874.1; XP_019690875.1	chromosome B4 C12orf50 homolog	2377.887604	1.947866297	3.858035175	0.009328459	0.039799693
KITLG	SCF	493937	protein_coding	NP_001009343.1	KIT ligand	171.7032996	-1.637690048	-3.111672115	0.000396726	0.003609812
POC1B	.	101097657	protein_coding	XP_023113059.1; XP_023113057.1; XP_023113058.1	POC1 centriolar protein B	2047.110453	1.662402465	3.165432134	7.02E-06	0.000148833
UBE2N	.	101089280	protein_coding	XP_023113068.1	ubiquitin conjugating enzyme E2 N	3654.363094	1.032446819	2.045490474	2.33E-05	0.000395407
SOCS2	.	101080980	protein_coding	XP_019690894.1; XP_011282456.1	suppressor of cytokine signaling 2	1606.156759	1.010636239	2.014799445	0.004591675	0.023404046
LOC102901233	.	102901233	protein_coding	XP_023113085.1	uncharacterized protein C3orf20 homolog	297.3819741	1.811840633	3.510899339	0.001031859	0.007549984
USP44	.	101082926	protein_coding	XP_023113102.1; XP_023113104.1; XP_023113100.1; XP_023113101.1; XP_023113099.1; XP_023113098.1; XP_023113103.1; XP_023113097.1	ubiquitin specific peptidase 44	2221.938278	1.544826605	2.917689996	5.83E-05	0.000828693
CFAP54	.	102899940	protein_coding	XP_023113112.1	cilia and flagella associated protein 54	920.2258661	1.293742519	2.451632133	0.001224179	0.008591224
ANKS1B	.	101086662	protein_coding	XP_023113129.1; XP_023113130.1; XP_023113126.1; XP_019690935.1; XP_023113127.1; XP_011282466.2; XP_019690937.1; XP_023113128.1; XP_019690932.1; XP_019690930.1; XP_019690933.1; XP_023113125.1; XP_023113124.1; XP_019690931.1; XP_019690936.1; XP_011282468.2; XP_011282470.1	ankyrin repeat and sterile alpha motif domain containing 1B	408.0751104	1.025664243	2.035896532	0.000129177	0.001532473
ANO4	.	101098063	protein_coding	XP_023113133.1; XP_023113134.1; XP_019690952.1; XP_019690960.1; XP_019690961.1; XP_023113132.1	anoctamin 4	293.9082175	1.279529195	2.427597425	0.000224155	0.002328982
MYBPC1	.	101099481	protein_coding	XP_023113138.1	myosin binding protein C, slow type	450.6916281	2.231072466	4.694828527	0.000118615	0.001437143
DRAM1	.	101081234	protein_coding	XP_023113140.1; XP_023113141.1	DNA damage regulated autophagy modulator 1	201.3027339	1.197854995	2.293983469	0.00129796	0.00898212
WASHC3	.	101100491	protein_coding	XP_003989223.2; XP_006934034.2; XP_019690971.1; XP_019690970.1	WASH complex subunit 3	2364.160681	1.159870549	2.23437378	6.91E-06	0.000147912
CHST11	.	101085731	protein_coding	XP_011282486.1; XP_011282487.1; XP_019690991.1	carbohydrate sulfotransferase 11	114.8714085	1.001990512	2.00276134	0.011209824	0.04570465
LOC109501754	.	109501754	lncRNA	.	uncharacterized LOC109501754	128.2242967	3.06911313	8.392572706	8.53E-10	9.17E-08
CB4H12orf75	.	105260779	protein_coding	XP_023113165.1	chromosome B4 C12orf75 homolog	1434.448879	-1.097682714	-2.140106681	6.93E-06	0.000147912
BPIFC	.	101090451	protein_coding	XP_019691020.1; XP_023113184.1; XP_019691019.1	BPI fold containing family C	345.2047412	1.070146923	2.099647183	0.00184405	0.011760458
TOM1	.	101092199	protein_coding	XP_023113191.1; XP_019691025.1; XP_019691026.1; XP_023113188.1; XP_023113187.1; XP_023113189.1; XP_023113190.1	target of myb1 membrane trafficking protein	1307.208464	1.066860377	2.094869504	3.68E-07	1.34E-05
MB	.	101093370	protein_coding	XP_003989274.1	myoglobin	37.83728168	-1.472797845	-2.775596485	0.006904741	0.031999277
IFT27	.	101095028	protein_coding	XP_003989281.1	intraflagellar transport 27	612.9583805	1.129887039	2.188416046	5.66E-05	0.000809901
NCF4	.	101095507	protein_coding	XP_003989283.1	neutrophil cytosolic factor 4	25.57027717	-1.89579969	-3.721281917	0.00496929	0.024846448
TEX33	.	101095754	protein_coding	XP_003989284.1	testis expressed 33	2397.099276	2.770502125	6.823453602	1.91E-13	7.70E-11
C1QTNF6	.	101096245	protein_coding	XP_003989286.3	C1q and TNF related 6	2668.869673	-1.005394391	-2.007492213	0.008017261	0.035662455
LGALS1	.	101098151	protein_coding	XP_003989294.1	galectin 1	1615.297273	-1.33100343	-2.515775925	1.21E-05	0.000231107
PLA2G6	.	101095350	protein_coding	XP_011282512.2; XP_019691118.2; XP_019691114.2; XP_011282509.2; XP_019691115.2; XP_019691119.2	phospholipase A2 group VI	3405.885126	1.450728661	2.733460753	3.69E-07	1.34E-05
KCNJ4	.	101101573	protein_coding	XP_003989309.1; XP_019691123.1; XP_019691124.1; XP_019691122.1	potassium voltage-gated channel subfamily J member 4	124.2633879	1.056799155	2.080310903	0.002488253	0.014748173
FAM227A	.	101095836	protein_coding	XP_023113459.1; XP_023113456.1; XP_023113458.1; XP_023113457.1	family with sequence similarity 227 member A	495.8729067	1.639093612	3.114700861	4.47E-07	1.58E-05
LOC109501928	.	109501928	lncRNA	.	uncharacterized LOC109501928	106.9009792	1.899752106	3.73149074	0.001192035	0.008416837
ENTHD1	.	101097819	protein_coding	XP_023113271.1; XP_019691179.2; XP_006934127.3; XP_023113268.1; XP_019691180.2; XP_023113267.1; XP_019691178.2; XP_019691175.2; XP_023113265.1; XP_006934124.3; XP_023113266.1; XP_019691181.2; XP_023113270.1; XP_006934123.3	ENTH domain containing 1	1366.30136	1.043274667	2.060900233	0.007661763	0.034515489
GRAP2	.	101084554	protein_coding	XP_011282534.1; XP_019691183.1; XP_023113272.1	GRB2-related adaptor protein 2	171.8160173	1.302569213	2.466677683	0.002041399	0.012671704
FAM83F	.	101098064	protein_coding	XP_023113273.1	family with sequence similarity 83 member F	1206.318085	1.540497904	2.908948799	0.004035157	0.021229592
LOC105260771	.	105260771	lncRNA	.	uncharacterized LOC105260771	225.9203862	1.451006584	2.73398738	0.004325739	0.022411628
RANGAP1	.	101099987	protein_coding	XP_003989375.2; XP_011282544.1; XP_023113293.1	Ran GTPase activating protein 1	3910.403653	1.740607539	3.341758644	6.89E-09	5.00E-07
CSDC2	.	101080644	protein_coding	XP_003989384.1; XP_006934177.1	cold shock domain containing C2	3455.575982	-1.057890346	-2.081884953	2.79E-06	7.03E-05
DESI1	.	101081148	protein_coding	XP_003989386.1	desumoylating isopeptidase 1	3324.172036	1.042660213	2.060022669	0.002124064	0.013035159
WBP2NL	.	101090629	protein_coding	XP_023113312.1; XP_023113314.1; XP_023113313.1; XP_023113311.1	WBP2 N-terminal like	731.4189341	2.926596306	7.603145005	6.94E-07	2.26E-05
LOC105260774	.	105260774	protein_coding	XP_023113317.1	uncharacterized LOC105260774	825.5887202	2.680553855	6.411019758	3.54E-11	5.76E-09
NFAM1	.	101090879	protein_coding	XP_011282563.1; XP_019691227.1	NFAT activating protein with ITAM motif 1	10.55432572	2.94812518	7.717455077	8.45E-05	0.001109692
LOC102899157	.	102899157	lncRNA	.	uncharacterized LOC102899157	100.1482014	1.828863641	3.552571389	0.000890973	0.006740463
EFCAB6	.	101092867	protein_coding	XP_023113342.1; XP_023113344.1; XP_023113343.1	EF-hand calcium binding domain 6	3831.577018	1.598565335	3.028420071	0.002129162	0.013057723
RIBC2	.	101095113	protein_coding	XP_023113385.1; XP_023113384.1; XP_023113386.1; XP_023113382.1; XP_023113381.1; XP_023113383.1	RIB43A domain with coiled-coils 2	981.092619	1.407903158	2.653512157	0.011193775	0.045649343
PPARA	.	101095837	protein_coding	XP_023113397.1; XP_023113396.1	peroxisome proliferator activated receptor alpha	98.55400078	-1.190908545	-2.282964688	5.79E-05	0.000824653
LOC101100574	.	101100574	protein_coding	XP_023113417.1; XP_023113420.1; XP_023113416.1; XP_023113419.1; XP_023113418.1	protein monoglycylase TTLL8	1156.034604	1.784525945	3.445052444	1.92E-09	1.70E-07
LOC111561436	.	111561436	lncRNA	.	uncharacterized LOC111561436	385.6964559	1.979580292	3.943783329	6.96E-06	0.000148208
PANX2	.	101101322	protein_coding	XP_023113424.1	pannexin 2	156.2272141	-1.35797059	-2.563243595	0.010305512	0.04278052
MAPK11	.	105260786	protein_coding	XP_023113428.1; XP_023113430.1; XP_023113429.1	mitogen-activated protein kinase 11	1059.652189	1.387743944	2.616691679	0.00196709	0.012320211
LMF2	.	101082168	protein_coding	XP_023113440.1; XP_023113439.1	lipase maturation factor 2	5292.315664	1.423845812	2.68299769	1.65E-07	6.79E-06
NCAPH2	.	101082421	protein_coding	XP_006934275.2; XP_006934274.2; XP_019691334.1	non-SMC condensin II complex subunit H2	3600.246563	1.271841623	2.414696086	4.44E-08	2.33E-06
CPT1B	.	101083187	protein_coding	XP_019691336.2; XP_003989476.3	carnitine palmitoyltransferase 1B	4968.845339	1.224080812	2.33606564	0.002456273	0.014619915
LOC105260787	.	105260787	lncRNA	.	uncharacterized LOC105260787	671.6620809	1.672830452	3.188395178	3.30E-05	0.000525422
SAMD11	.	101081455	protein_coding	XP_019691522.2; XP_019691521.2; XP_019691520.2; XP_023113647.1; XP_019691526.2; XP_019691524.2; XP_011282690.3; XP_019691523.2; XP_019691525.2	sterile alpha motif domain containing 11	627.0452313	1.218613641	2.327229744	0.000229626	0.00237354
AURKAIP1	.	101080697	protein_coding	XP_006944261.1; XP_011282706.1; XP_006944260.1	aurora kinase A interacting protein 1	1299.294721	1.246181661	2.372127673	5.60E-09	4.16E-07
VWA1	.	101086047	protein_coding	XP_023113700.1; XP_011282707.1	von Willebrand factor A domain containing 1	2426.987704	-1.389565548	-2.619997705	0.00265424	0.0155366
GABRD	.	101087589	protein_coding	XP_011282713.3; XP_019691565.2	gamma-aminobutyric acid type A receptor delta subunit	22.76665883	2.247866701	4.749799784	0.00031389	0.003026911
MMEL1	.	101090372	protein_coding	XP_023113755.1; XP_023113756.1; XP_023113753.1; XP_023113758.1; XP_023113754.1; XP_023113757.1	membrane metalloendopeptidase like 1	1441.518457	2.434152251	5.404466656	3.66E-09	2.85E-07
CCDC27	.	101091638	protein_coding	XP_019691604.1; XP_019691603.1	coiled-coil domain containing 27	347.579429	2.249488339	4.75514172	0.000168461	0.001881113
LOC109502042	.	109502042	lncRNA	.	uncharacterized LOC109502042	41.20868947	1.520558964	2.869021868	0.002116945	0.013013192
AJAP1	.	101092625	protein_coding	XP_023113775.1	adherens junctions associated protein 1	36.6556046	-1.422522449	-2.680537742	0.002206138	0.013413436
CHD5	.	101092869	protein_coding	XP_023113778.1; XP_023113777.1; XP_023113780.1; XP_023113781.1; XP_023113779.1	chromodomain helicase DNA binding protein 5	5188.652787	1.975215313	3.931869156	9.98E-08	4.62E-06
ACOT7	.	101090371	protein_coding	XP_023113791.1; XP_006934309.1	acyl-CoA thioesterase 7	3954.671266	1.214752496	2.321009609	0.007134275	0.032757424
ENO1	.	101093622	protein_coding	XP_003989518.1; XP_006934317.1	enolase 1	7351.903048	-1.001601727	-2.002221699	5.97E-06	0.000131967
LOC109502082	.	109502082	lncRNA	.	uncharacterized LOC109502082	28.51227771	2.147230318	4.429765469	5.08E-05	0.000741688
LOC109502102	.	109502102	lncRNA	.	uncharacterized LOC109502102	101.5368622	1.676697174	3.196952202	1.44E-08	8.89E-07
FHAD1	.	101082929	protein_coding	XP_023113922.1	forkhead associated phosphopeptide binding domain 1	3096.665416	1.651904973	3.142483071	1.17E-06	3.47E-05
SPATA21	.	101084122	protein_coding	XP_023113950.1; XP_023113953.1; XP_023113954.1; XP_023113948.1; XP_023113952.1; XP_023113949.1	spermatogenesis associated 21	1508.892011	2.53165379	5.782341397	8.81E-09	6.04E-07
CAPZB	.	101090785	protein_coding	XP_006934430.1; XP_006934429.1; XP_023113990.1; XP_006934428.1	capping actin protein of muscle Z-line beta subunit	4202.936894	1.14703446	2.214582065	2.25E-06	5.86E-05
LOC102900309	.	102900309	lncRNA	.	uncharacterized LOC102900309	237.6756672	2.519331935	5.733165534	8.19E-09	5.70E-07
VWA5B1	.	101092379	protein_coding	XP_023114007.1; XP_023114006.1; XP_019691854.2	von Willebrand factor A domain containing 5B1	386.918047	2.119215743	4.344577073	0.000360005	0.003345245
KIF17	.	101093285	protein_coding	XP_019691857.2; XP_019691860.2; XP_006934437.3; XP_019691859.2; XP_019691858.2	kinesin family member 17	3717.661807	2.146194004	4.426584629	7.35E-11	1.13E-08
EPHA8	.	101095669	protein_coding	XP_003989688.2	EPH receptor A8	106.1726556	-1.598647606	-3.028592775	0.000185255	0.002015658
LOC105260809	.	105260809	lncRNA	.	uncharacterized LOC105260809	205.7481793	2.02792763	4.078186152	0.000237193	0.002435607
STPG1	.	101097744	protein_coding	XP_019691958.1; XP_006934466.1; XP_006934467.1; XP_019691960.1; XP_019691963.2; XP_006934468.1; XP_019691962.1; XP_019691961.1; XP_019691959.1; XP_011282842.1; XP_019691964.1	sperm tail PG-rich repeat containing 1	2267.839184	2.120171423	4.347455989	7.45E-07	2.40E-05
RCAN3	.	101101396	protein_coding	XP_011282841.1; XP_019691966.1; XP_019691967.1; XP_003989712.2; XP_011282839.1	RCAN family member 3	1112.592699	-1.082560982	-2.117792119	4.97E-06	0.000113363
NCMAP	.	101101650	protein_coding	XP_003989713.1	non-compact myelin associated protein	134.7107222	-1.699852125	-3.248676583	0.001931655	0.012171346
LOC102899922	.	102899922	lncRNA	.	uncharacterized LOC102899922	384.8553653	1.661235823	3.162873427	0.00100335	0.007385494
LOC102900124	.	102900124	lncRNA	.	uncharacterized LOC102900124	257.2951256	1.568216474	2.965378937	0.000142906	0.001652992
AUNIP	.	101082072	protein_coding	XP_023114090.1; XP_019691981.1; XP_023114091.1; XP_023114092.1	aurora kinase A and ninein interacting protein	588.7494298	1.185246134	2.274021878	0.008490997	0.0371317
PAQR7	.	101082327	protein_coding	XP_023114095.1; XP_023114094.1; XP_023114093.1; XP_023114096.1	progestin and adipoQ receptor family member 7	768.4634089	1.781645867	3.438181883	3.85E-05	0.000591781
CATSPER4	.	101085138	protein_coding	XP_003989733.1	cation channel sperm associated 4	230.7832032	1.789816196	3.457708375	0.003376734	0.018493553
UBXN11	.	101101238	protein_coding	XP_023114106.1	UBX domain protein 11	1702.507217	1.941609431	3.84133938	6.59E-10	7.35E-08
TRNP1	.	105260805	protein_coding	XP_023114120.1	TMF1-regulated nuclear protein 1	390.6853078	-1.003164825	-2.004392194	0.000349887	0.003272406
CD164L2	.	101082328	protein_coding	XP_003989798.3; XP_006934522.3; XP_023114129.1; XP_019692020.2; XP_023114130.1	CD164 molecule like 2	554.2566449	2.246297156	4.744635164	1.66E-08	1.01E-06
FAM76A	.	101090373	protein_coding	XP_011282811.1	family with sequence similarity 76 member A	1625.517379	1.958375048	3.886240133	1.58E-08	9.62E-07
PPP1R8	.	101084555	protein_coding	XP_006934533.1; XP_003989806.1	protein phosphatase 1 regulatory subunit 8	1855.325752	1.145560051	2.212319957	6.97E-06	0.000148208
RCC1	.	101087078	protein_coding	XP_023114148.1; XP_023114146.1; XP_023114149.1; XP_023114147.1; XP_019692053.1; XP_003989818.1; XP_019692048.1; XP_019692051.1	regulator of chromosome condensation 1	2958.802616	2.183252767	4.541764076	8.76E-12	1.82E-09
TMEM200B	.	101089374	protein_coding	XP_023114166.1; XP_003989827.2	transmembrane protein 200B	148.467202	-1.258724602	-2.392841111	0.000482228	0.004167066
LAPTM5	.	101092870	protein_coding	XP_006934570.1	lysosomal protein transmembrane 5	266.3528477	1.660506375	3.161274637	1.08E-05	0.000210214
SDC3	.	101093121	protein_coding	XP_023115831.1	syndecan 3	234.5549922	-1.4623057	-2.755483905	0.000335898	0.003186601
FABP3	.	101093788	protein_coding	XP_003989843.1; XP_019692115.1	fatty acid binding protein 3	3011.148937	1.290314412	2.445813523	0.000343581	0.003236813
FAM229A	.	111561703	protein_coding	XP_023114181.1; XP_023114180.1	family with sequence similarity 229 member A	394.2222944	2.534696239	5.794548439	1.31E-07	5.75E-06
TSSK3	.	101100236	protein_coding	XP_019692156.1; XP_003989869.1	testis specific serine kinase 3	774.4852141	3.285143867	9.748254164	9.98E-11	1.43E-08
RNF19B	.	101083280	protein_coding	XP_023114196.1; XP_023114195.1; XP_023114194.1	ring finger protein 19B	2650.978582	1.005913567	2.00821477	2.37E-05	0.000401317
AZIN2	ADC	101081650	protein_coding	XP_006934607.1; XP_019691490.1; XP_019691491.1; NP_001280650.1; XP_023113576.1; XP_019691488.1; XP_019691486.1	antizyme inhibitor 2	1786.382547	2.877682775	7.349686815	1.49E-10	1.95E-08
LOC109502215	.	109502215	lncRNA	.	uncharacterized LOC109502215	36.66433029	1.840064198	3.580259596	0.00014211	0.001647938
LOC102902537	.	102902537	lncRNA	.	uncharacterized LOC102902537	129.2903834	1.270606218	2.412629226	0.007102283	0.032684014
CSMD2	.	101084557	protein_coding	XP_023114210.1; XP_023114207.1; XP_023114208.1; XP_023114209.1; XP_023114205.1; XP_023114206.1	CUB and Sushi multiple domains 2	371.8316564	1.337801026	2.527657563	2.38E-06	6.18E-05
TEKT2	.	101087503	protein_coding	XP_011283032.1; XP_011283030.1; XP_011283035.1; XP_019692217.1; XP_011283033.1; XP_011283034.1	tektin 2	2813.056305	2.190329628	4.564097554	0.000226493	0.00234664
SH3D21	.	101087332	protein_coding	XP_023114247.1; XP_023114245.1; XP_023114244.1; XP_023114246.1	SH3 domain containing 21	2105.437739	2.26656185	4.811750541	1.22E-09	1.21E-07
OSCP1	.	101087852	protein_coding	XP_023114251.1; XP_023114249.1; XP_023114250.1; XP_023114252.1; XP_023114248.1	organic solute carrier partner 1	2088.613759	1.212118864	2.316776485	0.000273727	0.002714349
GRIK3	.	101090033	protein_coding	XP_019692224.2; XP_019692226.2; XP_003989915.2	glutamate ionotropic receptor kainate type subunit 3	44.35380123	-2.663189367	-6.334318308	0.000486461	0.004191435
DNALI1	.	101090535	protein_coding	XP_004001600.3	dynein axonemal light intermediate chain 1	1232.917153	1.337697091	2.52747547	7.00E-05	0.000955187
EPHA10	.	101091797	protein_coding	XP_023114262.1	EPH receptor A10	2188.491436	1.220350365	2.330032963	0.002262486	0.01367911
MANEAL	.	101092036	protein_coding	XP_023114264.1; XP_011283025.1	mannosidase endo-alpha like	394.6062737	-1.159733558	-2.234161625	0.000918622	0.006902812
LOC111561717	.	111561717	lncRNA	.	uncharacterized LOC111561717	730.8578261	1.61833852	3.070212515	0.002762058	0.015939283
CCDC30	.	101099645	protein_coding	XP_019692361.2; XP_019692363.2; XP_019692358.2; XP_019692357.2; XP_019692359.2; XP_019692362.2; XP_023114339.1; XP_011282990.1; XP_019692364.2; XP_019692366.2	coiled-coil domain containing 30	2076.485805	1.185766716	2.274842583	0.011862536	0.047647162
YBX1	.	102900263	protein_coding	XP_023114341.1; XP_023114340.1	Y-box binding protein 1	40449.71012	1.066568865	2.094446256	1.02E-05	0.000200274
P3H1	.	101094278	protein_coding	XP_003990011.1	prolyl 3-hydroxylase 1	1570.119616	1.068503951	2.09725742	0.000736191	0.00580337
TMEM269	.	105260818	protein_coding	XP_023114344.1; XP_023114345.1; XP_023114342.1	transmembrane protein 269	377.5128656	2.134111388	4.389666656	1.99E-08	1.16E-06
CFAP57	.	101101652	protein_coding	XP_019692387.2; XP_023114353.1; XP_011282980.3	cilia and flagella associated protein 57	815.120752	1.17969334	2.265286209	0.000391434	0.003572276
ARTN	.	111561723	protein_coding	XP_023114384.1	artemin	22.60680207	1.665381133	3.171974413	0.00558311	0.027175851
CCDC24	.	101099646	protein_coding	XP_019692433.1; XP_019692435.1; XP_006934744.1	coiled-coil domain containing 24	601.2728784	1.766690568	3.402725018	0.000506876	0.004331189
TMEM53	.	101086915	protein_coding	XP_011282964.1; XP_003990065.3	transmembrane protein 53	924.3973731	1.476248612	2.78224335	7.02E-06	0.000148833
CC1H1orf228	.	101100652	protein_coding	XP_023114387.1; XP_023114389.1; XP_023114388.1	chromosome C1 C1orf228 homolog	744.0285145	1.392744828	2.625777785	0.001152515	0.008201018
KIF2C	.	101087504	protein_coding	XP_003990068.1; XP_011282962.1; XP_003990069.1	kinesin family member 2C	5223.414654	1.814727203	3.51793104	2.63E-09	2.18E-07
TSPAN1	.	101093789	protein_coding	XP_019692480.1	tetraspanin 1	35.90814541	1.490043117	2.808973701	3.25E-05	0.000518793
NSUN4	.	101095274	protein_coding	XP_019692486.1; XP_011283104.1; XP_019692487.1; XP_003990100.1	NOP2/Sun RNA methyltransferase family member 4	2269.813454	1.890661092	3.708051014	9.46E-11	1.39E-08
LOC111561731	.	111561731	protein_coding	XP_023114412.1	sperm head and tail associated protein-like	2448.114795	2.461529592	5.508003942	4.33E-11	6.98E-09
TEX38	.	101096158	protein_coding	XP_006934782.1; XP_003990104.1; XP_006934781.1; XP_011283114.1; XP_019692494.1; XP_019692495.1	testis expressed 38	765.0978372	2.443840434	5.440881601	1.84E-08	1.09E-06
LOC101096660	.	101096660	protein_coding	XP_019692499.1; XP_011283117.1; XP_019692497.1; XP_011283115.1	cytochrome P450 4B1	2085.219695	1.900887527	3.734428631	0.000123915	0.001488601
CMPK1	.	105260825	protein_coding	XP_023114431.1	cytidine/uridine monophosphate kinase 1	1544.067351	1.125979044	2.182496052	3.58E-05	0.000561174
LOC111561735	.	111561735	lncRNA	.	uncharacterized LOC111561735	18.35425231	2.210287453	4.627674694	4.00E-05	0.000612185
LOC109502299	.	109502299	lncRNA	.	uncharacterized LOC109502299	158.6142585	-1.374513109	-2.592803924	0.01130994	0.046000598
SPATA6	.	101098559	protein_coding	XP_023114435.1	spermatogenesis associated 6	6551.314746	2.542541275	5.826143659	6.86E-14	3.60E-11
CDKN2C	.	101086582	protein_coding	XP_006934795.1; XP_006934796.1	cyclin dependent kinase inhibitor 2C	1294.322323	1.607679808	3.047613199	5.47E-06	0.000121674
CC1H1orf185	.	101086826	protein_coding	XP_003990138.2	chromosome C1 C1orf185 homolog	281.4204261	2.287912778	4.883490796	0.000403382	0.003659511
NRDC	.	101088678	protein_coding	XP_006934801.1; XP_006934802.1	nardilysin convertase	16831.53947	1.531722316	2.891308029	7.36E-08	3.57E-06
PODN	.	101092779	protein_coding	XP_023114460.1; XP_023114459.1; XP_023114461.1; XP_006934813.1	podocan	522.4177884	1.112334219	2.161951591	0.000615396	0.005027099
MROH7	.	101097745	protein_coding	XP_019692629.1; XP_011283276.1; XP_019692631.1; XP_019692630.1; XP_019692628.1; XP_019692627.1; XP_019692632.1	maestro heat like repeat family member 7	3211.15689	3.047550199	8.268067686	2.47E-11	4.41E-09
LEXM	.	101094777	protein_coding	XP_023114502.1; XP_003990245.1	lymphocyte expansion molecule	237.0834656	2.432779566	5.399326897	2.55E-08	1.44E-06
HOOK1	.	101097502	protein_coding	XP_019694639.2	hook microtubule tethering protein 1	2677.825077	2.602091432	6.071661797	1.88E-11	3.53E-09
UBE2U	.	101084124	protein_coding	XP_003990206.2; XP_019692718.1; XP_019692717.1; XP_019692719.1; XP_019692716.1	ubiquitin conjugating enzyme E2 U (putative)	249.3908447	1.459924752	2.750940149	1.22E-09	1.21E-07
CC1H1orf141	.	101081820	protein_coding	XP_011283244.1	chromosome C1 C1orf141 homolog	458.6802987	2.317770769	4.985612546	2.60E-06	6.63E-05
IL23R	.	101087763	protein_coding	XP_023114577.1	interleukin 23 receptor	28.2996482	2.180586809	4.533379096	0.005890142	0.028396919
LOC111561756	.	111561756	lncRNA	.	uncharacterized LOC111561756	71.09704843	1.464791014	2.760234836	0.00015564	0.001763665
LRRIQ3	.	101085305	protein_coding	XP_003990274.1	leucine rich repeats and IQ motif containing 3	344.2407541	1.437805514	2.709084726	0.001819565	0.011636608
ERICH3	.	101088258	protein_coding	XP_023114596.1; XP_019692808.1; XP_019692806.1; XP_019692807.1; XP_019692804.1; XP_019692803.1; XP_006934908.1; XP_019692797.1; XP_019692802.1; XP_019692805.1; XP_019692801.1; XP_019692800.1; XP_019692799.1	glutamate rich 3	429.1452081	1.782767404	3.440855731	7.29E-08	3.55E-06
SLC44A5	.	101089027	protein_coding	XP_023114602.1; XP_023114603.1; XP_023114606.1; XP_023114601.1; XP_023114600.1; XP_023114605.1	solute carrier family 44 member 5	790.0306265	2.247443424	4.748406427	7.48E-05	0.001013808
ST6GALNAC3	.	101091035	protein_coding	XP_019692822.2; XP_019692820.1; XP_006934912.4; XP_019692821.2	ST6 N-acetylgalactosaminide alpha-2,6-sialyltransferase 3	199.1695145	-1.792924858	-3.46516694	0.00494323	0.024776809
TTLL7	.	101090956	protein_coding	XP_011283205.1; XP_011283207.1; XP_019692869.1	tubulin tyrosine ligase like 7	1186.539095	1.60215535	3.035965402	8.68E-05	0.001131896
DNASE2B	.	101097005	protein_coding	XP_019692878.2; XP_006934937.2; XP_019692877.2; XP_019692876.2; XP_019692875.2; XP_023114624.1	deoxyribonuclease 2 beta	653.9250989	2.312686062	4.968071933	1.59E-15	1.54E-12
SPATA1	.	101091716	protein_coding	XP_023114626.1; XP_019692882.1; XP_019692883.1; XP_011283201.2	spermatogenesis associated 1	899.0651164	1.057184158	2.080866136	0.000653139	0.005274467
SSX2IP	.	101097747	protein_coding	XP_023114631.1; XP_023114630.1; XP_019692897.1; XP_023114629.1; XP_011283198.1	SSX family member 2 interacting protein	3690.544876	1.675428222	3.194141493	3.66E-09	2.85E-07
LOC109502428	.	109502428	lncRNA	.	uncharacterized LOC109502428	39.30478279	-1.450818802	-2.733631547	0.001999282	0.012481678
LOC111561764	.	111561764	lncRNA	.	uncharacterized LOC111561764	76.51251291	1.723085276	3.301416771	0.011567095	0.046797978
SH3GLB1	.	101101490	protein_coding	XP_011283194.1; XP_023114646.1; XP_011283193.1; XP_019692936.1; XP_023114642.1; XP_023114643.1; XP_023114644.1; XP_023114645.1; XP_011283192.1	SH3 domain containing GRB2 like, endophilin B1	5594.465777	1.247140612	2.373704937	0.000602704	0.004938785
LRRC8B	.	101082930	protein_coding	XP_023114656.1; XP_023114654.1; XP_023114648.1; XP_023114657.1; XP_023114653.1; XP_023114650.1; XP_023114652.1; XP_023114655.1; XP_023114651.1; XP_023114649.1	leucine rich repeat containing 8 VRAC subunit B	2656.764403	2.549320669	5.853585821	1.25E-06	3.67E-05
LRRC8D	.	101083608	protein_coding	XP_019692955.2; XP_023114660.1	leucine rich repeat containing 8 VRAC subunit D	1218.355949	-1.211805449	-2.316273236	4.44E-05	0.000666767
LOC102902155	.	102902155	lncRNA	.	uncharacterized LOC102902155	755.7628014	1.196714095	2.292170077	0.00012374	0.001487465
LOC111561770	.	111561770	lncRNA	.	uncharacterized LOC111561770	296.8781584	1.468472893	2.767288183	0.009499827	0.04029941
F3	.	101082330	protein_coding	XP_006934991.2	coagulation factor III, tissue factor	157.4594297	1.259431076	2.394013149	0.000511363	0.004358206
LOC111561779	.	111561779	lncRNA	.	uncharacterized LOC111561779	42.7138257	2.092307213	4.264294904	0.00248312	0.014738052
PLPPR4	.	100169701	protein_coding	XP_019691485.1; NP_001121671.1	phospholipid phosphatase related 4	2758.98563	-1.0400126	-2.056245612	6.68E-06	0.000144186
CDC14A	.	101088601	protein_coding	XP_023113604.1	cell division cycle 14A	882.9859956	3.077088028	8.439093444	1.78E-13	7.42E-11
SLC30A7	.	101089379	protein_coding	XP_003990418.1	solute carrier family 30 member 7	207.602181	-1.017211535	-2.02400315	9.68E-05	0.001229082
LOC109502511	.	109502511	lncRNA	.	uncharacterized LOC109502511	65.10703178	1.914468858	3.769750019	0.000255186	0.002574272
CC1H1orf194	.	101089453	protein_coding	XP_006935028.1; XP_019693119.1; XP_019693118.1	chromosome C1 C1orf194 homolog	621.3519823	1.105947138	2.152401381	6.15E-05	0.000864355
ALX3	.	101091717	protein_coding	XP_023114737.1	ALX homeobox 3	60.39781662	1.493139087	2.815008126	7.29E-05	0.000990275
PIFO	.	101093952	protein_coding	XP_003990504.1; XP_023114747.1	primary cilia formation	635.6808612	1.198810681	2.295503578	4.48E-08	2.35E-06
LOC102901955	.	102901955	lncRNA	.	uncharacterized LOC102901955	55.41031583	2.951430791	7.73515816	1.53E-06	4.37E-05
DDX20	.	101097263	protein_coding	XP_023114748.1	DEAD-box helicase 20	6044.311541	1.006123913	2.008507589	0.00138513	0.009422167
PPM1J	.	101098562	protein_coding	XP_006935069.1; XP_003990523.1	protein phosphatase, Mg2+/Mn2+ dependent 1J	444.362942	1.72851467	3.313864629	3.25E-05	0.000518783
LOC101081401	.	101081401	protein_coding	XP_019693189.1; XP_003990542.2	monocarboxylate transporter 1-like	241.7212198	-1.112142894	-2.161664898	0.002371756	0.014195452
PHTF1	.	101099572	protein_coding	XP_023114772.1; XP_023114770.1; XP_023114768.1; XP_023114766.1; XP_023114767.1; XP_023114765.1; XP_023114771.1; XP_023114769.1	putative homeodomain transcription factor 1	3728.809212	1.19171581	2.284242487	0.000441472	0.003910723
LOC109502537	.	109502537	lncRNA	.	uncharacterized LOC109502537	51.66513164	1.646618536	3.130989208	0.001679195	0.010932909
LOC109502539	.	109502539	lncRNA	.	uncharacterized LOC109502539	44.27349529	1.925049167	3.797497899	2.08E-05	0.000359468
HIPK1	.	101101070	protein_coding	XP_023114776.1; XP_023114779.1; XP_023114777.1; XP_023114778.1; XP_011283379.1; XP_023114774.1; XP_023114775.1	homeodomain interacting protein kinase 1	4398.273115	1.802992172	3.489431889	1.31E-07	5.75E-06
ATP1A1	.	101083695	protein_coding	XP_011283388.1	ATPase Na+/K+ transporting subunit alpha 1	6199.672583	-1.122089157	-2.176619392	1.17E-07	5.27E-06
LOC111561800	.	111561800	lncRNA	.	uncharacterized LOC111561800	80.10430804	2.599028894	6.058786608	5.45E-05	0.000785473
FAM46C	.	101087084	protein_coding	XP_011283391.1; XP_006935086.1; XP_023114810.1; XP_011283390.1	family with sequence similarity 46 member C	4333.622844	1.481158892	2.79172898	0.000543431	0.004554609
SPAG17	.	101090538	protein_coding	XP_023113608.1	sperm associated antigen 17	2326.987641	1.970536096	3.919137245	0.001695068	0.011005068
LOC111561804	.	111561804	lncRNA	.	uncharacterized LOC111561804	43.8764532	-1.18103499	-2.267393816	0.002213795	0.013437765
NOTCH2	.	101091800	protein_coding	XP_019693269.1; XP_011283396.1	notch 2	3701.960895	-1.247798167	-2.374787077	0.004199093	0.021907276
LOC111561809	.	111561809	protein_coding	XP_023114832.1	neuroblastoma breakpoint family member 6-like	152.8866289	1.36256614	2.57142155	0.000812467	0.006282351
LOC101095725	.	101095725	protein_coding	XP_023114829.1; XP_023114830.1; XP_023114831.1	neuroblastoma breakpoint family member 6-like	290.2404636	1.233480173	2.351335123	0.005499617	0.026848064
GJA8	.	101096160	protein_coding	XP_019693300.1	gap junction protein alpha 8	61.30472711	1.926923387	3.802434474	0.000273395	0.002713282
PDZK1	.	101096825	protein_coding	XP_019693297.2; XP_023114839.1; XP_006935115.2; XP_006935116.2; XP_006935113.2; XP_019693298.2	PDZ domain containing 1	81.2384052	-1.470076827	-2.770366461	0.003436393	0.018749127
POLR3C	.	101097504	protein_coding	XP_003990588.1; XP_006935118.1	RNA polymerase III subunit C	5765.984087	1.111695078	2.160994018	0.000139755	0.001628855
ANKRD35	.	101086410	protein_coding	XP_019693307.2; XP_023114847.1; XP_023114846.1	ankyrin repeat domain 35	306.3179874	1.732532516	3.323106467	4.74E-06	0.000108992
LOC109502587	.	109502587	lncRNA	.	uncharacterized LOC109502587	440.6798019	2.37101253	5.173040655	1.52E-11	2.91E-09
LOC111561817	.	111561817	pseudogene	.	.	462.9354412	2.456717966	5.48966444	7.19E-10	7.87E-08
LOC101080314	.	101080314	protein_coding	XP_019694662.2	histone H2B type 2-E	117.7297624	1.050429105	2.071145783	0.005391484	0.026464726
LOC101101494	.	101101494	protein_coding	XP_003990603.1	histone H2A type 2-A	1634.825573	2.354959454	5.115798547	1.47E-10	1.93E-08
SV2A	.	101081564	protein_coding	XP_003990608.1	synaptic vesicle glycoprotein 2A	109.0197555	-1.007885859	-2.010962054	0.00839349	0.036807769
PLEKHO1	.	101089454	protein_coding	XP_023114875.1; XP_023114874.1; XP_019693325.1; XP_019693326.1	pleckstrin homology domain containing O1	2495.787297	1.309687997	2.47887925	3.60E-06	8.73E-05
LOC111561818	.	111561818	lncRNA	.	uncharacterized LOC111561818	19.92187424	2.128741606	4.373358468	0.00130747	0.009011938
SELENBP1	.	101099573	protein_coding	XP_019693401.1; XP_003990668.1; XP_019693399.1	selenium binding protein 1	812.462579	1.429164585	2.692907333	4.69E-06	0.000108092
LOC102902421	.	102902421	lncRNA	.	uncharacterized LOC102902421	310.5473947	1.135825271	2.197442281	0.002923727	0.016544984
OAZ3	.	101081153	protein_coding	NP_001277287.1	ornithine decarboxylase antizyme 3	8655.0696	3.098922484	8.567786225	6.64E-12	1.44E-09
THEM4	.	101084812	protein_coding	XP_023114943.1; XP_011283456.2	thioesterase superfamily member 4	322.991257	1.488540182	2.806048961	9.76E-05	0.001236009
PGLYRP3	.	101089129	protein_coding	XP_019693433.2; XP_023114953.1; XP_023114952.1; XP_023114954.1; XP_019693431.2	peptidoglycan recognition protein 3	39.81628763	2.146330823	4.427004447	7.64E-07	2.45E-05
ARHGEF4	.	101089634	protein_coding	XP_023114960.1; XP_023114959.1; XP_023114956.1; XP_023114958.1; XP_011283493.3; XP_023114957.1; XP_019693444.2	Rho guanine nucleotide exchange factor 4	590.6491404	1.742682711	3.346568887	0.001674923	0.010916697
SAP130	.	101092040	protein_coding	XP_019693464.1; XP_019693459.1; XP_019693460.1; XP_019693463.1; XP_003990721.1; XP_003990722.1; XP_019693465.1; XP_019693461.1; XP_019693462.1; XP_019693458.1	Sin3A associated protein 130	3447.994879	1.194584702	2.288789369	1.79E-08	1.07E-06
CFAP221	.	101084895	protein_coding	XP_023113620.1	cilia and flagella associated protein 221	1975.519375	1.892622057	3.713094562	0.000386272	0.003532179
STEAP3	.	101083356	protein_coding	XP_019693555.1; XP_003990757.1; XP_019693556.1	STEAP3 metalloreductase	859.7478517	-1.535184896	-2.898255727	4.44E-10	5.19E-08
MGAT5	.	101088682	protein_coding	XP_019693580.1; XP_023115038.1; XP_023115039.1; XP_023115040.1	mannosyl (alpha-1,6-)-glycoprotein beta-1,6-N-acetyl-glucosaminyltransferase	311.6926119	-1.020179407	-2.028171158	0.009176107	0.039295632
LOC111561846	.	111561846	lncRNA	.	uncharacterized LOC111561846	29.08597013	1.418246932	2.672605561	0.004270052	0.022214425
LOC109502687	.	109502687	lncRNA	.	uncharacterized LOC109502687	180.1596212	1.28929452	2.444085102	0.000199318	0.002122514
STAM2	.	101080562	protein_coding	XP_003990813.1; XP_006935344.1; XP_019693674.1; XP_006935345.1	signal transducing adaptor molecule 2	2064.472281	1.218997997	2.327849837	0.000367988	0.003395765
GPD2	.	101089953	protein_coding	XP_011283667.1; XP_011283666.1; XP_003990833.2	glycerol-3-phosphate dehydrogenase 2	1533.74182	1.708520583	3.268255071	7.12E-07	2.32E-05
CSRNP3	.	101081068	protein_coding	XP_023115183.1; XP_006935394.2; XP_019693760.2	cysteine and serine rich nuclear protein 3	93.23272676	-2.088528974	-4.253141857	0.000290598	0.002844295
SCN1A	.	101081823	protein_coding	XP_003990874.3; XP_019693763.1; XP_019693765.1; XP_019693766.1; XP_019693764.1	sodium voltage-gated channel alpha subunit 1	1805.016142	-1.574696346	-2.978727907	0.000905216	0.00683479
STK39	.	101087086	protein_coding	XP_023115195.1	serine/threonine kinase 39	3566.921228	1.02133009	2.029789457	1.25E-05	0.000237292
ERICH2	.	101088867	protein_coding	XP_023115219.1; XP_023115216.1; XP_023115217.1; XP_023115218.1; XP_011283620.2; XP_006935418.2; XP_019693801.2; XP_019693802.2; XP_006935416.3; XP_011283619.2	glutamate rich 2	1559.441105	2.182295812	4.538752477	1.06E-09	1.09E-07
EVX2	.	101091644	protein_coding	XP_019694681.2	even-skipped homeobox 2	108.4854866	2.948930414	7.721763742	2.18E-09	1.88E-07
LOC111561880	.	111561880	lncRNA	.	uncharacterized LOC111561880	81.61778089	1.096802009	2.138800634	0.005304972	0.026140128
LOC101099822	.	101099822	protein_coding	XP_003990946.1	tetratricopeptide repeat protein 30B	1422.657673	1.099992098	2.143535184	0.000418181	0.003762192
PDE1A	.	101083101	protein_coding	XP_011283685.1; XP_011283687.1; XP_011283686.1; XP_011283683.1; XP_011283684.1; XP_011283688.1; XP_003990966.1; XP_019693901.1; XP_011283689.1	phosphodiesterase 1A	491.0494072	2.064093499	4.181711404	0.00036686	0.003390091
FSIP2	.	101097826	protein_coding	XP_023115303.1	fibrous sheath interacting protein 2	2337.325764	1.734439283	3.327501423	0.001959285	0.012294865
ZSWIM2	.	101086080	protein_coding	XP_023115306.1; XP_003990976.2; XP_006935461.2; XP_011283719.2	zinc finger SWIM-type containing 2	2471.408421	1.602792246	3.037305964	0.00011977	0.001445413
TFPI	.	101098813	protein_coding	XP_019693916.1; XP_023115307.1; XP_006935478.1	tissue factor pathway inhibitor	394.446386	2.081332575	4.231979314	2.00E-05	0.000348315
ANKAR	.	101101326	protein_coding	XP_019693925.1; XP_023115312.1	ankyrin and armadillo repeat containing	403.3441669	1.958715398	3.887157052	9.96E-06	0.000196934
CC1H2orf88	.	101081566	protein_coding	XP_019693935.1; XP_019693934.1; XP_006935492.1; XP_011283731.1; XP_023115319.1; XP_006935493.1; XP_006935494.1	chromosome C1 C2orf88 homolog	1868.520832	3.050750576	8.286429366	9.80E-23	9.01E-19
INPP1	.	101082081	protein_coding	XP_023115317.1; XP_023115316.1; XP_023115314.1; XP_023115313.1; XP_023115315.1	inositol polyphosphate-1-phosphatase	2956.130079	2.944202959	7.696502309	4.65E-09	3.53E-07
MFSD6	.	101082334	protein_coding	XP_003991025.1; XP_023115320.1; XP_023115321.1	major facilitator superfamily domain containing 6	158.5254013	-1.202079348	-2.300710322	0.007031449	0.03240673
LOC101084304	.	101084304	protein_coding	XP_023115336.1; XP_023115334.1; XP_023115333.1; XP_023115332.1; XP_023115338.1; XP_023115335.1; XP_023115331.1; XP_023115337.1; XP_023115330.1; XP_019693943.1; XP_023115329.1	serine protease 58-like	665.904191	3.209970719	9.253317667	8.11E-07	2.58E-05
STAT4	.	101080650	protein_coding	XP_023115341.1; XP_023115346.1; XP_023115340.1; XP_023115339.1; XP_023115345.1; XP_023115344.1; XP_023115342.1; XP_019693949.1; XP_023115343.1	signal transducer and activator of transcription 4	4795.187755	2.754948921	6.750287371	1.36E-09	1.31E-07
LOC111561889	.	111561889	lncRNA	.	uncharacterized LOC111561889	123.9238152	1.801956511	3.486927845	4.68E-06	0.000107892
DNAH7	.	101082681	protein_coding	XP_011283745.1	dynein axonemal heavy chain 7	1056.082543	1.54433167	2.916689216	0.003648698	0.019609084
CCDC150	.	101087509	protein_coding	XP_019693962.1; XP_023115348.1; XP_019693963.1; XP_023115350.1; XP_019693965.1; XP_019693960.1; XP_019693961.1; XP_019693966.1; XP_019693967.1	coiled-coil domain containing 150	2606.930419	1.764821141	3.398318661	3.33E-10	4.05E-08
ALS2CR12	.	101086246	protein_coding	XP_019694028.1; XP_019694029.1; XP_003991110.1; XP_019694027.1	amyotrophic lateral sclerosis 2 chromosome region 12	565.6965726	2.039758849	4.111767954	7.94E-07	2.53E-05
C2CD6	.	101086495	protein_coding	XP_023115371.1; XP_019694036.2; XP_023115370.1; XP_023115373.1; XP_023115372.1; XP_023115376.1; XP_023115369.1; XP_023115374.1	C2 calcium dependent domain containing 6	3017.907347	2.232670422	4.700031486	0.004945082	0.024779337
KIAA2012	.	102900815	protein_coding	XP_019694051.1; XP_019694049.1; XP_019694052.1; XP_019694050.1	KIAA2012 ortholog	306.1356178	1.69210759	3.231284077	6.37E-06	0.000138637
LOC109502816	.	109502816	lncRNA	.	uncharacterized LOC109502816	388.0040155	1.656792647	3.153147473	0.001978612	0.012378113
GPR1	.	101101578	protein_coding	XP_019694088.1; XP_011283803.2; XP_011283800.2; XP_019694090.1; XP_019694084.1; XP_019694092.1; XP_019694091.1; XP_019694082.1; XP_019694083.1; XP_019694089.1	G protein-coupled receptor 1	406.844561	1.370798463	2.586136569	0.000182262	0.001992844
CCNYL1	.	101091961	protein_coding	XP_003991125.1; XP_003991124.1	cyclin Y like 1	965.570668	1.024388406	2.034096898	0.000104278	0.001302948
MAP2	.	101095036	protein_coding	XP_019694137.1; XP_019694146.1; XP_019694148.1; XP_019694145.1; XP_019694155.1; XP_019694153.1; XP_019694149.1; XP_019694147.1; XP_019694151.1; XP_019694134.1; XP_019694141.1; XP_019694138.1; XP_019694143.1; XP_019694139.1; XP_019694135.1; XP_019694133.1; XP_019694156.1; XP_019694154.1; XP_019694150.1; XP_019694140.1; XP_019694152.2; XP_019694159.1; XP_019694160.1; XP_011283819.1; XP_019694158.1;…	microtubule associated protein 2	956.5337682	1.122003688	2.176490447	0.000342802	0.003231127
IKZF2	.	101100826	protein_coding	XP_019694184.1; XP_019694175.1; XP_006935592.1; XP_019694178.1; XP_019694186.1; XP_019694177.1; XP_019694185.1; XP_019694179.1; XP_019694176.1; XP_019694180.1; XP_019694182.1; XP_019694181.1; XP_019694183.1	IKAROS family zinc finger 2	196.1117035	-1.252948045	-2.38327932	0.000266533	0.002659539
LOC109502845	.	109502845	lncRNA	.	uncharacterized LOC109502845	54.67379715	-1.405253746	-2.648643632	0.007029917	0.03240673
SPAG16	.	101101403	protein_coding	XP_019694188.1; XP_019694187.1	sperm associated antigen 16	453.5335876	1.159705041	2.234117464	3.42E-06	8.43E-05
FN1	.	101081746	protein_coding	XP_006935597.1; XP_006935598.1; XP_006935600.1; XP_019694200.1; XP_003991167.1; XP_006935596.1; XP_003991170.1; XP_006935599.1; XP_003991168.1; XP_006935601.1; XP_003991169.1	fibronectin 1	257.9975365	-1.202075053	-2.300703472	0.012466459	0.049467512
PLCD4	.	101090455	protein_coding	XP_006935631.1; XP_006935628.1; XP_006935632.1; XP_006935630.1; XP_019694242.1; XP_019694241.1	phospholipase C delta 4	665.05993	1.327997665	2.510539919	0.007132305	0.032756561
STK36	.	101091390	protein_coding	XP_003991203.1; XP_019694238.1; XP_019694239.1; XP_019694237.1	serine/threonine kinase 36	3809.637223	1.262251496	2.398697942	1.83E-06	5.00E-05
TUBA4A	.	101095277	protein_coding	XP_003991220.1	tubulin alpha 4a	754.0780557	2.888290584	7.403926553	1.61E-07	6.68E-06
LOC109491368	.	109491368	pseudogene	.	.	165.0612365	2.989193011	7.940297219	2.59E-07	9.92E-06
DNPEP	.	101096754	protein_coding	XP_023115455.1; XP_006935663.1; XP_006935664.1; XP_006935666.1; XP_006935665.1	aspartyl aminopeptidase	10334.86097	2.178225271	4.525964507	3.26E-14	2.07E-11
INHA	.	101098000	protein_coding	XP_003991231.1	inhibin alpha subunit	7935.923153	-1.315663091	-2.489167114	0.00017969	0.001971766
PAX3	.	101082767	protein_coding	XP_011283959.1; XP_019694290.1	paired box 3	51.15819106	-1.620844721	-3.07555062	0.007353717	0.033505531
COL4A4	.	101091469	protein_coding	XP_023115517.1	collagen type IV alpha 4 chain	1311.18545	-1.203915344	-2.303640105	0.00194191	0.01221921
COL4A3	.	101087512	protein_coding	XP_019694334.1; XP_019694333.1	collagen type IV alpha 3 chain	1079.662607	-1.070662904	-2.100398257	0.002642309	0.015491435
DAW1	.	101091963	protein_coding	XP_019694355.2; XP_011283948.2; XP_019694356.1; XP_011283947.2; XP_019694357.2	dynein assembly factor with WD repeats 1	962.9752665	2.639345877	6.230491069	1.04E-10	1.46E-08
SLC16A14	.	101090129	protein_coding	XP_023115557.1	solute carrier family 16 member 14	251.6259048	1.536794065	2.901490218	6.49E-08	3.23E-06
LOC109502943	.	109502943	lncRNA	.	uncharacterized LOC109502943	552.6901703	2.259351398	4.787761868	1.47E-05	0.000270543
LOC111561922	.	111561922	lncRNA	.	uncharacterized LOC111561922	68.35504044	1.83966954	3.579280329	0.000174235	0.001926855
DNAJB3	.	102899293	protein_coding	XP_011283924.1	DnaJ heat shock protein family (Hsp40) member B3	3693.68934	2.565477965	5.919510846	4.76E-07	1.65E-05
MROH2A	.	101085913	protein_coding	XP_019694474.1; XP_019694477.1; XP_019694469.1; XP_019694471.1; XP_019694470.1; XP_019694472.1	maestro heat like repeat family member 2A	1344.482878	1.529358607	2.886574793	9.73E-07	3.00E-05
ARL4C	.	102899834	protein_coding	XP_011283922.1	ADP ribosylation factor like GTPase 4C	122.673869	-1.311953735	-2.482775363	0.002209752	0.013422091
IQCA1	.	101086919	protein_coding	XP_006935796.3	IQ motif containing with AAA domain 1	154.8541591	1.300495307	2.463134326	0.000152728	0.001733311
LOC109502974	.	109502974	lncRNA	.	uncharacterized LOC109502974	36.48831604	1.405046778	2.648263687	0.004517326	0.023147046
GPC1	.	101094122	protein_coding	XP_023115731.1; XP_023115732.1	glypican 1	1008.64424	-1.257427997	-2.390691539	0.001045565	0.007632042
LOC102901722	.	102901722	lncRNA	.	uncharacterized LOC102901722	155.8177673	1.458562572	2.748343961	0.000367166	0.003391214
LOC111559064	.	111559064	lncRNA	.	uncharacterized LOC111559064	175.4721781	1.106245845	2.152847077	0.000119582	0.001444495
SPATC1L	.	101100406	protein_coding	XP_006935860.1; XP_003991396.1	spermatogenesis and centriole associated 1 like	720.9597188	1.803272798	3.490110704	0.011548258	0.04676294
FTCD	.	101080907	protein_coding	XP_023094365.1; XP_019694818.2; XP_011284017.2	formimidoyltransferase cyclodeaminase	22.86959183	1.474029744	2.777967543	0.006062893	0.028944407
SLC19A1	.	101086247	protein_coding	XP_023094393.1; XP_023094389.1; XP_023094391.1; XP_023094392.1; XP_023094394.1; XP_023094390.1; XP_023094388.1	solute carrier family 19 member 1	913.5021561	-1.019800173	-2.027638093	0.000789949	0.006134388
AGPAT3	.	101083195	protein_coding	XP_006935880.1; XP_023094427.1; XP_003991408.1; XP_023094428.1; XP_019694873.1	1-acylglycerol-3-phosphate O-acyltransferase 3	2156.577854	1.582703905	2.995307056	1.98E-08	1.16E-06
LOC109503275	.	109503275	lncRNA	.	uncharacterized LOC109503275	44.91958166	-1.78669316	-3.450231486	0.003257535	0.017974633
SLC37A1	.	101093794	protein_coding	XP_023094463.1; XP_023094467.1; XP_023094466.1; XP_019694899.1; XP_023094462.1; XP_003991451.1; XP_023094461.1; XP_023094465.1; XP_023094464.1	solute carrier family 37 member 1	2190.870081	1.326399623	2.507760589	6.71E-05	0.000927029
RSPH1	.	101094040	protein_coding	XP_023094468.1; XP_003991452.1	radial spoke head 1 homolog	870.3049864	1.490109725	2.809103391	0.011796192	0.047474053
LOC109503302	.	109503302	lncRNA	.	uncharacterized LOC109503302	191.0803421	1.79013399	3.458470114	0.000196885	0.002111293
LOC111556347	.	111556347	lncRNA	.	uncharacterized LOC111556347	32.24645978	1.461702729	2.754332498	0.0012353	0.008647926
LOC109491637	.	109491637	protein_coding	XP_023116612.1	uncharacterized LOC109491637	30.58016846	1.750780127	3.365404988	0.002916034	0.016516706
KCNE2	.	101086335	protein_coding	XP_023094544.1; XP_023094542.1; XP_023094543.1; XP_019694965.1; XP_006935972.1; XP_023094541.1; XP_019694967.1	potassium voltage-gated channel subfamily E regulatory subunit 2	43.2227132	-1.766621978	-3.402563245	0.002027997	0.012614075
DNAJC28	.	101088020	protein_coding	XP_006935976.1	DnaJ heat shock protein family (Hsp40) member C28	320.3842041	1.113445452	2.16361747	0.008672723	0.037702139
LOC102900779	.	102900779	lncRNA	.	uncharacterized LOC102900779	158.3922993	1.591527765	3.013683194	0.000635964	0.005156158
HUNK	.	101094041	protein_coding	XP_023094582.1	hormonally up-regulated Neu-associated kinase	124.6283187	-1.457830256	-2.746949249	0.005422546	0.026556462
JAM2	.	101100907	protein_coding	XP_023094613.1; XP_023094614.1	junctional adhesion molecule 2	3549.601772	-1.009651197	-2.013424251	5.83E-07	1.95E-05
NCAM2	.	101087087	protein_coding	XP_023094616.1; XP_011284031.2; XP_023094615.1	neural cell adhesion molecule 2	253.8612058	-1.447730357	-2.727785793	0.000632376	0.00513676
CC2H21orf91	.	101089383	protein_coding	XP_023094618.1; XP_023094619.1; XP_006936024.1; XP_006936023.1	chromosome C2 C21orf91 homolog	2073.931522	1.313101566	2.484751485	0.000137768	0.001608753
LOC109503371	.	109503371	lncRNA	.	uncharacterized LOC109503371	70.50091173	3.188698017	9.117877441	1.26E-09	1.25E-07
USP25	.	101094617	protein_coding	XP_019695056.1; XP_023094622.1; XP_023094623.1; XP_023094620.1; XP_023094621.1	ubiquitin specific peptidase 25	887.0140604	1.767179767	3.403879032	0.00027091	0.002690075
ROBO2	.	101096340	protein_coding	XP_019695093.1; XP_019695099.1; XP_019695097.1; XP_019695091.1; XP_019695090.1; XP_019695085.1; XP_019695096.1; XP_019695092.1; XP_019695095.1; XP_019695084.1; XP_019695086.1; XP_019695087.1; XP_019695100.1; XP_019695088.1; XP_019695098.1	roundabout guidance receptor 2	165.1541454	-1.737299631	-3.334105211	0.000998071	0.007364805
CC2H3orf38	.	101101580	protein_coding	XP_003991598.1	chromosome C2 C3orf38 homolog	1857.6163	1.392609748	2.625531942	2.57E-07	9.88E-06
LOC102899117	.	102899117	lncRNA	.	uncharacterized LOC102899117	239.5234819	2.244743147	4.739527199	2.96E-06	7.39E-05
LOC109503427	.	109503427	lncRNA	.	uncharacterized LOC109503427	59.48295997	2.276095868	4.843654188	1.95E-05	0.000341493
MYH15	.	101083538	protein_coding	XP_011284272.1	myosin heavy chain 15	106.0058841	2.924507409	7.592144277	1.53E-15	1.54E-12
LOC101084050	.	101084050	protein_coding	XP_006936085.1	T-cell receptor-associated transmembrane adapter 1	119.4770334	2.147964896	4.432021549	0.000413631	0.003734051
NECTIN3	.	101094872	protein_coding	XP_023115887.1; XP_023115886.1	nectin cell adhesion molecule 3	4926.174712	1.234354904	2.35276121	0.000108028	0.001341589
LOC101096094	.	101096094	protein_coding	XP_023115899.1; XP_019695271.1; XP_023115898.1	OX-2 membrane glycoprotein	443.5365715	-2.041050237	-4.115450137	9.73E-07	3.00E-05
LOC101096593	.	101096593	protein_coding	XP_023115904.1; XP_019695280.1; XP_023115905.1	cell surface glycoprotein CD200 receptor 1-like	49.60641537	2.673712103	6.380688494	0.000110974	0.001369851
CC2H3orf30	.	101087861	protein_coding	XP_019695336.1; XP_019695343.1; XP_019695342.1; XP_019695339.1; XP_019695341.1; XP_019695346.1; XP_019695340.1; XP_019695338.1	chromosome C2 C3orf30 homolog	819.9094935	1.803387487	3.490388164	0.000602253	0.00493729
CD80	.	493786	protein_coding	XP_019694782.1; NP_001009253.1; XP_019694783.1; XP_019694786.1	CD80 molecule	106.3132289	1.685699399	3.216963125	7.56E-09	5.32E-07
POPDC2	.	101080567	protein_coding	XP_019695369.1; XP_003991718.1; XP_006936139.1	popeye domain containing 2	50.5796407	1.572506158	2.974209264	0.000187217	0.002028918
ILDR1	.	101090132	protein_coding	XP_023115980.1; XP_019695396.1; XP_023115981.1; XP_019695397.1; XP_023115982.1	immunoglobulin like domain containing receptor 1	185.072216	-1.001586694	-2.002200835	0.001070204	0.007754628
KPNA1	.	101086837	protein_coding	XP_019695398.1; XP_003991743.1; XP_019695399.1; XP_023115983.1	karyopherin subunit alpha 1	1175.851527	1.166063693	2.243986027	0.001942844	0.012220904
LOC109503475	.	109503475	lncRNA	.	uncharacterized LOC109503475	23.72378274	1.565816649	2.960450332	0.005397832	0.026477755
ROPN1	.	101094532	protein_coding	XP_019695417.1; XP_019695416.1; XP_006936182.1; XP_006936181.1; XP_006936183.1; XP_006936184.1; XP_006936186.1; XP_006936185.1; XP_003991765.1	rhophilin associated tail protein 1	3555.663974	2.577888702	5.970652903	5.44E-05	0.000784703
KALRN	.	101094783	protein_coding	XP_019695437.1; XP_023116010.1; XP_019695442.1; XP_019695440.1; XP_019695441.1; XP_023116004.1; XP_023116009.1; XP_023116000.1; XP_023115999.1; XP_023116005.1; XP_006936187.1; XP_019695422.1; XP_019695439.1; XP_019695438.1; XP_019695426.1; XP_019695424.1; XP_023116012.1; XP_023116007.1; XP_023116008.1; XP_023116002.1; XP_023116003.1; XP_023116006.1; XP_023116011.1; XP_023116013.1; XP_023116014.1;…	kalirin RhoGEF kinase	624.210288	1.119247615	2.172336527	0.000169404	0.001884779
IQCG	.	101080568	protein_coding	XP_006936192.1; XP_019695473.1; XP_019695477.1	IQ motif containing G	923.8377876	1.528486219	2.884829828	0.000592836	0.00486978
PPP1R2	.	101085653	protein_coding	XP_003991816.1	protein phosphatase 1 regulatory inhibitor subunit 2	2548.35113	1.794566698	3.469112672	1.20E-08	7.69E-07
LPP	.	101096257	protein_coding	XP_023116078.1; XP_019695552.1; XP_023116079.1; XP_019695553.1; XP_023116077.1	LIM domain containing preferred translocation partner in lipoma	1554.816207	2.38659584	5.229220265	5.42E-12	1.21E-09
LOC111562255	.	111562255	lncRNA	.	uncharacterized LOC111562255	12.40398585	3.196323317	9.166197154	2.07E-05	0.000358126
LOC111562256	.	111562256	protein_coding	XP_023116085.1	translation initiation factor IF-2-like	18.74863274	2.169857605	4.499789785	0.000131688	0.001555541
FETUB	.	101099579	protein_coding	XP_019695566.1; XP_019695567.1	fetuin B	188.5362798	2.117139054	4.338327764	1.16E-06	3.45E-05
LIPH	.	101092958	protein_coding	XP_023116095.1; XP_019695590.1	lipase H	106.911361	1.102658209	2.147500116	0.00905356	0.038915908
MAP3K13	.	101093205	protein_coding	XP_019695589.1; XP_019695584.1; XP_019695588.1; XP_019695587.1; XP_011284339.1; XP_019695583.1; XP_019695585.1	mitogen-activated protein kinase kinase kinase 13	402.8902827	1.220145943	2.329702833	0.011511821	0.046697698
DCUN1D1	.	101099394	protein_coding	XP_023116131.1; XP_006936307.1; XP_006936308.1	defective in cullin neddylation 1 domain containing 1	4548.540667	2.355716146	5.118482482	1.21E-15	1.54E-12
FXR1	.	101093590	protein_coding	XP_006944301.2	FMR1 autosomal homolog 1	10541.18414	1.077926325	2.110999629	1.08E-07	4.90E-06
CCDC39	.	101092836	protein_coding	XP_004001225.1	coiled-coil domain containing 39	771.405322	1.574435836	2.97819008	2.83E-05	0.000462456
USP13	.	101091353	protein_coding	XP_023116140.1	ubiquitin specific peptidase 13	1329.311832	-1.301283292	-2.464480032	7.62E-05	0.001027396
GNB4	.	101091855	protein_coding	XP_023116142.1; XP_023116143.1	G protein subunit beta 4	342.3750433	-1.194649879	-2.288892773	0.000427664	0.003830635
ZMAT3	.	101097664	protein_coding	XP_023116149.1; XP_023116147.1; XP_011284353.1; XP_023116148.1	zinc finger matrin-type 3	166.6081816	-1.354465236	-2.557023175	0.002518731	0.014878492
SPATA16	.	101082087	protein_coding	XP_003991949.1; XP_019695659.1	spermatogenesis associated 16	1470.924849	1.470450227	2.771083583	0.00039496	0.003595529
EIF5A2	.	101085997	protein_coding	XP_023116173.1; XP_003991966.1; XP_023116172.1; XP_006936330.1	eukaryotic translation initiation factor 5A2	625.3003856	1.252308277	2.382222681	0.000856618	0.006552078
ACTRT3	.	101097833	protein_coding	XP_003992008.1	actin related protein T3	1598.168995	2.342866478	5.07309606	8.87E-07	2.76E-05
LOC102901543	.	102901543	lncRNA	.	uncharacterized LOC102901543	97.56026896	1.01730852	2.024139217	0.002277521	0.013747401
LOC101099321	.	101099321	protein_coding	XP_019666026.1; XP_019666025.1; XP_006936338.1	uncharacterized LOC101099321	631.2328215	2.38329759	5.217279016	7.09E-06	0.000150027
WDR49	.	101099829	protein_coding	XP_019666028.2	WD repeat domain 49	63.58788886	1.397179505	2.633861537	0.002600341	0.015274617
ZBBX	.	101100327	protein_coding	XP_019666029.1; XP_019666032.1; XP_019666030.1	zinc finger B-box domain containing	2957.134303	2.082840165	4.236403966	4.44E-06	0.000103259
TRIM59	.	101093456	protein_coding	XP_006936355.1; XP_019666056.1; XP_019666055.1; XP_023116197.1	tripartite motif containing 59	1015.493208	1.5456958	2.919448376	0.00034524	0.003245782
MLF1	.	101095191	protein_coding	XP_006936360.1; XP_006936361.1; XP_003992001.1; XP_006936359.1	myeloid leukemia factor 1	4302.412327	1.370691297	2.585944473	9.30E-06	0.000186705
LOC102901603	.	102901603	lncRNA	.	uncharacterized LOC102901603	224.0385624	1.508176774	2.844503338	2.67E-06	6.78E-05
RAP2B	.	101090543	protein_coding	XP_011284488.1	RAP2B, member of RAS oncogene family	533.5009895	-1.158268135	-2.231893419	2.98E-05	0.000483515
LOC101092136	.	101092136	protein_coding	XP_003992043.1	arylacetamide deacetylase-like 2	87.22364623	1.27381634	2.418003512	0.004353277	0.02250724
SIAH2	.	101097340	protein_coding	XP_019666673.2	siah E3 ubiquitin protein ligase 2	1131.412955	1.692475809	3.232108901	4.81E-14	2.76E-11
LOC101081158	.	101081158	protein_coding	XP_019666138.1; XP_011284468.1; XP_019666139.1; XP_023116237.1	ceruloplasmin	973.217124	-1.173139946	-2.255019558	8.80E-05	0.001142106
ZIC4	.	101083443	protein_coding	XP_019666151.1; XP_019666153.1; XP_019666156.1; XP_019666152.1; XP_006936410.2; XP_019666154.1; XP_019666150.2; XP_023116244.1	Zic family member 4	34.0341102	2.792495591	6.928272099	0.004462366	0.022927278
SLC9A9	.	101087002	protein_coding	XP_023116254.1; XP_023116255.1; XP_019666164.1; XP_003992088.1; XP_019666169.1; XP_019666167.1; XP_023116257.1; XP_023116253.1	solute carrier family 9 member A9	877.1446846	1.041800082	2.058794854	8.93E-05	0.001155247
PAQR9	.	101087517	protein_coding	XP_023116261.1; XP_023116260.1; XP_023116263.1	progestin and adipoQ receptor family member 9	439.9752844	1.81673241	3.522824024	3.05E-05	0.000492447
PXYLP1	.	101089794	protein_coding	XP_023116286.1; XP_023116285.1; XP_006936431.1; XP_023116284.1; XP_019666196.1; XP_019666194.1; XP_003992099.1	2-phosphoxylose phosphatase 1	999.4932951	1.42012795	2.676092436	0.000842061	0.006462249
IL20RB	.	101081159	protein_coding	XP_023116303.1; XP_006936443.1; XP_019666224.1	interleukin 20 receptor subunit beta	95.95184132	2.197610154	4.587188378	0.000461542	0.004027092
EPHB1	.	101086086	protein_coding	XP_023116310.1; XP_006936456.1	EPH receptor B1	639.6030958	1.440928286	2.714955001	0.001057791	0.007696836
KY	.	101086340	protein_coding	XP_011284434.3	kyphoscoliosis peptidase	94.68036346	1.000489871	2.00067922	0.002980536	0.016788923
CEP63	.	101083794	protein_coding	XP_023116311.1	centrosomal protein 63	8673.693279	1.59204434	3.014762475	1.21E-05	0.000231569
RAB6B	.	101087341	protein_coding	XP_023116316.1	RAB6B, member RAS oncogene family	1260.136812	-1.25700915	-2.389997568	0.000308756	0.002991536
BFSP2	.	101087862	protein_coding	XP_003992163.1	beaded filament structural protein 2	156.1008744	2.217724342	4.651591294	0.000548532	0.004586902
LOC109491505	.	109491505	lncRNA	.	uncharacterized LOC109491505	51.82013016	2.229534355	4.689825861	6.03E-06	0.000132776
ASTE1	.	101091393	protein_coding	XP_011284509.1; XP_019666273.1; XP_019666272.1; XP_019666271.1	asteroid homolog 1	490.8862185	1.089708693	2.128310576	7.57E-05	0.00102241
SH3BP5	.	101092392	protein_coding	XP_003992178.3	SH3 domain binding protein 5	724.6828537	1.060328362	2.085406113	0.001537125	0.010181031
LOC111562302	.	111562302	lncRNA	.	uncharacterized LOC111562302	51.68216444	1.502715155	2.833755242	0.002757151	0.015920464
LOC102902008	.	102902008	lncRNA	.	uncharacterized LOC102902008	48.84252227	1.603076117	3.037903657	0.000863975	0.006594626
PLCL2	.	101097754	protein_coding	XP_019666297.1; XP_023116353.1; XP_003992200.2	phospholipase C like 2	2156.295507	1.751373344	3.366789081	6.25E-07	2.07E-05
EFHB	.	101101661	protein_coding	XP_003992208.3; XP_023116358.1	EF-hand domain family member B	774.0361297	1.376523019	2.596418641	2.32E-07	9.03E-06
NKIRAS1	.	101083795	protein_coding	XP_023116379.1; XP_023116376.1; XP_023116378.1; XP_023116377.1; XP_023116375.1; XP_023116374.1; XP_006936517.1	NFKB inhibitor interacting Ras like 1	586.6528707	1.800530677	3.483483373	0.000112662	0.00138417
LOC109491549	.	109491549	lncRNA	.	uncharacterized LOC109491549	60.07883048	1.993673752	3.982498317	0.001433936	0.009693175
NEK10	.	101087091	protein_coding	XP_019666368.1; XP_019666361.2; XP_019666366.2; XP_011284570.2; XP_006936536.2; XP_019666360.1; XP_003992228.2; XP_019666357.2; XP_019666363.1; XP_019666365.1; XP_019666358.2; XP_019666359.2; XP_019666362.2; XP_023116397.1; XP_019666356.2; XP_011284569.2	NIMA related kinase 10	2947.078596	1.10286658	2.147810305	0.0023119	0.013900135
CMTM6	.	101081491	protein_coding	XP_023116421.1	CKLF like MARVEL transmembrane domain containing 6	5217.291616	-1.01402255	-2.019534162	1.62E-06	4.54E-05
CCDC13	.	101094874	protein_coding	XP_019666416.2; XP_023116438.1; XP_023116439.1	coiled-coil domain containing 13	483.8773596	1.498780569	2.826037421	0.000129812	0.001536349
HHATL	.	101095126	protein_coding	XP_019666418.2; XP_006936562.2; XP_019666419.2; XP_006936560.2; XP_006936561.2; XP_003992254.2; XP_023116442.1; XP_023116443.1; XP_019666420.2	hedgehog acyltransferase like	273.2809153	1.528493994	2.884845375	0.000217405	0.002267828
LOC102902041	.	102902041	protein_coding	XP_006936599.2	translation initiation factor IF-2-like	74.35571561	-1.026213924	-2.036672377	0.009792666	0.041206318
ULK4	.	101082773	protein_coding	XP_023116457.1; XP_023116455.1; XP_023116459.1; XP_023116456.1; XP_023116458.1; XP_023116460.1	unc-51 like kinase 4	1975.473056	1.413735359	2.664260886	4.10E-05	0.00062467
TTC21A	.	101084822	protein_coding	XP_023116481.1; XP_023116482.1; XP_023116483.1	tetratricopeptide repeat domain 21A	1597.440189	1.674482995	3.192049437	8.18E-05	0.001083774
SCN11A	.	101085312	protein_coding	XP_023116487.1	sodium voltage-gated channel alpha subunit 11	339.855664	1.087455334	2.124988943	0.003838016	0.020393966
SCN5A	.	101100994	protein_coding	XP_023116492.1; XP_023116490.1; XP_023116497.1; XP_023116493.1; XP_023116495.1; XP_023116491.1; XP_023116496.1; XP_023116494.1; XP_023116498.1; XP_023116489.1	sodium voltage-gated channel alpha subunit 5	818.6108771	1.228113986	2.342605442	0.001967232	0.012320211
CTDSPL	.	101090544	protein_coding	XP_019666509.1; XP_023116512.1; XP_023116514.1; XP_023116516.1; XP_023116513.1; XP_023116515.1	CTD small phosphatase like	1186.556531	-1.013708679	-2.019094842	0.000274842	0.002723231
LOC102899266	.	102899266	lncRNA	.	uncharacterized LOC102899266	156.6603934	2.496338561	5.64251583	3.52E-06	8.59E-05
DCLK3	.	101091806	protein_coding	XP_023116548.1	doublecortin like kinase 3	283.301861	-1.330271281	-2.514499526	0.002459317	0.014633295
LOC101096757	.	101096757	lncRNA	.	uncharacterized LOC101096757	24.03103961	-1.489644968	-2.808198598	0.006125788	0.029176468
GLB1	BGAL	493927	protein_coding	NP_001009860.1; XP_019694797.1; XP_019694796.1	galactosidase beta 1	842.0100724	-1.219247875	-2.32825306	2.56E-06	6.58E-05
LOC109491620	.	109491620	lncRNA	.	uncharacterized LOC109491620	40.03236007	1.248237623	2.375510564	0.007970184	0.035540212
LOC109491755	.	109491755	lncRNA	.	uncharacterized LOC109491755	249.2894015	1.284019933	2.435165682	0.012569556	0.049727517
CD1H11orf65	.	101089713	protein_coding	XP_019666808.1; XP_019666809.1; XP_006936666.1; XP_006936664.1; XP_006936663.1; XP_011284635.1	chromosome D1 C11orf65 homolog	631.1205779	1.467471308	2.765367673	0.000562028	0.004667409
LOC102901289	.	102901289	lncRNA	.	uncharacterized LOC102901289	540.490338	1.781716501	3.438350221	0.000107606	0.001338162
LOC111556556	.	111556556	lncRNA	.	uncharacterized LOC111556556	279.0284043	1.36487932	2.575547808	4.60E-07	1.62E-05
LOC111556558	.	111556558	lncRNA	.	uncharacterized LOC111556558	81.80847564	1.203707102	2.303307617	0.004282557	0.022260577
CD1H11orf1	.	101081327	protein_coding	XP_019666830.1; XP_011284645.1; XP_011284644.1; XP_019666829.1	chromosome D1 C11orf1 homolog	1677.56691	1.625682832	3.085881864	1.85E-06	5.04E-05
CRYAB	.	101092640	protein_coding	XP_011284647.1	crystallin alpha B	602.9974002	-1.924915994	-3.797147375	5.67E-05	0.000809901
TTC12	.	101096598	protein_coding	XP_023094867.1; XP_023094871.1; XP_023094868.1; XP_023094870.1; XP_023094873.1; XP_023094872.1; XP_023094869.1	tetratricopeptide repeat domain 12	1045.31402	1.500138308	2.828698292	0.00066504	0.005344749
ANKK1	.	101081829	protein_coding	XP_006936699.2	ankyrin repeat and kinase domain containing 1	458.9304101	1.996488006	3.990274528	0.003409168	0.018621253
DRD2	.	101096838	protein_coding	XP_003992410.1; XP_023094874.1	dopamine receptor D2	176.2466324	1.28851398	2.442763138	0.003643361	0.019586127
USP28	.	101097756	protein_coding	XP_023094881.1; XP_023094879.1; XP_019666859.1; XP_019666860.1; XP_023094885.1; XP_011284653.2; XP_023094882.1; XP_023094884.1; XP_023094883.1; XP_023094880.1	ubiquitin specific peptidase 28	3238.366387	1.140972439	2.205296195	3.75E-08	2.00E-06
CD1H11orf71	.	101100503	protein_coding	XP_003992500.2	chromosome D1 C11orf71 homolog	1872.152308	2.361944405	5.140627251	1.06E-10	1.48E-08
LOC111556567	.	111556567	lncRNA	.	uncharacterized LOC111556567	54.72850444	1.317585749	2.492486601	0.000429943	0.003844582
TAGLN	.	101085916	protein_coding	XP_003992442.1	transgelin	1828.47733	-1.265850455	-2.404689223	0.001627109	0.010669375
BACE1	.	101086840	protein_coding	XP_003992446.2	beta-secretase 1	392.4710508	-1.536345995	-2.900589217	5.80E-07	1.95E-05
CEP164	.	101082089	protein_coding	XP_019666897.1; XP_011284676.2; XP_019666895.1; XP_011284675.2; XP_023094913.1; XP_019666896.1; XP_011284677.1	centrosomal protein 164	3330.757459	1.248394813	2.375769405	1.80E-06	4.95E-05
DSCAML1	.	101082341	protein_coding	XP_023094914.1	DS cell adhesion molecule like 1	657.1340687	1.545933674	2.919929777	4.22E-06	9.87E-05
LOC101087344	.	101087344	protein_coding	XP_023094917.1; XP_019666906.1; XP_023094915.1; XP_019666909.1; XP_023094916.1; XP_006936728.1; XP_006936730.1; XP_019666905.1	FXYD domain-containing ion transport regulator 6	3056.28749	-1.070093353	-2.09956922	0.000108997	0.001348158
SCN4B	.	101087863	protein_coding	XP_023094922.1; XP_003992450.1	sodium voltage-gated channel beta subunit 4	986.5063841	-1.880757319	-3.682683259	0.000207454	0.0021826
MPZL2	.	101089039	protein_coding	XP_003992455.1	myelin protein zero like 2	307.6815634	1.077887882	2.110943379	0.000424156	0.003802924
CD3E	.	493936	protein_coding	NP_001009862.1; XP_023094681.1; XP_023094680.1	CD3e molecule	31.86731947	-1.92908418	-3.808133828	0.00635099	0.0299695
UPK2	.	101093136	protein_coding	XP_019666941.2; XP_023094943.1; XP_019666943.2; XP_023094942.1	uroplakin 2	127.3655763	1.043124161	2.060685246	0.005546132	0.02703206
HMBS	.	100127114	protein_coding	NP_001171279.1; XP_006936717.1; XP_019666716.1; NP_001171280.1; XP_006936718.1	hydroxymethylbilane synthase	2719.062843	1.171560281	2.252551797	4.67E-07	1.64E-05
USP2	.	101097757	protein_coding	XP_006936789.1; XP_006936787.1; XP_006936786.1; XP_019666972.1; XP_019666973.1; XP_019666971.1; XP_011284708.1; XP_023094951.1; XP_019666974.1	ubiquitin specific peptidase 2	6267.899731	1.273303098	2.417143455	0.004704817	0.023894596
JHY	.	101086922	protein_coding	XP_003992525.1; XP_023094976.1; XP_023094975.1; XP_023094978.1; XP_023094979.1; XP_023094974.1	junctional cadherin complex regulator	931.2040371	1.131343795	2.190626906	0.001490885	0.009986321
LOC109491862	.	109491862	lncRNA	.	uncharacterized LOC109491862	37.97394481	1.605289486	3.042567957	0.004576491	0.023347731
LOC109491863	.	109491863	lncRNA	.	uncharacterized LOC109491863	96.43410124	2.21347831	4.637921206	6.45E-07	2.12E-05
LOC102899619	.	102899619	lncRNA	.	uncharacterized LOC102899619	554.7914054	1.362851608	2.571930412	0.004196042	0.021903794
FEZ1	.	101082594	protein_coding	XP_023095041.1; XP_003992585.1	fasciculation and elongation protein zeta 1	4091.520603	1.134590422	2.195562224	0.000116398	0.001422472
ACRV1	.	101083618	protein_coding	XP_023095043.1; XP_006936833.2	acrosomal vesicle protein 1	1438.370921	1.942551738	3.8438492	3.85E-05	0.00059232
KCNJ5	.	101091726	protein_coding	XP_019667112.1; XP_006936854.1	potassium voltage-gated channel subfamily J member 5	2344.382406	-1.251614623	-2.381077573	0.000255075	0.002574272
NTM	.	101094371	protein_coding	XP_006936868.1; XP_019667126.1; XP_006936867.1; XP_003992631.1; XP_019667127.1	neurotrimin	390.0062002	1.228514877	2.343256487	2.00E-05	0.000348291
LOC101101409	.	101101409	pseudogene	.	.	47.68690121	1.472198195	2.774443061	0.000857401	0.006555341
CCDC82	.	101100912	protein_coding	XP_023095087.1; XP_019667152.1; XP_023095086.1; XP_019667155.1; XP_019667153.1; XP_003992654.1; XP_019667151.1	coiled-coil domain containing 82	1021.845855	1.468456985	2.767257671	0.000339684	0.00320997
CEP57	.	101084902	protein_coding	XP_023095089.1; XP_011284812.1	centrosomal protein 57	2326.617903	1.457396325	2.746123151	1.11E-08	7.26E-07
LOC102900980	.	102900980	lncRNA	.	uncharacterized LOC102900980	122.6089386	2.303475531	4.93645553	2.89E-11	4.91E-09
HEPHL1	.	101081920	protein_coding	XP_003992662.1	hephaestin like 1	433.9711894	1.163600335	2.24015776	0.003022174	0.016966267
DEUP1	.	101083446	protein_coding	XP_023095103.1; XP_023095108.1; XP_023095111.1; XP_023095105.1; XP_023095107.1; XP_023095109.1; XP_023095104.1; XP_023095106.1; XP_023095110.1	deuterosome assembly protein 1	2157.233547	1.439257821	2.711813233	0.000197038	0.0021117
CHORDC1	.	101088951	protein_coding	XP_003992683.1	cysteine and histidine rich domain containing 1	1050.38877	1.380169709	2.602989891	0.000495936	0.004263472
NAALAD2	.	101089389	protein_coding	XP_006936919.1; XP_003992685.1	N-acetylated alpha-linked acidic dipeptidase 2	1204.329421	1.096608817	2.138514245	0.012506762	0.049584616
FOLH1B	.	101089641	protein_coding	XP_019667219.1; XP_011284837.1; XP_011284839.1; XP_019667221.1; XP_006936920.1	folate hydrolase 1B	3141.873576	-1.004963381	-2.006892557	0.000764842	0.005974415
CCDC81	.	101082940	protein_coding	XP_023095123.1; XP_023095124.1; XP_019667229.1; XP_011284845.1	coiled-coil domain containing 81	2445.313409	2.081367665	4.232082247	7.43E-06	0.000156077
CCDC89	.	101097168	protein_coding	XP_003992715.1	coiled-coil domain containing 89	848.0371906	1.579883246	2.989456557	0.000512628	0.004362816
ANKRD42	.	101099243	protein_coding	XP_023095167.1; XP_023095166.1	ankyrin repeat domain 42	548.992877	1.425977485	2.686964918	0.000260455	0.002615938
AAMDC	.	101081406	protein_coding	XP_003992738.1	adipogenesis associated Mth938 domain containing	1010.224907	1.019316126	2.026957902	0.00010397	0.001299978
AQP11	.	101086748	protein_coding	XP_011284940.1	aquaporin 11	1995.700311	2.014841875	4.041362811	6.53E-05	0.00090861
LOC102902403	.	102902403	protein_coding	XP_023095171.1	uncharacterized LOC102902403	116.6164258	1.384934178	2.61160042	0.000410311	0.003711375
DGAT2	.	101100329	protein_coding	XP_011284934.1	diacylglycerol O-acyltransferase 2	2082.140048	2.221785088	4.664702547	6.64E-07	2.17E-05
MAP6	.	101100588	protein_coding	XP_011284930.2	microtubule associated protein 6	837.8186135	2.053400853	4.150832895	1.45E-08	8.93E-07
XRRA1	.	101093044	protein_coding	XP_006936995.1; XP_023095204.1; XP_006936992.1; XP_006936997.1; XP_019667375.1; XP_006936996.1	X-ray radiation resistance associated 1	2453.577308	1.349977125	2.549080838	2.21E-06	5.81E-05
P4HA3	.	101081160	protein_coding	XP_023095211.1; XP_023095212.1; XP_006937039.3; XP_023095213.1	prolyl 4-hydroxylase subunit alpha 3	40.56682113	1.513537593	2.85509271	0.006211993	0.029487716
DNAJB13	.	101096099	protein_coding	XP_023095215.1; XP_023095214.1; XP_019667394.1	DnaJ heat shock protein family (Hsp40) member B13	515.5219523	1.614505807	3.062066907	1.92E-06	5.20E-05
STARD10	.	101094876	protein_coding	XP_023095227.1; XP_011284912.1	StAR related lipid transfer domain containing 10	2859.177676	2.566783129	5.924868479	3.38E-12	8.21E-10
CLPB	.	101083619	protein_coding	XP_011284906.1; XP_011284907.1	ClpB homolog, mitochondrial AAA ATPase chaperonin	6483.019145	2.218630601	4.654514206	1.08E-13	4.98E-11
LRRC51	.	101085492	protein_coding	XP_006937042.1; NP_001268998.1; XP_011284870.1; XP_006937046.1; XP_019666726.1; XP_006937045.1; XP_006937043.1	leucine-rich repeat-containing 51	1831.719204	1.836384559	3.571139669	6.21E-06	0.000135647
CCKBR	.	101098743	protein_coding	XP_023095278.1; XP_023095277.1	cholecystokinin B receptor	350.9912011	2.432177361	5.397073597	3.59E-08	1.93E-06
DNHD1	.	101099999	protein_coding	XP_019667526.1; XP_023095282.1; XP_023095285.1; XP_023095284.1; XP_023095281.1; XP_023095280.1; XP_019667514.1; XP_019667529.1; XP_019667530.1; XP_023095286.1	dynein heavy chain domain 1	3603.747051	1.297126075	2.457388699	0.000306028	0.002971369
TAF10	.	111556617	protein_coding	XP_023095289.1	TATA-box binding protein associated factor 10	795.6900066	1.045515028	2.064103091	1.92E-05	0.000336598
LOC101082689	.	101082689	protein_coding	XP_003993020.1; XP_023095298.1	NADH-cytochrome b5 reductase 2	1520.220841	1.308498534	2.476836322	0.000402477	0.003655052
LMO1	.	101090387	protein_coding	XP_023095301.1; XP_023095302.1	LIM domain only 1	103.9845475	-1.248139949	-2.375349743	0.011120809	0.045392066
STK33	.	101083704	protein_coding	XP_023095306.1; XP_023095304.1; XP_023095303.1; XP_023095305.1; XP_023095307.1	serine/threonine kinase 33	2713.086487	1.466845144	2.764167697	0.000458952	0.004011547
TRIM66	.	101083962	protein_coding	XP_006937138.1; XP_019667585.1; XP_019667586.1; XP_023095308.1; XP_019667588.1; XP_006937137.1; XP_019667583.1	tripartite motif containing 66	1993.961263	1.888040312	3.701321133	1.32E-09	1.27E-07
LOC109492001	.	109492001	lncRNA	.	uncharacterized LOC109492001	69.90961258	1.295869833	2.455249833	0.012343322	0.04905303
LOC102900312	.	102900312	lncRNA	.	uncharacterized LOC102900312	63.64604884	2.507883702	5.687851117	9.19E-10	9.77E-08
LOC101091046	.	101091046	protein_coding	XP_023095339.1; XP_023095337.1; XP_023095336.1; XP_023095338.1; XP_023095333.1; XP_023095331.1; XP_023095335.1; XP_023095334.1; XP_023095332.1	F-actin-monooxygenase MICAL2	555.600995	-1.143816462	-2.209647843	0.005674751	0.027513039
SOX6	.	101095371	protein_coding	XP_023095375.1; XP_023095379.1; XP_023095378.1; XP_023095373.1; XP_023095374.1; XP_023095377.1; XP_023095376.1; XP_019667677.2; XP_019667678.2; XP_019667683.2; XP_019667682.2; XP_023095381.1; XP_019667673.2; XP_023095371.1; XP_023095372.1; XP_023095380.1; XP_019667680.2	SRY-box 6	1329.270264	1.558092643	2.944642809	1.10E-06	3.31E-05
TPH1	.	101098575	protein_coding	XP_003993082.2; XP_023095398.1	tryptophan hydroxylase 1	71.26650294	1.260070674	2.395074734	0.002536604	0.014962381
LDHAL6A	.	109492041	protein_coding	XP_023095497.1	lactate dehydrogenase A like 6A	103.4676337	1.165669678	2.243373256	0.006524114	0.030605723
LOC109492042	.	109492042	lncRNA	.	uncharacterized LOC109492042	1979.041522	2.587913093	6.012283725	1.46E-19	6.70E-16
TMEM86A	.	101081162	protein_coding	XP_019667720.2; XP_023095407.1; XP_003993099.1	transmembrane protein 86A	779.1608529	1.466855169	2.764186905	0.000170437	0.001892541
IGSF22	.	101081409	protein_coding	XP_003993100.2	immunoglobulin superfamily member 22	42.62686243	2.843624217	7.178210435	2.80E-06	7.04E-05
E2F8	.	101082690	protein_coding	XP_019667722.2; XP_006937199.2	E2F transcription factor 8	336.7712971	1.436032805	2.705757986	1.57E-05	0.000284561
LOC102899416	.	102899416	lncRNA	.	uncharacterized LOC102899416	191.694841	1.094335497	2.135147144	0.003461107	0.018848934
NAV2	.	101082943	protein_coding	XP_019667742.2; XP_019667727.2; XP_019667735.2; XP_019667740.2; XP_023095414.1; XP_019667741.2; XP_019667737.2; XP_023095415.1; XP_019667732.2; XP_019667733.2; XP_019667736.2; XP_023095412.1; XP_019667728.2; XP_019667730.2; XP_019667729.2; XP_019667734.2; XP_019667731.2	neuron navigator 2	597.5680345	1.27783002	2.424739936	0.002628128	0.015423052
SLC6A5	.	101085314	protein_coding	XP_019667746.1; XP_019667745.1	solute carrier family 6 member 5	130.1583973	1.674570371	3.192242767	0.003813408	0.020292539
GAS2	.	101086419	protein_coding	XP_019667752.1; XP_003993122.2; XP_019667753.1; XP_019667751.1; XP_023095420.1	growth arrest specific 2	87.6871813	-1.491534735	-2.811879431	0.007685223	0.034612691
LUZP2	.	101100082	protein_coding	XP_023095425.1; XP_023095422.1; XP_011285051.1; XP_023095424.1; XP_019667757.2	leucine zipper protein 2	788.957429	1.483658367	2.796569853	1.11E-10	1.52E-08
FIBIN	.	101081924	protein_coding	XP_006937222.1	fin bud initiation factor homolog (zebrafish)	127.4469083	-1.433727803	-2.701438434	1.04E-07	4.78E-06
BBOX1	.	101082182	protein_coding	XP_019667763.1; XP_003993165.1; XP_019667762.1	gamma-butyrobetaine hydroxylase 1	139.7198676	-1.940191132	-3.837564855	0.000761568	0.005953902
KCNA4	.	101084479	protein_coding	XP_006937225.2	potassium voltage-gated channel subfamily A member 4	304.5653263	-1.161268757	-2.236540304	0.002019615	0.012578964
EHF	.	101094540	protein_coding	XP_019667817.1; XP_023095461.1	ETS homologous factor	259.8332342	3.232117065	9.396458195	5.44E-06	0.000121496
SLC1A2	EAAT2,GLT1	493929	protein_coding	NP_001009334.1	solute carrier family 1 member 2	23.45389237	-1.391525884	-2.623560182	0.006140249	0.029222624
DDB2	.	101092211	protein_coding	XP_019667948.1; XP_019667947.1; XP_019667945.1; XP_019667949.1; XP_019667946.1	damage specific DNA binding protein 2	514.2567014	1.067014851	2.09509382	0.000391362	0.003572276
PTPRJ	.	101086598	protein_coding	XP_023095606.1	protein tyrosine phosphatase, receptor type J	495.8549035	-1.185469364	-2.274373767	0.009430479	0.040086886
LOC101096352	.	101096352	protein_coding	XP_003993446.1	olfactory receptor 6Q1	138.5305308	2.162203178	4.475978722	1.75E-06	4.84E-05
LOC102902259	.	102902259	protein_coding	XP_011285226.1; XP_023095645.1	membrane-spanning 4-domains subfamily A member 6D	132.5338643	1.331042296	2.515843701	0.00051117	0.004358206
MS4A13	.	101080482	protein_coding	XP_019668030.1; XP_023095649.1	membrane spanning 4-domains A13	1932.350018	1.910924953	3.760501188	0.009953142	0.041709703
LOC102899200	.	102899200	protein_coding	XP_006937430.1	B-lymphocyte antigen CD20-like	1315.016348	1.869104426	3.653057408	0.00887054	0.038368248
ZP1	.	101082009	protein_coding	NP_001271364.1	zona pellucida glycoprotein 1	159.3276986	1.137725146	2.200337984	9.37E-06	0.000187412
CD6	.	101083032	protein_coding	XP_019668041.1; XP_003993543.2; XP_006937433.1	CD6 molecule	290.8776552	1.358616285	2.564391062	1.79E-06	4.92E-05
VPS37C	.	101083544	protein_coding	XP_023095660.1; XP_023095659.1; XP_023095663.1; XP_023095661.1; XP_023095662.1	VPS37C, ESCRT-I subunit	677.4950739	1.09048001	2.129448753	0.004808417	0.024354843
LOC493954	.	493954	protein_coding	XP_019666740.1; NP_001009868.1	pregnancy-associated glycoprotein	182.1774696	1.545146281	2.918336576	0.001418427	0.009602466
VWCE	.	101083799	protein_coding	XP_023095665.1; XP_023095664.1	von Willebrand factor C and EGF domains	252.224285	1.155886178	2.228211499	0.002940691	0.016610296
LRRC10B	.	101084572	protein_coding	XP_011285244.2; XP_023095670.1	leucine rich repeat containing 10B	844.5278998	2.531702478	5.782536542	1.35E-13	6.07E-11
DAGLA	.	101082946	protein_coding	XP_023095681.1; XP_019668072.2; XP_023095679.1; XP_023095682.1	diacylglycerol lipase alpha	495.7373183	1.657104253	3.153828592	4.05E-08	2.13E-06
FADS2	.	101085071	protein_coding	XP_023095695.1; XP_023095693.1	fatty acid desaturase 2	3739.739491	-1.290593003	-2.446285867	5.14E-07	1.75E-05
RAB3IL1	.	101084651	protein_coding	XP_023095697.1; XP_006937458.1; XP_023095699.1; XP_023095698.1; XP_006937457.2; XP_019668094.1	RAB3A interacting protein like 1	969.1393411	1.235132192	2.35402916	0.002805851	0.016126186
ASRGL1	.	101087268	protein_coding	XP_011285264.1	asparaginase like 1	5250.247502	1.161081274	2.236249678	0.000128689	0.001528966
EML3	.	101088519	protein_coding	XP_023095713.1; XP_023095712.1; XP_023095716.1; XP_023095714.1	echinoderm microtubule associated protein like 3	585.4435737	-1.052292993	-2.073823326	6.94E-05	0.000950719
LBHD1	.	101090465	protein_coding	XP_003993570.1; XP_019668118.1	LBH domain containing 1	3359.687685	1.129976457	2.188551688	0.002119926	0.013021269
BSCL2	.	101091148	protein_coding	XP_023095725.1; XP_019668113.1; XP_011285274.1; XP_023095726.1; XP_023095723.1; XP_023095724.1; XP_023095727.1; XP_023095722.1	BSCL2, seipin lipid droplet biogenesis associated	11572.59475	1.07464162	2.106198806	0.003412943	0.018636331
ZBTB3	.	101087943	protein_coding	XP_006937494.1; XP_006937495.1	zinc finger and BTB domain containing 3	493.9352691	1.124298007	2.179954475	8.72E-06	0.000178357
CHRM1	.	101093801	protein_coding	XP_006937499.1; XP_019668122.1	cholinergic receptor muscarinic 1	54.48054108	1.348182324	2.545911595	0.000937987	0.007011062
HRASLS5	.	101089718	protein_coding	XP_006937500.1	HRAS like suppressor family member 5	4319.646909	1.887316199	3.699463843	0.005038083	0.025163033
EHD1	.	101080483	protein_coding	XP_003993621.2	EH domain containing 1	7100.395512	1.670932147	3.184202632	3.62E-09	2.84E-07
ZNHIT2	.	101096413	protein_coding	XP_023095813.1	zinc finger HIT-type containing 2	582.4655502	1.261408815	2.397297266	2.14E-05	0.000369482
LOC109492199	.	109492199	lncRNA	.	uncharacterized LOC109492199	2554.122115	-1.000448516	-2.000621871	1.58E-06	4.46E-05
TSGA10IP	.	101098087	protein_coding	XP_023095519.1	testis specific 10 interacting protein	182.3448613	1.944436215	3.848873393	2.06E-08	1.19E-06
CNIH2	.	101099078	protein_coding	XP_023095850.1	cornichon family AMPA receptor auxiliary protein 2	134.3425817	1.377487325	2.598154683	2.94E-07	1.11E-05
RIN1	.	101084059	protein_coding	XP_011285330.1	Ras and Rab interactor 1	191.1819191	3.201405086	9.198541226	2.04E-14	1.44E-11
CTSF	.	101099835	protein_coding	XP_023095854.1	cathepsin F	13854.56586	1.375507274	2.594591247	2.13E-05	0.000368218
RBM4B	.	101088784	protein_coding	XP_003993737.1; XP_006937615.1; XP_019668295.1; XP_019668296.1	RNA binding motif protein 4B	4167.036959	1.435199541	2.704195661	2.11E-11	3.80E-09
SPTBN2	.	101089045	protein_coding	XP_019668275.1; XP_011285345.1; XP_023095855.1; XP_011285346.1	spectrin beta, non-erythrocytic 2	8678.395709	1.649643969	3.137562003	0.001593949	0.010489363
LOC102900501	.	102900501	lncRNA	.	uncharacterized LOC102900501	227.9820167	1.328066671	2.510660004	3.68E-05	0.000571853
CLCF1	.	101101338	protein_coding	XP_011285437.1; XP_023095876.1; XP_006937625.1	cardiotrophin like cytokine factor 1	164.3284187	1.317519265	2.492371742	4.58E-05	0.000680346
RAD9A	.	101101590	protein_coding	XP_023095884.1; XP_023095885.1; XP_023095883.1	RAD9 checkpoint clamp component A	2205.136023	1.081517841	2.116261401	9.88E-06	0.000195841
PITPNM1	.	101081927	protein_coding	XP_023095896.1; XP_023095895.1; XP_023095897.1	phosphatidylinositol transfer protein membrane associated 1	1433.44053	1.768917218	3.407980824	3.37E-05	0.000533157
GSTP1	.	101082184	protein_coding	XP_023095899.1; XP_023095898.1	glutathione S-transferase pi 1	4206.240394	-1.16020498	-2.23489179	0.008224342	0.036328625
CHKA	.	101083967	protein_coding	XP_023095916.1; XP_023095914.1; XP_023095911.1; XP_023095922.1; XP_023095912.1; XP_023095919.1; XP_023095915.1; XP_023095913.1; XP_023095917.1; XP_023095923.1; XP_023095921.1; XP_023095920.1; XP_023095918.1	choline kinase alpha	6924.914161	1.472494463	2.77501287	8.91E-08	4.20E-06
CD1H11orf24	.	101084228	misc_RNA	.	chromosome D1 C11orf24 homolog	928.7561291	-1.067603439	-2.095948748	9.35E-06	0.000187326
LOC102901819	.	102901819	lncRNA	.	uncharacterized LOC102901819	73.60703204	3.095540704	8.547726247	0.000247172	0.002515513
LOC101088110	.	101088110	protein_coding	XP_023095524.1	liprin-alpha-1	6193.609351	2.094449299	4.270631149	6.68E-05	0.000924901
LOC109497146	.	109497146	lncRNA	.	uncharacterized LOC109497146	1035.071491	2.795920883	6.944740962	1.62E-05	0.000293724
SHANK2	.	101088878	protein_coding	XP_023094711.1; XP_023094712.1; XP_023094701.1; XP_023094718.1; XP_023094705.1; XP_023094704.1; XP_023094703.1; XP_023094709.1; XP_023094707.1; XP_023094702.1; XP_023094716.1; XP_023094715.1; XP_023094710.1; XP_023094708.1; XP_023094713.1; XP_023094714.1	SH3 and multiple ankyrin repeat domains 2	214.6246459	1.426002406	2.687011333	0.008510145	0.037197734
LOC109492241	.	109492241	protein_coding	XP_019668394.1	actin-85C-like	45.65302448	1.685519935	3.216562975	0.002698126	0.015693532
LOC109492245	.	109492245	lncRNA	.	uncharacterized LOC109492245	94.52148347	1.69455035	3.236759897	0.00428825	0.022277567
KCNQ1	.	101092644	protein_coding	XP_023095952.1; XP_023095955.1; XP_011285390.3; XP_023095957.1; XP_023095953.1; XP_023095956.1; XP_023095954.1	potassium voltage-gated channel subfamily Q member 1	172.2315469	-2.455405849	-5.484673914	0.000327631	0.003133121
LOC111556744	.	111556744	protein_coding	XP_023095958.1	basic proline-rich protein-like	54.51494326	1.478240062	2.786086523	0.00185502	0.011814025
LSP1	.	101094133	protein_coding	XP_019668411.1; XP_019668409.1; XP_011285372.1; XP_006937710.1; XP_011285375.1; XP_019668412.1	lymphocyte-specific protein 1	722.6300131	-1.093861187	-2.134445294	0.001360627	0.009289871
DUSP8	.	101095132	protein_coding	XP_023095971.1; XP_023095972.1	dual specificity phosphatase 8	320.833208	-1.622968455	-3.080081349	0.000998135	0.007364805
LOC109492267	.	109492267	lncRNA	.	uncharacterized LOC109492267	29.83951413	1.746247166	3.35484745	0.000169206	0.001884779
NLRP6	.	101087351	protein_coding	XP_023095531.1	NLR family pyrin domain containing 6	231.7151768	1.513608601	2.855233238	1.84E-07	7.46E-06
LRRC56	.	101085074	protein_coding	XP_023096015.1; XP_023096016.1; XP_023096012.1; XP_023096013.1; XP_019668443.1; XP_011285472.1; XP_023096007.1; XP_023096014.1; XP_006937745.1; XP_023096006.1; XP_023096010.1; XP_023096011.1; XP_023096005.1; XP_023096008.1; XP_023096009.1	leucine rich repeat containing 56	1683.506534	1.590394571	3.011316964	1.03E-06	3.13E-05
LMNTD2	.	101084829	protein_coding	XP_019668441.1; XP_019668442.1	lamin tail domain containing 2	286.2563891	2.198312127	4.58942091	2.90E-09	2.37E-07
RASSF7	.	101084575	protein_coding	XP_006937744.1; XP_006937743.1	Ras association domain family member 7	381.6505749	1.683044496	3.211048589	1.12E-09	1.14E-07
SLC25A22	.	101098990	protein_coding	XP_019668426.1; XP_003993857.1	solute carrier family 25 member 22	1288.21258	-1.006281245	-2.008726639	0.010261617	0.042681266
PAPSS2	.	101097918	protein_coding	XP_023096097.1; XP_023096099.1; XP_023096098.1	3'-phosphoadenosine 5'-phosphosulfate synthase 2	160.5694691	-1.199588351	-2.296741279	3.42E-05	0.000538891
LOC109492818	.	109492818	protein_coding	XP_023096685.1	translation initiation factor IF-2-like	57.55408988	1.160761081	2.235753417	0.001093671	0.007880716
ACTA2	.	101093547	protein_coding	XP_003993920.1	actin, alpha 2, smooth muscle, aorta	4017.734979	-1.106392316	-2.153065659	0.004341598	0.02247147
FAS	TNFRSF6	493881	protein_coding	NP_001009314.1	Fas cell surface death receptor	144.7926023	-1.476424807	-2.782583165	8.16E-05	0.001081734
CH25H	.	101098893	protein_coding	XP_003993935.3	cholesterol 25-hydroxylase	24.57318711	-1.302591612	-2.466715981	0.006982554	0.032262278
LOC111557004	.	111557004	lncRNA	.	uncharacterized LOC111557004	137.8605506	2.035161665	4.098686554	0.005036522	0.025162075
GGPS1	.	101082438	protein_coding	XP_019669861.1; XP_019669860.1; XP_023096154.1; XP_003993952.1	geranylgeranyl diphosphate synthase 1	965.5315897	1.170888963	2.251503878	6.41E-09	4.71E-07
CCSAP	.	102901250	protein_coding	XP_023096214.1; XP_023096215.1	centriole, cilia and spindle associated protein	578.8963958	1.298363259	2.459496938	0.007695237	0.034640816
LOC102901323	.	102901323	lncRNA	.	uncharacterized LOC102901323	29.13134987	1.354367584	2.556850103	0.006689275	0.03123701
LOC109492447	.	109492447	protein_coding	XP_023096219.1; XP_023096218.1; XP_023096220.1	liprin-alpha-1-like	1743.624778	1.616190177	3.06564401	0.002661461	0.015560068
CISD1	.	101096415	protein_coding	XP_003993996.2; XP_011285689.1	CDGSH iron sulfur domain 1	1088.812926	1.210147019	2.313612126	2.23E-06	5.84E-05
TFAM	.	101096672	protein_coding	XP_003993997.1; XP_023096223.1	transcription factor A, mitochondrial	1996.575042	1.883571937	3.689874984	9.47E-09	6.38E-07
LOC102902473	.	102902473	protein_coding	XP_019669620.1	uncharacterized LOC102902473	32.60030349	1.028566025	2.039995578	0.002327738	0.013973313
RTKN2	.	101084576	protein_coding	XP_011285675.1; XP_019668713.1; XP_019668714.1	rhotekin 2	332.4972067	1.026300584	2.036794719	0.001191562	0.008416837
EGR2	.	101082520	protein_coding	XP_019668717.1; XP_019668718.1; XP_019668716.1	early growth response 2	66.17158503	-1.075498646	-2.107450355	0.008835714	0.038265887
RUFY2	.	101091151	protein_coding	XP_003994038.1	RUN and FYVE domain containing 2	767.8591177	1.022003994	2.030737824	9.88E-06	0.000195841
VPS26A	.	101093645	protein_coding	XP_003994048.1; XP_003994049.1	VPS26, retromer complex component A	4344.244295	1.100106747	2.143705535	0.002425087	0.014462392
HK1	.	101098403	protein_coding	XP_006937896.1; XP_023096273.1	hexokinase 1	9859.739025	1.636032453	3.108098991	9.36E-06	0.000187326
LOC109492477	.	109492477	lncRNA	.	uncharacterized LOC109492477	102.5379247	2.144081283	4.420106967	1.44E-10	1.90E-08
TBATA	.	101100671	protein_coding	XP_023096293.1	thymus, brain and testes associated	1139.98332	2.192967444	4.572450158	3.79E-10	4.55E-08
SYNPO2L	.	101087685	protein_coding	XP_003994110.1	synaptopodin 2 like	107.9348356	1.386177332	2.613851775	0.000507467	0.004332769
FUT11	.	101097595	protein_coding	XP_011285635.1	fucosyltransferase 11	458.4665266	1.424570265	2.684345302	4.89E-07	1.69E-05
VCL	.	101089215	protein_coding	XP_006937959.1; XP_003994117.1; XP_019668863.1; XP_003994118.1; XP_019668864.1	vinculin	4648.807007	-1.075133854	-2.106917543	8.82E-05	0.001144389
DYDC1	.	101080326	protein_coding	XP_019668955.1; XP_019668954.1; XP_019668951.1; XP_023096379.1; XP_019668952.1; XP_019668956.1; XP_019668953.1	DPY30 domain containing 1	814.2358503	1.894459016	3.717825393	0.004561701	0.02329649
GHITM	.	101082521	protein_coding	XP_019668962.1; XP_003994173.1	growth hormone inducible transmembrane protein	6884.138438	1.043298144	2.060933771	4.13E-06	9.70E-05
CCSER2	.	101083456	protein_coding	XP_003994177.2	coiled-coil serine rich protein 2	3178.294163	1.618397862	3.070338803	1.21E-07	5.38E-06
LOC102902576	.	102902576	protein_coding	XP_023096063.1	CASP-like protein 4A1	356.4665808	1.005146479	2.007147276	0.000464222	0.00403614
GPRIN2	.	101086506	protein_coding	XP_003994188.1; XP_023096408.1	G protein regulated inducer of neurite outgrowth 2	108.6885223	1.513764137	2.855541076	0.004029089	0.021206945
LOC102900063	.	102900063	protein_coding	XP_023096409.1; XP_023096410.1; XP_023096411.1; XP_023096412.1	anthrax toxin receptor-like	206.7304839	1.863306991	3.638407142	7.30E-07	2.36E-05
ZNF488	.	101090802	protein_coding	XP_023096414.1; XP_023096415.1; XP_023096413.1	zinc finger protein 488	773.7649887	2.731963507	6.643592142	3.88E-07	1.40E-05
WDFY4	.	101095285	protein_coding	XP_011285567.2; XP_023096429.1; XP_023096430.1; XP_023096428.1; XP_023096427.1	WDFY family member 4	419.3281301	1.723644058	3.302695718	6.40E-06	0.00013895
VSTM4	.	101095521	protein_coding	XP_023096431.1	V-set and transmembrane domain containing 4	336.2451994	-1.25646309	-2.389093125	0.006401428	0.030135527
DRGX	.	101092145	protein_coding	XP_023096439.1; XP_023096436.1; XP_023096438.1; XP_023096437.1	dorsal root ganglia homeobox	77.86407869	1.366671915	2.578749999	1.83E-05	0.000324529
ZFAND4	.	101094791	protein_coding	XP_011285547.1; XP_011285543.1; XP_011285546.1; XP_019669076.1; XP_011285545.1; XP_019669077.1	zinc finger AN1-type containing 4	5382.687624	1.179362187	2.2647663	0.002268753	0.013707983
RASSF4	.	101098746	protein_coding	XP_003994235.2; XP_023096460.1	Ras association domain family member 4	340.1026053	2.262002007	4.796566327	2.95E-06	7.37E-05
LOC102902577	.	102902577	pseudogene	.	.	1161.014139	2.156590456	4.458599014	3.27E-07	1.21E-05
PCGF5	.	101084232	protein_coding	XP_023096485.1; XP_023096484.1; XP_023096483.1; XP_023096481.1; XP_023096482.1; XP_019669093.1	polycomb group ring finger 5	5380.120538	1.104128156	2.149689297	4.12E-05	0.00062617
CPEB3	.	101084993	protein_coding	XP_023096495.1; XP_023096496.1; XP_023096505.1; XP_023096492.1; XP_023096501.1; XP_023096499.1; XP_023096498.1; XP_023096503.1; XP_023096502.1; XP_023096493.1; XP_023096504.1; XP_023096494.1; XP_023096500.1; XP_023096506.1; XP_023096497.1	cytoplasmic polyadenylation element binding protein 3	1023.702687	2.031591767	4.088557038	2.18E-09	1.88E-07
SLIT1	.	101098258	protein_coding	XP_019669190.1	slit guidance ligand 1	140.7865212	1.625068181	3.084567422	0.001359486	0.009286492
CD2H10orf62	.	102899683	protein_coding	XP_006938116.1	chromosome D2 C10orf62 homolog	3471.476336	3.133775824	8.777291519	1.56E-09	1.45E-07
CPN1	.	101090390	protein_coding	XP_003994361.2	carboxypeptidase N subunit 1	307.4776611	1.102968792	2.147962479	0.004320445	0.022394186
POLL	.	101084138	protein_coding	XP_011285756.1; XP_011285755.1	DNA polymerase lambda	300.9702143	1.114860845	2.165741184	0.000225003	0.002335148
TRIM8	.	101082095	protein_coding	NP_001277179.1	tripartite motif containing 8	162.2389738	-1.104719578	-2.150570726	0.000366548	0.003388909
COL17A1	.	101096849	protein_coding	XP_006938218.2; XP_019669344.2; XP_019669345.2	collagen type XVII alpha 1 chain	265.4854351	-1.301262329	-2.464444222	0.009611897	0.040669123
CFAP43	.	101089897	protein_coding	XP_006938219.3; XP_023096659.1; XP_023096661.1; XP_023096660.1	cilia and flagella associated protein 43	2149.073216	1.417929405	2.672017405	0.000205684	0.002170941
GSTO2	.	101090141	protein_coding	XP_023096662.1; XP_006938220.1; XP_019669352.1; XP_003994441.2; XP_019669351.1	glutathione S-transferase omega 2	889.9181368	1.939688533	3.836228174	9.80E-07	3.01E-05
LOC109492676	.	109492676	lncRNA	.	uncharacterized LOC109492676	96.91252445	1.956948371	3.882398939	0.000298833	0.002916914
CFAP58	.	101090804	protein_coding	XP_023096664.1; XP_019669355.2	cilia and flagella associated protein 58	1153.87749	1.714376381	3.281547647	6.64E-05	0.000920691
LOC102900465	.	102900465	protein_coding	XP_023096068.1	translation initiation factor IF-2-like	77.0232088	-1.549472676	-2.927101302	0.000806189	0.006239056
XPNPEP1	.	101091311	protein_coding	XP_023096675.1; XP_023096672.1; XP_023096673.1; XP_023096671.1; XP_023096674.1	X-prolyl aminopeptidase 1	3729.906417	1.040894938	2.057503576	2.57E-05	0.000426636
GFRA1	.	101085242	protein_coding	XP_023096745.1; XP_023096746.1; XP_023096743.1	GDNF family receptor alpha 1	222.9777737	-1.128053666	-2.185636778	0.001341389	0.009194851
CD2H10orf82	.	101083972	protein_coding	XP_019669447.2; XP_003994491.3; XP_019669448.2	chromosome D2 C10orf82 homolog	862.5967357	2.707284821	6.530913595	2.28E-06	5.96E-05
ENO4	.	101085751	protein_coding	XP_023096756.1; XP_023096754.1; XP_023096755.1; XP_023096753.1	enolase family member 4	566.5471234	1.196217987	2.291381992	8.13E-05	0.00107808
KCNK18	.	101084487	protein_coding	XP_003994493.2	potassium two pore domain channel subfamily K member 18	106.9574343	1.426388301	2.687730156	0.000195231	0.002096229
LOC109492718	.	109492718	lncRNA	.	uncharacterized LOC109492718	70.10022935	1.030356783	2.042529313	0.000340974	0.003217199
HTRA1	.	101095920	protein_coding	XP_023096805.1	HtrA serine peptidase 1	7700.324964	-1.006786202	-2.009429834	0.00264627	0.015504763
LOC102901995	.	102901995	misc_RNA	.	uncharacterized LOC102901995	299.7829613	1.887957417	3.701108467	1.06E-06	3.21E-05
CPXM2	.	101097920	protein_coding	XP_023096820.1; XP_006938314.2; XP_023096821.1; XP_023096819.1	carboxypeptidase X, M14 family member 2	764.26937	-1.040627072	-2.057121593	0.001548633	0.010242489
LOC109492773	.	109492773	lncRNA	.	uncharacterized LOC109492773	22.28224057	1.596808067	3.024733563	0.00109568	0.007891301
FANK1	.	101081085	protein_coding	XP_023096848.1; XP_023096849.1	fibronectin type III and ankyrin repeat domains 1	1150.733062	1.094690197	2.135672154	0.006146534	0.029244962
CD2H10orf90	.	101081577	misc_RNA	.	chromosome D2 C10orf90 homolog	1281.375072	2.853948544	7.229763947	6.43E-14	3.47E-11
DPYSL4	.	101086601	protein_coding	XP_023096905.1; XP_023096904.1	dihydropyrimidinase like 4	871.6385497	2.146411545	4.427252154	5.41E-05	0.000781815
LRRC27	.	101087354	protein_coding	XP_023096909.1; XP_019669588.2; XP_019669586.2; XP_006938346.3; XP_019669584.2; XP_023096912.1; XP_023096910.1; XP_023096906.1; XP_023096911.1; XP_019669583.2; XP_023096908.1	leucine rich repeat containing 27	1200.380787	1.432918302	2.699923073	1.19E-05	0.000228035
PWWP2B	.	101087612	protein_coding	XP_023096918.1; XP_023096916.1; XP_023096919.1; XP_023096915.1; XP_023096917.1	PWWP domain containing 2B	184.8182086	1.275092886	2.420143991	0.007537248	0.034072316
INPP5A	.	101083037	protein_coding	XP_019669592.1; XP_019669591.1; XP_019669594.1; XP_003994573.1; XP_019669593.1	inositol polyphosphate-5-phosphatase A	1736.231748	-1.044132301	-2.062125734	1.74E-07	7.10E-06
CFAP46	.	101087873	protein_coding	XP_023096924.1	cilia and flagella associated protein 46	1679.434488	1.040799667	2.057367709	1.91E-05	0.00033635
LOC102901922	.	102901922	protein_coding	XP_019669599.1	sperm flagellar protein 1-like	2026.18438	1.200143328	2.297624962	5.28E-08	2.70E-06
LOC111559102	.	111559102	protein_coding	XP_023105441.1	serine-rich coiled-coil domain-containing protein 2-like	58.85246715	1.61279863	3.058445631	2.72E-05	0.000447863
ZNF140	.	101095199	protein_coding	XP_023096986.1; XP_019669952.2; XP_006938382.2; XP_019669953.2; XP_006938383.2; XP_019669950.2; XP_023096985.1; XP_019669951.2; XP_023096984.1	zinc finger protein 140	1092.370476	1.652388198	3.143535809	0.000460646	0.004022172
P2RX2	.	751616	protein_coding	XP_023097000.1; XP_023097002.1; XP_023097001.1; XP_023096999.1; XP_023097003.1	purinergic receptor P2X 2	144.4035541	1.558259021	2.944982419	0.000853941	0.006537038
MMP17	.	101098897	protein_coding	XP_023097030.1; XP_023097028.1; XP_023097026.1; XP_023097025.1; XP_023097029.1; XP_023097027.1	matrix metallopeptidase 17	109.3676588	1.813849693	3.515791932	1.02E-07	4.70E-06
GLT1D1	.	101081677	protein_coding	XP_023097043.1; XP_006938427.1	glycosyltransferase 1 domain containing 1	532.8163829	1.038274739	2.053770163	0.006333964	0.029912193
UBC	.	101099660	protein_coding	XP_023097051.1	ubiquitin C	16818.93945	1.217855644	2.326007331	3.09E-09	2.49E-07
CCDC92	.	101084488	protein_coding	XP_023097083.1; XP_006938436.1	coiled-coil domain containing 92	1722.357544	1.351183002	2.551212378	1.79E-08	1.07E-06
CD3H12orf65	.	101087355	protein_coding	XP_023097107.1; XP_003994662.1; XP_006938471.1; XP_006938470.1	chromosome D3 C12orf65 homolog	212.4591797	1.006073334	2.008437175	8.04E-05	0.001068851
CCDC62	.	101090969	protein_coding	XP_011286147.2	coiled-coil domain containing 62	3404.452144	1.245790731	2.37148498	0.005681943	0.027526123
CLIP1	.	101091733	protein_coding	XP_023097140.1; XP_023097145.1; XP_023097144.1; XP_023097131.1; XP_023097130.1; XP_023097143.1; XP_023097142.1; XP_023097141.1; XP_023097135.1; XP_023097134.1; XP_023097132.1; XP_023097139.1; XP_023097133.1; XP_023097138.1; XP_023097137.1; XP_023097129.1; XP_023097128.1; XP_023097136.1	CAP-Gly domain containing linker protein 1	3515.82312	1.076112397	2.108347096	4.58E-05	0.000680346
LRRC43	.	101095200	protein_coding	XP_023097146.1	leucine rich repeat containing 43	259.1269766	1.655699539	3.150759288	5.72E-07	1.93E-05
TMEM120B	.	101093967	protein_coding	XP_003994685.1	transmembrane protein 120B	338.8844519	-1.326746353	-2.508363363	3.34E-07	1.23E-05
MORN3	.	101094213	protein_coding	XP_023097159.1; XP_003994686.1; XP_019670060.1; XP_019670061.1	MORN repeat containing 3	2696.406516	3.246145881	9.48827537	3.39E-12	8.21E-10
P2RX7	.	101097922	protein_coding	XP_011286132.1; XP_003994699.1; XP_019670072.1; XP_019670069.1; XP_019670071.1; XP_019670070.1	purinergic receptor P2X 7	88.22444729	2.529615438	5.774177422	0.006790785	0.03158265
CCDC63	.	101081255	protein_coding	XP_006938533.2; XP_023097182.1; XP_019670098.1	coiled-coil domain containing 63	855.4454502	1.926660346	3.801741254	3.72E-05	0.000577427
ALDH2	.	101082267	protein_coding	XP_003994722.1	aldehyde dehydrogenase 2 family (mitochondrial)	5213.159736	-1.070383861	-2.099992043	0.000565512	0.004686258
LOC109493196	.	109493196	lncRNA	.	uncharacterized LOC109493196	21.16690035	1.619872248	3.07347819	0.0021769	0.013271815
PTPN11	.	101085500	protein_coding	XP_023097205.1; XP_023097204.1	protein tyrosine phosphatase, non-receptor type 11	2578.032509	-1.00544541	-2.007563206	7.73E-05	0.001035745
LOC102902475	.	102902475	lncRNA	.	uncharacterized LOC102902475	42.31855342	1.131847426	2.191391768	0.003938735	0.020814824
CFAP73	.	101088881	protein_coding	XP_019670134.2; XP_023097212.1; XP_023097213.1	cilia and flagella associated protein 73	38.1483974	1.483763358	2.796773379	0.000890217	0.006738958
IQCD	.	101086425	protein_coding	XP_006938558.1; XP_006938557.1	IQ motif containing D	2499.878509	1.999155856	3.99766022	1.08E-05	0.000209789
SDS	.	101086928	protein_coding	XP_003994740.1	serine dehydratase	1023.996598	-1.575418088	-2.980218459	0.000187427	0.002029998
TESC	.	101100090	protein_coding	XP_019670150.1	tescalcin	807.5332762	-1.099161752	-2.142301823	0.002636956	0.01546498
LOC111557418	.	111557418	snRNA	.	U4 spliceosomal RNA	64.75041265	2.332601839	5.037129559	5.85E-05	0.000830093
OASL	.	101099083	protein_coding	XP_003994783.1	2'-5'-oligoadenylate synthetase like	252.296148	1.663312421	3.167429307	5.36E-06	0.000120367
LOC109493253	.	109493253	lncRNA	.	uncharacterized LOC109493253	24.33823061	2.328223548	5.021866052	0.000663934	0.005338191
ACACB	.	101086680	protein_coding	XP_006938712.2; XP_006938713.2; XP_019670213.2; XP_003994907.2; XP_006938711.2	acetyl-CoA carboxylase beta	3058.794962	1.231352127	2.347869344	2.95E-05	0.000479107
LOC111557283	.	111557283	lncRNA	.	uncharacterized LOC111557283	17.44323476	1.400867475	2.640603107	0.009331305	0.039802597
GIT2	.	101093054	protein_coding	XP_023097288.1; XP_023097294.1; XP_023097287.1; XP_023097305.1; XP_023097297.1; XP_023097293.1; XP_023097304.1; XP_023097302.1; XP_023097300.1; XP_023097301.1; XP_023097298.1; XP_023097290.1; XP_023097286.1; XP_023097299.1; XP_023097306.1; XP_023097296.1; XP_023097292.1; XP_023097289.1; XP_023097295.1; XP_023097303.1; XP_023097291.1	GIT ArfGAP 2	3799.968004	1.241026585	2.36366665	5.47E-06	0.000121674
LOC101083623	.	101083623	protein_coding	XP_003994895.2	glutathione S-transferase theta-4-like	460.9688356	2.822698009	7.074842392	1.88E-06	5.10E-05
LRRC75B	.	101092055	protein_coding	XP_023097311.1	leucine rich repeat containing 75B	128.6927742	-1.17451677	-2.257172644	0.001416796	0.009596358
RSPH14	.	101101170	protein_coding	XP_003994879.1; XP_023097317.1	radial spoke head 14 homolog	472.434318	1.338136782	2.528245889	0.00062899	0.005119945
LOC102899532	.	102899532	lncRNA	.	uncharacterized LOC102899532	128.9475678	2.413729958	5.328501825	6.24E-08	3.14E-06
OSBP2	.	101094052	protein_coding	XP_019670327.1; XP_019670328.1; XP_023097343.1	oxysterol binding protein 2	2921.411001	2.135802448	4.394815035	1.19E-11	2.32E-09
CD3H5orf52	.	101095381	protein_coding	XP_006938655.3	chromosome D3 C5orf52 homolog	216.7774522	1.433738238	2.701457973	0.0007068	0.005601979
SEC14L2	.	101091734	protein_coding	XP_006938650.1; XP_003994839.1; XP_006938651.2; XP_006938649.1	SEC14 like lipid binding 2	801.7389338	1.370138109	2.584953107	0.000454682	0.003987145
CCDC157	.	101091230	protein_coding	XP_019670354.1; XP_019670343.1; XP_019670351.1; XP_019670347.1; XP_019670340.1; XP_019670341.1; XP_019670350.1; XP_019670346.1; XP_019670349.1; XP_019670348.1; XP_019670345.1; XP_019670344.1; XP_019670342.1; XP_019670352.1; XP_019670353.1	coiled-coil domain containing 157	3653.704706	1.664276573	3.169546806	0.010888916	0.044663753
LIF	.	101090296	protein_coding	XP_006938643.1; XP_003994833.1	LIF, interleukin 6 family cytokine	112.1939799	-1.059122267	-2.083663439	0.003006602	0.016904666
NEFH	.	101087272	protein_coding	XP_023097363.1; XP_023097364.1; XP_023097365.1; XP_023097366.1; XP_023097362.1	neurofilament heavy	217.7384232	-1.014413164	-2.02008103	0.00149834	0.010014359
ZNRF3	.	101086348	protein_coding	XP_003994815.2; XP_006938613.1; XP_006938616.1; XP_023097380.1; XP_023097381.1; XP_006938615.1	zinc and ring finger 3	1703.414054	1.457639253	2.746585596	0.000427007	0.00382662
LOC102899825	.	102899825	lncRNA	.	uncharacterized LOC102899825	48.50100858	1.07127266	2.10128618	0.006764339	0.031491529
CRYBB1	.	101084490	protein_coding	XP_019670409.1; XP_011286023.1; XP_019670410.1	crystallin beta B1	96.92376868	2.96926981	7.831397682	0.003716506	0.019897866
GRK3	.	101090393	protein_coding	XP_023097401.1; XP_019670429.1; XP_023097402.1; XP_023097400.1	G protein-coupled receptor kinase 3	1148.874994	1.689663577	3.225814719	9.88E-12	1.97E-09
TBX1	.	101080486	protein_coding	XP_023097433.1	T-box 1	286.741773	1.535665096	2.899220569	0.000333778	0.003173739
Sep-05	.	105260036	protein_coding	XP_023097435.1; XP_023097434.1; XP_011278166.2	septin 5	4085.745712	1.350511833	2.550025782	1.43E-05	0.000264917
CLDN5	.	101081005	protein_coding	XP_011286194.1	claudin 5	92.78820026	1.117836939	2.17021344	0.00031032	0.003003518
TSSK2	.	101099155	protein_coding	XP_003994987.1	testis specific serine kinase 2	2659.087567	3.067513738	8.383273734	6.69E-09	4.88E-07
LOC102900693	.	102900693	protein_coding	XP_006938772.3	coiled-coil domain-containing protein 74B-like	963.4061879	1.778741389	3.431266992	2.04E-12	5.51E-10
TMEM191C	.	102901655	protein_coding	XP_011286224.1; XP_006938792.1; XP_011286223.1	transmembrane protein 191C	490.0707188	2.524680132	5.754458324	3.54E-08	1.91E-06
CCDC116	.	101091564	protein_coding	XP_023097476.1; XP_006938793.1; XP_006938795.1	coiled-coil domain containing 116	1145.022952	2.163071619	4.478673882	3.47E-08	1.87E-06
LOC101086852	.	101086852	protein_coding	XP_023097477.1; XP_011286221.2	uncharacterized LOC101086852	1622.304914	2.155599954	4.455538951	8.35E-14	4.15E-11
MMP11	.	101089148	protein_coding	XP_003995028.2	matrix metallopeptidase 11	246.948777	-1.178333098	-2.263151395	0.001847078	0.011770584
DERL3	.	101089806	protein_coding	XP_019670508.1; XP_003995031.1; XP_006938805.1	derlin 3	90.05636322	1.082876951	2.118255994	3.06E-05	0.000493665
CEP76	.	111557232	protein_coding	XP_023096965.1	centrosomal protein 76	901.7476548	1.632009849	3.099444884	4.19E-07	1.49E-05
SPIRE1	.	101097181	protein_coding	XP_023097496.1; XP_023097499.1; XP_023097497.1; XP_023097498.1; XP_023097495.1	spire type actin nucleation factor 1	2939.238638	1.158285685	2.23192057	8.96E-08	4.21E-06
LOC109493318	.	109493318	lncRNA	.	uncharacterized LOC109493318	111.9005435	1.995600765	3.987821307	1.72E-06	4.76E-05
LOC109493321	.	109493321	lncRNA	.	uncharacterized LOC109493321	180.0942352	1.190625628	2.282517037	0.009650587	0.040795261
TXNDC2	.	101100601	protein_coding	XP_006938845.2; XP_003995066.2	thioredoxin domain containing 2	270.5652233	2.653285082	6.290981336	2.89E-07	1.09E-05
LOC109493326	.	109493326	lncRNA	.	uncharacterized LOC109493326	74.21312322	-1.207446028	-2.30928467	0.001265126	0.008807963
EPB41L3	.	101083805	protein_coding	XP_019670586.2	erythrocyte membrane protein band 4.1 like 3	2074.205824	1.675391603	3.194060418	0.00070879	0.005615325
DLGAP1	.	101084321	protein_coding	XP_023097557.1; XP_023097556.1; XP_023097555.1; XP_023097554.1; XP_023097550.1; XP_023097548.1; XP_023097551.1; XP_023097549.1; XP_023097558.1; XP_023097553.1; XP_023097552.1	DLG associated protein 1	397.9112219	-1.1041872	-2.149777277	0.000422143	0.003788565
ENOSF1	.	101090970	protein_coding	XP_003995102.1; XP_023097565.1; XP_023097566.1	enolase superfamily member 1	344.3789889	-1.361810773	-2.570075556	0.00027562	0.002727998
LOC102902476	.	102902476	lncRNA	.	uncharacterized LOC102902476	620.848142	2.88034699	7.363271968	4.78E-08	2.48E-06
DSC2	.	101085157	protein_coding	XP_011286362.1; XP_019670674.1	desmocollin 2	228.4432512	-1.993262937	-3.981364441	0.004900748	0.024644528
DSC1	.	101083463	protein_coding	XP_019670677.1; XP_003995144.1; XP_019670678.1; XP_006938894.1	desmocollin 1	79.60989145	-1.626495279	-3.087620153	1.61E-09	1.49E-07
DSG2	.	101088118	protein_coding	XP_023097618.1	desmoglein 2	590.1995609	-1.222787263	-2.333972015	0.003373373	0.018486164
RNF138	.	101086428	protein_coding	XP_023097624.1; XP_023097623.1; XP_023097625.1; XP_023097626.1; XP_023097622.1; XP_023097621.1	ring finger protein 138	2535.224774	1.940775523	3.839119648	7.14E-10	7.86E-08
CCDC178	.	101096359	protein_coding	XP_023097634.1; XP_023097633.1; XP_019670695.1; XP_023097631.1; XP_023097632.1	coiled-coil domain containing 178	1124.612145	1.558315981	2.945098692	0.004918612	0.024691397
LOC111557321	.	111557321	lncRNA	.	uncharacterized LOC111557321	24.63974826	1.576370981	2.982187528	0.007492357	0.03398427
ASXL3	.	101096611	protein_coding	XP_023097636.1; XP_023097637.1; XP_023097638.1; XP_023097635.1	additional sex combs like 3, transcriptional regulator	483.9409401	1.664932688	3.170988594	0.004595994	0.023419563
NOL4	.	101089651	protein_coding	XP_003995163.2; XP_019670697.1; XP_003995161.1; XP_019670700.1; XP_019670699.1; XP_019670701.1	nucleolar protein 4	225.3381909	1.155729441	2.227969435	0.006837465	0.031751544
INO80C	.	101094214	protein_coding	XP_019670737.1; XP_003995185.1	INO80 complex subunit C	445.27777	1.458612567	2.748439205	0.000499749	0.004288232
FHOD3	.	101098341	protein_coding	XP_023097659.1; XP_023097661.1; XP_023097657.1; XP_023097651.1; XP_023097649.1; XP_023097648.1; XP_023097652.1; XP_023097653.1; XP_023097650.1; XP_023097656.1; XP_023097655.1; XP_023097654.1; XP_023097662.1; XP_023097658.1; XP_023097660.1	formin homology 2 domain containing 3	848.6183608	-1.177500671	-2.261845946	0.002198217	0.013369697
TPGS2	.	101095863	protein_coding	XP_006938920.1; XP_003995191.1; XP_006938922.1; XP_006938921.1	tubulin polyglutamylase complex subunit 2	7311.490384	1.638338274	3.113070554	0.000633664	0.005144325
KATNAL2	.	101086184	protein_coding	XP_023097729.1; XP_006938942.1; XP_023097730.1; XP_006938941.1	katanin catalytic subunit A1 like 2	849.7402661	1.532641903	2.893151563	0.011858479	0.047641277
DYM	.	101088525	protein_coding	XP_019670806.1	dymeclin	10425.83322	1.161522499	2.236933702	3.69E-06	8.92E-05
MRO	.	101092300	protein_coding	XP_023097767.1; XP_023097765.1; XP_023097766.1; XP_023097764.1; XP_023097762.1; XP_023097763.1; XP_011286290.1; XP_023097769.1	maestro	3639.083313	-1.003767705	-2.005229974	2.43E-05	0.000409254
MEX3C	.	101095137	protein_coding	XP_023097773.1	mex-3 RNA binding family member C	2823.990592	1.135583571	2.197074166	0.00066183	0.005329669
STARD6	.	101096360	protein_coding	XP_011286415.1; XP_019670853.1; XP_019670856.1; XP_019670852.1; XP_019670855.1; XP_006938980.1; XP_019670858.1	StAR related lipid transfer domain containing 6	906.5994607	1.740324118	3.34110221	6.01E-07	2.00E-05
GRP	.	109493482	protein_coding	XP_023097815.1; XP_023097816.1	gastrin releasing peptide	45.86830475	-1.793373002	-3.46624349	0.000148936	0.001705571
LOC102902413	.	102902413	lncRNA	.	uncharacterized LOC102902413	284.0154974	1.595615333	3.022233928	3.84E-08	2.04E-06
PIGN	.	101082599	protein_coding	XP_019670938.1; XP_019670937.1; XP_006939018.1; XP_019670941.1; XP_019670940.1; XP_006939019.1; XP_006939020.1; XP_023097834.1; XP_006939021.1; XP_011286443.1; XP_006939022.1; XP_019670939.1	phosphatidylinositol glycan anchor biosynthesis class N	3439.580933	1.091361543	2.130750311	0.008572302	0.037407147
TNFRSF11A	.	101090651	protein_coding	XP_023096972.1	TNF receptor superfamily member 11a	149.6598099	-1.159193851	-2.23332599	0.006008116	0.02878008
PHLPP1	.	101091156	protein_coding	XP_023097840.1	PH domain and leucine rich repeat protein phosphatase 1	1014.805168	1.551472198	2.93116097	0.0009648	0.007159071
LOC109493505	.	109493505	lncRNA	.	uncharacterized LOC109493505	118.4856102	1.616699625	3.066726748	0.000540065	0.004536743
FBXO15	.	101098494	protein_coding	XP_011286432.2; XP_011286431.2; XP_023097874.1	F-box protein 15	765.1984356	1.496828183	2.822215556	7.82E-06	0.000161988
LOC102901512	.	102901512	lncRNA	.	uncharacterized LOC102901512	96.73114758	1.72807612	3.312857435	1.51E-07	6.41E-06
SALL3	.	101100758	protein_coding	XP_023097889.1	spalt like transcription factor 3	136.8687171	-1.433195706	-2.700442269	0.009211829	0.039393537
PQLC1	.	101097023	protein_coding	XP_023097904.1; XP_023097903.1; XP_023097906.1; XP_019671031.1; XP_023097905.1	PQ loop repeat containing 1	547.6007286	1.594028751	3.0189121	0.000113068	0.001388243
LOC102902085	.	102902085	protein_coding	XP_006939048.1; XP_023097908.1; XP_019671044.1; XP_019671040.1; XP_023097907.1; XP_019671043.1; XP_019671038.1; XP_011286417.2; XP_019671045.1; XP_019671039.1; XP_019671042.1	probable 2-ketogluconate reductase	249.4008137	1.21513728	2.321628734	7.62E-05	0.001027309
CENPP	.	101091409	protein_coding	XP_023098965.1; XP_023098958.1; XP_023098960.1; XP_023098959.1; XP_023098961.1; XP_023098962.1; XP_023098963.1; XP_023098964.1	centromere protein P	504.9773374	1.649265686	3.136739423	7.03E-08	3.45E-06
FGD3	.	101091907	protein_coding	XP_006939073.1; XP_019671211.1; XP_019671210.1; XP_003995384.1; XP_006939074.1; XP_019671209.1	FYVE, RhoGEF and PH domain containing 3	400.8090677	1.304736979	2.470386851	0.002322788	0.013956468
NINJ1	.	101092405	protein_coding	XP_023098972.1; XP_023098973.1	ninjurin 1	634.3201098	-1.21038268	-2.313990081	3.22E-05	0.000515644
PHF2	.	101092898	protein_coding	XP_023098976.1	PHD finger protein 2	11059.64842	1.152049477	2.22229367	0.006233088	0.02954969
LOC109493662	.	109493662	lncRNA	.	uncharacterized LOC109493662	550.1026601	1.301191254	2.464322813	0.003069577	0.017190377
LOC109493664	.	109493664	lncRNA	.	uncharacterized LOC109493664	107.4974196	-1.044324251	-2.062400117	0.01062692	0.043843498
ROR2	.	101087689	protein_coding	XP_003995372.1; XP_023099030.1	receptor tyrosine kinase like orphan receptor 2	258.6721909	-1.19089232	-2.282939014	0.002880439	0.016406093
LOC109493681	.	109493681	lncRNA	.	uncharacterized LOC109493681	38.80050732	-1.146642621	-2.213980663	0.003407255	0.018617336
LOC101096613	.	101096613	protein_coding	XP_023099033.1	spermatogenesis-associated protein 31E1	468.297416	2.004355957	4.012095529	4.45E-05	0.000666767
JAK2	.	101088959	protein_coding	XP_019671273.1; XP_019671274.1; XP_019671272.1; XP_023099046.1; XP_023099047.1	Janus kinase 2	963.8955143	1.376813403	2.596941297	3.34E-08	1.83E-06
SPATA6L	.	101089471	protein_coding	XP_023099055.1; XP_006939109.3; XP_023099056.1; XP_023099054.1; XP_006939107.3	spermatogenesis associated 6 like	1356.40875	2.26748321	4.814824491	1.51E-09	1.41E-07
PLPP6	.	105261082	protein_coding	XP_023099058.1; XP_023099059.1; XP_023099057.1; XP_023099060.1	phospholipid phosphatase 6	255.8971837	1.167108968	2.24561245	0.000251246	0.002542893
RFX3	.	101089969	protein_coding	XP_023099066.1; XP_023099069.1; XP_019671280.1; XP_019671282.1; XP_023099065.1; XP_019671279.1; XP_019671285.1; XP_019671286.1; XP_019671283.1; XP_023099067.1; XP_023099068.1	regulatory factor X3	815.6046541	1.314054678	2.486393569	0.000205889	0.002171061
LOC111557610	.	111557610	lncRNA	.	uncharacterized LOC111557610	32.28242103	-1.741056872	-3.342799607	0.010464792	0.043293078
MAMDC2	.	101086185	protein_coding	XP_019671308.1; XP_011286527.1; XP_019671306.1; XP_003995424.2; XP_019671309.1; XP_011286526.1	MAM domain containing 2	845.1649116	1.321096832	2.498559947	0.000128623	0.001528966
LOC105261078	.	105261078	lncRNA	.	uncharacterized LOC105261078	61.68199164	1.317205213	2.491829251	0.000523366	0.004420709
GNA14	.	101094457	protein_coding	XP_003995470.1; XP_019671347.1	G protein subunit alpha 14	1335.442781	-1.459517614	-2.750163926	5.36E-05	0.000777682
LOC111557630	.	111557630	lncRNA	.	uncharacterized LOC111557630	115.7493149	1.447943813	2.728189416	4.78E-05	0.000703131
LOC111556292	.	111556292	protein_coding	XP_023099162.1	putative spermatogenesis-associated protein 31D3	2252.99589	1.807202919	3.499631257	7.67E-07	2.45E-05
GKAP1	.	101099157	protein_coding	XP_006939188.1; XP_006939189.1	G kinase anchoring protein 1	6223.242505	1.045893564	2.064644744	0.000840863	0.006458067
KIF27	.	101099408	protein_coding	XP_023097983.1; XP_023097982.1; XP_023097980.1; XP_023097981.1; XP_023097979.1	kinesin family member 27	3193.871543	1.842575973	3.586498365	2.79E-06	7.03E-05
LOC111557454	.	111557454	lncRNA	.	uncharacterized LOC111557454	39.05186248	1.686975383	3.21980961	0.011309463	0.046000598
PTCH1	.	101085077	protein_coding	XP_019671431.1; XP_023098014.1; XP_023098013.1; XP_023098015.1; XP_011286598.1	patched 1	1557.389548	-1.393667411	-2.627457469	0.000134103	0.001576972
HABP4	.	101089654	protein_coding	XP_023098025.1; XP_023098024.1; XP_023098023.1; XP_023098022.1; XP_023098026.1	hyaluronan binding protein 4	3324.223206	1.100828824	2.144778741	1.12E-06	3.35E-05
LOC101086855	.	101086855	pseudogene	.	.	20.89000815	-1.181565087	-2.26822709	0.007234785	0.033111393
KIAA2026	.	101099409	misc_RNA	.	KIAA2026 ortholog	1553.287558	-1.011872115	-2.016526151	0.007839007	0.035120834
GLDC	.	101100163	protein_coding	XP_011286630.1	glycine decarboxylase	151.9233749	1.441895005	2.716774843	3.63E-05	0.000566815
CCDC171	.	101081008	protein_coding	XP_019671552.1; XP_011286648.1; XP_011286651.1; XP_011286647.1; XP_011286650.1; XP_019671556.1; XP_011286649.1; XP_019671553.1	coiled-coil domain containing 171	2163.993473	1.17554417	2.258780638	1.69E-05	0.000303023
SH3GL2	.	101081505	protein_coding	XP_023098107.1	SH3 domain containing GRB2 like 2, endophilin A1	372.3727054	-1.167301735	-2.24591252	0.000255459	0.002575612
SLC24A2	.	101098994	protein_coding	XP_019671595.1; XP_023098118.1; XP_023098119.1; XP_023098117.1; XP_023098116.1	solute carrier family 24 member 2	409.4529867	1.572859608	2.974938013	3.27E-07	1.21E-05
CDKN2A	p16	101089220	protein_coding	NP_001277177.1	cyclin dependent kinase inhibitor 2A	67.03398694	2.333464097	5.040141008	0.005102456	0.025401717
DDX58	.	101095926	protein_coding	XP_019671637.1; XP_006939262.1; XP_006939261.1	DExD/H-box helicase 58	2841.305334	1.414128791	2.664987545	0.001402098	0.009516454
AQP7	.	101101423	protein_coding	XP_006939273.1; XP_006939277.1; XP_011286891.1; XP_019671646.1; XP_019671643.1; XP_011286892.1; XP_011286895.1; XP_019671647.1	aquaporin 7	761.6146092	2.363864585	5.147473812	2.27E-05	0.00038903
DNAI1	.	101083042	protein_coding	XP_003995618.1	dynein axonemal intermediate chain 1	511.8950856	1.920663829	3.785972229	0.00792079	0.035378885
LOC109493845	.	109493845	lncRNA	.	uncharacterized LOC109493845	24.73219356	1.969287411	3.915746611	0.001070503	0.007754628
LOC109493846	.	109493846	protein_coding	XP_019671695.1; XP_019671693.1; XP_019671694.1; XP_019671697.1; XP_019671696.1	uncharacterized LOC109493846	394.6728613	1.723067604	3.301376332	8.10E-06	0.000166966
DNAJB5	.	101088032	protein_coding	XP_019671685.1; XP_023098176.1; XP_006939308.1; XP_003995639.1; XP_019671686.1; XP_019671684.1; XP_006939307.1; XP_023098175.1	DnaJ heat shock protein family (Hsp40) member B5	404.5104323	1.388434244	2.617944012	3.10E-09	2.49E-07
FAM214B	.	101089152	protein_coding	XP_019671723.1; XP_006939314.1; XP_006939315.1; XP_003995644.1; XP_006939316.1	family with sequence similarity 214 member B	1095.710204	1.572514677	2.974226826	2.68E-06	6.81E-05
LOC101086263	.	101086263	protein_coding	XP_019671717.1; XP_019671722.1; XP_019671718.1; XP_006939326.2	phospholipid-transporting ATPase FetA-like	793.7260159	1.373906238	2.591713487	0.000514913	0.004373433
RUSC2	.	101092302	protein_coding	XP_003995653.1; XP_019671715.1; XP_006939324.1; XP_019671714.1	RUN and SH3 domain containing 2	4153.851255	1.120837394	2.174731654	0.00181805	0.011630967
CD72	.	101086759	protein_coding	XP_023098189.1; XP_023098190.1; XP_023098191.1	CD72 molecule	108.5350348	-1.471114973	-2.7723607	0.000147637	0.001692803
GBA2	.	101093307	protein_coding	XP_003995657.2; XP_019671731.1	glucosylceramidase beta 2	3669.883501	1.28992689	2.445156641	3.49E-06	8.55E-05
SPAG8	.	101088033	protein_coding	XP_006939332.1; XP_006939333.1; XP_023098198.1; XP_019671737.1; XP_019671738.1; XP_023098197.1	sperm associated antigen 8	751.021078	1.250591832	2.379390119	0.000375298	0.003448987
FAM221B	.	101094797	protein_coding	XP_023098201.1; XP_023098200.1	family with sequence similarity 221 member B	1412.109658	2.593252376	6.034575867	1.89E-09	1.70E-07
RNF38	.	101098996	protein_coding	XP_023098210.1; XP_023098215.1; XP_023098218.1; XP_023098213.1; XP_023098207.1; XP_023098209.1; XP_023098211.1; XP_023098208.1; XP_023098206.1; XP_023098212.1; XP_023098217.1; XP_023098216.1	ring finger protein 38	8722.107194	1.843375708	3.588487034	1.62E-06	4.55E-05
LOC109493857	.	109493857	lncRNA	.	uncharacterized LOC109493857	65.24769899	1.185652774	2.274662927	0.007005058	0.032333742
FRMPD1	.	101080582	protein_coding	XP_023098225.1; XP_023098223.1; XP_023098224.1; XP_023098227.1; XP_003995695.1; XP_023098222.1; XP_023098228.1; XP_023098229.1; XP_023098226.1	FERM and PDZ domain containing 1	1140.625092	-1.232137853	-2.349148399	0.00091608	0.006889343
LOC109493862	.	109493862	lncRNA	.	uncharacterized LOC109493862	72.58028281	1.705451188	3.26130911	2.67E-05	0.000441078
CCDC180	.	101091315	misc_RNA	.	coiled-coil domain containing 180	740.4314717	1.577899577	2.985348955	0.002545242	0.014989279
TDRD7	.	101082100	protein_coding	XP_023098240.1; XP_023098241.1; XP_023098242.1; XP_023098243.1; XP_023098244.1; XP_019671773.1	tudor domain containing 7	4768.396367	1.23346353	2.351307998	7.34E-05	0.000996388
HEMGN	.	101083119	protein_coding	XP_019671777.1; XP_019671776.1; XP_023098254.1	hemogen	7715.376004	2.834613691	7.133517767	1.38E-05	0.000256742
LOC109493886	.	109493886	lncRNA	.	uncharacterized LOC109493886	78.46431003	1.062444803	2.08846766	0.000390469	0.003568785
GRIN3A	.	101098262	protein_coding	XP_019671812.2	glutamate ionotropic receptor NMDA type subunit 3A	366.4324912	-1.332517415	-2.518417402	0.00449996	0.023087365
FSD1L	.	101084399	protein_coding	XP_006939405.1; XP_019671832.1; XP_006939406.1; XP_019671833.1; XP_019671834.1; XP_023098300.1	fibronectin type III and SPRY domain containing 1 like	1132.850995	1.242914143	2.366761191	0.000392701	0.003580279
LOC109493900	.	109493900	pseudogene	.	.	43.2739798	-1.090046769	-2.128809376	0.004903542	0.024651835
KLF4	.	100379626	protein_coding	XP_023097958.1; NP_001166915.1	Kruppel like factor 4	1532.641341	1.617695475	3.068844349	3.78E-06	9.05E-05
ACTL7B	.	101086856	protein_coding	XP_019671844.1	actin like 7B	3061.36543	2.144648027	4.421843689	1.90E-07	7.61E-06
ZNF483	.	101100513	protein_coding	XP_011286801.1	zinc finger protein 483	1089.087897	-1.116718104	-2.168531056	0.002653257	0.0155366
HSDL2	.	101094216	protein_coding	XP_003995807.1	hydroxysteroid dehydrogenase like 2	2145.321472	1.759693892	3.386262682	5.02E-09	3.76E-07
LOC105261130	.	105261130	pseudogene	.	.	165.7104265	2.35444261	5.113966145	3.42E-09	2.71E-07
SLC31A2	.	101081337	protein_coding	XP_023098349.1; XP_023098350.1; XP_011286791.1; XP_023098352.1	solute carrier family 31 member 2	1076.919548	-1.798698278	-3.479061733	1.78E-06	4.90E-05
CD4H9orf43	.	101082352	protein_coding	XP_019671937.1; XP_019671938.1; XP_006939450.1; XP_019671939.1; XP_019671934.1	chromosome D4 C9orf43 homolog	1707.426746	1.414135341	2.664999646	0.000237465	0.002435607
AMBP	.	100510797	protein_coding	NP_001185483.1	alpha-1-microglobulin/bikunin precursor	152.815833	1.1950325	2.289499897	4.53E-05	0.000675577
AKNA	.	101098751	protein_coding	XP_006939454.2	AT-hook transcription factor	712.3716652	1.695130975	3.238062821	0.000541602	0.004545502
LOC102899736	.	102899736	lncRNA	.	uncharacterized LOC102899736	124.6850704	1.400027475	2.63906608	0.005112448	0.025431563
TNC	.	101083629	protein_coding	XP_011286776.2; XP_023098410.1	tenascin C	1224.87129	1.068616824	2.097421511	0.000697968	0.00554852
BRINP1	.	101085671	protein_coding	XP_019671984.1; XP_006939473.1; XP_006939472.1; XP_006939474.1; XP_011286774.1	BMP/retinoic acid inducible neural specific 1	1728.361408	1.754903057	3.375036389	0.000429933	0.003844582
CDK5RAP2	.	101085931	protein_coding	XP_019671987.1; XP_019671986.1; XP_023098415.1; XP_019671985.1; XP_023098416.1	CDK5 regulatory subunit associated protein 2	4083.248916	1.158149165	2.231709377	2.35E-09	2.01E-07
C5	.	101090401	protein_coding	XP_023098426.1	complement C5	248.9543289	1.392967057	2.626182283	2.20E-06	5.78E-05
LOC102902597	.	102902597	protein_coding	XP_023098434.1; XP_019672012.1	complement C5-like	1195.054651	1.394462361	2.628905642	1.52E-06	4.34E-05
TTLL11	.	101094458	protein_coding	XP_023098452.1	tubulin tyrosine ligase like 11	444.1940889	1.756951437	3.379831767	1.66E-05	0.0002993
LOC109493970	.	109493970	protein_coding	XP_023098085.1	uncharacterized LOC109493970	105.4268185	2.461796125	5.509021619	2.06E-05	0.000358126
LOC109493976	.	109493976	lncRNA	.	uncharacterized LOC109493976	156.4858861	1.579623501	2.98891838	0.000431519	0.003850156
RALGPS1	.	101096017	protein_coding	XP_019672109.1; XP_011286740.1; XP_023098499.1; XP_019672113.1; XP_023098502.1; XP_023098503.1; XP_023098501.1; XP_019672108.2; XP_011286741.1; XP_019672106.2	Ral GEF with PH domain and SH3 binding motif 1	2650.306043	1.351363058	2.551530802	1.12E-07	5.05E-06
LOC109493978	.	109493978	lncRNA	.	uncharacterized LOC109493978	83.33956232	1.008768714	2.012193036	0.002683804	0.015625063
CFAP157	.	101097026	protein_coding	XP_003995970.1	cilia and flagella associated protein 157	882.7381396	1.953509868	3.873156692	0.003352304	0.018409124
TTC16	.	101097524	protein_coding	XP_019672138.1; XP_019672139.1; XP_019672135.1; XP_011286720.1; XP_019672142.1; XP_019672141.1	tetratricopeptide repeat domain 16	600.4643015	1.190838079	2.282853183	0.001473276	0.009911717
LOC109493980	.	109493980	lncRNA	.	uncharacterized LOC109493980	53.58133656	1.205400835	2.306013302	0.000483128	0.004171252
AK1	.	101093653	protein_coding	XP_003995957.2; XP_006939566.1; XP_003995955.1	adenylate kinase 1	1352.203381	1.989607971	3.971290701	1.01E-05	0.000199037
ST6GALNAC6	.	101094218	protein_coding	XP_023098523.1; XP_019672152.1; XP_023098522.1; XP_023098518.1; XP_019672150.1; XP_023098519.1; XP_023098520.1; XP_023098521.1; XP_023098517.1	ST6 N-acetylgalactosaminide alpha-2,6-sialyltransferase 6	1349.655255	-1.15900777	-2.233037951	2.41E-06	6.24E-05
PIP5KL1	.	101094710	protein_coding	XP_023098526.1; XP_023098525.1	phosphatidylinositol-4-phosphate 5-kinase like 1	38.58872801	1.822637204	3.537272107	1.43E-05	0.000264329
CD4H9orf16	.	101098752	protein_coding	XP_003995977.1	chromosome D4 C9orf16 homolog	1696.182519	1.817232314	3.524044921	3.27E-06	8.11E-05
SWI5	.	101092805	protein_coding	XP_019672176.1	SWI5 homologous recombination repair protein	1426.530578	1.228691512	2.3435434	0.000280469	0.002768542
COQ4	.	101099757	protein_coding	XP_003995981.2; XP_019672178.1	coenzyme Q4	731.5526334	-1.067954683	-2.096459098	0.004628357	0.02355835
LOC102902067	.	102902067	lncRNA	.	uncharacterized LOC102902067	62.06676518	1.575701035	2.980803008	3.36E-06	8.32E-05
ODF2	.	101100514	protein_coding	XP_019672181.1; XP_023098577.1; XP_023098571.1; XP_023098568.1; XP_019672183.1; XP_019672186.1; XP_006939585.1; XP_006939584.1; XP_023098574.1; XP_019672185.1; XP_003995987.1; XP_019672180.1; XP_019672189.1; XP_019672187.1; XP_023098573.1; XP_019672188.1; XP_006939583.1; XP_023098567.1; XP_023098566.1; XP_023098569.1; XP_023098576.1; XP_023098570.1; XP_019672184.1; XP_019672182.1	outer dense fiber of sperm tails 2	23655.38113	2.064243864	4.182147265	1.03E-06	3.14E-05
ENDOG	.	768264	protein_coding	XP_003996049.2	endonuclease G	291.1031806	1.313506547	2.48544908	3.96E-06	9.36E-05
CRAT	.	101084660	protein_coding	XP_003996010.1; XP_006939607.1	carnitine O-acetyltransferase	5790.8419	1.05552436	2.078473509	0.000239223	0.002450056
NTMT1	.	101085326	protein_coding	XP_006939611.1; XP_003996013.1; XP_006939610.1; XP_023098598.1; XP_006939612.1	N-terminal Xaa-Pro-Lys N-methyltransferase 1	1182.852713	1.224738435	2.33713073	1.45E-15	1.54E-12
AIF1L	.	101098753	protein_coding	XP_023098630.1; XP_019672231.1; XP_006939620.1	allograft inflammatory factor 1 like	2470.409638	-1.277672823	-2.42447575	0.011853621	0.047632172
FAM78A	.	101087884	protein_coding	XP_023098633.1; XP_023098632.1	family with sequence similarity 78 member A	806.2291313	2.269721797	4.822301311	5.58E-05	0.000799925
CFAP77	.	105261138	protein_coding	XP_023098680.1	cilia and flagella associated protein 77	601.590068	1.365913847	2.577395343	0.001039786	0.007598913
AK8	.	101101262	protein_coding	XP_019672254.1; XP_011287008.2; XP_019672257.1; XP_019672256.1; XP_019672261.1	adenylate kinase 8	919.9067029	1.827815853	3.549992197	4.88E-24	8.98E-20
SPACA9	.	101089725	protein_coding	XP_019672265.1; XP_006939642.1; XP_006939646.1; XP_006939643.1; XP_019672264.1; XP_019672266.1; XP_019672263.1; XP_006939644.1; XP_011287005.1; XP_011287006.1; XP_006939645.1	sperm acrosome associated 9	2017.972208	2.065543871	4.185917479	2.10E-19	7.72E-16
LOC101081682	.	101081682	protein_coding	XP_023098088.1	uncharacterized LOC101081682	41.71671652	1.645063337	3.127615879	0.001645553	0.010768356
LOC109494035	.	109494035	lncRNA	.	uncharacterized LOC109494035	586.8451175	1.114452565	2.165128371	0.001550628	0.010251994
SARDH	.	101082702	protein_coding	XP_023098739.1; XP_023098738.1; XP_019672302.2; XP_023098737.1; XP_023098736.1	sarcosine dehydrogenase	2281.923296	-1.10112628	-2.145220998	0.000193916	0.002084317
STKLD1	.	101087277	protein_coding	XP_023098756.1	serine/threonine kinase like domain containing 1	831.9653923	1.318480569	2.494033026	0.00087817	0.006666986
FAM69B	.	101094888	misc_RNA	.	family with sequence similarity 69 member B	1013.704219	1.234418273	2.352864555	0.00152282	0.010104487
LOC109494049	.	109494049	lncRNA	.	uncharacterized LOC109494049	74.40392442	2.308320515	4.953061433	1.51E-05	0.000277123
AGPAT2	.	101094635	protein_coding	XP_023098763.1; XP_023098764.1	1-acylglycerol-3-phosphate O-acyltransferase 2	943.7825152	2.56103457	5.901307234	3.19E-06	7.94E-05
INPP5E	.	101093901	protein_coding	XP_006939705.2; XP_023098785.1	inositol polyphosphate-5-phosphatase E	768.5899915	1.477630298	2.784909214	7.82E-12	1.67E-09
SDCCAG3	.	101089052	protein_coding	XP_023098789.1; XP_023098787.1; XP_023098788.1	serologically defined colon cancer antigen 3	3843.153739	1.011749128	2.016354253	3.02E-05	0.000488232
CCDC187	.	101092651	protein_coding	XP_023098802.1; XP_023098792.1; XP_023098797.1; XP_023098804.1; XP_023098803.1; XP_023098801.1; XP_023098798.1; XP_023098799.1; XP_023098793.1; XP_023098795.1; XP_023098800.1; XP_023098794.1	coiled-coil domain containing 187	1898.53056	2.628137529	6.182273711	1.91E-09	1.70E-07
LHX3	.	101092155	protein_coding	XP_023098808.1; XP_023098807.1	LIM homeobox 3	54.41533203	1.444334801	2.721373172	0.007177015	0.03291256
LOC109493594	.	109493594	protein_coding	XP_023098809.1	basic proline-rich protein-like	226.8031453	1.466613332	2.763723587	0.000515494	0.004374323
GLT6D1	.	101090658	protein_coding	XP_019672363.2; XP_019672364.2; XP_019672362.2; XP_003996113.2; XP_023098836.1	glycosyltransferase 6 domain containing 1	441.7710426	1.820852975	3.53290015	9.42E-05	0.001206669
CCDC183	.	101095623	protein_coding	XP_019672374.2; XP_003996132.3	coiled-coil domain containing 183	668.2042364	2.395805072	5.262706987	2.18E-08	1.25E-06
NPDC1	.	101100346	protein_coding	XP_023098863.1; XP_023098862.1	neural proliferation, differentiation and control 1	789.2823101	-1.184093121	-2.272205189	3.63E-05	0.000566812
TMEM210	.	101082528	protein_coding	XP_023098871.1	transmembrane protein 210	302.1352593	1.826594207	3.546987405	2.67E-05	0.000441297
LOC109494063	.	109494063	lncRNA	.	uncharacterized LOC109494063	16.69388173	1.575884497	2.981182088	0.012227774	0.048699132
FAM166A	.	101081263	protein_coding	XP_023098094.1	family with sequence similarity 166 member A	945.9897633	2.553365948	5.870022153	1.05E-07	4.83E-06
STPG3	.	101081507	misc_RNA	.	sperm-tail PG-rich repeat containing 3	495.8281715	2.086325294	4.246650247	2.65E-09	2.19E-07
NRARP	.	105261145	protein_coding	XP_023098884.1	NOTCH regulated ankyrin repeat protein	106.1612757	1.335573303	2.523757518	0.000266034	0.002656008
ARRDC1	.	101081767	protein_coding	XP_006939758.1; XP_003996160.1; XP_023098913.1	arrestin domain containing 1	1618.195277	1.271674202	2.414415884	1.90E-06	5.15E-05
LOC101094141	.	101094141	protein_coding	XP_023105454.1	NUT family member 2G	113.3972175	1.288326185	2.442445185	0.011116673	0.045385263
LOC101094382	.	101094382	protein_coding	XP_006939089.1	putative serine protease 47	409.0696116	1.35838743	2.563984304	0.008736189	0.037915268
LOC101085108	.	101085108	protein_coding	XP_023105455.1	NUT family member 2G-like	175.0967439	1.441056861	2.715196973	0.000526836	0.004443628
LOC105261087	.	105261087	protein_coding	XP_023105463.1	putative spermatogenesis-associated protein 31D3	621.3941282	1.795699522	3.471837737	6.01E-06	0.000132535
LOC102900224	.	102900224	lncRNA	.	uncharacterized LOC102900224	507.5717429	2.324488133	5.008880292	1.09E-09	1.12E-07
FBXO39	.	101089221	protein_coding	XP_019672584.1; XP_011287105.1; XP_019672585.1; XP_003996186.1; XP_006939775.1; XP_019672583.1	F-box protein 39	1756.251963	3.389592384	10.48018576	2.33E-10	2.89E-08
SLC13A5	.	101089474	protein_coding	XP_003996187.1; XP_019672581.1	solute carrier family 13 member 5	178.4977364	1.247260227	2.37390175	1.01E-09	1.06E-07
TXNDC17	.	101088280	protein_coding	XP_011287104.2	thioredoxin domain containing 17	2124.952633	1.105196873	2.151282329	1.59E-06	4.47E-05
INCA1	.	101091318	protein_coding	XP_023100328.1	inhibitor of CDK, cyclin A1 interacting protein 1	242.2931245	1.557138729	2.942696447	0.001274849	0.008864392
CE1H17orf107	.	111557754	protein_coding	XP_023099519.1; XP_023099520.1	chromosome E1 C17orf107 homolog	228.9484562	2.731129374	6.639752081	4.29E-10	5.05E-08
LOC102901560	.	102901560	lncRNA	.	uncharacterized LOC102901560	168.4116635	1.736045138	3.331207306	0.004035702	0.021229592
ZMYND15	.	101092901	protein_coding	XP_023099386.1	zinc finger MYND-type containing 15	1366.940782	1.540479146	2.908910977	9.76E-07	3.00E-05
LOC105261158	.	105261158	lncRNA	.	uncharacterized LOC105261158	36.21251823	1.350730791	2.550412829	0.001109104	0.007959909
LOC109494153	.	109494153	lncRNA	.	uncharacterized LOC109494153	193.7037055	1.464541144	2.759756813	0.002805817	0.016126186
SLC2A4	.	101095139	protein_coding	XP_023100500.1	solute carrier family 2 member 4	21.24699189	-1.89351839	-3.715402191	0.002310071	0.013893689
YBX2	.	101096272	protein_coding	XP_023100501.1	Y-box binding protein 2	11410.35193	1.473104451	2.776186426	0.002779624	0.016020534
LOC102899307	.	102899307	protein_coding	XP_006939812.1; XP_006939813.1	uncharacterized LOC102899307	1213.139167	1.871388207	3.658844763	7.14E-10	7.86E-08
SPEM2	.	101098018	protein_coding	XP_011287164.1; XP_019672653.1; XP_019672652.1; XP_019672651.1	SPEM family member 2	1664.638633	3.30325473	9.871400151	9.01E-12	1.82E-09
LOC102900997	.	102900997	protein_coding	XP_019672655.2	histone-lysine N-methyltransferase 2D	6289.196748	2.92475866	7.593466593	1.42E-13	6.20E-11
SLC35G6	.	101097682	protein_coding	XP_023100269.1	solute carrier family 35 member G6	615.7046453	2.721286583	6.594606529	7.11E-08	3.49E-06
LOC109494165	.	109494165	lncRNA	.	uncharacterized LOC109494165	212.3638598	1.508172805	2.844495512	0.001534822	0.010170867
GUCY2D	.	101101009	protein_coding	XP_023099582.1	guanylate cyclase 2D, retinal	333.6010165	1.251644313	2.381126575	0.00822975	0.036343777
ALOXE3	.	101101515	protein_coding	XP_019672669.1; XP_003996239.1; XP_019672671.1; XP_019672670.1; XP_019672672.1	arachidonate lipoxygenase 3	262.7655138	3.054483837	8.307899919	1.25E-16	1.92E-13
AURKB	.	101081264	protein_coding	XP_019672688.1; XP_019672692.1; XP_019672686.1; XP_019672685.1; XP_019672691.1; XP_019672690.1; XP_023099625.1; XP_019672689.1; XP_019672683.1; XP_019672687.1; XP_019672693.1; XP_019672694.1	aurora kinase B	1320.243881	1.378097819	2.599254356	0.000130262	0.001540685
CCDC42	.	101083304	protein_coding	XP_023099867.1; XP_023099868.1	coiled-coil domain containing 42	278.4675651	2.355465608	5.117593686	9.54E-08	4.44E-06
GAS7	.	101084661	protein_coding	XP_019672728.1; XP_023099622.1; XP_019672726.1; XP_011287147.1; XP_023099623.1; XP_003996259.1; XP_019672727.1; XP_006939849.1; XP_006939851.1; XP_006939850.1; XP_023099621.1	growth arrest specific 7	5824.43665	-1.210090648	-2.313521727	1.93E-05	0.000337751
SHISA6	.	101085932	protein_coding	XP_003996346.2; XP_023100438.1; XP_023100437.1; XP_023100436.1	shisa family member 6	155.7837121	-1.528500432	-2.884858249	0.000924673	0.006934106
MYOCD	.	101086685	protein_coding	XP_019672747.1; XP_011287135.1; XP_019672748.1; XP_006939859.2; XP_019672746.1	myocardin	1204.716746	1.115472013	2.166658851	1.71E-07	6.98E-06
LOC111557824	.	111557824	lncRNA	.	uncharacterized LOC111557824	40.53485613	2.010609402	4.029523932	1.57E-06	4.46E-05
HS3ST3A1	.	101087432	protein_coding	XP_023099305.1	heparan sulfate-glucosamine 3-sulfotransferase 3A1	456.6453471	-1.326373921	-2.507715912	0.004231158	0.022049527
CDRT1	.	101090560	protein_coding	XP_023099416.1	CMT1A duplicated region transcript 1	2224.434636	1.423706205	2.682738072	3.48E-06	8.55E-05
LOC109494207	.	109494207	lncRNA	.	uncharacterized LOC109494207	76.35568001	1.637952083	3.112237336	2.06E-05	0.000358126
SPECC1	.	101095694	protein_coding	XP_023100234.1; XP_019672788.1; XP_006939947.1; XP_019672791.1; XP_019672793.1; XP_019672792.1; XP_019672790.1	sperm antigen with calponin homology and coiled-coil domains 1	4312.949296	1.078169229	2.111355084	0.000198222	0.002116983
LOC102901150	.	102901150	lncRNA	.	uncharacterized LOC102901150	209.6444914	2.579322954	5.976591567	2.72E-05	0.000447863
LOC101085002	.	101085002	protein_coding	XP_003996411.1	multidrug and toxin extrusion protein 1	6155.539053	-1.230071894	-2.345786794	0.010016513	0.041915935
GID4	.	101087279	protein_coding	XP_023100387.1	GID complex subunit 4 homolog	1091.206657	1.388858333	2.618713686	1.58E-06	4.46E-05
ATPAF2	.	101100764	protein_coding	XP_003996392.1; XP_019672831.1; XP_023100386.1	ATP synthase mitochondrial F1 complex assembly factor 2	620.0931955	1.003557679	2.004938076	0.006564516	0.030763848
DRC3	.	101101010	protein_coding	XP_019672826.1; XP_023100385.1; XP_019672824.1; XP_006939969.1	dynein regulatory complex subunit 3	1414.252314	1.000153283	2.000212507	0.000740517	0.005821512
ATP2A3	.	101101678	protein_coding	XP_019672860.1; XP_011287357.1; XP_019672859.2; XP_011287356.1; XP_011287355.1; XP_019672858.1	ATPase sarcoplasmic/endoplasmic reticulum Ca2+ transporting 3	253.6222357	-1.106597096	-2.153371292	0.001177165	0.008340912
HASPIN	.	101091825	protein_coding	XP_003996432.1	histone H3 associated protein kinase	3037.778629	1.33581436	2.524179243	0.007214359	0.033067312
PAFAH1B1	LIS-1,LIS1	100135766	protein_coding	NP_001107812.1; XP_006939996.1; XP_019672433.1; XP_023099168.1	platelet activating factor acetylhydrolase 1b regulatory subunit 1	9870.512881	1.184231391	2.27242297	1.38E-05	0.00025673
SGSM2	.	101083305	protein_coding	XP_023100005.1; XP_023100006.1; XP_023100012.1; XP_023100011.1; XP_023100007.1; XP_023100009.1; XP_023100008.1; XP_023100010.1	small G protein signaling modulator 2	3821.147027	1.808157836	3.501948424	2.35E-10	2.90E-08
SRR	.	101098904	protein_coding	XP_019672913.1; XP_006940028.1; XP_019672912.1	serine racemase	671.4459007	1.075779159	2.10786016	0.000542241	0.00454671
LOC109494243	.	109494243	lncRNA	.	uncharacterized LOC109494243	87.5104597	1.621804174	3.07759667	0.008502786	0.037174405
CE1H17orf97	.	101086859	protein_coding	XP_011287316.1; XP_019672933.1	chromosome E1 C17orf97 homolog	369.7831962	1.272859399	2.416400179	0.00011892	0.001438945
FAM57A	.	101088125	protein_coding	XP_019672937.1; XP_003996494.1; XP_019672938.1	family with sequence similarity 57 member A	1360.425649	1.996747953	3.990993566	5.12E-08	2.63E-06
LOC101088630	.	101088630	protein_coding	XP_023100443.1; XP_019672939.1	diazepam-binding inhibitor-like 5	3818.671082	2.844090729	7.180531963	3.27E-05	0.000521567
CORO6	.	101091664	protein_coding	XP_019672979.1; XP_019672978.1; XP_019672981.1; XP_019672977.1; XP_011287303.1; XP_019672980.1; XP_003996509.1	coronin 6	237.8210819	1.755856318	3.377267181	7.94E-06	0.000164217
GIT1	.	101091912	protein_coding	XP_023100375.1; XP_023100374.1	GIT ArfGAP 1	8862.801922	1.084733236	2.120983262	2.95E-07	1.11E-05
ABHD15	.	101083556	protein_coding	XP_023100376.1	abhydrolase domain containing 15	89.17633745	-1.249403019	-2.377430256	0.003796652	0.020234441
PIPOX	.	101094711	protein_coding	XP_023099539.1; XP_003996521.1	pipecolic acid and sarcosine oxidase	188.4956239	2.650639927	6.279457505	0.002007876	0.012522821
LOC111557760	.	111557760	lncRNA	.	uncharacterized LOC111557760	174.551269	2.252125247	4.763840951	3.58E-07	1.31E-05
TLCD1	.	101085082	protein_coding	XP_011287290.1	TLC domain containing 1	396.7737897	2.065639556	4.186195116	4.54E-08	2.37E-06
PROCA1	.	101097603	protein_coding	XP_006940090.2; XP_019673022.1; XP_019673023.1; XP_006940088.2; XP_006940089.2; XP_019673024.1	protein interacting with cyclin A1	5770.026166	2.859246459	7.256362146	6.59E-11	1.03E-08
LOC109494265	.	109494265	lncRNA	.	uncharacterized LOC109494265	33.8527224	1.074361297	2.105789601	0.004913112	0.02467295
SPAG5	.	101098415	protein_coding	XP_003996536.1; XP_019673027.1; XP_019673026.1	sperm associated antigen 5	6598.947302	1.077040509	2.109703871	0.00418511	0.021865357
VTN	.	101100765	protein_coding	XP_003996546.1	vitronectin	424.7277108	-2.883219553	-7.377947652	3.87E-06	9.21E-05
LOC111557719	.	111557719	lncRNA	.	uncharacterized LOC111557719	38.377907	1.460255175	2.751570274	0.001822444	0.011646928
CCT6B	.	101097435	protein_coding	XP_019673072.1; XP_019673074.1; XP_019673075.1; XP_006940144.1	chaperonin containing TCP1 subunit 6B	1242.231845	1.359901036	2.566675724	0.002725449	0.015812424
LIG3	.	101097931	protein_coding	XP_023099556.1; XP_003996610.2; XP_006940145.1; XP_023099553.1; XP_023099554.1	DNA ligase 3	6623.530784	1.102125698	2.146707601	0.000662004	0.005329669
RAD51D	.	101100520	protein_coding	XP_003996621.2	RAD51 paralog D	829.8822926	1.58398146	2.997960676	3.76E-08	2.00E-06
FNDC8	.	101098756	protein_coding	XP_003996614.1; XP_019673078.1	fibronectin type III domain containing 8	3235.098064	2.045397869	4.127870953	0.000261803	0.002626601
UNC45B	.	101099256	protein_coding	XP_006940153.1; XP_019673080.1; XP_003996616.1	unc-45 myosin chaperone B	273.5262172	-1.19725082	-2.293022991	0.000872469	0.006641034
SLFN14	.	101101012	protein_coding	XP_023099711.1	schlafen family member 14	228.5159987	1.937762567	3.831110311	2.75E-09	2.25E-07
AP2B1	.	101084752	protein_coding	XP_023100197.1; XP_023100198.1; XP_023100196.1; XP_023100195.1	adaptor related protein complex 2 beta 1 subunit	14512.88946	1.123575975	2.178863737	0.000152773	0.001733311
HNF1B	.	101081843	protein_coding	XP_019673102.1; XP_019673104.1; XP_019673101.1; XP_003996629.1; XP_019673103.1; XP_003996630.1	HNF1 homeobox B	140.758072	1.460749352	2.752512951	0.001293993	0.008968169
LOC102900166	.	102900166	lncRNA	.	uncharacterized LOC102900166	68.8514463	1.378173504	2.599390719	0.000511797	0.004359048
CE1H17orf64	.	101089056	protein_coding	XP_003996655.1; XP_019673130.1	chromosome E1 C17orf64 homolog	499.9878186	2.180783272	4.533996484	1.91E-05	0.00033635
TBX4	.	101091061	protein_coding	XP_023099601.1; XP_023099600.1; XP_023099599.1	T-box 4	57.0610799	1.759365245	3.385491377	0.00701115	0.032342118
LOC109494299	.	109494299	lncRNA	.	uncharacterized LOC109494299	18.8820197	2.061915037	4.175401804	5.75E-05	0.0008199
LOC101096522	.	101096522	protein_coding	XP_019673169.2; XP_006940208.3	uncharacterized protein C17orf47	1338.470787	1.285101266	2.43699158	0.000643546	0.005208443
LOC109494304	.	109494304	lncRNA	.	uncharacterized LOC109494304	336.0289641	2.279039155	4.853545965	2.91E-05	0.000473838
MSI2	.	101084147	protein_coding	XP_023099908.1; XP_023099912.1; XP_023099906.1; XP_023099909.1; XP_023099914.1; XP_023099913.1; XP_023099916.1; XP_023099910.1; XP_023099911.1; XP_023099905.1; XP_023099915.1	musashi RNA binding protein 2	1465.637944	-1.221546482	-2.331965561	3.66E-05	0.000569994
AKAP1	.	101100767	protein_coding	XP_023100477.1; XP_023100483.1; XP_023100482.1; XP_023100478.1; XP_023100479.1; XP_023100476.1; XP_006940225.1; XP_023100481.1	A-kinase anchoring protein 1	3576.895195	2.282184409	4.864138841	6.94E-09	5.00E-07
COIL	.	101101013	protein_coding	XP_006940232.1; XP_003996700.1	coilin	10130.34139	1.649762931	3.137820732	4.51E-05	0.000673053
CE1H17orf67	.	101101518	protein_coding	XP_006940235.1; XP_006940234.1; XP_003996702.1; XP_023100474.1	chromosome E1 C17orf67 homolog	1226.736756	1.35893676	2.564960768	0.002750156	0.015900556
ANKFN1	.	101084916	protein_coding	XP_023099207.1; XP_023099208.1; XP_023099206.1	ankyrin repeat and fibronectin type III domain containing 1	200.8300799	1.35831856	2.56386191	0.003278876	0.018070815
TOM1L1	.	101086356	protein_coding	XP_019673216.1; XP_019673218.1; XP_019673220.1; XP_019673217.1; XP_023100171.1	target of myb1 like 1 membrane trafficking protein	743.9465719	1.068969532	2.097934349	0.001763357	0.011352192
KIF2B	.	101087183	protein_coding	XP_003996728.2	kinesin family member 2B	6123.049669	2.889126	7.40821516	4.42E-07	1.56E-05
WFIKKN2	.	101089222	protein_coding	XP_006940267.1; XP_003996735.1	WAP, follistatin/kazal, immunoglobulin, kunitz and netrin domain containing 2	3654.800121	-1.708972899	-3.269279901	3.79E-05	0.000585894
SPATA20	.	101090155	protein_coding	XP_011287493.1; XP_023099957.1; XP_023099958.1; XP_023099959.1	spermatogenesis associated 20	7081.069936	2.491125661	5.622164479	1.10E-11	2.18E-09
MYCBPAP	.	101099257	protein_coding	XP_023099231.1	MYCBP associated protein	2607.072048	1.546923007	2.921932817	1.30E-09	1.27E-07
LOC111557717	.	111557717	lncRNA	.	uncharacterized LOC111557717	127.2080195	2.544729001	5.834985219	2.48E-07	9.59E-06
IGF2BP1	.	101096428	protein_coding	XP_003996768.1; XP_019673301.1	insulin like growth factor 2 mRNA binding protein 1	185.6145192	-1.608460128	-3.049262027	0.004317574	0.022385617
LOC109494339	.	109494339	lncRNA	.	uncharacterized LOC109494339	66.45453957	2.1482905	4.433021933	1.55E-07	6.51E-06
CALCOCO2	.	101097685	protein_coding	XP_019673305.2; XP_023099276.1; XP_023099275.1; XP_003996773.2; XP_006940295.2	calcium binding and coiled-coil domain 2	5818.058971	1.099957936	2.143484428	6.46E-08	3.23E-06
HOXB3	.	101083307	protein_coding	XP_023100188.1; XP_011287482.2; XP_019673309.2	homeobox B3	81.57147504	1.487633483	2.804285981	0.000546438	0.004574966
LOC102902218	.	102902218	lncRNA	.	uncharacterized LOC102902218	39.6478238	1.537503689	2.902917737	4.56E-05	0.00067864
STAC2	.	101089476	protein_coding	XP_019673372.1; XP_003996820.1	SH3 and cysteine rich domain 2	1389.031485	-1.778407849	-3.430473802	7.81E-06	0.000161988
NEUROD2	.	109494359	protein_coding	XP_023099860.1	neuronal differentiation 2	113.8588938	1.447292538	2.72695811	0.000675448	0.005411829
GSDMA	.	101094060	protein_coding	XP_019673388.1; XP_003996841.1	gasdermin A	32.125056	3.062719402	8.355460844	7.47E-06	0.000156744
FKBP10	.	101089157	protein_coding	XP_011287439.1	FK506 binding protein 10	2510.231492	-1.185241335	-2.274014313	0.000224656	0.002332865
TTC25	.	101089911	protein_coding	XP_006940410.2	tetratricopeptide repeat domain 25	1368.763963	1.556398671	2.941187321	0.001640582	0.010749501
CNP	.	101093220	protein_coding	XP_019673446.1; XP_003996919.1; XP_006940412.1	2',3'-cyclic nucleotide 3' phosphodiesterase	2537.677658	-1.17061755	-2.251080344	0.000145698	0.001676852
MPP2	.	101096021	protein_coding	XP_023099381.1; XP_023099382.1; XP_023099383.1; XP_023099384.1; XP_023099378.1; XP_023099385.1; XP_023099379.1; XP_019673524.2; XP_023099377.1	membrane palmitoylated protein 2	636.9068517	1.132856324	2.192924776	0.005350363	0.02631514
NAGS	.	101097029	protein_coding	XP_011287574.2	N-acetylglutamate synthase	138.8039473	1.864059452	3.640305305	5.39E-08	2.74E-06
G6PC3	.	101097770	protein_coding	XP_019673528.1; XP_003997023.1	glucose-6-phosphatase catalytic subunit 3	2221.017942	1.254611746	2.386029277	4.71E-05	0.000694572
ADAM11	.	101101679	protein_coding	XP_023099450.1; XP_023099452.1; XP_023099451.1; XP_019673557.1	ADAM metallopeptidase domain 11	331.1372123	1.116934796	2.168856793	0.004391518	0.022666693
CCDC103	.	101081684	protein_coding	XP_019673562.1; XP_019673563.1; XP_006940487.1; XP_006940489.1; XP_003997043.1; XP_006940488.1; XP_019673564.1	coiled-coil domain containing 103	661.7262544	1.503613647	2.835520619	5.65E-06	0.000125267
LOC101086018	.	101086018	protein_coding	XP_003997060.1	Ig-like V-type domain-containing protein FAM187A	364.3208853	1.069807433	2.099153159	0.002547346	0.014996869
C1QL1	.	101086269	protein_coding	XP_003997061.3; XP_023099530.1	complement C1q like 1	78.09609527	1.086544667	2.123648016	0.009097987	0.039024471
SPATA32	.	101087283	protein_coding	XP_011287532.1; XP_023100294.1; XP_023100295.1	spermatogenesis associated 32	1674.97164	2.910681309	7.519732328	1.50E-11	2.90E-09
LOC105259662	.	105259662	protein_coding	XP_023100240.1	leucine-rich repeat-containing protein 37A3-like	3244.727833	1.142740573	2.208000613	7.59E-05	0.001024249
WNT3	.	101088533	protein_coding	XP_003997069.1; XP_019673585.1	Wnt family member 3	299.8967644	3.255119319	9.547475544	1.08E-06	3.26E-05
LOC102899205	.	102899205	lncRNA	.	uncharacterized LOC102899205	29.1179003	1.651654326	3.141937159	0.002862949	0.016336854
MAPT	.	101089557	protein_coding	XP_019673591.1; XP_006940520.1; XP_006940516.1; XP_006940518.1; XP_019673593.1; XP_019673592.1; XP_019673590.1; XP_006940517.1; XP_019673589.1; XP_006940515.1; XP_003997078.1; XP_019673595.1; XP_006940521.1; XP_003997079.1; XP_019673598.1; XP_019673597.1; XP_019673596.1	microtubule associated protein tau	887.3789626	2.975185943	7.863578226	1.56E-06	4.43E-05
LOC102899173	.	102899173	protein_coding	XP_006940535.1; XP_019673604.2; XP_023100522.1; XP_023100516.1; XP_023100515.1; XP_023100505.1; XP_023100511.1; XP_023100504.1; XP_023100507.1; XP_023100512.1; XP_023100509.1; XP_023100514.1; XP_023100508.1; XP_023100518.1; XP_023100510.1; XP_023100517.1; XP_023100506.1; XP_023100513.1; XP_023100519.1; XP_019673603.2; XP_023100523.1; XP_023100521.1; XP_023100520.1; XP_023100524.1	EF-hand calcium-binding domain-containing protein 3	2890.969842	1.367199898	2.579693916	0.002688457	0.015642241
ACE	.	101094061	protein_coding	XP_023100344.1; XP_023100343.1	angiotensin I converting enzyme	6844.026483	2.74671602	6.711875803	1.50E-13	6.42E-11
STRADA	.	101095531	protein_coding	XP_023100106.1; XP_011287606.1; XP_003997098.1; XP_019673656.1; XP_019673662.1; XP_011287608.1; XP_019673663.1; XP_023100110.1; XP_023100103.1; XP_023100107.1; XP_023100105.1; XP_023100108.1; XP_023100109.1; XP_023100104.1	STE20-related kinase adaptor alpha	4025.25517	1.2236271	2.335331088	8.43E-06	0.000173027
TEX2	.	101099161	protein_coding	XP_006940557.1; XP_019673668.1; XP_006940556.1; XP_023100274.1; XP_023100272.1; XP_023100270.1; XP_023100271.1; XP_023100273.1	testis expressed 2	14422.85881	1.258088071	2.391785599	1.70E-05	0.000303757
CEP112	.	101092808	protein_coding	XP_023100308.1; XP_023100310.1; XP_023100307.1; XP_023100306.1; XP_023100301.1; XP_023100311.1; XP_023100309.1; XP_023100305.1; XP_023100304.1; XP_023100302.1	centrosomal protein 112	1086.045863	1.127439611	2.184706703	2.90E-05	0.000471968
LOC109494425	.	109494425	lncRNA	.	uncharacterized LOC109494425	108.2662528	1.651480584	3.141558802	0.000355963	0.003317047
FAM20A	.	101088893	protein_coding	XP_023099310.1; XP_023099311.1	FAM20A, golgi associated secretory pathway pseudokinase	58.78567445	-1.69003325	-3.226641401	0.002681755	0.01562303
FAM104A	.	101091486	protein_coding	XP_003997165.1; XP_003997164.1; XP_023099598.1; XP_019673750.1	family with sequence similarity 104 member A	3077.842505	1.458341713	2.747923257	1.25E-07	5.53E-06
CE1H17orf80	.	101092066	protein_coding	XP_006940593.1; XP_019673742.1; XP_006940592.1; XP_019673741.1; XP_003997167.1; XP_023099585.1	chromosome E1 C17orf80 homolog	2062.907563	1.121837671	2.176240003	3.15E-07	1.18E-05
LOC101088701	.	101088701	protein_coding	XP_019673764.1; XP_019673765.1; XP_006940612.1; XP_006940613.1; XP_011287642.1; XP_019673766.1	CMRF35-like molecule 8	11425.60723	-1.1640672	-2.240882805	2.80E-05	0.000458602
SLC9A3R1	.	101091236	protein_coding	XP_006940626.2	SLC9A3 regulator 1	738.4711541	1.470916129	2.771978618	0.000184772	0.002011918
USH1G	.	101096932	protein_coding	XP_006940627.1; XP_003997185.1	USH1 protein network component sans	671.981347	-1.886613987	-3.697663618	0.000117694	0.001427861
SUMO2	.	101094221	protein_coding	XP_003997263.1; XP_023099733.1	small ubiquitin-like modifier 2	4798.093693	1.002455227	2.003406566	0.000635302	0.005154591
SMIM6	.	102900830	protein_coding	XP_006940651.1; XP_019673813.1; XP_019673815.1; XP_019673816.1; XP_019673814.1	small integral membrane protein 6	586.6145889	2.20626744	4.614797812	4.33E-07	1.54E-05
FOXJ1	.	101084404	protein_coding	XP_003997225.1	forkhead box J1	179.0842041	1.461596657	2.754129997	0.000869176	0.006623321
ST6GALNAC2	.	101098908	protein_coding	XP_023099814.1	ST6 N-acetylgalactosaminide alpha-2,6-sialyltransferase 2	4636.948013	1.778332151	3.430293811	2.48E-07	9.59E-06
TNRC6C	.	101100852	protein_coding	XP_023099893.1; XP_019673885.2; XP_023099892.1; XP_023099891.1	trinucleotide repeat containing 6C	6424.038082	1.008411009	2.01169419	0.000359581	0.003342995
BIRC5	.	493835	protein_coding	NP_001009280.1; XP_019672444.1	baculoviral IAP repeat containing 5	1236.611951	1.322274883	2.500601009	0.000572253	0.00473358
NPTX1	.	101095700	protein_coding	XP_023100039.1	neuronal pentraxin 1	520.8441662	1.546010529	2.920085333	1.26E-05	0.000238148
LOC109494504	.	109494504	lncRNA	.	uncharacterized LOC109494504	83.93881833	-1.507606512	-2.843379197	9.51E-06	0.000189781
TSPAN10	.	101098179	protein_coding	XP_023100077.1; XP_006940723.2; XP_006940722.2	tetraspanin 10	525.8061209	1.875117391	3.66831465	8.78E-07	2.73E-05
HGS	.	101088702	protein_coding	XP_003997318.3; XP_023100074.1	hepatocyte growth factor-regulated tyrosine kinase substrate	4320.464735	1.127552987	2.184878398	1.48E-05	0.0002732
LOC102899728	.	102899728	lncRNA	.	uncharacterized LOC102899728	61.42968168	1.605332336	3.042658325	4.34E-05	0.000655179
NPB	.	111557817	protein_coding	XP_023100093.1	neuropeptide B	30.81115409	-1.188060865	-2.278462877	0.009029072	0.038856087
LOC109494512	.	109494512	lncRNA	.	uncharacterized LOC109494512	100.7500759	1.789768128	3.457593172	3.75E-06	9.03E-05
ASPSCR1	.	101101178	protein_coding	XP_023100119.1; XP_019673948.2; XP_019673955.2; XP_023100118.1; XP_023100116.1; XP_019673950.2; XP_019673951.2; XP_023100120.1; XP_023100117.1; XP_023100115.1	ASPSCR1, UBX domain containing tether for SLC2A4	1366.043502	1.029871951	2.041843015	6.23E-09	4.62E-07
METRNL	.	101084587	protein_coding	XP_023100152.1	meteorin like, glial cell differentiation regulator	381.034757	-1.099261324	-2.142449686	0.000666614	0.005355058
LOC105261201	.	105261201	lncRNA	.	uncharacterized LOC105261201	212.6443957	1.329995898	2.514019601	0.00256127	0.015074011
LOC109496912	.	109496912	lncRNA	.	uncharacterized LOC109496912	133.5408557	1.394232728	2.628487234	1.36E-05	0.000253873
LOC105260083	.	105260083	protein_coding	XP_023105467.1	leucine-rich repeat-containing protein 37A2-like	4468.442337	1.221235145	2.331462371	0.000278328	0.002751731
LOC111558088	.	111558088	lncRNA	.	uncharacterized LOC111558088	14.88682478	-1.488896186	-2.806741476	0.003733282	0.019981867
LOC109494709	.	109494709	lncRNA	.	uncharacterized LOC109494709	55.70186481	1.940932532	3.839537482	0.001234688	0.008647926
LOC102900381	.	102900381	lncRNA	.	uncharacterized LOC102900381	342.6278622	1.214026349	2.319841678	8.12E-05	0.001077907
SHISA7	.	101090307	protein_coding	XP_023101956.1	shisa family member 7	89.58888936	1.086396176	2.123429449	0.009390348	0.039979005
LOC102902346	.	102902346	lncRNA	.	uncharacterized LOC102902346	123.515182	1.181646518	2.26835512	0.002540892	0.014968462
FAM71E2	.	101090815	protein_coding	XP_023101759.1; XP_023101761.1; XP_019674673.2	family with sequence similarity 71 member E2	1666.425527	2.633681668	6.206077308	8.20E-06	0.000168521
TNNT1	.	101086360	protein_coding	XP_006940906.1; XP_006940905.1	troponin T1, slow skeletal type	782.3412061	-1.836843119	-3.572274933	1.73E-07	7.06E-06
CDC42EP5	.	111558117	protein_coding	XP_023101819.1; XP_023101820.1; XP_023101818.1; XP_023101817.1	CDC42 effector protein 5	109.2970395	1.15466931	2.226332864	0.000431982	0.00385055
LAIR1	.	101081847	protein_coding	XP_006940942.2; XP_019674705.2	leukocyte associated immunoglobulin like receptor 1	183.0907514	2.745934179	6.708239413	1.93E-08	1.13E-06
TMC4	.	101083126	protein_coding	XP_011287917.2	transmembrane channel like 4	255.6475807	1.799119947	3.480078736	6.14E-06	0.000134407
PRKCG	.	101082196	protein_coding	XP_006940956.1	protein kinase C gamma	67.43068054	2.093890291	4.268976707	0.011224106	0.045742589
MYADM	.	101082450	protein_coding	XP_006940957.1; XP_003997497.1	myeloid associated differentiation marker	423.6679758	-1.05129059	-2.072382908	0.000457077	0.004000512
KLK13	.	102902318	protein_coding	XP_011288020.1; XP_006941000.1; XP_011288021.1	kallikrein related peptidase 13	57.67320201	2.226699358	4.680619074	4.46E-05	0.000667656
ASPDH	.	101099166	protein_coding	XP_019674152.1; XP_023101723.1; XP_023101724.1; XP_023101728.1; XP_019674153.2; XP_023101727.1; XP_023101729.1; XP_023101725.1	aspartate dehydrogenase domain containing	60.19319356	1.817853308	3.525562138	0.000493843	0.004247469
FAM71E1	.	101092411	protein_coding	XP_006941015.1; XP_019674203.1	family with sequence similarity 71 member E1	1199.393748	2.184578704	4.545940193	2.06E-08	1.19E-06
LOC111558137	.	111558137	lncRNA	.	uncharacterized LOC111558137	67.73733197	2.045559186	4.12833254	2.57E-06	6.60E-05
LOC101089310	.	101089310	protein_coding	XP_006941022.2; XP_023101347.1; XP_019674066.2; XP_003997524.1	izumo sperm-egg fusion protein 2	771.1844431	2.082509203	4.235432222	2.50E-11	4.42E-09
VRK3	.	101092656	protein_coding	XP_011288003.1; XP_011288002.1	vaccinia related kinase 3	1833.465225	1.194526545	2.288697107	4.30E-05	0.000650471
TSKS	.	101094716	protein_coding	XP_006941044.3; XP_006941043.3; XP_003997546.3; XP_006941042.3; XP_006941045.1; XP_006941047.1; XP_006941048.1; XP_003997547.3; XP_006941046.1	testis specific serine kinase substrate	3882.911911	2.775524459	6.847248917	8.65E-07	2.71E-05
RRAS	.	101096187	protein_coding	XP_011287985.1; XP_011287986.1	RAS related	285.1926855	-1.054990747	-2.077704881	0.006451447	0.030342269
CD37	.	101099165	protein_coding	XP_006941069.1; XP_006941068.1; XP_006941065.1; XP_006941066.1; XP_003997566.2; XP_006941067.2	CD37 molecule	146.303356	1.788309102	3.454098206	1.63E-06	4.56E-05
TULP2	.	101084331	protein_coding	XP_019674812.1; XP_006941083.1; XP_006941082.1; XP_006941081.1; XP_006941084.1	tubby like protein 2	2793.601519	2.470374393	5.541875854	2.09E-11	3.80E-09
BCAT2	.	101085087	protein_coding	XP_023101795.1; XP_023101793.1; XP_023101792.1	branched chain amino acid transaminase 2	1139.036182	-1.01783743	-2.024881428	0.000105427	0.001314621
LOC101085336	.	101085336	protein_coding	XP_006941089.2; XP_003997654.3; XP_006941091.2; XP_019674824.2; XP_006941090.2	izumo sperm-egg fusion protein 1-like	612.5634981	1.917411809	3.777447774	1.76E-08	1.06E-06
LOC101085591	.	101085591	protein_coding	XP_023101452.1; XP_019674827.1	izumo sperm-egg fusion protein 1-like	370.295616	2.344983158	5.08054462	3.63E-06	8.79E-05
RASIP1	.	101086214	protein_coding	XP_023101674.1	Ras interacting protein 1	129.2184665	1.16419233	2.241077172	1.07E-05	0.000208603
FAM83E	.	101086614	protein_coding	XP_023101003.1	family with sequence similarity 83 member E	314.7299511	2.154870806	4.453287662	8.49E-09	5.89E-07
ZNF114	.	101094310	protein_coding	XP_006941214.2; XP_023101147.1; XP_019674845.2	zinc finger protein 114	8159.902597	1.010826134	2.015064661	5.50E-07	1.86E-05
ZSWIM9	.	101093563	protein_coding	XP_023101921.1; XP_023101920.1; XP_023101924.1; XP_023101925.1; XP_023101922.1; XP_023101923.1	zinc finger SWIM-type containing 9	66.61213014	-1.424218447	-2.683690773	0.000757179	0.005924626
LOC105261245	.	105261245	protein_coding	XP_023100875.1; XP_023100876.1; XP_023100874.1	paraneoplastic antigen-like protein 8C	132.3890041	1.964442193	3.902617835	1.16E-07	5.23E-06
SYMPK	.	101092974	protein_coding	XP_006941159.1; XP_003997680.2; XP_019674877.1; XP_006941160.1	symplekin	5413.301148	1.112352429	2.16197888	1.63E-07	6.76E-06
LOC111558108	.	111558108	pseudogene	.	.	107.2085981	1.059296056	2.083914455	0.002511607	0.014855514
KLC3	.	101084245	protein_coding	XP_023100711.1	kinesin light chain 3	735.6752545	2.896598701	7.446686907	4.71E-14	2.76E-11
ZNF296	.	101085255	protein_coding	XP_011288111.1	zinc finger protein 296	881.6639317	1.502523514	2.833378845	0.010184136	0.042445448
RELB	.	101085762	protein_coding	XP_023101687.1	RELB proto-oncogene, NF-kB subunit	432.5921113	1.245392621	2.370830661	4.08E-06	9.62E-05
NECTIN2	.	101087027	protein_coding	XP_003997741.4	nectin cell adhesion molecule 2	4276.869952	-1.008478234	-2.011787931	0.000186295	0.002022501
BCAM	.	101095534	protein_coding	XP_023100898.1	basal cell adhesion molecule (Lutheran blood group)	5008.339837	-1.126935799	-2.183943902	5.46E-05	0.000786601
CBLC	.	101095782	protein_coding	XP_023101141.1; XP_023101140.1; XP_023101142.1	Cbl proto-oncogene C	101.6336793	1.453891305	2.739459558	0.001013714	0.007449845
IGSF23	.	101097030	protein_coding	XP_023101064.1	immunoglobulin superfamily member 23	112.9021397	2.360491831	5.135454026	1.34E-06	3.91E-05
LOC109494778	.	109494778	lncRNA	.	uncharacterized LOC109494778	83.92312515	1.811873042	3.510978208	0.001493519	0.009996675
ZNF574	.	101084668	protein_coding	XP_023101704.1; XP_023101705.1; XP_023101702.1; XP_023101698.1; XP_023101701.1; XP_023101699.1; XP_023101703.1; XP_023101706.1; XP_023101697.1	zinc finger protein 574	4294.089401	1.007462868	2.010372537	0.00616011	0.029294389
LIPE	.	751818	protein_coding	XP_023101613.1; XP_023101614.1; XP_019674468.2; XP_023101612.1; XP_023101610.1; XP_023101609.1	lipase E, hormone sensitive type	5969.615876	2.531501273	5.781730139	9.40E-10	9.93E-08
LOC105261252	.	105261252	lncRNA	.	uncharacterized LOC105261252	56.55398656	1.965423238	3.905272549	4.33E-07	1.54E-05
LOC101087438	.	101087438	protein_coding	XP_023101103.1; XP_006941297.1	cytochrome P450 2F5	355.423891	1.866832762	3.64730984	2.10E-05	0.000363743
SPTBN4	.	101088707	protein_coding	XP_023101950.1; XP_023101951.1	spectrin beta, non-erythrocytic 4	1149.820553	1.03271168	2.045866036	0.00016766	0.001873303
SELENOV	.	101090979	protein_coding	XP_011288183.3	selenoprotein V	1741.669632	2.38098609	5.208926535	6.77E-08	3.34E-06
GMFG	.	101097857	protein_coding	XP_003997865.1; XP_006941348.1; XP_011288181.1; XP_019675124.1; XP_006941349.1	glia maturation factor gamma	307.2314614	1.505447807	2.839127831	0.010647969	0.043902185
FBXO17	.	101092975	protein_coding	XP_023101062.1; XP_023101061.1; XP_023101060.1; XP_023101063.1	F-box protein 17	101.0840432	1.773525238	3.41888344	5.38E-05	0.000779852
ECH1	.	101093730	protein_coding	XP_003997926.1	enoyl-CoA hydratase 1	1297.993166	-1.063969155	-2.090675501	6.32E-05	0.00088443
FAM98C	.	101094718	protein_coding	XP_023100695.1	family with sequence similarity 98 member C	444.9169338	1.116915674	2.168828045	0.00037429	0.003443164
CATSPERG	.	101095704	protein_coding	XP_023100871.1; XP_023100869.1; XP_023100870.1; XP_023100865.1; XP_023100864.1; XP_023100866.1; XP_023100867.1; XP_023100862.1; XP_023100860.1; XP_023100863.1; XP_023100857.1; XP_023100858.1; XP_023100868.1; XP_023100854.1; XP_023100856.1; XP_023100859.1; XP_023100861.1	cation channel sperm associated auxiliary subunit gamma	5458.923677	1.85079571	3.606990716	0.008766375	0.038028317
LOC102901498	.	102901498	lncRNA	.	uncharacterized LOC102901498	315.997075	1.29936395	2.461203502	7.12E-05	0.000969022
THAP8	.	101097031	protein_coding	XP_006941499.1	THAP domain containing 8	788.7775863	1.048059223	2.067746352	0.001133655	0.008095022
LOC109494605	.	109494605	protein_coding	XP_019674353.2	IgGFc-binding protein-like	115.9515859	1.042522627	2.059826219	0.00637379	0.03002313
LRFN3	.	101086864	protein_coding	XP_003997981.1	leucine rich repeat and fibronectin type III domain containing 3	198.4256296	-1.185294214	-2.274097664	0.001956628	0.012282382
APLP1	.	101097529	protein_coding	XP_019674487.2; XP_023101198.1; XP_023101199.1; XP_023101200.1; XP_023101202.1; XP_023101203.1; XP_023101201.1; XP_023101204.1	amyloid beta precursor like protein 1	2771.6742	-1.060550225	-2.085726839	0.000264217	0.002645053
HSPB6	.	101098270	protein_coding	XP_011288323.1	heat shock protein family B (small) member 6	926.7673428	-1.126743368	-2.183652621	0.000305983	0.002971369
LIN37	.	101081687	protein_coding	XP_003997959.1; XP_011288322.1	lin-37 DREAM MuvB core complex component	1631.011593	1.10439772	2.150090998	2.04E-06	5.44E-05
ETV2	.	101087889	protein_coding	XP_006941470.1; XP_023101251.1	ETS variant 2	2178.513528	2.983960639	7.911551475	4.69E-12	1.06E-09
ATP4A	.	101100771	protein_coding	XP_023101187.1; XP_023101188.1; XP_023101189.1	ATPase H+/K+ transporting alpha subunit	576.737708	2.060518978	4.171363329	2.02E-10	2.58E-08
GAPDHS	.	101099515	protein_coding	XP_023101249.1	glyceraldehyde-3-phosphate dehydrogenase, spermatogenic	5333.418636	2.902937568	7.479477906	2.67E-08	1.50E-06
LOC101088130	.	101088130	protein_coding	XP_003997986.4	protein FAM187B	1748.592683	2.91104184	7.521611753	1.13E-09	1.15E-07
ZNF599	.	101088895	protein_coding	XP_023101247.1; XP_023101248.1	zinc finger protein 599	167.4186718	1.510484078	2.849056195	0.011826285	0.047553325
CEBPA	.	105261262	protein_coding	XP_023101053.1	CCAAT/enhancer binding protein alpha	101.1457985	1.312487555	2.483694199	0.004309418	0.022355942
SLC7A10	.	101091065	protein_coding	XP_003997998.2; XP_019675166.1	solute carrier family 7 member 10	61.92575884	-2.044761507	-4.126050581	0.005731352	0.027707063
WDR88	.	101083638	protein_coding	XP_011288285.1; XP_003998043.1	WD repeat domain 88	830.5182181	2.412978424	5.325726806	9.39E-08	4.38E-06
LOC111556304	.	111556304	protein_coding	XP_023100884.1	uncharacterized LOC111556304	352.7352984	1.641254781	3.119370206	2.92E-08	1.63E-06
LOC101092222	.	101092222	lncRNA	.	uncharacterized LOC101092222	36.21027463	1.832922844	3.562581069	9.25E-05	0.001189059
GPT2	.	101088131	protein_coding	XP_003998055.1	glutamic--pyruvic transaminase 2	2217.641051	-1.198568237	-2.295117853	1.06E-06	3.21E-05
LOC105261268	.	105261268	lncRNA	.	uncharacterized LOC105261268	25.90065779	1.569648844	2.968324554	0.002884959	0.016411498
LOC109494677	.	109494677	lncRNA	.	uncharacterized LOC109494677	21.61940071	1.504754599	2.83776397	0.001214196	0.008543998
ZNF423	.	101090980	protein_coding	XP_003998065.1; XP_023101332.1; XP_023101333.1	zinc finger protein 423	225.2837652	-1.087225339	-2.124650203	0.001114635	0.007991656
PAPD5	.	101096123	protein_coding	XP_023100675.1; XP_023100676.1; XP_023100674.1	poly(A) RNA polymerase D5, non-canonical	1376.566298	1.803885492	3.491593222	1.43E-07	6.10E-06
LOC109494857	.	109494857	lncRNA	.	uncharacterized LOC109494857	95.18565838	1.818827108	3.527942647	1.13E-05	0.000219668
LOC111558077	.	111558077	lncRNA	.	uncharacterized LOC111558077	40.15994897	1.612671815	3.058176801	0.004719766	0.023963892
LOC109494885	.	109494885	lncRNA	.	uncharacterized LOC109494885	117.6273673	1.647750479	3.133446756	0.000172793	0.001914367
FAM192A	.	101083639	protein_coding	XP_003998114.1; XP_006941598.1; XP_006941594.1; XP_006941595.1; XP_006941592.2; XP_006941597.1	family with sequence similarity 192 member A	3239.953338	1.256533363	2.3892095	4.47E-09	3.42E-07
ADGRG1	.	101086022	protein_coding	XP_006941606.1; XP_019675352.1; XP_019675350.1; XP_019675351.1; XP_003998124.1; XP_019675349.1; XP_006941607.1; XP_006941605.1	adhesion G protein-coupled receptor G1	9567.42917	-1.104978111	-2.150956146	9.40E-05	0.001204445
MMP15	.	101088040	protein_coding	XP_003998133.2	matrix metallopeptidase 15	2982.790352	-1.883139583	-3.688769348	2.01E-06	5.40E-05
CCDC113	.	101088536	protein_coding	XP_019675378.1; XP_019675377.1; XP_006941616.1	coiled-coil domain containing 113	888.9699063	1.969758874	3.917026461	8.01E-05	0.001066271
NDRG4	.	101089229	protein_coding	XP_023101938.1; XP_006941622.2; XP_011288443.1; XP_023101936.1; XP_003998138.1; XP_003998139.1; XP_023101937.1	NDRG family member 4	9363.545926	-1.290786761	-2.446614431	2.21E-07	8.70E-06
LOC111558022	.	111558022	lncRNA	.	uncharacterized LOC111558022	109.8473768	1.868972898	3.652724381	1.71E-05	0.000304855
CES2	.	101096775	protein_coding	XP_019675421.1	carboxylesterase 2	54.20838201	1.045651443	2.064298273	0.00580218	0.028019987
CES3	.	101097032	protein_coding	XP_023101860.1	carboxylesterase 3	39.25762949	1.065960835	2.093563728	0.004962961	0.024821556
TRADD	.	101097773	protein_coding	XP_019675453.1; XP_019675454.1; XP_003998167.1; XP_019675452.1	TNFRSF1A associated via death domain	1595.902125	1.258224966	2.392012562	5.50E-05	0.000789922
KIAA0895L	.	101098271	protein_coding	XP_006941659.1; XP_006941658.1; XP_023101888.1; XP_019675442.1; XP_019675445.1; XP_019675444.1; XP_019675443.1; XP_023101887.1	KIAA0895 like	691.8060111	1.16668889	2.244958678	4.19E-05	0.00063483
LRRC36	.	101089312	protein_coding	XP_006941675.1; XP_006941674.1; XP_006941673.1; XP_003998216.1	leucine rich repeat containing 36	1524.847238	1.125277803	2.181435478	0.009012458	0.03880276
PARD6A	.	101101605	protein_coding	XP_019675478.1; XP_006941682.1; XP_003998183.1	par-6 family cell polarity regulator alpha	104.6113834	2.05369091	4.151667513	0.000260948	0.002619455
TSNAXIP1	.	101080674	protein_coding	XP_023101075.1; XP_023101077.1; XP_023101078.1; XP_023101079.1; XP_023101076.1	translin associated factor X interacting protein 1	1172.957395	1.625078153	3.084588744	5.07E-05	0.000741479
PSMB10	.	101082199	protein_coding	XP_003998191.1	proteasome subunit beta 10	280.9836184	1.028071669	2.03929667	4.67E-06	0.000107886
DUS2	.	101091831	protein_coding	XP_023101900.1; XP_023101901.1; XP_023101898.1; XP_023101899.1; XP_023101902.1	dihydrouridine synthase 2	1091.935971	1.002228379	2.003091576	8.64E-05	0.001129743
ESRP2	.	101092569	protein_coding	XP_019675491.1; XP_019675492.1; XP_006941714.1; XP_011288395.1; XP_019675493.1	epithelial splicing regulatory protein 2	183.6173447	1.971025945	3.920468165	3.20E-05	0.000512349
SMPD3	.	101094390	protein_coding	XP_003998235.1; XP_006941727.1	sphingomyelin phosphodiesterase 3	64.1162089	2.405220349	5.29716464	1.55E-05	0.00028245
CDH3	.	101094895	protein_coding	XP_006941731.1; XP_019675520.1; XP_019675519.1	cadherin 3	308.914318	-1.146553291	-2.21384358	0.001322666	0.009104095
CDH1	.	101095391	protein_coding	XP_003998238.1	cadherin 1	147.6751153	1.146326782	2.213496025	3.76E-05	0.000582252
PDF	.	101082868	protein_coding	XP_006941776.3	peptide deformylase, mitochondrial	638.1694086	1.209034636	2.311828914	2.39E-05	0.000404189
TMED6	.	101097195	protein_coding	XP_023101357.1; XP_023101358.1	transmembrane p24 trafficking protein 6	25.02105014	1.324913707	2.505179029	0.003212462	0.017790015
[truncated: 355 more rows]
