# Supplementary material for: Transcriptome dynamics in developing testes of domestic cats and impact of age on tissue resilience to cryopreservation
Source: BMC Genomics. 2021 Nov 23;22:847. doi: 10.1186/s12864-021-08099-8 (PMC8611880; doi:10.1186/s12864-021-08099-8)
Supplement: Supplementary file 3 — Differentially expressed genes in fresh testicular tissue of late compared to early juvenile cat; Wald test, adjusted p-value < 0.05, absolute fold change > 2. [file 12864_2021_8099_MOESM3_ESM.csv]

Gene_Symbol	Gene_Synonym	Entrez_Gene_ID	Type	Protein_ID	Product	baseMean	log2FoldChange	FoldChange	pvalue	padj
RNF17	.	101091834	protein_coding	XP_006927207.2; XP_011279375.1	ring finger protein 17	3864.664036	1.297688227	2.458346417	0.000226324	0.004213656
LOC111558748	.	111558748	lncRNA	.	uncharacterized LOC111558748	59.30373995	1.183064019	2.270584958	0.001478885	0.017824712
LOC109494173	.	109494173	lncRNA	.	uncharacterized LOC109494173	582.5450627	2.523008213	5.747793429	4.00E-08	3.21E-06
LOC109497857	.	109497857	pseudogene	.	.	20.83320963	-1.922769616	-3.791502348	0.001245215	0.015476739
LOC101085594	.	101085594	protein_coding	XP_019676546.1; XP_019676486.1; XP_019676527.1; XP_019676158.1; XP_023105818.1; XP_023105803.1; XP_023105802.1; XP_006927235.1; XP_023105809.1	phospholipid-transporting ATPase IB	1842.405695	1.093050736	2.133246581	2.51E-11	4.28E-09
RNF6	.	101085851	protein_coding	XP_011279191.1; XP_019677085.1; XP_011279221.1; XP_003980312.1	ring finger protein 6	7541.144345	2.716937621	6.574757214	2.12E-08	1.82E-06
MTIF3	.	101087290	protein_coding	XP_006927243.1; XP_006927244.1; XP_006927245.1; XP_003980317.1; XP_023106062.1	mitochondrial translational initiation factor 3	903.7921372	1.331247929	2.516202319	9.04E-08	6.49E-06
KATNAL1	.	101089567	protein_coding	XP_023106206.1; XP_006927250.1; XP_023106207.1; XP_023106192.1; XP_023106193.1; XP_023106198.1	katanin catalytic subunit A1 like 1	1054.949872	1.417049246	2.670387758	0.000450564	0.00710134
ZAR1L	.	101080255	protein_coding	XP_011285074.1; XP_004001387.2	zygote arrest 1 like	289.2567668	1.045909218	2.064667146	0.001080065	0.01401363
CCDC169	.	102902129	protein_coding	XP_019681024.1; XP_006927292.1; XP_019681017.1	coiled-coil domain containing 169	278.4715855	1.877642618	3.674741122	0.003526907	0.033845534
CCNA1	.	101085426	protein_coding	XP_011284196.1; XP_019681069.1; XP_019681070.1; XP_023106654.1; XP_011284217.1	cyclin A1	3425.987709	1.649394864	3.137020297	0.000535455	0.008129708
FREM2	.	101087292	protein_coding	XP_023106741.1; XP_003980389.1	FRAS1 related extracellular matrix protein 2	1081.52436	1.269838797	2.411346203	4.75E-07	2.73E-05
LOC101096867	.	101096867	protein_coding	XP_019681383.1; XP_023106865.1; XP_011282714.2; XP_019681408.1	phosphatidylinositol 3,4,5-trisphosphate 3-phosphatase TPTE2-like	131.9721347	2.833713141	7.129066314	5.65E-08	4.35E-06
THSD1	.	101090828	protein_coding	XP_023106903.1; XP_023106897.1; XP_019681378.1; XP_003980402.1	thrombospondin type 1 domain containing 1	245.6662412	-1.252976941	-2.383327055	0.002528763	0.026588898
ATP7B	.	101091495	protein_coding	XP_023106954.1; XP_023106950.1; XP_006927322.1; XP_023106961.1; XP_023106939.1; XP_023106933.1; XP_023106944.1; XP_019681489.1	ATPase copper transporting beta	3274.871954	2.077675037	4.221263936	5.86E-06	0.000217366
SPERT	.	101082618	protein_coding	XP_003980448.2; XP_023107417.1; XP_006927362.1; XP_019682273.1; XP_019682277.1	spermatid associated	1460.349877	5.156367838	35.66328859	1.09E-17	4.66E-15
SERP2	.	109498122	protein_coding	XP_023107535.1; XP_023107524.1; XP_023107516.1; XP_023107531.1; XP_023107522.1; XP_023107526.1; XP_023107525.1	stress associated endoplasmic reticulum protein family member 2	1307.957785	1.186756734	2.27640418	0.001227669	0.015300867
DGKH	.	101087806	protein_coding	XP_023107680.1; XP_023107679.1; XP_023107678.1; XP_011288715.1; XP_023107673.1; XP_019682809.1; XP_019682808.1; XP_023107681.1; XP_019682813.1; XP_023107668.1	diacylglycerol kinase eta	1582.261462	2.449261549	5.461364884	6.55E-09	6.67E-07
DIAPH3	.	101095543	protein_coding	XP_019683201.1; XP_023107882.1; XP_019683206.1; XP_023107894.1; XP_019683204.1; XP_006927392.3	diaphanous related formin 3	1022.320276	1.439949388	2.713113472	0.000107336	0.002327812
PCDH9	.	101099519	protein_coding	XP_019683346.2; XP_011287216.2; XP_011287155.2; XP_019683336.2; XP_019683328.2; XP_019683341.2; XP_011287180.2; XP_019683363.1; XP_019683350.2; XP_019683357.2	protocadherin 9	389.0250653	1.141160929	2.205584339	0.001670774	0.019552396
KLF5	.	101082619	protein_coding	XP_011278696.1; XP_023107987.1	Kruppel like factor 5	654.7833743	1.138258561	2.201151676	0.003368091	0.032800531
LOC109498710	.	109498710	lncRNA	.	uncharacterized LOC109498710	286.1671252	1.637497872	3.111257649	0.005206615	0.044661411
DZIP1	.	101098678	protein_coding	XP_023108445.1; XP_023108457.1; XP_023108450.1; XP_023108455.1; XP_023108466.1	DAZ interacting zinc finger protein 1	6339.471401	1.843350391	3.588424062	1.10E-06	5.49E-05
LOC111560143	.	111560143	lncRNA	.	uncharacterized LOC111560143	123.8180782	1.491087701	2.811008275	9.64E-06	0.000324446
CCDC168	.	101085173	protein_coding	XP_023094902.1	coiled-coil domain containing 168	1521.308116	1.961336092	3.894224595	0.001162104	0.014676555
LOC109499170	.	109499170	lncRNA	.	uncharacterized LOC109499170	261.1915905	3.180070095	9.063511435	1.43E-22	1.17E-19
MCF2L	.	101090322	protein_coding	XP_011279213.1; XP_019685374.1; XP_019685361.1; XP_006927468.1; XP_019685348.1; XP_019685314.1; XP_019685313.1; XP_019685368.1; XP_019685319.1; XP_011279223.1; XP_019685353.1; XP_019685325.1	MCF.2 cell line derived transforming sequence like	247.0711796	-1.574372316	-2.978058957	0.003500176	0.033732711
ZNF672	.	101084849	protein_coding	XP_006927498.1; XP_006927501.1; XP_019685554.1	zinc finger protein 672	1559.274677	1.650595431	3.139631916	1.15E-05	0.000366743
TRIM17	.	101098844	protein_coding	XP_023109483.1; XP_003980669.1	tripartite motif containing 17	480.5996662	2.596087061	6.04644458	0.000736008	0.010460827
LTC4S	.	101096198	protein_coding	XP_011279854.1; XP_003980736.1	leukotriene C4 synthase	118.568431	2.056662724	4.160228365	0.000682331	0.009853341
TRIM36	.	101089417	protein_coding	XP_011279996.1; XP_003980710.1	tripartite motif containing 36	6402.187141	2.870423552	7.312798205	6.42E-10	8.03E-08
FAM170A	.	101081272	protein_coding	XP_023110294.1; XP_023110300.1	family with sequence similarity 170 member A	153.0711189	2.627705603	6.18042309	0.000193781	0.003707343
LOC105260510	.	105260510	protein_coding	XP_023110393.1	zinc finger protein 474	1576.940301	4.396195244	21.05652184	7.65E-23	6.56E-20
CEP120	.	101084767	protein_coding	XP_019687031.1; XP_011280127.1; XP_019687028.1; XP_019687042.1; XP_019687039.1	centrosomal protein 120	7668.458623	1.130148102	2.188812087	4.84E-06	0.000186197
PRRC1	.	101088297	protein_coding	XP_006927633.1; XP_023110526.1; XP_006927634.1	proline rich coiled-coil 1	2288.883162	1.03197516	2.044821854	7.22E-06	0.000256605
LYRM7	.	101083395	protein_coding	XP_019687255.1	LYR motif containing 7	431.270059	1.732486256	3.322999914	0.004339852	0.03932997
IRF1	.	101095633	protein_coding	XP_019687394.1; XP_003980801.1	interferon regulatory factor 1	322.1922462	-1.262250919	-2.398696982	0.005215687	0.044696674
GDF9	.	100306942	protein_coding	NP_001159372.1; XP_019680777.1; XP_011279456.1; XP_019682227.1; XP_011279454.1; XP_019682675.1	growth differentiation factor 9	473.075517	2.017881765	4.049887309	3.80E-12	7.36E-10
CDKL3	.	101086198	protein_coding	XP_019687597.1; XP_023110998.1	cyclin dependent kinase like 3	923.8514812	2.831998225	7.120597104	7.16E-06	0.000255372
CATSPER3	.	101101438	protein_coding	XP_023111147.1; XP_003980826.2	cation channel sperm associated 3	511.5043117	1.505394931	2.839023775	0.00081395	0.011223413
PKD2L2	.	101084929	protein_coding	XP_006927687.2; XP_019688098.1	polycystin 2 like 2, transient receptor potential cation channel	303.2532128	3.19204838	9.139076446	2.34E-05	0.000660345
NME5	.	101085175	protein_coding	XP_023111353.1; XP_023111354.1	NME/NM23 family member 5	420.9052651	2.547488445	5.846156478	0.00017142	0.003343427
LOC102902316	.	102902316	lncRNA	.	uncharacterized LOC102902316	143.3889668	-1.014144042	-2.019704237	3.44E-06	0.00014258
LOC109500774	.	109500774	lncRNA	.	uncharacterized LOC109500774	56.99832258	2.61944256	6.145125865	1.11E-05	0.000358978
SPATA24	.	101091591	protein_coding	XP_019688493.1; XP_023111483.1; XP_019688497.1; XP_006927710.1; XP_003980871.1	spermatogenesis associated 24	2365.131979	2.192211038	4.570053446	2.41E-08	2.01E-06
LOC101095465	.	101095465	protein_coding	XP_023111828.1	protocadherin beta-18	216.3851897	1.081318425	2.115968902	0.002253251	0.024447975
LOC101096698	.	101096698	protein_coding	XP_011280902.1	mitochondrial ornithine transporter 1-like	157.5168449	1.726649996	3.309584247	0.004640952	0.041100361
SH3RF2	.	101082800	protein_coding	XP_019689401.1; XP_019689402.1; XP_019689409.1; XP_019689414.1; XP_003980992.1	SH3 domain containing ring finger 2	1967.037269	2.129202693	4.374756423	1.96E-05	0.000566379
SCGB3A2	.	101086200	protein_coding	XP_023112241.1	secretoglobin family 3A member 2	183.1598893	1.858859937	3.627209154	0.004475437	0.040062468
MCIDAS	.	101087810	protein_coding	XP_003981011.1	multiciliate differentiation and DNA synthesis associated cell cycle protein	68.72443904	2.19774875	4.587629076	0.000623193	0.009190817
DDX4	.	101089575	protein_coding	XP_006927797.3	DEAD-box helicase 4	5977.046929	1.099162885	2.142303506	0.004988533	0.043243552
IL31RA	.	101095878	protein_coding	XP_019689862.2	interleukin 31 receptor A	396.1544713	2.42594407	5.37380537	2.03E-08	1.77E-06
ANKRD55	.	101090080	protein_coding	XP_019689928.1; XP_019689949.1; XP_019689943.1; XP_019689942.1	ankyrin repeat domain 55	324.1521962	1.626389492	3.087393758	1.51E-07	1.01E-05
LOC111561374	.	111561374	lncRNA	.	uncharacterized LOC111561374	33.51566615	2.082866599	4.236481587	1.95E-05	0.000566379
LOC102899837	.	102899837	misc_RNA	.	uncharacterized LOC102899837	6413.913905	1.90390178	3.742239208	8.71E-05	0.001976138
LOC101092488	.	101092488	protein_coding	XP_003981105.1	histone H2B subacrosomal variant-like	2769.751715	6.621430078	98.45755976	1.76E-31	3.96E-28
LOC111561429	.	111561429	protein_coding	XP_023113368.1; XP_023113361.1; XP_023113372.1; XP_023113388.1; XP_023113378.1	uncharacterized LOC111561429	162.8382809	1.617981631	3.069453111	0.005584491	0.046832805
LOC102902047	.	102902047	lncRNA	.	uncharacterized LOC102902047	437.9383221	2.352728414	5.10789339	1.30E-07	9.07E-06
ACOT12	.	101091423	protein_coding	XP_023113708.1; XP_023113697.1; XP_023113702.1; XP_023113695.1; XP_023113691.1	acyl-CoA thioesterase 12	544.2115892	2.140724955	4.409835852	0.0011473	0.01459184
ATG10	.	101091921	protein_coding	XP_019691822.1; XP_023113818.1; XP_019691825.1; XP_006927892.1; XP_006927890.1; XP_019691839.1; XP_019691786.1; XP_019691793.1; XP_006927889.1; XP_006927891.1; XP_019691777.1	autophagy related 10	1440.224319	1.307108751	2.474451475	0.001695247	0.019723527
ATP6AP1L	.	101093163	protein_coding	XP_011282639.1	ATPase H+ transporting accessory protein 1 like	365.3404413	1.054169293	2.076522196	0.000453587	0.007126887
EDIL3	.	101097205	protein_coding	XP_011282720.1; XP_011282716.1	EGF like repeats and discoidin domains 3	1417.270809	1.179975369	2.265729088	0.003465331	0.033468488
LOC109492952	.	109492952	lncRNA	.	uncharacterized LOC109492952	306.809808	3.029208529	8.163617166	0.000193708	0.003707343
SPATA9	.	101081606	protein_coding	XP_003981206.1; XP_019692735.1	spermatogenesis associated 9	708.6634744	5.064976806	33.4741799	6.09E-12	1.11E-09
ERAP1	.	101083063	protein_coding	XP_023114414.1; XP_023114428.1; XP_011283026.1; XP_023114415.1; XP_023114420.1	endoplasmic reticulum aminopeptidase 1	527.7671364	-1.257473626	-2.390767152	0.001249359	0.015506855
LOC102901462	.	102901462	protein_coding	XP_006927925.2	phosphatidylinositol N-acetylglucosaminyltransferase subunit Y-like	176.4834055	1.336182857	2.524824057	0.002803992	0.028728567
TMEM232	.	101085600	protein_coding	XP_023114681.1; XP_023114696.1; XP_023114686.1; XP_023114689.1	transmembrane protein 232	385.5750009	3.497171123	11.29154599	6.11E-10	7.75E-08
LOC102900047	.	102900047	lncRNA	.	uncharacterized LOC102900047	565.9478406	3.583204641	11.98538743	7.85E-05	0.001806268
CDHR2	.	101081276	protein_coding	XP_019693964.2; XP_019693959.2	cadherin related family member 2	255.4199139	3.24402765	9.474354476	4.39E-12	8.33E-10
LOC102899162	.	102899162	lncRNA	.	uncharacterized LOC102899162	406.6557976	1.827375101	3.548907817	4.88E-05	0.001192342
RANBP17	.	101099021	protein_coding	XP_023115430.1; XP_023115433.1; XP_023115431.1; XP_023115432.1	RAN binding protein 17	2199.707346	1.249603786	2.377761124	0.001343384	0.01646971
SPDL1	.	105260873	protein_coding	XP_023115518.1; XP_023115527.1; XP_023115522.1	spindle apparatus coiled-coil protein 1	2061.155249	1.629845056	3.09479759	6.13E-05	0.001449313
C1QTNF2	.	101083486	protein_coding	XP_023115827.1; XP_006928011.1; XP_019695030.1; XP_003981369.3; XP_006928014.1; XP_019695037.1; XP_006928015.1; XP_019695042.1	C1q and TNF related 2	145.5186289	-1.382627807	-2.607428708	0.001131859	0.014477197
TIMD4	.	102901239	protein_coding	XP_006927992.2; XP_006927991.1; XP_023115959.1; XP_019695448.1; XP_019695436.1	T-cell immunoglobulin and mucin domain containing 4	686.9810216	2.363406471	5.14583954	7.79E-06	0.000271994
LOC102901885	.	102901885	lncRNA	.	uncharacterized LOC102901885	914.6277586	2.747082522	6.713581102	0.001040998	0.013614565
ATOX1	.	101084170	protein_coding	XP_011284260.1	antioxidant 1 copper chaperone	2429.406995	1.537448011	2.902805705	1.50E-06	7.15E-05
SLC36A3	.	101100619	protein_coding	XP_023116096.1; XP_003981426.2; XP_019666006.2	solute carrier family 36 member 3	434.4034124	4.200498045	18.38551961	2.18E-13	5.03E-11
CCDC69	.	101084683	protein_coding	XP_006928131.1	coiled-coil domain containing 69	1241.056304	-1.120672892	-2.174483696	0.005999474	0.049371017
ESM1	.	101088303	protein_coding	XP_003981465.1	endothelial cell specific molecule 1	38.06200838	-1.950127096	-3.864085711	0.002437014	0.02589615
LOC101089242	.	101089242	protein_coding	XP_023116467.1; XP_023116463.1; XP_023116462.1; XP_023116461.1	chondroitin sulfate proteoglycan 4-like	390.9866843	-2.019024357	-4.053096029	0.002380024	0.02545566
CCDC152	.	101093498	protein_coding	XP_006928093.3	coiled-coil domain containing 152	208.131608	1.492042458	2.81286918	0.001940006	0.021783669
TTC23L	.	101098438	protein_coding	XP_023094866.1; XP_023094861.1; XP_019667635.1; XP_019667617.1; XP_023094863.1; XP_011284877.1; XP_023094877.1	tetratricopeptide repeat domain 23 like	791.1906843	1.833291339	3.563491144	0.001132863	0.014479763
C1QTNF3	.	101081444	protein_coding	XP_006928124.1; XP_003981518.1; XP_003981517.1	C1q and TNF related 3	181.5622075	1.332739802	2.518805638	0.003001788	0.030256274
LOC101088465	.	101088465	pseudogene	.	.	179.82875	1.557812217	2.944070496	0.000700262	0.010088026
LOC109492397	.	109492397	protein_coding	XP_023102613.1	spidroin-1-like	70.57520467	1.776284352	3.425428215	0.000149541	0.003021335
Mar-11	.	101089674	protein_coding	XP_023095210.1	membrane associated ring-CH-type finger 11	1726.29904	3.238520679	9.438258458	7.58E-06	0.00026522
FBXL7	.	101089921	protein_coding	XP_019668244.1; XP_006928163.1	F-box and leucine rich repeat protein 7	130.8316313	-1.710937213	-3.273734249	0.00396662	0.037001251
ROPN1L	.	101092664	protein_coding	XP_003981601.2	rhophilin associated tail protein 1 like	7375.368954	2.94542881	7.703044769	1.53E-05	0.000463133
CA1H5orf49	.	101094081	protein_coding	XP_023095411.1; XP_023095413.1	chromosome A1 C5orf49 homolog	249.6366883	1.697312443	3.242962729	0.000166377	0.003287769
LOC109492295	.	109492295	lncRNA	.	uncharacterized LOC109492295	87.7772573	1.586945687	3.004126757	0.000961098	0.012764113
LOC102900516	.	102900516	lncRNA	.	uncharacterized LOC102900516	232.8124967	2.12009427	4.3472235	1.91E-08	1.68E-06
IRX4	.	101100870	protein_coding	XP_023095549.1; XP_023095545.1; XP_023095551.1	iroquois homeobox 4	246.835745	2.07020502	4.199463473	8.55E-06	0.000291869
LOC102902236	.	102902236	misc_RNA	.	uncharacterized LOC102902236	183.0302858	2.726507862	6.61851641	0.000812767	0.011223413
LOC101081959	.	101081959	protein_coding	XP_023105313.1; XP_023105314.1	uncharacterized LOC101081959	543.8589114	2.586865364	6.007919008	5.54E-07	3.10E-05
RNF126	.	101091511	protein_coding	XP_023098366.1; XP_023098377.1; XP_023098364.1; XP_023098363.1	ring finger protein 126	2093.83414	1.103708242	2.149063694	2.72E-05	0.000740524
PALM	.	101092243	protein_coding	XP_023098348.1; XP_023098354.1; XP_023098341.1; XP_023098351.1; XP_023098336.1; XP_023098345.1; XP_023098338.1	paralemmin	408.2160587	-1.419578796	-2.675073991	4.13E-05	0.001044298
LOC109493422	.	109493422	lncRNA	.	uncharacterized LOC109493422	84.48769338	1.844127814	3.590358271	0.000797984	0.011062515
LOC102899473	.	102899473	lncRNA	.	uncharacterized LOC102899473	31.89855676	-1.878243552	-3.676272099	0.000158797	0.003175312
LOC109493449	.	109493449	lncRNA	.	uncharacterized LOC109493449	255.292491	2.300069819	4.924815982	6.32E-05	0.001484682
LOC111557572	.	111557572	lncRNA	.	uncharacterized LOC111557572	71.60039232	-1.149151225	-2.217833751	0.005793544	0.048137966
LOC111557600	.	111557600	lncRNA	.	uncharacterized LOC111557600	85.4350331	1.152864033	2.223548746	0.005297828	0.045248556
IZUMO4	.	101100698	protein_coding	XP_023099108.1; XP_011286869.2	IZUMO family member 4	7765.670613	2.781448266	6.875422002	4.10E-05	0.001037598
AMH	.	101080263	protein_coding	XP_011286375.2	anti-Mullerian hormone	17155.59164	-3.307664403	-9.901618764	0.001914322	0.021576198
SLC39A3	.	101088725	protein_coding	XP_023099201.1; XP_006928262.1; XP_003981668.1	solute carrier family 39 member 3	783.2488107	1.138681416	2.20179693	0.000108324	0.00234641
LOC102901059	.	102901059	protein_coding	XP_006928323.1; XP_023099441.1; XP_019681697.2	small integral membrane protein 24-like	103.8747337	-4.497647279	-22.59054668	1.63E-12	3.41E-10
SHD	.	101090085	protein_coding	XP_019671321.2	Src homology 2 domain containing transforming protein D	419.5629629	1.300295653	2.462793477	0.00279685	0.028704349
STAP2	.	101080361	protein_coding	XP_023099745.1	signal transducing adaptor family member 2	517.9822859	-3.597494607	-12.10469318	2.73E-07	1.71E-05
LOC102901794	.	102901794	lncRNA	.	uncharacterized LOC102901794	54.92230635	-1.773066267	-3.417795949	0.002890253	0.029379356
CHAF1A	.	101090592	protein_coding	XP_023099787.1; XP_023099788.1; XP_023099786.1; XP_011286108.2	chromatin assembly factor 1 subunit A	6056.005726	1.85092005	3.607301602	8.77E-07	4.60E-05
LOC109493816	.	109493816	lncRNA	.	uncharacterized LOC109493816	91.94675436	2.265484017	4.808157041	0.000488803	0.007581077
CATSPERD	.	101084426	protein_coding	XP_023106641.1; XP_019671644.1; XP_011285979.1; XP_023106640.1	cation channel sperm associated auxiliary subunit delta	3441.80976	2.566782401	5.924865487	0.000967992	0.012836753
RFX2	.	101085185	protein_coding	XP_023106643.1; XP_023106642.1; XP_011285916.1; XP_023106645.1; XP_023106644.1	regulatory factor X2	3056.20275	2.03997762	4.112391512	0.002896601	0.029426461
LOC102900010	.	102900010	protein_coding	XP_023099865.1; XP_023099864.1; XP_023099866.1	long-chain-fatty-acid--CoA ligase ACSBG2-like	597.4589456	3.314950224	9.951749867	4.98E-12	9.25E-10
LOC101091924	.	101091924	protein_coding	XP_023100164.1; XP_019672116.2	adhesion G protein-coupled receptor E4-like	66.23776038	1.741265224	3.343282406	9.64E-05	0.002143858
EVI5L	.	101100948	protein_coding	XP_023100426.1; XP_023100428.1; XP_023100421.1; XP_023100430.1; XP_023100440.1; XP_023100434.1	ecotropic viral integration site 5 like	1146.400653	1.061364607	2.086904535	0.000117574	0.002498717
CLEC4G	.	101096037	protein_coding	XP_003981852.2; XP_019672422.1	C-type lectin domain family 4 member G	410.6519867	2.051473352	4.145290912	0.000570405	0.008580828
LOC105261148	.	105261148	lncRNA	.	uncharacterized LOC105261148	141.3206657	1.167565141	2.246322615	0.001019376	0.013380327
LOC101082044	.	101082044	protein_coding	XP_023100591.1	mucin-16	808.7386884	2.747964044	6.71768452	0.000304056	0.005248755
LOC111557120	.	111557120	protein_coding	XP_023096694.1	mucin-16-like	620.2506245	4.134952833	17.56891062	1.79E-11	3.07E-09
PDE4A	.	751107	protein_coding	XP_019673021.2; XP_011287360.2; XP_023101044.1; XP_023101046.1; XP_011287354.2; XP_019673012.2; XP_003981906.2	phosphodiesterase 4A	1582.710217	1.571190308	2.971497789	0.000842238	0.011516545
SPC24	.	101097301	protein_coding	XP_003981928.1; XP_011287442.1	SPC24, NDC80 kinetochore complex component	744.566752	1.353266218	2.554898927	2.44E-05	0.00068298
RGL3	.	101081610	protein_coding	XP_019673396.1; XP_003981951.2	ral guanine nucleotide dissociation stimulator like 3	288.1011123	1.928974122	3.807843331	0.004260868	0.038900388
RNASEH2A	.	101086121	protein_coding	XP_011287664.1; XP_011287663.1; XP_003981966.1	ribonuclease H2 subunit A	3867.671472	1.766987826	3.4034262	7.28E-09	7.33E-07
RTBDN	.	101086375	protein_coding	XP_003981967.1; XP_019673719.1; XP_023101760.1; XP_023101752.1; XP_019673712.1; XP_019673707.1; XP_023101777.1	retbindin	196.3602659	2.547795357	5.847400293	0.000283637	0.004996784
SYCE2	.	109494434	protein_coding	XP_023101801.1; XP_023101800.1; XP_023101791.1; XP_023101794.1; XP_023101786.1	synaptonemal complex central element protein 2	6761.563163	2.123190674	4.356563809	0.001272535	0.015707958
MISP3	.	105261243	protein_coding	XP_023101997.1	MISP family member 3	474.0273074	1.098200405	2.140874765	0.000496657	0.007675942
BBIP1	.	105261261	protein_coding	XP_011288334.2	BBSome interacting protein 1	123.1810744	1.068945553	2.097899479	0.004237058	0.038722241
EPHX3	.	101099782	protein_coding	XP_003982020.1	epoxide hydrolase 3	552.5332688	1.860803796	3.632099677	7.91E-05	0.001817901
LOC101089989	.	101089989	protein_coding	XP_019674288.2; XP_011288239.2; XP_019674282.2; XP_023102464.1	cytochrome P450 4F22	180.6919013	1.511815628	2.851686975	0.002477053	0.026244239
HSH2D	.	101100701	protein_coding	XP_003982099.3; XP_019674469.2	hematopoietic SH2 domain containing	76.29638382	-1.372740147	-2.589619523	0.002806355	0.028736439
CALR3	.	101100949	protein_coding	XP_011288709.1	calreticulin 3	3734.863557	2.406316571	5.301191182	0.000531907	0.008084257
CA2H19orf44	.	101101197	protein_coding	XP_019674595.1; XP_019674590.1; XP_019674583.1; XP_019674570.1; XP_019674629.1; XP_019674597.1; XP_019674606.1; XP_019674637.1; XP_019674625.1; XP_019674615.1; XP_019674575.1	chromosome A2 C19orf44 homolog	1643.072204	1.039448072	2.055441159	1.55E-10	2.35E-08
LOC109494712	.	109494712	lncRNA	.	uncharacterized LOC109494712	763.2683899	1.757693786	3.38157133	0.000182331	0.003525712
LOC102900998	.	102900998	lncRNA	.	uncharacterized LOC102900998	318.6112705	1.515521265	2.859021095	0.003159603	0.031300454
OCEL1	.	101082046	protein_coding	XP_011288871.2	occludin/ELL domain containing 1	944.2222879	1.410828955	2.65889896	4.69E-07	2.70E-05
ABHD8	.	101096295	protein_coding	XP_003982084.1; XP_019674805.1; XP_011288890.1	abhydrolase domain containing 8	1931.431349	1.702943787	3.255645886	1.70E-06	7.92E-05
TMEM221	.	101097706	protein_coding	XP_003982090.1	transmembrane protein 221	116.2110055	-3.002126925	-8.011802874	0.000438248	0.00694034
IQCN	.	101094329	protein_coding	XP_011289052.3; XP_023103207.1; XP_023103209.1	IQ motif containing N	5902.26363	5.780352775	54.96162578	1.08E-29	1.94E-26
LOC102901101	.	102901101	lncRNA	.	uncharacterized LOC102901101	516.6460816	2.564029136	5.913569152	2.89E-05	0.000780115
TSSK6	.	101099943	protein_coding	XP_003982172.1	testis specific serine kinase 6	1692.453074	4.365547596	20.61392891	1.68E-12	3.49E-10
PBX4	.	101091514	protein_coding	XP_003982223.4; XP_023103656.1	PBX homeobox 4	1583.9456	1.67305489	3.18889123	0.000964547	0.012800487
LOC109495126	.	109495126	lncRNA	.	uncharacterized LOC109495126	104.7986421	1.802279926	3.487709612	0.000258009	0.004666875
LIMD1	.	101092500	protein_coding	XP_003982225.1; XP_006928737.4	LIM domains containing 1	862.1610908	-1.226366998	-2.339770451	1.15E-05	0.000368026
LZTFL1	.	101082984	protein_coding	XP_011289400.1; XP_011289403.1; XP_006928738.1	leucine zipper transcription factor like 1	3387.164674	1.007701127	2.010704574	8.99E-07	4.68E-05
XCR1	.	101083750	protein_coding	XP_023103859.1	X-C motif chemokine receptor 1	125.2886274	1.388926423	2.618837282	0.005584284	0.046832805
LOC111558429	.	111558429	lncRNA	.	uncharacterized LOC111558429	74.39996106	2.442311846	5.43511984	3.93E-05	0.000998381
PRSS46P	.	101084521	protein_coding	XP_006928744.3	protease, serine 46, pseudogene	399.3824428	3.388554645	10.47265001	6.32E-09	6.51E-07
PTH1R	.	101095960	protein_coding	XP_023103926.1	parathyroid hormone 1 receptor	2280.400917	1.519666277	2.867247171	4.38E-06	0.000173408
KIF9	.	101096958	protein_coding	XP_023104008.1; XP_023104013.1; XP_023104004.1; XP_023104010.1; XP_023104023.1; XP_023104018.1; XP_023104026.1; XP_023104000.1; XP_023104001.1; XP_023104014.1; XP_023103996.1	kinesin family member 9	1420.731881	1.57998546	2.989668367	3.48E-05	0.000909936
NDUFAF3	.	101080435	protein_coding	XP_006928815.1; XP_003982258.1	NADH:ubiquinone oxidoreductase complex assembly factor 3	10273.56878	1.943531743	3.846461165	0.000638409	0.009353982
LAMB2	.	101082047	protein_coding	XP_019676934.1; XP_003982265.1	laminin subunit beta 2	1869.002105	-1.3073428	-2.47485294	0.000850291	0.01159885
KLHDC8B	.	101082552	protein_coding	XP_019676974.1; XP_019676969.1; XP_003982267.1	kelch domain containing 8B	204.5984901	-1.364533438	-2.574930402	0.000343511	0.005780351
CA2H3orf84	.	101087646	protein_coding	XP_019677011.1; XP_019677009.1; XP_019677032.1; XP_019676987.1; XP_003982286.1; XP_019676980.1; XP_019677040.1; XP_019677035.1; XP_019676992.1; XP_019677001.1; XP_023104517.1; XP_019677014.1; XP_019677042.1	chromosome A2 C3orf84 homolog	453.2064649	4.13697372	17.59353791	1.62E-08	1.46E-06
CA2H3orf62	.	101083068	protein_coding	XP_003982269.3; XP_023104550.1	chromosome A2 C3orf62 homolog	804.7976242	1.405166757	2.648483934	0.000988849	0.013046141
MST1	.	101086125	protein_coding	XP_011289874.1; XP_003982280.1; XP_019677196.1; XP_019677199.1	macrophage stimulating 1	993.9191989	1.196666938	2.292095155	0.006017177	0.049471518
UBA7	UBE1L	101088821	protein_coding	NP_001265770.1; XP_011288848.2; XP_006928835.2	ubiquitin like modifier activating enzyme 7	874.894728	-1.204828902	-2.305099301	0.002017167	0.022343811
CAMKV	.	101089588	protein_coding	XP_023104624.1; XP_023104625.1; XP_023104627.1	CaM kinase like vesicle associated	2749.148814	2.51461804	5.714463429	1.47E-05	0.000444646
SEMA3F	.	101091515	protein_coding	XP_003982300.1; XP_019677432.1; XP_006928854.1	semaphorin 3F	293.9065194	-1.13864004	-2.201733784	0.003163395	0.031307363
SEMA3B	.	101092422	protein_coding	XP_019677508.2; XP_023104737.1; XP_003982304.3; XP_006928861.3; XP_006928859.3; XP_023104746.1; XP_006928860.3; XP_006928862.3	semaphorin 3B	1013.435154	-1.497314783	-2.82316761	0.000757901	0.010654364
ZMYND10	.	101094912	protein_coding	XP_003982314.2; XP_011290038.2; XP_006928870.2; XP_011290033.2	zinc finger MYND-type containing 10	1807.029089	1.754747899	3.374673431	0.000228822	0.004224001
LOC111558745	.	111558745	protein_coding	XP_023105038.1	IQ domain-containing protein F5-like	1298.328712	2.786268263	6.898430974	4.98E-10	6.50E-08
IQCF3	.	111556205	protein_coding	XP_003982331.2	IQ motif containing F3	744.6872979	3.222443017	9.333660665	3.70E-06	0.000151173
DNAH1	.	101082048	protein_coding	XP_023105221.1; XP_019678146.2; XP_011277766.2; XP_019678149.2; XP_019678140.2; XP_019678141.2; XP_019678150.2	dynein axonemal heavy chain 1	2843.064813	1.684534284	3.214366166	4.05E-06	0.000163167
SPCS1	.	101085957	protein_coding	XP_003982367.1	signal peptidase complex subunit 1	8735.608803	1.244009807	2.368559325	2.53E-05	0.000702947
ITIH1	.	101086459	protein_coding	XP_003982368.1	inter-alpha-trypsin inhibitor heavy chain 1	982.8780753	3.094805786	8.54337309	4.42E-08	3.50E-06
SFMBT1	.	102901972	protein_coding	XP_023105456.1; XP_023105449.1; XP_023105429.1; XP_023105437.1; XP_011277854.1; XP_023105425.1; XP_023105444.1; XP_023105461.1; XP_023105453.1	Scm like with four mbt domains 1	2649.426805	1.288047847	2.441974013	1.43E-05	0.000434601
LOC111559310	.	111559310	lncRNA	.	uncharacterized LOC111559310	330.8894963	3.913642559	15.0703661	4.38E-15	1.25E-12
ARHGEF3	.	101096044	protein_coding	XP_023105622.1; XP_023105623.1; XP_023105625.1; XP_006928943.1; XP_023105624.1; XP_003982406.1; XP_019678736.1	Rho guanine nucleotide exchange factor 3	1171.12968	-1.179944427	-2.265680494	0.00083498	0.01143466
DNAH12	.	101080950	protein_coding	XP_023105628.1	dynein axonemal heavy chain 12	1474.620628	1.818137213	3.526255993	2.45E-22	1.92E-19
FAM107A	.	101101450	protein_coding	XP_003982429.1; XP_003982430.1; XP_006928963.1	family with sequence similarity 107 member A	1119.816218	2.1982062	4.589083955	2.69E-14	6.94E-12
LOC102901572	.	102901572	lncRNA	.	uncharacterized LOC102901572	124.0259407	1.437988947	2.709429197	0.000813436	0.011223413
LOC111559430	.	111559430	lncRNA	.	uncharacterized LOC111559430	88.19612678	1.107696193	2.155012433	0.002691428	0.027908469
CA2H3orf14	.	101083408	misc_RNA	.	chromosome A2 C3orf14 homolog	1524.565884	2.08517915	4.243277851	7.93E-08	5.83E-06
LOC109496523	.	109496523	lncRNA	.	uncharacterized LOC109496523	217.4770764	2.041866486	4.117779238	5.36E-07	3.03E-05
LOC111559436	.	111559436	lncRNA	.	uncharacterized LOC111559436	91.4038503	2.308449471	4.953504184	0.001362238	0.016639775
LHFPL4	.	101090595	protein_coding	XP_011278493.3	LHFPL tetraspan subfamily member 4	98.96615939	1.288140463	2.442130784	0.000272006	0.004858364
IL17RC	.	101092091	protein_coding	XP_019680526.1; XP_019680524.1; XP_019680527.1; XP_019680525.1; XP_019680529.1; XP_011278499.1; XP_003982533.1; XP_019680523.1; XP_019680528.1	interleukin 17 receptor C	322.9278235	-1.004889617	-2.006789948	0.005096013	0.043942749
PRRT3	.	101085360	protein_coding	XP_003982510.1; XP_019680522.1	proline rich transmembrane protein 3	87.92984997	-2.603953709	-6.079504351	0.003774747	0.035635669
SYN2	.	101094915	protein_coding	XP_023105794.1	synapsin II	292.1806009	1.170243787	2.250497228	0.003569848	0.034112301
CA2H3orf20	.	101083155	protein_coding	XP_019680677.2	chromosome A2 C3orf20 homolog	942.0041916	1.341253232	2.533713203	0.000124087	0.002600354
KIAA1257	.	101086707	protein_coding	XP_023105835.1; XP_019680694.1; XP_023105836.1; XP_011278536.2; XP_019680696.1; XP_023105834.1; XP_019680695.1	KIAA1257 ortholog	913.4324256	2.315994053	4.979476416	6.59E-18	2.97E-15
LOC105260365	.	105260365	lncRNA	.	uncharacterized LOC105260365	145.3990114	-1.138257531	-2.201150103	0.001960176	0.021941791
LOC102900793	.	102900793	protein_coding	XP_006929126.1	uncharacterized LOC102900793	374.5705844	1.976620396	3.935700386	0.004570233	0.040693841
SUN3	.	101081714	protein_coding	XP_006929129.1; XP_006929128.1	Sad1 and UNC84 domain containing 3	1133.221096	4.837648444	28.59415653	2.65E-16	9.37E-14
CA2H7orf57	.	101081966	protein_coding	XP_006929130.1	chromosome A2 C7orf57 homolog	706.8344698	2.34090211	5.066193251	0.004323291	0.039271347
LOC111559470	.	111559470	lncRNA	.	uncharacterized LOC111559470	31.49383818	1.443071981	2.71899214	0.002068807	0.022775828
SPATA48	.	101085447	protein_coding	XP_023105917.1; XP_023105916.1; XP_023105919.1; XP_023105918.1	spermatogenesis associated 48	373.2798701	2.311071315	4.962514489	4.49E-06	0.000175879
LOC105259735	.	105259735	protein_coding	XP_023097768.1	ral guanine nucleotide dissociation stimulator-like	542.7232532	2.367221875	5.159466425	2.63E-05	0.000721503
STK17A	.	101089252	protein_coding	XP_023105961.1; XP_023105962.1	serine/threonine kinase 17a	1776.504957	1.388524953	2.618108621	0.000702056	0.010092031
NME8	.	101101040	protein_coding	XP_019680858.1; XP_003982715.1; XP_023105988.1; XP_019680854.1; XP_023105990.1; XP_019680857.1; XP_023105987.1	NME/NM23 family member 8	2894.052117	3.056857711	8.32158136	8.01E-05	0.001836644
PIK3CG	.	101096215	protein_coding	XP_019680901.1; XP_019680902.1; XP_019680903.1; XP_019680900.1	phosphatidylinositol-4,5-bisphosphate 3-kinase catalytic subunit gamma	1056.196108	1.328238585	2.510959196	0.00032849	0.005595502
LOC102902529	.	102902529	protein_coding	XP_023106037.1; XP_023106036.1; XP_023106035.1; XP_006929191.2	EF-hand calcium-binding domain-containing protein 10-like	896.5993753	1.740959713	3.342574494	1.99E-07	1.30E-05
LRRC17	.	101087649	protein_coding	XP_003982740.1	leucine rich repeat containing 17	97.16623949	-1.261175719	-2.396909967	0.0007166	0.010235161
CCDC146	.	101088146	protein_coding	XP_019680936.1; XP_003982742.2; XP_019680934.1; XP_019680935.1	coiled-coil domain containing 146	932.6505115	2.599759732	6.061856632	1.35E-05	0.000417282
LOC109497432	.	109497432	lncRNA	.	uncharacterized LOC109497432	2907.378576	5.982765008	63.23998009	2.05E-31	4.11E-28
STEAP2	.	101080957	protein_coding	XP_019681706.1; XP_019681704.1; XP_003982781.1; XP_019681705.1	STEAP2 metalloreductase	53.75478355	-1.092431203	-2.132330704	0.004601527	0.040891873
CFAP69	.	101082990	protein_coding	XP_023106099.1; XP_023106097.1; XP_023106096.1; XP_023106098.1; XP_023106095.1	cilia and flagella associated protein 69	1327.131838	2.602831841	6.07477865	3.23E-08	2.65E-06
CDK14	.	101081878	protein_coding	XP_023106102.1	cyclin dependent kinase 14	1951.807208	1.733340163	3.324967324	6.09E-08	4.65E-06
LOC101083499	.	101083499	protein_coding	XP_019681009.1; XP_006929234.1; XP_023106106.1; XP_003982791.2; XP_006929236.1; XP_019681008.1; XP_023106105.1; XP_019681007.1; XP_019681011.1	lanosterol 14-alpha demethylase	6791.077527	1.209992632	2.313364553	0.000764916	0.010715347
TMBIM7P	.	102900187	protein_coding	XP_011278685.1; XP_006929239.1; XP_023106107.1	transmembrane BAX inhibitor motif containing 7, pseudogene	1575.950614	3.200148532	9.190533	0.000101042	0.002226136
LOC101086547	.	101086547	protein_coding	XP_023106112.1; XP_023106113.1	EF-hand calcium-binding domain-containing protein 1-like	314.2960298	2.180838897	4.534171302	0.000370286	0.006105482
SAMD9L	.	101084783	protein_coding	XP_003982796.1	sterile alpha motif domain containing 9 like	725.4864137	-1.463850303	-2.758435607	0.001724517	0.019909826
COL28A1	.	101096712	protein_coding	XP_006929265.2	collagen type XXVIII alpha 1 chain	228.1144594	-2.121071594	-4.350169436	0.003244824	0.031764375
THSD7A	.	101100458	protein_coding	XP_019681089.1; XP_019681088.1; XP_019681087.1	thrombospondin type 1 domain containing 7A	426.4598551	-1.855392612	-3.618502107	5.57E-05	0.001333229
ARL4A	.	101101452	protein_coding	XP_006929284.1; XP_006929283.1; XP_006929282.1; XP_006929281.1; XP_006929280.1; XP_003982857.1	ADP ribosylation factor like GTPase 4A	3949.030664	1.781832796	3.438627395	4.64E-06	0.00017955
DNAH11	.	101094997	protein_coding	XP_023106203.1	dynein axonemal heavy chain 11	288.4986831	1.695905017	3.239800589	3.45E-12	6.77E-10
LOC102899909	.	102899909	pseudogene	.	.	16.34580789	1.930306117	3.811360618	0.005530555	0.046639883
MPP6	.	101097224	protein_coding	XP_019681166.1; XP_023106214.1; XP_023106213.1; XP_023106212.1; XP_006929315.1; XP_006929314.1; XP_023106215.1	membrane palmitoylated protein 6	2755.140797	1.7753863	3.423296611	4.57E-05	0.001128525
CA2H7orf31	.	101098452	protein_coding	XP_019681171.1; XP_003982918.1	chromosome A2 C7orf31 homolog	3408.598412	7.798202464	222.5834419	1.49E-27	2.06E-24
LOC102901228	.	102901228	lncRNA	.	uncharacterized LOC102901228	184.0472137	2.213482946	4.63793611	0.000204233	0.003882573
TRIL	.	101085452	protein_coding	XP_023106228.1; XP_019681190.2; XP_023106227.1	TLR4 interactor with leucine rich repeats	289.5117462	-1.831781185	-3.55976298	0.00114199	0.014555117
MINDY4	.	101087466	protein_coding	XP_019681213.1; XP_019681212.1; XP_011278752.1	MINDY lysine 48 deubiquitinase 4	849.8143406	1.225744444	2.338761008	1.58E-06	7.49E-05
DPY19L2	.	101096714	protein_coding	XP_003982993.1	dpy-19 like 2	5513.487121	2.462908991	5.513272808	0.000157594	0.003159243
TES	Testin	100137197	protein_coding	NP_001162169.1; XP_019670159.1	testin LIM domain protein	1235.342511	1.621388364	3.07670978	0.000955143	0.012703756
CTTNBP2	CORTBP2	493673	protein_coding	XP_023096588.1; NP_001162166.1; XP_023096585.1; XP_023096576.1; XP_023096584.1; XP_023096580.1; XP_023096592.1; XP_023096586.1	cortactin binding protein 2	1239.934837	-1.945277571	-3.851118646	0.001487206	0.017904096
GRM8	.	101098127	protein_coding	XP_023106298.1; XP_019681323.1; XP_019681319.1; XP_011278833.1; XP_019681320.1	glutamate metabotropic receptor 8	116.2716334	2.055654841	4.157322998	5.68E-10	7.32E-08
LOC109497586	.	109497586	lncRNA	.	uncharacterized LOC109497586	116.6992575	2.079930906	4.227869676	0.00120669	0.015112552
PRRT4	.	101084018	protein_coding	XP_023106304.1; XP_023106303.1; XP_023106302.1	proline rich transmembrane protein 4	91.31946603	-2.434542288	-5.405927966	0.000369444	0.006102768
FAM71F2	.	101100877	protein_coding	XP_019681330.1; XP_006929416.1; XP_006929418.1; XP_003983062.1	family with sequence similarity 71 member F2	3555.087087	2.504874693	5.676000406	1.02E-05	0.000339089
CCDC136	.	101080958	protein_coding	XP_023106314.1; XP_019681332.2; XP_023106311.1; XP_023106312.1; XP_023106313.1; XP_023106309.1; XP_023106310.1	coiled-coil domain containing 136	9130.67585	2.505490562	5.678423941	2.61E-05	0.000720221
LOC102900188	.	102900188	protein_coding	XP_006929425.1	uncharacterized LOC102900188	586.6556283	1.158491935	2.232239671	0.002078571	0.022844438
LOC111559540	.	111559540	protein_coding	XP_023106316.1	collagen alpha-1(I) chain-like	173.7057901	-2.348580562	-5.093228919	0.000120784	0.002545927
KCP	.	101084785	protein_coding	XP_019681333.2	kielin/chordin-like protein	171.8695739	-2.061504561	-4.174213989	5.44E-06	0.000204784
SMKR1	.	109497605	protein_coding	XP_019681343.1; XP_023106325.1; XP_023106324.1; XP_023106327.1; XP_023106326.1; XP_023106323.1; XP_019681344.1	small lysine rich protein 1	1179.163375	2.307233296	4.949330197	2.35E-08	1.97E-06
SSMEM1	.	101093172	protein_coding	XP_003983118.1; XP_019681356.1; XP_006929434.1	serine rich single-pass membrane protein 1	657.5190583	3.931379212	15.25678644	1.17E-08	1.12E-06
LRGUK	.	101094916	protein_coding	XP_023106349.1; XP_023106352.1; XP_023106350.1; XP_023106351.1	leucine rich repeats and guanylate kinase domain containing	414.9599172	1.113405824	2.163558042	1.16E-05	0.000368699
LOC102900083	.	102900083	protein_coding	XP_011278903.2; XP_019681421.1; XP_023106357.1; XP_019681419.1	solute carrier family 23 member 1-like	287.6222393	1.26014519	2.395198445	3.47E-06	0.000142728
MKRN1	.	101092096	protein_coding	XP_003983196.3; XP_011278872.1	makorin ring finger protein 1	9819.923351	1.17159696	2.252609067	4.72E-09	5.03E-07
TRPV5	.	101098045	protein_coding	XP_023106420.1	transient receptor potential cation channel subfamily V member 5	87.84485329	2.25628616	4.777600296	0.000224174	0.004182265
LOC109497685	.	109497685	lncRNA	.	uncharacterized LOC109497685	425.0650983	1.599739116	3.030885005	0.000126132	0.002634269
IQCA1L	.	102899223	protein_coding	XP_019681587.1; XP_011278936.1	IQ motif containing with AAA domain 1 like	616.597762	1.005035159	2.006992408	0.005713925	0.047586119
NUB1	.	101099625	protein_coding	XP_023106512.1; XP_023106514.1; XP_023106511.1; XP_023106513.1	negative regulator of ubiquitin like proteins 1	5968.014079	1.045922705	2.064686449	2.98E-05	0.000795578
GALNTL5	.	101086384	protein_coding	XP_023106528.1; XP_019681607.1; XP_019681605.1; XP_011278928.1; XP_011278930.1; XP_011278927.1; XP_019681608.1	polypeptide N-acetylgalactosaminyltransferase like 5	3077.386553	5.305201285	39.53891249	3.67E-34	1.32E-30
CCT8L2	.	101083250	protein_coding	XP_006944219.3	chaperonin containing TCP1 subunit 8 like 2	196.7496263	2.252361819	4.764622185	0.000339428	0.005733052
RNF32	.	101085110	protein_coding	XP_019681624.1; XP_006929604.1; XP_003983302.1; XP_023106580.1; XP_019681622.1; XP_019681621.1; XP_023106579.1; XP_006929603.1; XP_019681623.1; XP_019681620.1; XP_019681625.1; XP_019681627.1; XP_019681626.1; XP_023106581.1	ring finger protein 32	5840.077434	2.198149786	4.588904508	1.31E-06	6.38E-05
WDR60	.	101090178	protein_coding	XP_019681648.1; XP_019681649.1; XP_006929613.1; XP_006929615.1; XP_006929614.1; XP_003983320.1	WD repeat domain 60	1854.086521	1.011185395	2.015566517	0.002935029	0.029733049
LOC101089681	.	101089681	protein_coding	XP_006929096.1	MAP/microtubule affinity-regulating kinase 3-like	4916.748686	3.309542871	9.914519608	9.07E-13	1.97E-10
LOC105260366	.	105260366	protein_coding	XP_019680706.2	MAP/microtubule affinity-regulating kinase 3-like	5379.965799	3.462405825	11.02270058	1.37E-10	2.11E-08
TCEA2	.	101094496	protein_coding	XP_003983338.3; XP_006929629.2	transcription elongation factor A2	4263.928764	1.286406369	2.439197148	8.40E-08	6.08E-06
HELZ2	.	101099791	protein_coding	XP_023106735.1; XP_023106733.1; XP_023106734.1	helicase with zinc finger 2	172.8878033	-1.127824323	-2.185289359	0.005197213	0.044601986
BIRC7	.	101080371	protein_coding	XP_019681817.1; XP_019681818.1	baculoviral IAP repeat containing 7	57.76672123	-1.91337524	-3.766893488	0.000210745	0.003977012
LOC111559738	.	111559738	protein_coding	XP_023106778.1	proline-rich protein 36-like	129.5450374	2.797882125	6.954188268	5.76E-06	0.000214448
LOC109497863	.	109497863	lncRNA	.	uncharacterized LOC109497863	748.7683793	1.359109929	2.565268664	0.000192224	0.003685377
LOC109497862	.	109497862	lncRNA	.	uncharacterized LOC109497862	330.5355449	3.252843081	9.532423718	4.58E-06	0.000178275
TCFL5	.	101081622	protein_coding	XP_023106786.1; XP_023106787.1; XP_023106788.1; XP_023106790.1; XP_023106789.1; XP_023106791.1; XP_023106792.1	transcription factor like 5	7072.226871	1.353025644	2.554472925	0.000393616	0.006385654
MRGBP	.	101082391	protein_coding	XP_023106796.1	MRG domain binding protein	4212.65485	1.365794564	2.577182251	9.60E-07	4.94E-05
SYCP2	.	101086965	protein_coding	XP_023106817.1	synaptonemal complex protein 2	14230.82066	1.193843137	2.287613202	0.002743017	0.028280695
PMEPA1	.	101093173	protein_coding	XP_023106842.1; XP_023106843.1	prostate transmembrane protein, androgen induced 1	280.7682657	-1.386570665	-2.614564506	0.002003386	0.022273307
LOC109497908	.	109497908	lncRNA	.	uncharacterized LOC109497908	316.9790316	1.655667216	3.150688696	0.000536496	0.008138663
LOC109497909	.	109497909	lncRNA	.	uncharacterized LOC109497909	587.8355402	1.235963358	2.355385756	0.0011118	0.014322273
LOC101094662	.	101094662	protein_coding	XP_003983419.1	protein FAM209A	1821.229545	5.385290225	41.79592037	2.60E-23	2.34E-20
GCNT7	.	101090681	protein_coding	XP_023106847.1; XP_023106845.1; XP_003983403.2; XP_019681887.1; XP_023106846.1	glucosaminyl (N-acetyl) transferase family member 7	220.9391355	2.862647976	7.273491034	2.07E-05	0.000592237
AURKA	.	101091184	protein_coding	XP_006929703.2	aurora kinase A	3253.261374	1.541412432	2.910793375	0.001095879	0.014157653
LOC109497921	.	109497921	lncRNA	.	uncharacterized LOC109497921	82.0849933	1.907883935	3.752582879	0.001232437	0.015349676
LOC109497952	.	109497952	lncRNA	.	uncharacterized LOC109497952	252.5927092	2.119759416	4.346214613	7.60E-05	0.001754869
LOC109497953	.	109497953	lncRNA	.	uncharacterized LOC109497953	158.7083637	1.763726323	3.395740759	0.000278868	0.004951492
LOC109497972	.	109497972	lncRNA	.	uncharacterized LOC109497972	902.460659	2.619954653	6.147307499	0.000100586	0.002218792
ZSWIM1	.	101086298	protein_coding	XP_023106959.1; XP_023106958.1; XP_023106960.1; XP_023106957.1	zinc finger SWIM-type containing 1	809.685173	1.327262661	2.50926121	0.000105126	0.002296455
WFDC10B	.	101087146	protein_coding	XP_023106966.1	WAP four-disulfide core domain 10B	433.0731447	2.246159325	4.744181895	0.000356771	0.005947939
TP53TG5	.	101088399	protein_coding	XP_023106969.1	TP53 target 5	632.8623241	2.690452588	6.455158803	5.02E-05	0.00121863
EMILIN3	.	101092428	protein_coding	XP_023107017.1	elastin microfibril interfacer 3	893.5621286	-1.336373085	-2.525156993	0.002192148	0.023871237
SLC32A1	.	101096880	protein_coding	XP_011279188.1	solute carrier family 32 member 1	100.3087488	1.83603968	3.570286082	8.19E-06	0.000282705
KIAA1755	.	101094918	misc_RNA	.	KIAA1755 ortholog	284.069072	-2.426257828	-5.374974193	0.000876358	0.011915625
MROH8	.	101095646	protein_coding	XP_019682099.1; XP_019682101.1; XP_011279187.2; XP_019682097.1	maestro heat like repeat family member 8	725.7426971	2.032826524	4.092057803	1.47E-07	9.94E-06
LOC102899167	.	102899167	lncRNA	.	uncharacterized LOC102899167	246.106809	1.521647598	2.871187601	0.000658532	0.009601999
CNBD2	.	101099198	protein_coding	XP_019682141.1; XP_019682143.1; XP_019682142.1; XP_023107053.1; XP_023107054.1; XP_006929869.1; XP_019682136.1; XP_019682140.1	cyclic nucleotide binding domain containing 2	511.4531565	2.55466309	5.875302323	2.99E-12	5.92E-10
CA3H20orf173	.	102900909	protein_coding	XP_023107069.1	chromosome A3 C20orf173 homolog	356.0017345	2.034065316	4.095573019	1.36E-09	1.63E-07
MMP24	.	101087914	protein_coding	XP_023107440.1	matrix metallopeptidase 24	189.141089	2.376660702	5.193332882	3.40E-09	3.76E-07
TP53INP2	.	101088919	protein_coding	XP_023107078.1; XP_023107077.1; XP_023107079.1; XP_023107080.1	tumor protein p53 inducible nuclear protein 2	1323.454334	1.134195277	2.194960956	0.003082278	0.030774964
ACTL10	.	102900884	protein_coding	XP_023106689.1	actin like 10	350.3729979	5.061957181	33.40419023	1.13E-15	3.56E-13
BPIFB4	.	101091778	protein_coding	XP_023106681.1	BPI fold containing family B member 4	26.1140644	-1.785766091	-3.448015095	4.55E-05	0.001125589
LOC109498035	.	109498035	lncRNA	.	uncharacterized LOC109498035	52.15325577	-1.399867826	-2.638774056	0.001699856	0.01975165
CCM2L	.	101095093	protein_coding	XP_023107120.1	CCM2 like scaffolding protein	55.07523923	-1.047919402	-2.067545963	0.003851736	0.036154164
TTLL9	.	101080271	protein_coding	XP_006929921.1; XP_019682231.1; XP_019682230.1; XP_019682229.1	tubulin tyrosine ligase like 9	810.3884863	2.363223573	5.145187215	4.36E-05	0.00108335
LOC101080774	.	101080774	protein_coding	XP_023107123.1	interferon regulatory factor 4-like	214.0627902	-2.097176046	-4.278710433	0.000951884	0.012672847
LOC105260422	.	105260422	protein_coding	XP_023107129.1	translation initiation factor IF-2-like	372.2551603	1.361506946	2.569534363	0.000204839	0.003885902
LOC109498056	.	109498056	lncRNA	.	uncharacterized LOC109498056	46.17858888	1.567879209	2.964685789	0.003070906	0.030704092
LOC109498057	.	109498057	lncRNA	.	uncharacterized LOC109498057	180.8612721	-3.56301716	-11.81884509	3.79E-05	0.000968517
EBF4	.	101082740	protein_coding	XP_023107155.1; XP_023107154.1	early B-cell factor 4	409.5974604	-3.093043557	-8.532943867	0.000570307	0.008580828
SLC4A11	.	101095814	protein_coding	XP_006929968.3; XP_006929970.3; XP_023107178.1; XP_023107179.1; XP_019682323.1; XP_019682316.2; XP_019682324.1; XP_019682317.1; XP_019682325.1; XP_019682328.1; XP_023107175.1; XP_019682315.1; XP_019682320.1; XP_019682319.1; XP_019682322.1; XP_023107176.1	solute carrier family 4 member 11	1362.09392	2.665102369	6.342723136	1.89E-08	1.67E-06
ADAM33	.	101093514	protein_coding	XP_006929954.2; XP_006929956.2; XP_006929957.2; XP_006929955.2	ADAM metallopeptidase domain 33	807.286203	-2.265566763	-4.80843282	7.54E-06	0.000264384
CA3H20orf27	.	101086470	protein_coding	XP_003983733.1; XP_023107186.1; XP_023107185.1	chromosome A3 C20orf27 homolog	2350.740885	1.633789377	3.103270329	1.95E-07	1.28E-05
SPEF1	.	101086220	protein_coding	XP_003983732.2; XP_019682339.1	sperm flagellar 1	204.6488444	1.52745002	2.882758576	3.66E-06	0.000149787
ANKEF1	.	101091528	protein_coding	XP_011279205.2; XP_011279207.2; XP_011279206.2	ankyrin repeat and EF-hand domain containing 1	3134.858867	5.630255647	49.53085595	1.53E-18	8.11E-16
LOC109498082	.	109498082	lncRNA	.	uncharacterized LOC109498082	158.5520954	2.871035565	7.315901061	1.54E-08	1.41E-06
FLRT3	.	101095003	protein_coding	XP_006930022.1; XP_019682414.1; XP_019682413.1	fibronectin leucine rich transmembrane protein 3	208.1670282	-1.833926378	-3.56506005	0.001635845	0.019281359
RIN2	.	101080627	protein_coding	XP_006930051.1; XP_019682436.1; XP_019682439.1; XP_006930049.1; XP_019682438.1; XP_019682437.1; XP_006930048.1; XP_011279291.1	Ras and Rab interactor 2	239.3091725	-1.789027298	-3.455818139	0.004855748	0.04241895
CFAP61	.	101083163	protein_coding	XP_023107271.1; XP_019682441.2; XP_011279285.2; XP_019682442.2; XP_019682440.2; XP_019682444.2; XP_019682447.2	cilia and flagella associated protein 61	1707.5874	2.796931602	6.949607995	7.40E-17	2.72E-14
RFX8	.	101081720	protein_coding	XP_023107332.1; XP_023107331.1; XP_006930095.1; XP_019682566.1; XP_023107329.1; XP_019682565.1; XP_019682568.1; XP_019682567.1; XP_023107330.1	RFX family member 8, lacking RFX DNA binding domain	795.583422	1.878043622	3.675762673	4.79E-06	0.000184827
NMS	.	101086135	protein_coding	XP_019682591.1; XP_019682589.1; XP_019682588.1; XP_006930097.1; XP_006930096.1	neuromedin S	212.8897155	-1.019325881	-2.026971608	0.004044412	0.037494028
AFF3	.	101095569	protein_coding	XP_023107354.1	AF4/FMR2 family member 3	1163.688149	1.386047837	2.613617168	2.96E-05	0.000790891
TSGA10	.	101096306	protein_coding	XP_019682622.2; XP_023107362.1; XP_023107359.1; XP_023107360.1; XP_023107361.1	testis specific 10	3178.885923	2.183419285	4.542288326	3.74E-06	0.000152478
CNGA3	.	101089848	protein_coding	XP_019682629.2	cyclic nucleotide gated channel alpha 3	115.6048474	1.902432776	3.738430665	0.000123192	0.002584584
VWA3B	.	101096802	protein_coding	XP_019682631.2	von Willebrand factor A domain containing 3B	2129.79549	3.182198896	9.076895175	3.66E-17	1.43E-14
LOC102902283	.	102902283	protein_coding	XP_023107390.1; XP_023107391.1	uncharacterized LOC102902283	240.002461	2.241062216	4.727450053	4.55E-08	3.55E-06
ATP6V1E2	.	101101208	protein_coding	XP_006930151.1; XP_003984008.1	ATPase H+ transporting V1 subunit E2	383.5059259	2.058839601	4.166510457	0.000111766	0.002403633
GTF2A1L	.	101083579	protein_coding	XP_011279330.1	general transcription factor IIA subunit 1 like	2512.151759	2.411143922	5.31895902	8.78E-07	4.60E-05
PSME4	.	101095332	protein_coding	XP_023107441.1; XP_023107444.1; XP_023107442.1; XP_023107443.1	proteasome activator subunit 4	7385.639493	1.070046754	2.099501405	5.59E-05	0.001336112
CA3H2orf73	.	101096054	protein_coding	XP_019682757.2	chromosome A3 C2orf73 homolog	831.7513959	3.892397853	14.85007028	3.34E-13	7.42E-11
CCDC88A	.	101096803	protein_coding	XP_019682791.1; XP_019682790.1; XP_011279314.1; XP_019682792.1; XP_019682794.1; XP_019682793.1	coiled-coil domain containing 88A	7904.111848	1.271327398	2.413835562	0.000205205	0.003888747
CFAP36	.	101093679	protein_coding	XP_006930168.1; XP_003984060.1	cilia and flagella associated protein 36	5515.158694	1.398204612	2.635733694	5.82E-05	0.001390213
PPP4R3B	.	101093928	protein_coding	XP_003984061.1; XP_019682795.1; XP_006930169.1; XP_019682796.1	protein phosphatase 4 regulatory subunit 3B	7438.09203	1.111907442	2.161312138	0.000404873	0.006544055
CCDC85A	.	101094840	protein_coding	XP_023107448.1; XP_019682800.1; XP_006930172.1; XP_006930173.1; XP_019682799.1; XP_003984065.1	coiled-coil domain containing 85A	127.8164125	1.686458151	3.218655457	0.000828783	0.011367063
VRK2	.	101098217	protein_coding	XP_019682803.1; XP_023107452.1; XP_019682802.1; XP_023107451.1; XP_023107453.1; XP_023107449.1; XP_023107450.1	vaccinia related kinase 2	601.3219063	1.021803662	2.030455856	0.003186131	0.031446027
CA3H2orf74	.	101083507	protein_coding	XP_006930184.1	chromosome A3 C2orf74 homolog	739.4468409	4.085716792	16.97943788	8.09E-12	1.46E-09
GMCL1	.	101094665	protein_coding	XP_003984137.1	germ cell-less, spermatogenesis associated 1	7392.339271	1.872479467	3.661613376	0.000237442	0.004353191
ADD2	.	101097803	protein_coding	XP_023107514.1	adducin 2	609.6934272	1.696180258	3.240418745	0.001682006	0.019632928
LOC102899311	.	102899311	lncRNA	.	uncharacterized LOC102899311	510.9384399	2.366605912	5.157264047	8.29E-07	4.40E-05
RAB11FIP5	.	101097387	protein_coding	XP_011279525.2; XP_019682967.2; XP_019682968.1; XP_011279526.1	RAB11 family interacting protein 5	2966.31994	1.171533985	2.25251074	1.88E-05	0.000551857
PRADC1	.	101080524	protein_coding	XP_003984169.1	protease associated domain containing 1	502.352872	1.531141382	2.890144011	0.001640047	0.019305629
CA3H2orf78	.	101099114	protein_coding	XP_003984235.1	chromosome A3 C2orf78 homolog	760.7432688	3.012598109	8.070164653	2.21E-09	2.56E-07
WDR54	.	101085114	protein_coding	XP_006930268.1; XP_003984189.1; XP_006930267.1; XP_006930266.1	WD repeat domain 54	356.0704189	1.487988	2.804975171	0.000838675	0.011476534
LOC111559837	.	111559837	lncRNA	.	uncharacterized LOC111559837	152.1574099	1.969985047	3.917640586	5.73E-06	0.000213802
CTNNA2	.	101088568	protein_coding	XP_023107576.1; XP_023107580.1; XP_023107579.1; XP_023107578.1; XP_023107577.1	catenin alpha 2	775.3703013	2.225997419	4.678342286	5.08E-11	8.25E-09
DNAH6	.	101089345	protein_coding	XP_023107586.1	dynein axonemal heavy chain 6	733.3773555	1.746471353	3.355368815	4.51E-06	0.000176477
CA3H2orf68	.	101086646	protein_coding	XP_003984260.1	chromosome A3 C2orf68 homolog	12317.85164	2.172639272	4.50847422	4.75E-05	0.001164585
FOXI3	.	101099039	protein_coding	XP_011279547.3	forkhead box I3	330.9808256	1.10536968	2.151540026	7.20E-06	0.000256264
FBLN7	.	101083581	protein_coding	XP_023107652.1	fibulin 7	339.1379562	1.503361875	2.835025821	0.000138084	0.002824683
LOC111559717	.	111559717	lncRNA	.	uncharacterized LOC111559717	56.92615091	1.334883977	2.522551944	0.002352105	0.025246956
NPHP1	.	101085284	protein_coding	XP_011279469.2; XP_019683162.2; XP_023107667.1; XP_019683163.2; XP_019683161.2	nephrocystin 1	4417.375818	1.648059971	3.134119026	5.28E-05	0.001272068
MAL	.	101085795	protein_coding	XP_003984317.1; XP_019683168.1	mal, T-cell differentiation protein	89.88675643	-2.784548097	-6.890210682	1.87E-09	2.19E-07
PROM2	.	101090182	protein_coding	XP_003984332.2	prominin 2	355.2486261	3.946673365	15.41938549	7.48E-07	4.01E-05
NCAPH	.	101092843	protein_coding	XP_006930395.1; XP_006930394.1; XP_006930396.1	non-SMC condensin I complex subunit H	2598.718762	1.065683019	2.093160616	0.003390304	0.032920293
ITPRIPL1	.	101091933	protein_coding	XP_019683189.1; XP_003984340.1; XP_006930399.1	ITPRIP like 1	2594.752469	1.018505921	2.0258199	0.005308262	0.045272458
CDKL4	.	101095572	protein_coding	XP_006930409.1; XP_019683211.1; XP_003984351.1	cyclin dependent kinase like 4	364.8206974	2.360939148	5.137046554	3.76E-10	5.04E-08
MORN2	.	101095818	protein_coding	XP_003984352.1	MORN repeat containing 2	2754.959469	2.493138013	5.630012059	8.28E-06	0.000285281
LOC101096974	.	101096974	protein_coding	XP_011279462.1; XP_019683215.1; XP_011279461.1; XP_019683216.1; XP_019683214.1	tetratricopeptide repeat protein 39B-like	2542.041038	1.245686524	2.371313693	0.000221848	0.00414746
MEMO1	.	105260457	protein_coding	XP_023107743.1	mediator of cell motility 1	2122.097239	1.271529688	2.414174045	2.92E-05	0.00078502
XDH	.	493692	protein_coding	NP_001009217.1; XP_023106675.1	xanthine dehydrogenase	164.1649936	1.778890854	3.431622496	5.33E-05	0.001281306
ALK	.	101091689	protein_coding	XP_003984408.1; XP_023107746.1; XP_023107748.1	ALK receptor tyrosine kinase	312.6908685	1.292567828	2.449636744	3.98E-05	0.001011141
TOGARAM2	.	101089346	misc_RNA	.	TOG array regulator of axonemal microtubules 2	360.6446345	1.777345163	3.427947854	0.00011323	0.002423582
LOC109498324	.	109498324	protein_coding	XP_019683310.2	uncharacterized LOC109498324	798.9552282	2.318779286	4.989098959	4.14E-05	0.001044437
PPM1G	.	101097232	protein_coding	XP_003984433.1	protein phosphatase, Mg2+/Mn2+ dependent 1G	6553.962506	1.012990983	2.018090654	0.000387891	0.006326863
DNAJC5G	.	101090855	protein_coding	XP_023107777.1	DnaJ heat shock protein family (Hsp40) member C5 gamma	795.3394393	1.675148939	3.193523217	0.004829419	0.042250382
PRR30	.	101091613	protein_coding	XP_019683326.1; XP_011279581.1; XP_011279579.1	proline rich 30	1971.646677	2.297667678	4.916622803	4.88E-07	2.79E-05
AGBL5	.	101081287	protein_coding	XP_019683338.1; XP_003984457.1; XP_019683337.1; XP_019683339.1; XP_019683340.1	ATP/GTP binding protein like 5	6660.631801	1.611673664	3.056061686	4.62E-09	4.99E-07
DRC1	.	101092351	protein_coding	XP_023107793.1; XP_023107794.1	dynein regulatory complex subunit 1	4082.5247	2.773433841	6.837333712	1.38E-07	9.52E-06
DNAJC27	.	101087732	protein_coding	XP_019683386.1; XP_019683387.1; XP_003984484.1; XP_006930500.1	DnaJ heat shock protein family (Hsp40) member C27	1978.377098	1.534291786	2.896462097	2.90E-06	0.000124495
LOC102902347	.	102902347	protein_coding	XP_023107971.1	synapsin-1-like	195.4592555	1.839122681	3.577923847	1.53E-07	1.03E-05
LOC109498368	.	109498368	lncRNA	.	uncharacterized LOC109498368	557.760553	1.156307697	2.228862622	0.002705374	0.028020831
NT5C1B	.	101081288	protein_coding	XP_011279615.1; XP_003984531.2; XP_011279614.1	5'-nucleotidase, cytosolic IB	4824.334539	5.461294152	44.05684111	4.39E-05	0.001088722
MYCN	.	101093013	protein_coding	XP_023107859.1	MYCN proto-oncogene, bHLH transcription factor	243.5022654	-1.284661771	-2.436249301	0.000607992	0.009040614
LPIN1	.	101085623	protein_coding	XP_019683453.1; XP_011279624.1; XP_023107861.1; XP_011279625.1; XP_019683455.1; XP_023107862.1; XP_003984545.2; XP_011279623.1	lipin 1	6704.144192	1.389785688	2.620397519	2.70E-06	0.000118603
IAH1	.	101089259	protein_coding	XP_011279629.1	isoamyl acetate hydrolyzing esterase 1 (putative)	2841.958418	1.741534399	3.343906247	1.89E-05	0.000551857
RSAD2	.	101090763	protein_coding	XP_019683510.1; XP_003984565.1	radical S-adenosyl methionine domain containing 2	33.6414772	-1.48327918	-2.795834922	0.00360393	0.034310635
LOC102899312	.	102899312	lncRNA	.	uncharacterized LOC102899312	186.6250794	2.104833679	4.301481638	0.004186484	0.038396343
DCDC2C	.	101096976	protein_coding	XP_023107923.1; XP_023107926.1; XP_023107928.1; XP_023107924.1; XP_023107922.1; XP_023107925.1	doublecortin domain containing 2C	287.1144374	1.602151211	3.035956693	0.001656721	0.019463777
ALLC	.	101097233	protein_coding	XP_019683522.2; XP_006930560.2; XP_003984588.2	allantoicase	2065.6049	4.815310952	28.15483813	1.51E-17	6.17E-15
LOC109498476	.	109498476	lncRNA	.	uncharacterized LOC109498476	27.04569793	-1.961629799	-3.895017469	0.002007332	0.022303417
SH3YL1	.	101099456	protein_coding	XP_019683558.2; XP_011279650.2; XP_011279651.2	SH3 and SYLF domain containing 1	700.4679573	1.318182745	2.49351822	0.000660385	0.009606928
LOC111556246	.	111556246	protein_coding	XP_023105332.1	testis-specific gene 10 protein-like	716.3291533	2.372304797	5.177676387	0.000319115	0.005452128
LOC105259797	.	105259797	protein_coding	XP_023105333.1	xanthine dehydrogenase/oxidase-like	175.5858419	1.516775206	2.861507138	0.004631559	0.04105753
LOC109498668	.	109498668	lncRNA	.	uncharacterized LOC109498668	52.30409847	1.397172843	2.633849375	0.005818064	0.04830555
TDRP	.	101081037	protein_coding	XP_023108037.1	testis development related protein	5233.718079	1.582371504	2.994617009	0.00023944	0.004380893
LOC109498705	.	109498705	lncRNA	.	uncharacterized LOC109498705	93.29876875	1.967798935	3.911708691	0.001283409	0.015809705
ASB5	.	101080527	protein_coding	XP_006930611.1; XP_006930610.1; XP_019683786.1; XP_019683787.1	ankyrin repeat and SOCS box containing 5	1688.379825	1.884717231	3.692805379	2.68E-05	0.000731663
CASP3	.	493932	protein_coding	NP_001009338.1	caspase 3	342.9980758	-1.068056058	-2.096606417	0.001697422	0.019736092
CENPU	.	101095819	protein_coding	XP_023108088.1	centromere protein U	1046.426802	1.132167497	2.191877995	3.48E-05	0.000909936
LRP2BP	.	101091864	protein_coding	XP_023108135.1; XP_023108130.1; XP_023108131.1; XP_023108132.1; XP_023108133.1; XP_023108128.1; XP_023108134.1; XP_023108129.1; XP_023108127.1	LRP2 binding protein	1136.355248	3.660646617	12.64632781	1.22E-14	3.23E-12
KLKB1	.	101094092	protein_coding	XP_023108137.1; XP_023108138.1; XP_019683821.2; XP_019683823.2; XP_019683822.2; XP_023108140.1; XP_019683824.2	kallikrein B1	103.221912	1.89379498	3.716114567	0.004379353	0.039561253
LOC109498742	.	109498742	lncRNA	.	uncharacterized LOC109498742	310.3573337	1.770987571	3.412874989	0.000104801	0.002292149
SGCZ	.	101086054	protein_coding	XP_023108182.1; XP_023108183.1; XP_023108181.1; XP_019683883.1	sarcoglycan zeta	77.85393106	1.402506382	2.643604546	0.004720238	0.041537175
KIAA1456	.	101087057	protein_coding	XP_019683910.1; XP_019683908.1; XP_019683909.1; XP_019683907.1; XP_023108188.1; XP_003984690.1	KIAA1456 ortholog	49.50185036	-1.204984766	-2.30534835	0.000770764	0.010776347
LOC105260481	.	105260481	lncRNA	.	uncharacterized LOC105260481	91.99426959	1.451624289	2.735158217	0.004659169	0.041191051
TNKS	.	101092933	protein_coding	XP_023108198.1; XP_011279727.2	tankyrase	2994.859844	1.122513717	2.177260027	0.000443076	0.007004495
LOC102899518	.	102899518	lncRNA	.	uncharacterized LOC102899518	220.2308135	2.080915951	4.230757372	4.43E-07	2.57E-05
CDCA2	.	101081798	protein_coding	XP_006930693.1; XP_006930690.1; XP_023108228.1; XP_011279746.1; XP_019683978.1; XP_023108229.1; XP_011279745.1	cell division cycle associated 2	3012.978876	1.271549017	2.41420639	0.004170588	0.038367798
PEBP4	.	101086139	protein_coding	XP_019683994.2; XP_006930702.2; XP_003984747.2; XP_019683993.2	phosphatidylethanolamine binding protein 4	3565.425527	1.812373063	3.512195283	4.66E-09	5.00E-07
PPP3CC	.	101093097	protein_coding	XP_019683998.2; XP_023108273.1; XP_023108272.1; XP_023108274.1; XP_023108271.1	protein phosphatase 3 catalytic subunit gamma	2444.192611	1.079015871	2.112594491	0.000129651	0.002679558
BMP1	.	101093350	protein_coding	XP_023108279.1; XP_023108278.1; XP_023108277.1	bone morphogenetic protein 1	1330.491522	-1.219729192	-2.329029949	0.003211023	0.031577899
HR	.	101090097	protein_coding	XP_011279754.1; XP_023108280.1	HR, lysine demethylase and nuclear receptor corepressor	317.7289458	-2.05384029	-4.15209741	0.000217244	0.004082565
PSD3	.	102901966	protein_coding	XP_023108302.1; XP_023108307.1; XP_023108309.1; XP_023108308.1; XP_023108306.1; XP_023108304.1; XP_023108301.1; XP_023108303.1; XP_023108305.1; XP_023108300.1; XP_023108297.1; XP_023108299.1; XP_023108298.1	pleckstrin and Sec7 domain containing 3	1425.276046	1.647892424	3.133755069	0.00070222	0.010092031
LOC111560122	.	111560122	lncRNA	.	uncharacterized LOC111560122	224.3787567	1.199214985	2.296146966	0.001456969	0.01758707
LOC102899536	.	102899536	protein_coding	XP_023108342.1; XP_019684086.1; XP_023108343.1; XP_023108344.1; XP_019684087.1	A disintegrin and metallopeptidase domain 3-like	5152.325491	3.1396765	8.813264481	0.003596448	0.034257499
LOC101097721	.	101097721	protein_coding	XP_011279812.1; XP_011279813.1; XP_019684090.1; XP_019684089.1; XP_011279811.1	A disintegrin and metallopeptidase domain 3	4743.710995	3.368227619	10.32612899	0.003614766	0.034341233
LOC101097969	.	101097969	protein_coding	XP_019684092.1; XP_006930810.2	disintegrin and metalloproteinase domain-containing protein 5-like	2911.363034	3.784572409	13.78065359	0.002789749	0.028680465
ADAM32	.	101098220	protein_coding	XP_019684094.1; XP_019684093.1; XP_023108347.1; XP_023108348.1; XP_011279850.2; XP_019684098.1; XP_019684096.1	ADAM metallopeptidase domain 32	1910.385022	3.061157601	8.346420467	0.004898533	0.04268925
LETM2	.	101086303	protein_coding	XP_023108363.1; XP_006930775.1; XP_006930776.1; XP_006930772.1; XP_023108364.1; XP_006930773.1; XP_019684114.1; XP_006930774.1	leucine zipper and EF-hand containing transmembrane protein 2	985.4393484	1.122498813	2.177237535	0.000478747	0.007463648
ERLIN2	.	101089349	protein_coding	XP_003984836.1; XP_006930788.1	ER lipid raft associated 2	3647.33132	1.264919107	2.40313735	7.92E-06	0.00027506
LOC101083586	.	101083586	protein_coding	XP_019684236.1; XP_006930823.1; XP_019684235.1	L-threonine 3-dehydrogenase, mitochondrial	289.8109254	1.30123761	2.464401997	0.003917687	0.036639622
FAM167A	.	101083842	protein_coding	XP_003984890.1; XP_023108421.1; XP_023108422.1; XP_019684237.1	family with sequence similarity 167 member A	197.8858472	1.813929596	3.515986659	6.66E-05	0.001558638
SCRG1	.	105260493	protein_coding	XP_011279881.1; XP_019684262.1	stimulator of chondrogenesis 1	363.8217979	-1.686226281	-3.218138197	0.001200386	0.015054526
CPE	.	101080963	protein_coding	XP_011279943.2	carboxypeptidase E	1450.2576	1.623917024	3.082107162	0.00176695	0.020205566
TKTL2	.	101099372	protein_coding	XP_003984940.2	transketolase like 2	4134.009258	2.596974233	6.05016393	0.000646715	0.009460302
TMEM144	.	101087735	protein_coding	XP_019684359.1; XP_023108500.1; XP_019684358.1; XP_023108507.1; XP_011279898.1; XP_019684350.1; XP_019684357.1; XP_023108509.1; XP_023108501.1; XP_023108503.1; XP_019684348.1; XP_023108508.1; XP_023108505.1; XP_023108502.1; XP_023108506.1; XP_023108504.1; XP_019684353.1	transmembrane protein 144	740.2686225	2.875676835	7.339474823	6.02E-06	0.000221762
LRAT	.	101092432	protein_coding	XP_019684376.1; XP_006930872.1; XP_006930871.1; XP_019684377.1	lecithin retinol acyltransferase	809.6765553	1.393560699	2.62726313	0.002308004	0.024892185
FHDC1	.	101094844	protein_coding	XP_023108528.1; XP_019684396.1; XP_019684397.1; XP_003984982.1	FH2 domain containing 1	447.2109598	-2.110882728	-4.319555101	0.002377774	0.02545566
IQCM	.	102899952	protein_coding	XP_023108538.1; XP_023108537.1; XP_023108539.1; XP_019684430.1	IQ motif containing M	347.0085448	3.420240406	10.70520417	7.65E-10	9.45E-08
TTC29	.	101095170	protein_coding	XP_006930898.1; XP_019684442.1; XP_006930899.1; XP_019684441.1; XP_023108543.1	tetratricopeptide repeat domain 29	847.1255457	1.432124326	2.698437599	0.00023058	0.004248996
LOC101084703	.	101084703	pseudogene	.	.	81.94676139	2.178936706	4.528196943	1.42E-05	0.000434601
TBC1D9	.	101097890	protein_coding	XP_023108552.1; XP_023108553.1	TBC1 domain family member 9	471.8789101	-1.946265155	-3.8537558	0.000779951	0.010862655
MGAT4D	.	102900578	protein_coding	XP_023108557.1; XP_023108555.1	MGAT4 family member D	622.1943137	2.336132838	5.049473044	0.005754216	0.047855325
PCDH10	.	101099877	protein_coding	XP_006930928.2; XP_011279986.1; XP_011279987.1	protocadherin 10	146.4804633	1.261189324	2.39693257	0.00610456	0.049961276
CB1H4orf33	.	101081727	protein_coding	XP_003985060.1; XP_019684523.1	chromosome B1 C4orf33 homolog	545.2851841	-1.435544384	-2.704842115	2.57E-05	0.000709196
LARP1B	.	101083078	protein_coding	XP_023108587.1; XP_023108583.1; XP_023108585.1; XP_023108590.1; XP_023108584.1; XP_023108586.1; XP_023108588.1; XP_023108589.1; XP_019684538.2; XP_023108593.1; XP_023108591.1; XP_023108592.1	La ribonucleoprotein domain family member 1B	3048.144084	1.441933002	2.716846398	0.005382461	0.045648339
LOC101090350	.	101090350	protein_coding	XP_019684559.1	centrin-4	6120.8687	2.872584546	7.323760157	0.000532012	0.008084257
ADAD1	.	101090859	protein_coding	XP_011279976.1; XP_019684560.1; XP_019684561.1; XP_019684562.1	adenosine deaminase domain containing 1	13000.91765	2.623692347	6.163254419	6.29E-07	3.43E-05
BBS7	.	101088159	protein_coding	XP_003985082.1; XP_006930943.1	Bardet-Biedl syndrome 7	2196.389512	1.462494123	2.755843808	3.78E-05	0.000967631
NDST3	.	101095009	protein_coding	XP_019684570.1; XP_023108617.1; XP_006930958.2	N-deacetylase and N-sulfotransferase 3	52.55976549	-2.816054755	-7.042339385	0.002272666	0.024605419
LOC101097478	.	101097478	protein_coding	XP_023108618.1; XP_023108619.1	N-deacetylase and N-sulfotransferase 4	178.0418625	1.46291633	2.756650427	0.004328131	0.039295504
ANK2	.	101100129	protein_coding	XP_019684609.2	ankyrin 2	605.3903176	-1.641998612	-3.120978918	0.001501749	0.018043017
LOC102901853	.	102901853	lncRNA	.	uncharacterized LOC102901853	1549.398459	2.950910136	7.732367122	4.74E-05	0.001164585
NEUROG2	.	101084621	protein_coding	XP_023108625.1	neurogenin 2	133.8007221	-1.497923733	-2.824359497	4.36E-07	2.55E-05
ALPK1	.	101084874	protein_coding	XP_019684629.1; XP_019684631.1; XP_019684630.1; XP_019684632.1	alpha kinase 1	776.5106224	-1.989131715	-3.969979934	0.002966694	0.029986407
LOC109499028	.	109499028	lncRNA	.	uncharacterized LOC109499028	160.6700971	1.825445156	3.54416349	3.01E-07	1.87E-05
NFKB1	.	100142683	protein_coding	XP_023108672.1; XP_023108673.1; XP_023108675.1; XP_023108671.1; XP_023108674.1	nuclear factor kappa B subunit 1	312.52641	-1.557152112	-2.942723744	0.001902129	0.021505752
LOC111560164	.	111560164	lncRNA	.	uncharacterized LOC111560164	75.57452734	2.113167161	4.326400313	0.000292239	0.005092865
LOC111560165	.	111560165	protein_coding	XP_023108700.1	protein ALEX-like	109.1104711	3.492822478	11.25756169	0.001309952	0.016092672
HERC6	.	101098457	protein_coding	XP_023108714.1; XP_023108712.1; XP_023108713.1	HECT and RLD domain containing E3 ubiquitin protein ligase family member 6	374.6971579	-1.257805449	-2.391317096	1.15E-05	0.000366743
SPP1	.	101094264	protein_coding	XP_006931039.1; XP_003985233.1	secreted phosphoprotein 1	39.76876111	-2.147929327	-4.431912279	0.000485434	0.007541807
CB1H4orf36	.	101100465	protein_coding	XP_023108726.1; XP_023108723.1; XP_023108720.1; XP_023108724.1; XP_023108722.1; XP_023108725.1	chromosome B1 C4orf36 homolog	501.4959024	1.658117047	3.156043405	0.003168585	0.031341517
SLC10A6	.	101100717	protein_coding	XP_006931046.1; XP_003985256.1; XP_023108719.1	solute carrier family 10 member 6	812.8257546	3.092125916	8.527518122	2.29E-07	1.48E-05
HPSE	.	101090101	protein_coding	XP_023108745.1; XP_023108746.1	heparanase	358.4755523	1.184614957	2.273027215	0.001158687	0.014664222
CB1H4orf22	.	101092107	protein_coding	XP_019684882.1; XP_003985297.1	chromosome B1 C4orf22 homolog	236.3839249	2.066707111	4.189293933	0.001127089	0.014436668
GK2	.	101092682	protein_coding	XP_004001358.2	glycerol kinase 2	605.9079128	4.595427206	24.17471885	2.47E-18	1.23E-15
ANXA3	.	101095171	protein_coding	XP_023108786.1; XP_019684885.1	annexin A3	216.9625858	-1.166167208	-2.244147042	0.00310901	0.030986518
CCDC158	.	111556236	protein_coding	XP_023108797.1	coiled-coil domain containing 158	2298.358258	1.613153481	3.05919799	0.001032944	0.013528859
CXCL10	.	101100131	protein_coding	XP_003985323.3	C-X-C motif chemokine ligand 10	73.83673745	-2.92642694	-7.602252483	0.000222384	0.004153164
CDKL2	.	101101561	protein_coding	XP_006931121.2; XP_019684914.1	cyclin dependent kinase like 2	819.4263789	1.728698256	3.314286351	6.48E-09	6.64E-07
LOC109499139	.	109499139	lncRNA	.	uncharacterized LOC109499139	248.5987505	2.107336988	4.308951883	0.000604338	0.009001134
SPINK2	.	101086969	protein_coding	XP_006931166.1	serine peptidase inhibitor, Kazal type 2	2236.046149	2.199668619	4.593738137	4.15E-07	2.46E-05
THEGL	.	101087476	protein_coding	XP_023108849.1	theg spermatid protein like	674.1937658	1.567137196	2.963161371	0.000291628	0.005087824
PDCL2	.	101089765	protein_coding	XP_006931175.1	phosducin like 2	1590.451895	3.607463188	12.18862254	5.21E-07	2.95E-05
LOC109499167	.	109499167	lncRNA	.	uncharacterized LOC109499167	105.5878647	3.139047857	8.809425004	2.59E-05	0.000714067
SPATA18	.	101093684	protein_coding	XP_023108880.1; XP_023108881.1; XP_023108882.1; XP_023108883.1; XP_019685066.1	spermatogenesis associated 18	4842.308315	5.051063664	33.15291139	2.93E-18	1.43E-15
CORIN	.	101096889	protein_coding	XP_019685108.1; XP_019685107.1; XP_019685105.1; XP_019685110.1; XP_023108908.1; XP_003985450.3	corin, serine peptidase	1422.546692	1.960928657	3.893124972	0.00155164	0.018457864
LOC101098629	.	101098629	protein_coding	XP_023108912.1; XP_023108911.1; XP_019685112.1; XP_023108913.1; XP_006931198.1; XP_019685113.1	cytochrome c oxidase subunit 7B2, mitochondrial	790.3155006	1.019989411	2.027904075	0.003188285	0.031450068
LOC109499195	.	109499195	lncRNA	.	uncharacterized LOC109499195	146.6320658	2.430745112	5.391718262	0.002862279	0.029192975
NSUN7	.	101080532	protein_coding	XP_019685162.1; XP_006931218.1; XP_006931219.1; XP_003985468.1	NOP2/Sun RNA methyltransferase family member 7	1894.655529	1.912804849	3.765404485	0.000280053	0.00496264
LOC102899373	.	102899373	lncRNA	.	uncharacterized LOC102899373	121.0437217	1.652197124	3.143119501	0.001908167	0.021546989
CB1H4orf19	.	101095823	protein_coding	XP_023108981.1	chromosome B1 C4orf19 homolog	590.5708405	1.158227817	2.231831047	0.003774079	0.035635669
RBPJ	.	101100207	protein_coding	XP_023109002.1; XP_023108996.1; XP_023108995.1; XP_023108997.1; XP_023109000.1; XP_023108999.1; XP_023109001.1; XP_011280285.2; XP_023109003.1; XP_023108998.1	recombination signal binding protein for immunoglobulin kappa J region	822.1218526	-1.063292774	-2.089695556	4.52E-08	3.55E-06
PROM1	.	101080885	protein_coding	XP_019685285.2; XP_019685292.2; XP_023109054.1; XP_019685286.2; XP_019685284.2; XP_019685287.2	prominin 1	3146.491753	2.773506133	6.837676333	2.53E-10	3.64E-08
LOC102899098	.	102899098	lncRNA	.	uncharacterized LOC102899098	178.4865687	1.26176464	2.397888607	0.000178318	0.003459261
CPEB2	.	101100808	protein_coding	XP_023109073.1	cytoplasmic polyadenylation element binding protein 2	2514.598731	1.214715325	2.32094981	0.000926297	0.012393262
CRMP1	.	101100051	protein_coding	XP_023109091.1; XP_023109092.1; XP_023109093.1	collapsin response mediator protein 1	959.8106807	-3.859511727	-14.51539299	0.002461919	0.026114602
LOC109499297	.	109499297	lncRNA	.	uncharacterized LOC109499297	275.4398896	2.63670001	6.219074977	5.03E-06	0.000191719
LOC109499487	.	109499487	lncRNA	.	uncharacterized LOC109499487	1187.072909	4.961277309	31.15252742	5.08E-14	1.25E-11
HGFAC	.	101087227	protein_coding	XP_011280256.3	HGF activator	33.41520987	-1.277605865	-2.424363227	0.002866052	0.029203129
GRK4	.	101086226	protein_coding	XP_023109268.1; XP_019685384.2; XP_023109267.1; XP_023109269.1; XP_023109266.1; XP_023109265.1	G protein-coupled receptor kinase 4	5544.704752	2.736771147	6.665768189	2.14E-06	9.61E-05
LOC109499316	.	109499316	lncRNA	.	uncharacterized LOC109499316	73.85985279	-1.452127823	-2.736113017	1.08E-05	0.000353093
TACC3	.	101082651	protein_coding	XP_023109253.1; XP_023109254.1; XP_023109252.1; XP_023109256.1; XP_023109255.1	transforming acidic coiled-coil containing protein 3	3379.820211	1.418178127	2.672478102	0.000413088	0.006641095
LOC109499325	.	109499325	lncRNA	.	uncharacterized LOC109499325	80.73289119	-1.66907305	-3.180102022	0.004090759	0.037807002
LOC101098536	.	101098536	protein_coding	XP_023105349.1	coiled-coil domain-containing protein 158	1617.175548	1.590466805	3.011467742	0.004010919	0.037241002
NKAPL	.	101088332	protein_coding	XP_003985707.1	NFKB activating protein like	848.1578598	2.1834767	4.542469097	4.94E-05	0.001202165
LOC101093016	.	101093016	protein_coding	XP_023109346.1	histone H1.2	203.4235312	1.245269609	2.37062852	0.003207521	0.031570694
SLC17A2	.	101095256	protein_coding	XP_023109353.1; XP_023109354.1	solute carrier family 17 member 2	135.3549197	2.947256817	7.712811314	0.000164319	0.003261401
LOC101087229	.	101087229	pseudogene	.	.	29.2186816	-1.841941125	-3.584920498	0.001453111	0.017552256
ALDH5A1	.	101088238	protein_coding	XP_003985825.3; XP_023109387.1	aldehyde dehydrogenase 5 family member A1	1784.03239	1.001151687	2.001597215	0.003430517	0.03316685
HDGFL1	.	111560408	protein_coding	XP_023109389.1	HDGF like 1	3665.982123	2.606143285	6.088738213	0.000677575	0.009808232
LOC109499561	.	109499561	lncRNA	.	uncharacterized LOC109499561	172.5718592	2.06839691	4.194203642	0.000563153	0.008493007
LOC102900121	.	102900121	lncRNA	.	uncharacterized LOC102900121	271.9796906	2.53085006	5.779120932	7.46E-05	0.001728059
SMIM13	.	102900276	protein_coding	XP_006931517.2	small integral membrane protein 13	351.1890665	1.225333812	2.338095424	2.23E-05	0.00062996
MAK	.	101093856	protein_coding	XP_019685814.1; XP_019685810.1; XP_019685817.1; XP_019685812.1; XP_019685815.1; XP_019685811.1; XP_019685813.1; XP_023109456.1; XP_006931521.1; XP_019685818.1; XP_019685816.1; XP_019685820.1	male germ cell associated kinase	3332.241491	2.912094945	7.52710421	7.54E-08	5.62E-06
LOC102901266	.	102901266	pseudogene	.	.	38.97378446	-1.294391596	-2.452735384	0.000707338	0.010141325
DSP	.	101098382	protein_coding	XP_003985873.1; XP_006931530.1	desmoplakin	2290.717912	2.716040734	6.570671125	3.18E-05	0.000839567
NRN1	.	101101217	protein_coding	XP_003985882.1	neuritin 1	441.1021335	-1.378614009	-2.600184524	0.002419954	0.02576043
FAM217A	.	101084107	misc_RNA	.	family with sequence similarity 217 member A	2233.050098	2.48102379	5.58293512	2.29E-10	3.33E-08
FAM50B	.	101082821	protein_coding	XP_006931545.1; XP_003985890.1	family with sequence similarity 50 member B	1140.542536	2.649415125	6.274128706	0.001370543	0.016700423
PXDC1	.	101084361	protein_coding	XP_019687128.2	PX domain containing 1	267.6721795	-1.891422234	-3.710007835	0.000224734	0.004188375
TUBB2A	.	109499596	protein_coding	XP_023109488.1	tubulin beta 2A class IIa	595.5136892	-1.1361343	-2.197913028	7.15E-06	0.000255372
LOC102900975	.	102900975	pseudogene	.	.	442.4931959	2.431142795	5.39320471	0.000159277	0.003175312
MDC1	.	101095415	protein_coding	XP_006931586.1; XP_006931585.1; XP_006931587.1; XP_006931588.1; XP_006931583.1; XP_006931589.1	mediator of DNA damage checkpoint 1	12134.5719	1.17531474	2.258421455	0.002209144	0.024041778
PSORS1C2	.	101098223	protein_coding	XP_003985947.1	psoriasis susceptibility 1 candidate 2	324.4280389	1.90968612	3.757273457	0.001044817	0.013634822
LOC101080790	.	101080790	protein_coding	XP_023109512.1	BOLA class I histocompatibility antigen, alpha chain BL3-7-like	95.84747459	-1.396674313	-2.632939393	0.000647745	0.009467687
ATP6V1G2	.	101084539	protein_coding	XP_003985962.1; XP_019685906.1	ATPase H+ transporting V1 subunit G2	149.9677497	1.482531228	2.794385822	0.000118081	0.002500796
LOC109499617	.	109499617	lncRNA	.	uncharacterized LOC109499617	61.75744341	2.667456051	6.353079405	0.000122088	0.002567418
MPIG6B	.	101088929	protein_coding	XP_003985982.1; XP_003985983.1; XP_019685929.1; XP_019685928.1; XP_019685927.1	megakaryocyte and platelet inhibitory receptor G6b	77.83622044	3.019907641	8.111156558	7.74E-07	4.14E-05
CLIC1	.	101089516	protein_coding	XP_003985985.1	chloride intracellular channel 1	589.729876	-1.377419829	-2.598033132	0.003100323	0.030920873
LOC101091022	.	101091022	protein_coding	XP_003985991.1; XP_011280609.1	heat shock 70 kDa protein 1-like	3222.445076	2.187513203	4.555196227	4.32E-05	0.001077832
NELFE	.	101093521	protein_coding	XP_003986002.1; XP_023109526.1	negative elongation factor complex member E	3284.272593	1.278242216	2.425432813	4.41E-07	2.57E-05
LOC101094596	.	101094596	protein_coding	XP_003986007.1	steroid 21-hydroxylase-like	2163.046692	-1.614676933	-3.062430138	0.002589593	0.027070562
LOC109499623	.	109499623	lncRNA	.	uncharacterized LOC109499623	111.8551886	1.095069222	2.136233312	0.001344987	0.016478144
LOC111556171	.	111556171	protein_coding	XP_011280582.2; XP_011280584.2; XP_011280585.2; XP_023109576.1; XP_011280583.2	proteasome subunit beta type-9-like	40.47210934	-2.957697634	-7.768831569	5.33E-06	0.000201239
LOC109499628	.	109499628	lncRNA	.	uncharacterized LOC109499628	284.9006665	2.247163973	4.747486749	1.32E-05	0.000410588
TCP11	.	101097395	protein_coding	XP_019686038.1; XP_023109649.1; XP_006931697.1; XP_011280560.1; XP_019686039.1	t-complex 11	9957.228189	2.720933047	6.592990705	0.00012788	0.00265208
ARMC12	.	101099963	protein_coding	XP_003986105.1; XP_006931705.1	armadillo repeat containing 12	1104.534839	1.539752092	2.907445385	1.12E-05	0.00036147
SLC26A8	.	101091284	protein_coding	XP_023109675.1; XP_023109676.1; XP_023109674.1	solute carrier family 26 member 8	5218.485873	3.65731208	12.6171318	0.00486661	0.042493237
LOC102901786	.	102901786	lncRNA	.	uncharacterized LOC102901786	798.1401725	3.759736889	13.54545442	1.44E-09	1.70E-07
MAPK13	.	101091536	protein_coding	XP_023109678.1; XP_023109677.1	mitogen-activated protein kinase 13	664.9173361	1.126740783	2.183648708	0.001184939	0.01493355
PNPLA1	.	101091788	protein_coding	XP_003986154.3; XP_019686067.1; XP_023109683.1	patatin like phospholipase domain containing 1	110.9341014	1.814662555	3.517773403	0.005577981	0.046821786
CDKN1A	.	493943	protein_coding	NP_001009865.1; XP_006931683.1	cyclin dependent kinase inhibitor 1A	127.6792076	1.781282492	3.437316009	2.63E-06	0.000116505
LOC111560461	.	111560461	lncRNA	.	uncharacterized LOC111560461	172.1102387	1.840712338	3.581868413	0.000909035	0.012262445
DNAH8	.	101095258	protein_coding	XP_019686106.2	dynein axonemal heavy chain 8	4331.790918	1.581775882	2.993380926	1.86E-07	1.23E-05
SAYSD1	.	105260571	protein_coding	XP_023109707.1	SAYSVFN motif domain containing 1	1942.15258	1.870997236	3.657853351	7.92E-06	0.00027506
LOC109499660	.	109499660	lncRNA	.	uncharacterized LOC109499660	107.3588898	2.66014499	6.320965717	1.35E-05	0.000417282
MEA1	.	101084286	protein_coding	XP_011280523.1; XP_011280522.1; XP_006931784.2; XP_011280521.1	male-enhanced antigen 1	7993.645139	1.81799025	3.525896802	1.06E-06	5.36E-05
LRRC73	.	101094347	protein_coding	XP_019687147.2	leucine rich repeat containing 73	506.8778782	2.405486989	5.298143755	7.08E-05	0.001644447
RSPH9	.	101089439	protein_coding	XP_019686195.1; XP_003986225.1; XP_006931813.1	radial spoke head 9 homolog	1151.470075	3.204770085	9.220021307	8.80E-05	0.001995239
NFKBIE	.	101096065	protein_coding	XP_003986249.2	NFKB inhibitor epsilon	187.9344212	-1.342283048	-2.53552245	0.005897224	0.048774559
TMEM151B	.	101098055	protein_coding	XP_023109789.1	transmembrane protein 151B	77.88991349	-2.839598021	-7.158205794	4.30E-05	0.001075163
SLC25A27	.	101100134	protein_coding	XP_019686240.1; XP_019686241.1; XP_019686244.1; XP_019686238.1; XP_019686239.2; XP_003986264.1; XP_019686242.1; XP_019686243.1; XP_006931845.1; XP_006931846.1	solute carrier family 25 member 27	698.7753864	-1.203283021	-2.302630658	0.006002429	0.04937279
TDRD6	.	101090106	protein_coding	XP_023109810.1	tudor domain containing 6	5897.742641	2.177298812	4.52305899	0.000148445	0.003007162
PLA2G7	.	101100812	protein_coding	XP_023109812.1; XP_023109811.1	phospholipase A2 group VII	139.2111339	1.069246016	2.098336445	0.00167047	0.019552396
CRISP2	.	101094100	protein_coding	XP_019686263.1; XP_023109822.1; XP_023109823.1; XP_006931857.1	cysteine rich secretory protein 2	6474.237893	7.042930879	131.8661881	1.25E-34	7.50E-31
PGK2	.	101081547	protein_coding	XP_003986275.2	phosphoglycerate kinase 2	3467.692052	2.908847225	7.510178643	0.000250976	0.004565658
EFHC1	.	101084030	protein_coding	XP_003986283.1	EF-hand domain containing 1	2884.029061	2.150602789	4.440132683	3.55E-07	2.18E-05
COL9A1	.	101086148	protein_coding	XP_003986343.1	collagen type IX alpha 1 chain	219.5047826	-3.101338338	-8.582145369	0.000575312	0.008640227
FAM135A	.	101086652	protein_coding	XP_011280700.1; XP_019686370.1; XP_019686368.1; XP_011280698.1; XP_019686369.1; XP_019686367.1; XP_011280699.1; XP_019686372.1; XP_019686373.1; XP_019686375.1; XP_019686371.1; XP_011280701.1; XP_019686374.1	family with sequence similarity 135 member A	3958.501897	1.02759615	2.03862462	0.00440335	0.039685828
OGFRL1	.	101087665	protein_coding	XP_023109860.1; XP_023109859.1	opioid growth factor receptor like 1	269.843457	-1.339920812	-2.531374239	0.000866235	0.011790998
RIMS1	.	101088410	protein_coding	XP_023109872.1; XP_023109873.1; XP_023109871.1; XP_023109870.1; XP_023109888.1; XP_023109886.1; XP_023109881.1; XP_023109878.1; XP_023109890.1; XP_023109895.1; XP_023109899.1; XP_019686383.2; XP_019686384.2; XP_023109863.1; XP_023109861.1; XP_023109865.1; XP_023109862.1; XP_023109867.1; XP_019686407.1; XP_023109901.1; XP_023109894.1; XP_023109891.1; XP_023109877.1; XP_023109900.1; XP_023109885.1;…	regulating synaptic membrane exocytosis 1	296.2826819	1.023337842	2.032616217	0.003613798	0.034341233
KCNQ5	.	101092113	protein_coding	XP_023109903.1; XP_023109904.1; XP_023109902.1; XP_011280737.2	potassium voltage-gated channel subfamily Q member 5	24.58167663	-1.923155156	-3.792515709	0.00203463	0.022468201
LOC101093608	.	101093608	protein_coding	XP_023110497.1	uncharacterized LOC101093608	6350.452022	1.249286873	2.377238866	2.02E-07	1.32E-05
IRAK1BP1	.	101095742	protein_coding	XP_003986370.1	interleukin 1 receptor associated kinase 1 binding protein 1	407.9797778	1.4849227	2.799021755	5.03E-05	0.001219353
TPBG	.	101085466	protein_coding	XP_019686453.2	trophoblast glycoprotein	96.96939807	-2.493948143	-5.633174424	0.002176625	0.023730872
RWDD2A	.	101081893	protein_coding	XP_019686464.1	RWD domain containing 2A	513.5349408	1.132366041	2.192179662	0.000111436	0.002399399
LOC101083174	.	101083174	protein_coding	XP_003986393.1; XP_019686473.1; XP_019686474.1	cytochrome b5 reductase 4	1573.890476	1.032798951	2.045989797	0.000391976	0.006375628
SPACA1	.	101091941	protein_coding	XP_003986413.1	sperm acrosome associated 1	1106.640781	3.324328289	10.01665072	1.26E-08	1.18E-06
LOC102900645	.	102900645	lncRNA	.	uncharacterized LOC102900645	1944.842053	2.278094001	4.8503673	1.33E-10	2.09E-08
SRSF12	.	101097645	protein_coding	XP_023109943.1; XP_006931952.1	serine and arginine rich splicing factor 12	3170.532366	1.365348969	2.576386377	1.37E-05	0.000419782
BACH2	.	101098143	protein_coding	XP_019686519.1; XP_011280763.1; XP_019686518.1; XP_019686521.1	BTB domain and CNC homolog 2	244.7769196	-1.953856625	-3.874087732	0.002343824	0.025188069
LOC109499783	.	109499783	lncRNA	.	uncharacterized LOC109499783	27.29147797	2.150067677	4.438486094	0.000288585	0.005049398
FHL5	.	101080890	protein_coding	XP_003986441.1; XP_019686533.1; XP_019686535.1; XP_023109953.1; XP_019686534.1	four and a half LIM domains 5	3007.492624	6.203143105	73.67703532	1.07E-32	3.21E-29
HACE1	.	101095417	protein_coding	XP_023109968.1; XP_023109970.1; XP_023109967.1; XP_023109969.1; XP_019686588.1	HECT domain and ankyrin repeat containing E3 ubiquitin protein ligase 1	2872.484179	1.443705093	2.720185603	7.04E-05	0.001640912
SCML4	.	101093687	protein_coding	XP_019686608.1; XP_019686606.2; XP_006931984.1; XP_006931983.1; XP_006931982.1	Scm polycomb group protein like 4	483.5945693	3.651330096	12.56492449	1.13E-14	3.14E-12
LOC101094179	.	101094179	pseudogene	.	.	35.54149998	1.632843503	3.101236399	0.002103402	0.023058102
OSTM1	.	101098144	protein_coding	XP_003986482.2	osteopetrosis associated transmembrane protein 1	1699.005042	1.369559872	2.583917256	0.00016678	0.003292114
ARMC2	.	101099127	protein_coding	XP_019686614.2; XP_019686613.2; XP_003986486.3	armadillo repeat containing 2	1043.007752	1.392056124	2.624524606	1.90E-05	0.00055312
PPIL6	.	101100470	protein_coding	XP_003986491.1	peptidylprolyl isomerase like 6	408.3867918	2.355677169	5.118344197	1.35E-07	9.36E-06
AK9	.	101082824	protein_coding	XP_023110003.1	adenylate kinase 9	847.3788584	1.794369574	3.468638698	0.002492846	0.026361435
SLC22A16	.	101083592	protein_coding	XP_019686639.1; XP_019686637.2; XP_019686642.1; XP_019686636.1; XP_019686635.1; XP_023110018.1; XP_019686640.1; XP_011280829.1; XP_023110017.1	solute carrier family 22 member 16	587.0263221	2.096994195	4.278171136	5.60E-09	5.87E-07
FAM184A	.	101098460	protein_coding	XP_019686698.1; XP_019686699.1; XP_019686696.1; XP_003986559.2; XP_019686697.1; XP_019686694.1; XP_019686695.1; XP_019686702.1; XP_019686703.1; XP_019686701.1	family with sequence similarity 184 member A	1646.452899	1.710953523	3.273771259	4.94E-06	0.000189042
PKIB	.	101082658	protein_coding	XP_019686718.1; XP_019686720.1; XP_019686715.1; XP_023110077.1; XP_019686717.1; XP_019686714.1; XP_019686721.1; XP_019686719.1; XP_006932033.3	cAMP-dependent protein kinase inhibitor beta	164.9596668	1.629397288	3.09383721	0.004655847	0.041191051
ARHGAP18	.	101087578	protein_coding	XP_003986589.1; XP_019686749.1; XP_019686753.1; XP_019686751.1; XP_019686750.1	Rho GTPase activating protein 18	905.8162784	-1.206770428	-2.308203509	0.001193518	0.014989258
SGK1	.	101098954	protein_coding	XP_019686832.1; XP_003986626.1; XP_003986628.1; XP_019686833.1; XP_019686831.1	serum/glucocorticoid regulated kinase 1	4367.793159	1.162981417	2.239196935	0.001516939	0.018159909
MAP7	.	101086061	protein_coding	XP_023110199.1; XP_023110196.1; XP_023110201.1; XP_023110195.1; XP_023110202.1; XP_023110194.1; XP_023110197.1; XP_023110198.1; XP_023110203.1; XP_023110200.1	microtubule associated protein 7	1570.545733	1.03848299	2.054066643	0.001989706	0.022148534
LOC111560533	.	111560533	lncRNA	.	uncharacterized LOC111560533	166.6240324	3.003210584	8.01782308	0.001193289	0.014989258
HEBP2	.	101084198	protein_coding	XP_023110211.1; XP_023110210.1	heme binding protein 2	141.8074146	-1.241828735	-2.364981233	0.005060271	0.043739184
LOC109499923	.	109499923	pseudogene	.	.	46.90105658	-3.230976144	-9.389030169	0.000627369	0.009237297
LOC111560535	.	111560535	lncRNA	.	uncharacterized LOC111560535	289.4338532	1.203721722	2.303330957	0.000352937	0.00590445
ECT2L	.	101084712	protein_coding	XP_023110221.1; XP_023110220.1; XP_023110216.1; XP_019686861.2; XP_023110218.1; XP_023110217.1; XP_023110222.1; XP_023110219.1; XP_023110223.1	epithelial cell transforming 2 like	361.3917003	1.467509651	2.765441169	0.000728122	0.010365096
ABRACL	.	101085546	protein_coding	XP_003986651.1; XP_006932115.1	ABRA C-terminal like	85.03257454	-1.851261795	-3.608156198	0.002519661	0.026524137
LOC111560537	.	111560537	lncRNA	.	uncharacterized LOC111560537	14.82026542	-1.888330992	-3.702066966	0.004433954	0.03982562
ZC2HC1B	.	101092184	protein_coding	XP_019686904.1; XP_003986668.1; XP_023110230.1	zinc finger C2HC-type containing 1B	356.3950913	4.847908091	28.79822706	4.72E-17	1.77E-14
RAB32	.	101094599	protein_coding	XP_003986676.1	RAB32, member RAS oncogene family	1859.264305	1.176540589	2.260341238	0.003019952	0.030371415
ADGB	.	101094852	protein_coding	XP_006932144.1	androglobin	761.1450767	2.464271727	5.518482979	0.000151173	0.003047462
LOC109499951	.	109499951	lncRNA	.	uncharacterized LOC109499951	338.6387413	2.78593683	6.896846366	0.00035743	0.005953416
LDHAL6B	.	101086566	protein_coding	XP_011280861.2	lactate dehydrogenase A like 6B	1791.19866	2.371324959	5.174161046	0.000110697	0.002388753
SYTL3	.	102900555	protein_coding	XP_019687000.2; XP_019687002.2; XP_019686999.2	synaptotagmin like 3	741.11328	2.012186068	4.033930052	0.000283497	0.004996784
LOC109500009	.	109500009	lncRNA	.	uncharacterized LOC109500009	235.9492687	2.417839912	5.34370332	0.00151042	0.018112895
LOC109500016	.	109500016	lncRNA	.	uncharacterized LOC109500016	369.3142685	3.66345526	12.6709717	7.75E-08	5.72E-06
LOC102901297	.	102901297	lncRNA	.	uncharacterized LOC102901297	85.78070868	1.859150687	3.627940229	3.96E-07	2.37E-05
PRKN	.	101098228	protein_coding	XP_019687021.2; XP_003986754.4	parkin RBR E3 ubiquitin protein ligase	165.7822437	1.576199362	2.981832796	1.96E-05	0.000566379
PACRG	.	101095982	protein_coding	XP_003986746.1	parkin coregulated	396.1982074	2.097285957	4.279036417	4.16E-07	2.46E-05
CB2H6orf118	.	101098463	protein_coding	XP_023110327.1; XP_023110328.1	chromosome B2 C6orf118 homolog	698.0317559	1.959925241	3.890418188	0.000170418	0.003338239
LOC109500047	.	109500047	lncRNA	.	uncharacterized LOC109500047	178.7937717	2.239786997	4.723273237	2.22E-08	1.88E-06
ARNT2	.	101087746	protein_coding	XP_006932256.1; XP_003986794.1; XP_023110573.1; XP_023110571.1; XP_019687333.1; XP_019687336.1; XP_023110572.1; XP_019687335.1	aryl hydrocarbon receptor nuclear translocator 2	1059.020203	-1.398333967	-2.635970028	0.0051093	0.043992257
TMC3	.	101087997	protein_coding	XP_019687352.1	transmembrane channel like 3	527.0267948	1.618947017	3.071507735	2.90E-06	0.000124495
SAXO2	.	102899391	protein_coding	XP_019687354.1; XP_023110597.1	stabilizer of axonemal microtubules 2	218.9635764	1.134592721	2.195565723	0.004358631	0.039433356
LOC101087322	.	101087322	protein_coding	XP_006932304.1; XP_019687392.1	zinc finger and SCAN domain-containing protein 29-like	2321.174124	1.701143857	3.25158662	4.88E-06	0.00018742
LOC101081807	.	101081807	protein_coding	XP_003986852.2; XP_019687415.1; XP_019687417.1; XP_006932316.1; XP_019687416.1; XP_023110675.1	tubulin polyglutamylase TTLL13	2062.507319	4.03208208	16.35978723	2.64E-15	7.93E-13
WDR93	.	101090110	protein_coding	XP_023110683.1; XP_011281060.1; XP_006932320.1; XP_019687437.1; XP_003986885.1	WD repeat domain 93	847.3950508	1.784221457	3.444325424	0.001744448	0.020056818
KIF7	.	101090619	protein_coding	XP_023110695.1; XP_023110696.1; XP_023110694.1; XP_023110693.1; XP_023110692.1	kinesin family member 7	636.1270316	-1.205557398	-2.306263566	0.000259776	0.004686373
LOC109500494	.	109500494	lncRNA	.	uncharacterized LOC109500494	186.9520018	2.268865096	4.819438582	2.87E-10	4.07E-08
RHCG	.	101083517	protein_coding	XP_019687443.1; XP_006932322.2; XP_003986859.2	Rh family C glycoprotein	1022.72102	2.275116046	4.840365684	0.000498585	0.007686477
ABHD2	.	101084288	protein_coding	XP_019687454.1; XP_006932323.1; XP_019687455.1	abhydrolase domain containing 2	3723.984085	1.288084969	2.442036847	5.80E-06	0.000215438
LOC102900374	.	102900374	lncRNA	.	uncharacterized LOC102900374	328.8749587	3.338471262	10.11532846	8.34E-08	6.06E-06
HAPLN3	.	101091626	protein_coding	XP_006932325.1; XP_003986891.2	hyaluronan and proteoglycan link protein 3	677.8228408	-1.428615239	-2.691882129	0.000659099	0.009602491
AGBL1	.	101092766	protein_coding	XP_011281044.1	ATP/GTP binding protein like 1	96.1091594	1.965335767	3.90503578	0.00224352	0.024371743
SLCO3A1	.	101094021	protein_coding	XP_023110717.1; XP_023110715.1; XP_023110716.1	solute carrier organic anion transporter family member 3A1	226.382102	-1.415299427	-2.667150856	0.000753782	0.01062131
LOC111560782	.	111560782	lncRNA	.	uncharacterized LOC111560782	156.6625374	-1.180944739	-2.26725198	0.003120169	0.031046385
ST8SIA2	.	101096068	protein_coding	XP_011281042.1	ST8 alpha-N-acetyl-neuraminide alpha-2,8-sialyltransferase 2	165.053784	2.009209387	4.025615513	2.94E-05	0.000789025
LOC111560783	.	111560783	lncRNA	.	uncharacterized LOC111560783	448.7113452	1.725295241	3.306477858	1.10E-05	0.000358375
CERS3	.	101099301	protein_coding	XP_003986915.4	ceramide synthase 3	495.2043821	2.278718062	4.852465858	0.000648891	0.009476758
LOC111560789	.	111560789	lncRNA	.	uncharacterized LOC111560789	882.1528376	1.264682712	2.402743613	1.21E-05	0.000384012
MAGEL2	.	101088670	protein_coding	XP_019687538.2	MAGE family member L2	75.22368909	-2.976170197	-7.868944849	0.000730925	0.010396783
NIPA1	.	101090753	protein_coding	XP_023110803.1; XP_019687565.1; XP_023110802.1	non imprinted in Prader-Willi/Angelman syndrome 1	164.2245879	-1.024654223	-2.034471715	0.000771847	0.010779537
UBE2Q2	.	101094600	protein_coding	XP_019687573.1; XP_003986961.2; XP_011281293.1; XP_019687572.1; XP_019687574.1	ubiquitin conjugating enzyme E2 Q2	3777.707529	1.237954545	2.35863887	0.002311884	0.02490854
SNUPN	.	101097979	protein_coding	XP_006932409.1; XP_003986974.1; XP_006932413.1; XP_006932412.1; XP_006932410.1; XP_006932411.1; XP_019687586.1; XP_006932408.1; XP_006932407.1	snurportin 1	1933.853822	1.23991616	2.361848063	9.73E-05	0.002159398
NEIL1	.	101101472	protein_coding	XP_019687590.1; XP_006932418.1; XP_019687591.1; XP_019687589.1	nei like DNA glycosylase 1	427.1079383	-1.299074085	-2.460709048	0.001086021	0.014070647
MPI	.	101082316	protein_coding	XP_019687598.1; XP_003986992.2; XP_011281273.1; XP_006932426.1	mannose phosphate isomerase	3007.143652	1.823305299	3.538910557	2.65E-06	0.000117222
CCDC33	.	101086233	protein_coding	XP_023110831.1; XP_019687619.1; XP_023110830.1	coiled-coil domain containing 33	501.9613458	1.967814354	3.911750496	0.000259055	0.004678052
TBC1D21	.	101087234	protein_coding	XP_006932455.1; XP_003987011.1; XP_019687640.1; XP_019687639.1; XP_019687638.1	TBC1 domain family member 21	1218.329968	5.694553899	51.78828574	1.11E-27	1.67E-24
TMEM202	.	101091373	protein_coding	XP_023110852.1; XP_019687652.2; XP_006932460.4; XP_023110855.1; XP_003987027.1; XP_023110854.1; XP_019687648.2; XP_023110853.1	transmembrane protein 202	1063.861053	2.589371045	6.018362661	0.000450779	0.00710134
GRAMD2A	.	101096733	protein_coding	XP_006932473.1; XP_023110862.1; XP_023110860.1; XP_006932474.1; XP_019687682.1; XP_006932481.1; XP_023110861.1; XP_006932482.1; XP_019687684.1; XP_023110863.1	GRAM domain containing 2A	986.1766754	1.210206751	2.313707919	0.003846847	0.036127084
LRRC49	.	101097243	protein_coding	XP_023110868.1; XP_023110867.1; XP_011281248.2; XP_023110866.1; XP_023110869.1	leucine rich repeat containing 49	1755.498879	1.091581332	2.131074948	0.001579011	0.018709354
SPESP1	.	101099212	protein_coding	XP_006932499.2	sperm equatorial segment protein 1	1833.030593	2.113325875	4.326876296	0.003432259	0.03316685
LOC111560804	.	111560804	protein_coding	XP_023110904.1	uncharacterized LOC111560804	74.692058	1.489518884	2.807953187	0.001916595	0.021576198
PIAS1	.	101100474	protein_coding	XP_023110906.1; XP_023110907.1; XP_003987058.2; XP_019687727.1; XP_023110905.1; XP_023110908.1; XP_019687728.1	protein inhibitor of activated STAT 1	2228.195393	1.069400005	2.098560427	3.18E-05	0.000839567
IQCH	.	101094763	protein_coding	XP_023110917.1; XP_023110914.1; XP_023110919.1; XP_023110913.1; XP_023110918.1; XP_023110912.1; XP_023110915.1; XP_023110920.1	IQ motif containing H	761.7130942	3.841199765	14.33231513	1.40E-07	9.57E-06
ANKDD1A	.	101097244	protein_coding	XP_019687801.1; XP_019687804.1; XP_019687802.1; XP_019687806.1; XP_019687805.1; XP_019687797.1; XP_019687798.1; XP_019687800.1; XP_019687807.1; XP_019687809.2; XP_019687799.1	ankyrin repeat and death domain containing 1A	133.28713	1.046033209	2.064844601	0.001122866	0.014403055
C2CD4B	.	109500644	protein_coding	XP_023111040.1; XP_023111039.1	C2 calcium dependent domain containing 4B	161.4813011	2.326300086	5.015175149	1.99E-05	0.000572023
FOXB1	.	101100643	protein_coding	XP_019687891.1	forkhead box B1	34.72575406	2.152851261	4.447058124	0.001410303	0.017115473
GCNT3	.	101101139	protein_coding	XP_003987141.1; XP_019687894.1	glucosaminyl (N-acetyl) transferase 3, mucin type	466.1682844	2.008476834	4.023571957	2.90E-06	0.000124495
CCNB2	.	101080972	protein_coding	XP_003987145.1; XP_019687900.1	cyclin B2	3200.646434	1.681739694	3.208145767	3.29E-06	0.000138381
MNS1	.	101084455	protein_coding	XP_023111087.1; XP_023111088.1	meiosis specific nuclear structural 1	2050.63904	2.06547468	4.185716731	3.54E-06	0.000145188
TEX9	.	101089521	protein_coding	XP_019687933.1; XP_003987176.1; XP_023111089.1	testis expressed 9	350.8684597	1.246067469	2.371939922	0.001705154	0.019762236
CB3H15orf65	.	102902184	protein_coding	XP_006932579.1	chromosome B3 C15orf65 homolog	165.2133699	1.366501322	2.57844509	0.002849465	0.029128223
GALK2	.	101097562	protein_coding	XP_023111151.1; XP_003987201.2; XP_023111150.1; XP_023111152.1	galactokinase 2	382.104724	1.254742218	2.386245071	0.000438069	0.00694034
LOC109500681	.	109500681	lncRNA	.	uncharacterized LOC109500681	23.31394017	1.923916883	3.794518644	0.001153761	0.014632713
CB3H15orf48	.	101090364	protein_coding	XP_011281153.1; XP_019688062.1	chromosome B3 C15orf48 homolog	520.4829049	2.034576631	4.097024815	3.35E-06	0.000140226
LOC105260615	.	105260615	pseudogene	.	.	80.54925519	-1.079707313	-2.113607239	0.002274904	0.024608834
B2M	.	494145	protein_coding	NP_001009876.1	beta-2-microglobulin	2675.68827	-1.533859016	-2.895593366	2.85E-05	0.000770233
ELL3	.	101096988	protein_coding	XP_019688108.1; XP_019688109.1; XP_006932643.1	elongation factor for RNA polymerase II 3	1485.559934	1.64148008	3.11985738	0.004650437	0.041164136
CATSPER2	.	101097488	protein_coding	XP_011281330.1; XP_006932645.1; XP_006932644.1; XP_003987271.2; XP_019688110.1	cation channel sperm associated 2	4021.278008	1.958133177	3.88558865	0.000725987	0.010342874
HAUS2	.	101100645	protein_coding	XP_019688173.1; XP_006932670.1; XP_003987284.1; XP_023111228.1; XP_019688175.1; XP_019688174.1	HAUS augmin like complex subunit 2	1242.579815	1.002534426	2.003516549	0.000365031	0.006055687
PLA2G4E	.	101082828	protein_coding	XP_003987300.1; XP_019688193.1; XP_019688194.1	phospholipase A2 group IVE	404.2266979	2.627226668	6.1783717	6.33E-07	3.45E-05
RHOV	.	101085381	protein_coding	XP_023111251.1	ras homolog family member V	526.5691286	2.183117213	4.541337357	0.000890409	0.012074461
FSIP1	.	101088168	protein_coding	XP_006932739.3	fibrous sheath interacting protein 1	284.6517114	1.894063588	3.716806515	2.91E-05	0.000783334
FMN1	.	101089943	protein_coding	XP_023111297.1; XP_023111301.1; XP_023111299.1; XP_023111300.1; XP_023111298.1	formin 1	862.1845408	1.825331414	3.543884079	9.52E-08	6.78E-06
RNASE9	.	101091454	protein_coding	XP_019688296.1; XP_023111335.1; XP_023111333.1; XP_019688297.1; XP_019688299.1	ribonuclease A family member 9 (inactive)	140.6621721	2.033973987	4.09531376	0.000530353	0.008072657
LOC109500734	.	109500734	lncRNA	.	uncharacterized LOC109500734	150.0543523	2.41969708	5.350586648	5.89E-05	0.001399591
TPPP2	.	101083942	protein_coding	XP_003987447.2; XP_019688329.1; XP_019688328.1	tubulin polymerization promoting protein family member 2	2847.459895	3.594511132	12.0796867	1.82E-08	1.62E-06
ARHGEF40	.	101093191	protein_coding	XP_023111338.1	Rho guanine nucleotide exchange factor 40	1123.182573	-1.019417971	-2.027100998	0.000549263	0.008304383
RPGRIP1	.	101098796	protein_coding	XP_019688335.2	RPGR interacting protein 1	11854.68435	3.12969856	8.75252065	0.000273585	0.004876898
LOC102899590	.	102899590	lncRNA	.	uncharacterized LOC102899590	79.93346714	3.516155655	11.44111423	1.35E-10	2.10E-08
SALL2	.	101098058	protein_coding	XP_019688347.2; XP_019688345.2; XP_023111342.1; XP_023111341.1; XP_019688346.2	spalt like transcription factor 2	478.882612	-2.667053519	-6.351307054	2.45E-34	1.10E-30
ZFHX2	.	101096990	protein_coding	XP_019688390.2; XP_019688383.2; XP_019688386.2; XP_019688385.2; XP_019688391.2; XP_023111360.1; XP_019688387.2; XP_019688384.2; XP_023111361.1; XP_023111358.1; XP_023111359.1	zinc finger homeobox 2	1335.797122	1.432907894	2.699903596	0.001149362	0.014607765
LOC102900058	.	102900058	lncRNA	.	uncharacterized LOC102900058	273.2083638	3.067445569	8.382877624	0.000398598	0.0064504
TSSK4	.	101080294	protein_coding	XP_003987557.1; XP_019688418.1; XP_003987558.1; XP_006932834.1; XP_006932832.1; XP_023111374.1	testis specific serine kinase 4	924.1961446	1.86954776	3.65418015	8.65E-06	0.000294572
LOC102899317	.	102899317	lncRNA	.	uncharacterized LOC102899317	326.1055662	2.259380053	4.787856964	0.001025937	0.013456651
FOXG1	.	109491380	protein_coding	XP_019689349.2	forkhead box G1	314.5546666	1.44487536	2.722393026	2.83E-06	0.000123054
LOC111560863	.	111560863	lncRNA	.	uncharacterized LOC111560863	111.0050158	1.416237842	2.668886295	0.003801897	0.035827496
LOC109500798	.	109500798	lncRNA	.	uncharacterized LOC109500798	296.6454421	2.019942445	4.055676117	1.29E-06	6.28E-05
LOC102901074	.	102901074	lncRNA	.	uncharacterized LOC102901074	182.2438619	2.974494369	7.859809627	8.13E-07	4.32E-05
TTC6	.	101092769	protein_coding	XP_019688508.1	tetratricopeptide repeat domain 6	1289.631557	2.845569254	7.1878946	5.21E-07	2.95E-05
POLE2	.	101092770	protein_coding	XP_003987665.1; XP_006932915.1; XP_019688540.1	DNA polymerase epsilon 2, accessory subunit	2664.493652	2.476437441	5.565215067	4.27E-05	0.001069687
ATL1	.	101095747	protein_coding	XP_003987678.1; XP_006932917.1; XP_003987677.1	atlastin GTPase 1	1224.667297	1.200552417	2.298276567	0.000143177	0.002918932
GNG2	.	101097491	protein_coding	XP_019688574.1; XP_011281536.1; XP_023111455.1	G protein subunit gamma 2	388.1747525	-1.33450004	-2.521880718	0.00405275	0.037535153
CDKN3	.	101100571	protein_coding	XP_006932929.1; XP_006932928.1; XP_006932930.1; XP_003987695.1; XP_019688589.1	cyclin dependent kinase inhibitor 3	1543.398785	1.905527925	3.74645968	0.000233843	0.004304721
SAMD4A	.	101080296	protein_coding	XP_023111469.1; XP_006932935.1; XP_019688593.1; XP_023111468.1; XP_023111470.1	sterile alpha motif domain containing 4A	6083.681836	1.806478551	3.497874556	2.62E-05	0.000721503
KIAA0586	.	101097900	protein_coding	XP_023111496.1	KIAA0586 ortholog	4927.419587	1.105516687	2.151759274	0.002986547	0.030136368
GPR135	.	101099975	protein_coding	XP_023111504.1	G protein-coupled receptor 135	1516.992213	3.720099951	13.17836925	0.001848983	0.021036853
CCDC175	.	101100220	protein_coding	XP_023111506.1; XP_011281548.1; XP_019688626.1	coiled-coil domain containing 175	520.6462602	2.198652628	4.59050422	2.35E-05	0.000663278
RTN1	.	101099725	protein_coding	XP_011281549.2; XP_011281550.1	reticulon 1	135.5081456	1.699907879	3.248802131	1.64E-06	7.76E-05
LOC101100478	.	101100478	protein_coding	XP_019688634.2; XP_019688632.2; XP_019688628.2; XP_006932963.2; XP_019688633.2	leucine-rich repeat-containing protein 9	1438.076579	3.056339943	8.318595367	5.06E-11	8.25E-09
LOC111560887	.	111560887	lncRNA	.	uncharacterized LOC111560887	97.33559568	1.586278174	3.002737114	0.00317827	0.031402837
LOC101086571	.	101086571	protein_coding	XP_019688679.2; XP_019688683.2; XP_019688678.2; XP_023111528.1; XP_023111527.1; XP_019688680.2; XP_023111526.1	golgin subfamily A member 6-like protein 22	1781.36297	3.997971341	15.97751727	3.74E-15	1.09E-12
EXD2	.	101098798	protein_coding	XP_003987820.2; XP_011281598.1	exonuclease 3'-5' domain containing 2	1848.107946	1.059554831	2.084288278	5.03E-06	0.000191719
LOC102900093	.	102900093	lncRNA	.	uncharacterized LOC102900093	156.3673133	1.973678607	3.927683304	0.000739607	0.010478934
PLEKHD1	.	101100894	protein_coding	XP_003987826.1	pleckstrin homology and coiled-coil domain containing D1	533.9444391	1.66870982	3.179301463	0.000525997	0.008033491
LOC101084205	.	101084205	protein_coding	XP_006933018.1; XP_019688773.1	disintegrin and metalloproteinase domain-containing protein 20	1413.150595	3.998461365	15.98294509	3.55E-15	1.05E-12
HEATR4	.	101092029	protein_coding	XP_023111583.1; XP_019688826.1; XP_011281627.1; XP_019688825.1; XP_003987874.2	HEAT repeat containing 4	898.1605815	2.414776134	5.332367209	1.07E-08	1.04E-06
ACYP1	.	101096992	protein_coding	XP_003987894.1; XP_011281714.1	acylphosphatase 1	819.2128304	1.171510367	2.252473865	0.000628421	0.009241457
ZC2HC1C	.	101097249	protein_coding	XP_019688876.1; XP_006933065.1; XP_019688875.1	zinc finger C2HC-type containing 1C	782.4820255	2.172904363	4.509302716	4.19E-07	2.48E-05
LOC111560902	.	111560902	lncRNA	.	uncharacterized LOC111560902	100.1627785	2.451514729	5.469901026	1.30E-05	0.000407696
TTLL5	.	101084291	protein_coding	XP_023111645.1; XP_023111649.1; XP_023111653.1; XP_023111643.1; XP_023111642.1; XP_023111646.1; XP_023111652.1; XP_023111650.1; XP_023111654.1; XP_023111651.1; XP_023111648.1; XP_023111644.1; XP_023111657.1; XP_023111655.1; XP_023111656.1; XP_023111647.1	tubulin tyrosine ligase like 5	6370.190257	1.239268265	2.360787628	1.02E-07	7.25E-06
LOC109500929	.	109500929	lncRNA	.	uncharacterized LOC109500929	115.8446618	1.352412681	2.553387827	0.001366953	0.016667948
LOC102902323	.	102902323	lncRNA	.	uncharacterized LOC102902323	90.2946728	-1.203187472	-2.30247816	0.003561589	0.034069508
LOC102902640	.	102902640	lncRNA	.	uncharacterized LOC102902640	273.9258344	1.710019652	3.271652799	0.001776156	0.020285094
TMEM63C	.	101100895	protein_coding	XP_003987911.2; XP_019688920.1; XP_019688918.1; XP_023111660.1; XP_019688919.1; XP_023111663.1; XP_023111661.1; XP_023111662.1; XP_019688917.1	transmembrane protein 63C	1039.515253	1.34544527	2.541086119	0.000436894	0.006932306
SAMD15	.	101086067	protein_coding	XP_019688929.1; XP_006933091.1	sterile alpha motif domain containing 15	1639.077684	1.984084853	3.95611634	0.000319165	0.005452128
NOXRED1	.	101080545	protein_coding	XP_006933092.1; XP_019688936.1; XP_003987916.1	NADP dependent oxidoreductase domain containing 1	494.8107821	1.75933211	3.385413622	4.65E-07	2.69E-05
CEP128	.	101089700	protein_coding	XP_019688978.1; XP_019688979.1; XP_019688982.1; XP_023111672.1; XP_019688984.1	centrosomal protein 128	1219.013987	1.567976041	2.96488478	4.10E-05	0.001037598
LOC111560910	.	111560910	lncRNA	.	uncharacterized LOC111560910	225.2086838	1.946884828	3.855411437	5.14E-05	0.001241455
LOC109500969	.	109500969	lncRNA	.	uncharacterized LOC109500969	367.3971688	1.835913085	3.569972807	5.03E-05	0.001219353
SPATA7	.	101091949	protein_coding	XP_011281730.1; XP_023111688.1; XP_003987951.2	spermatogenesis associated 7	5897.458238	1.467569067	2.765555064	1.90E-06	8.72E-05
LOC111560916	.	111560916	lncRNA	.	uncharacterized LOC111560916	27.28205776	1.732711225	3.323518132	0.003804461	0.035827496
CATSPERB	.	101096074	protein_coding	XP_023111959.1	cation channel sperm associated auxiliary subunit beta	836.6287147	2.646435372	6.261183448	0.000319128	0.005452128
CHGA	.	101087412	protein_coding	XP_023111743.1	chromogranin A	657.6923999	-2.452294572	-5.472858561	0.000680043	0.009836065
IFI27L2	.	101088417	protein_coding	XP_011281770.1	interferon alpha inducible protein 27 like 2	519.044448	-3.277520409	-9.696878508	6.62E-06	0.000239676
GSC	.	105260680	protein_coding	XP_023111765.1	goosecoid homeobox	37.53181532	-1.031732881	-2.044478486	0.002858655	0.029172526
CLMN	.	101089701	protein_coding	XP_023111771.1; XP_023111772.1; XP_023111769.1; XP_023111770.1; XP_023111773.1	calmin	8332.667417	3.98599341	15.84541357	1.43E-08	1.32E-06
HHIPL1	.	101092861	protein_coding	XP_023111976.1; XP_023111975.1	HHIP like 1	640.3446402	-3.572081249	-11.89333366	0.002959342	0.029928877
LOC105260686	.	105260686	lncRNA	.	uncharacterized LOC105260686	148.8110072	2.929450765	7.618203179	7.07E-06	0.000253349
LOC102900393	.	102900393	lncRNA	.	uncharacterized LOC102900393	1172.92863	2.268593256	4.818530563	1.35E-08	1.26E-06
LOC102901183	.	102901183	protein_coding	XP_006933207.3; XP_019689226.2; XP_006933208.3; XP_019689225.2; XP_006933210.3	uncharacterized LOC102901183	118.4529005	-1.222568273	-2.333617763	0.002102244	0.023058102
CKB	.	101098237	protein_coding	XP_023111870.1; XP_023111871.1	creatine kinase B	266.0389419	-1.188624938	-2.279353897	0.001706793	0.019763856
BAG5	.	101098875	protein_coding	XP_023111875.1; XP_003988060.1; XP_006933211.1; XP_019689245.1	BCL2 associated athanogene 5	7679.757951	1.365663594	2.576948302	4.04E-06	0.000163167
ASPG	.	101086401	protein_coding	XP_019689267.1; XP_019689266.1; XP_023111888.1; XP_023111889.1; XP_019689264.1	asparaginase	127.8203123	1.739165092	3.338419129	0.001192703	0.014989258
LOC109501065	.	109501065	lncRNA	.	uncharacterized LOC109501065	37.6352091	-1.798180324	-3.477812908	0.000539441	0.008169579
LOC109501255	.	109501255	lncRNA	.	uncharacterized LOC109501255	132.1395575	1.474854154	2.779555432	0.000261193	0.004700095
LOC109501257	.	109501257	lncRNA	.	uncharacterized LOC109501257	260.8693636	2.085850582	4.245253138	0.000613929	0.009084089
FAM208B	.	101081473	protein_coding	XP_019689455.1; XP_006933273.1; XP_023112066.1; XP_019689454.1; XP_019689448.1; XP_023112064.1; XP_023112063.1; XP_019689449.1; XP_023112065.1	family with sequence similarity 208 member B	9438.270977	1.017703522	2.024693491	0.002226585	0.024202359
LOC109501292	.	109501292	lncRNA	.	uncharacterized LOC109501292	311.7768352	3.151846894	8.887926547	7.24E-07	3.91E-05
PRKCQ	.	101100730	protein_coding	XP_003988131.2; XP_019689463.1; XP_006933279.1	protein kinase C theta	395.6144369	2.783608271	6.885723599	6.60E-06	0.000239217
ECHDC3	.	101085386	protein_coding	XP_023112100.1; XP_023112101.1; XP_023112102.1; XP_023112099.1	enoyl-CoA hydratase domain containing 3	534.7937555	1.071093792	2.101025674	0.001738434	0.020019204
LOC102901477	.	102901477	lncRNA	.	uncharacterized LOC102901477	369.2813289	1.88072829	3.682609159	0.000109869	0.002374162
FAM107B	.	101088499	protein_coding	XP_006933328.1; XP_023112149.1; XP_023112150.1; XP_006933327.1	family with sequence similarity 107 member B	4982.128163	1.632908558	3.101376246	0.001209811	0.015141123
HSPA14	.	101088761	protein_coding	XP_023112157.1; XP_003988166.1; XP_011281913.1	heat shock protein family A (Hsp70) member 14	3075.027307	1.332710249	2.518754042	8.12E-06	0.000280891
MRC1	.	101092193	protein_coding	XP_011281924.1	mannose receptor C-type 1	3311.5504	1.805357343	3.495157197	0.000755895	0.010640905
SPAG6	.	101096155	protein_coding	XP_023112190.1; XP_003988196.1; XP_023112189.1; XP_019689606.1; XP_019689605.1	sperm associated antigen 6	4143.146149	2.756624522	6.758131966	2.56E-05	0.000709196
ARMC3	.	101096817	protein_coding	XP_019689611.1; XP_019689608.1; XP_019689618.1; XP_019689624.1; XP_019689619.1; XP_023112191.1; XP_019689617.1; XP_019689615.1; XP_019689610.1; XP_019689609.1; XP_011281935.1; XP_011281933.1	armadillo repeat containing 3	1311.625639	2.207052989	4.617311258	4.41E-05	0.001092267
ENKUR	.	101081736	protein_coding	XP_003988219.2; XP_019689638.1; XP_019689637.1	enkurin, TRPC channel interacting protein	839.3895859	2.074504439	4.21199709	2.53E-06	0.000112114
GPR158	.	101086730	protein_coding	XP_011281987.2	G protein-coupled receptor 158	255.3488612	1.094009317	2.134664461	0.005234383	0.044814272
LOC109496862	.	109496862	protein_coding	XP_023112240.1	ankyrin repeat domain-containing protein 26-like	947.3615115	2.043422352	4.122222428	0.000173579	0.003374584
ARMC4	.	101088848	protein_coding	XP_023112246.1; XP_023112244.1; XP_023112243.1; XP_023112247.1; XP_023112245.1	armadillo repeat containing 4	1055.747709	1.191005447	2.283118034	0.002268219	0.024580786
MPP7	.	101089112	protein_coding	XP_019689682.1; XP_006933399.1; XP_019689683.1; XP_019689687.1; XP_019689685.1; XP_019689688.1; XP_019689684.1; XP_019689686.1	membrane palmitoylated protein 7	704.6342951	1.227012361	2.340817338	2.50E-06	0.000111154
LOC109501389	.	109501389	lncRNA	.	uncharacterized LOC109501389	159.5992647	1.395040886	2.629960052	0.001428972	0.017307075
LOC105260715	.	105260715	lncRNA	.	uncharacterized LOC105260715	320.7607213	2.953388737	7.74566302	7.37E-14	1.79E-11
CCDC7	.	101099728	protein_coding	XP_011281972.2; XP_019689729.2; XP_019689730.2; XP_019689728.2	coiled-coil domain containing 7	13353.02067	2.691439023	6.459573993	0.001665623	0.019552396
CREM	.	101094681	protein_coding	XP_023112310.1; XP_023112306.1; XP_023112300.1; XP_023112301.1; XP_023112308.1; XP_006933418.1; XP_023112317.1; XP_019689762.1; XP_003988272.1; XP_019689761.1; XP_023112297.1; XP_023112304.1; XP_023112315.1; XP_023112307.1; XP_023112316.1; XP_023112305.1; XP_003988283.2; XP_023112318.1; XP_023112319.1; XP_023112321.1; XP_023112322.1; XP_023112320.1; XP_023112309.1; XP_023112311.1; XP_023112314.1;…	cAMP responsive element modulator	4422.343527	1.548647021	2.925426601	2.82E-07	1.76E-05
USP18	.	101093867	protein_coding	XP_011282002.2	ubiquitin specific peptidase 18	547.157453	-1.627663836	-3.090122083	0.001139104	0.014538902
TUBA8	.	101098780	protein_coding	XP_004001121.1; XP_023112328.1	tubulin alpha 8	3195.920128	6.21931819	74.50772924	5.04E-27	6.49E-24
DCP1B	.	101085048	protein_coding	XP_003988311.1	decapping mRNA 1B	2339.825296	1.199771867	2.297033453	2.42E-05	0.000679212
SLC6A13	.	101088087	protein_coding	XP_019689900.1; XP_019689898.1; XP_019689899.1; XP_023112410.1; XP_019689897.1; XP_006933466.1; XP_003988320.1	solute carrier family 6 member 13	76.01839674	2.801845978	6.973321403	0.000112511	0.002414694
LOC101098061	.	101098061	protein_coding	XP_023112422.1; XP_023112429.1; XP_023112432.1; XP_023112430.1; XP_023112431.1; XP_023112427.1; XP_023112425.1; XP_023112423.1; XP_023112421.1; XP_023112433.1; XP_023112420.1; XP_023112424.1; XP_023112428.1	maestro heat-like repeat-containing protein family member 1	808.3524408	1.96102145	3.893375382	1.69E-06	7.89E-05
FOXM1	.	101089113	protein_coding	XP_011282036.2; XP_019689916.2; XP_019689917.2; XP_019689915.2	forkhead box M1	2545.957452	1.349289345	2.547865897	0.000106867	0.002320439
AKAP3	.	101092617	protein_coding	XP_006933489.2; XP_023112463.1; XP_023112464.1; XP_019689946.2; XP_003988338.2; XP_019689947.2	A-kinase anchoring protein 3	7159.127937	3.26134943	9.588794354	5.08E-13	1.12E-10
SCNN1A	.	101091122	protein_coding	XP_019689962.1; XP_003988407.1; XP_019689963.1	sodium channel epithelial 1 alpha subunit	887.4818885	1.571540527	2.972219218	2.20E-08	1.87E-06
TAPBPL	.	101091880	protein_coding	XP_023112473.1; XP_023112474.1; XP_006933508.1	TAP binding protein like	213.1278652	-1.640147569	-3.116977128	0.002540354	0.026633076
LPAR5	.	102899848	protein_coding	XP_019689986.2; XP_019689981.2; XP_011282024.2; XP_019689985.2; XP_019689980.2; XP_019689984.2; XP_019689988.2	lysophosphatidic acid receptor 5	206.8419847	1.122813726	2.177712837	1.62E-05	0.000486274
ACRBP	.	101082322	protein_coding	XP_019689989.1; XP_003988371.1	acrosin binding protein	5750.145045	3.177337008	9.046357486	0.000265175	0.004762605
PIANP	.	101083602	protein_coding	XP_019689999.1; XP_023112495.1; XP_004001544.1	PILR alpha associated neural protein	918.6062274	-1.983617423	-3.954834776	0.000333016	0.00565657
CDCA3	.	101085049	protein_coding	XP_011282015.1; XP_023112500.1; XP_003988382.1; XP_006933525.1; XP_023112499.1	cell division cycle associated 3	2498.994167	1.852502637	3.61126086	7.33E-06	0.000259089
LRRC23	.	101086403	protein_coding	XP_003988388.1; XP_023112502.1	leucine rich repeat containing 23	751.4943031	2.394237629	5.256992325	2.49E-05	0.000695838
PTPN6	.	101087073	protein_coding	XP_019690011.1; XP_003988392.1	protein tyrosine phosphatase, non-receptor type 6	65.57118833	-1.467406856	-2.765244132	0.005885145	0.048741763
CLSTN3	.	101089620	protein_coding	XP_023112508.1	calsyntenin 3	782.9696885	-2.428627985	-5.383811823	0.000904611	0.012211916
SLC2A3	.	101096740	protein_coding	XP_006933547.1; XP_019690021.1; XP_006933546.1; XP_019690022.1; XP_019690023.1; XP_003988424.1	solute carrier family 2 member 3	13397.73143	2.145995344	4.425975129	0.000497049	0.007675942
CLEC7A	.	101083523	protein_coding	XP_003988449.1; XP_006933571.1; XP_006933572.1; XP_023112539.1	C-type lectin domain containing 7A	71.89696255	1.288034882	2.441952068	0.001564961	0.018591776
YBX3	.	101101392	protein_coding	XP_023112545.1; XP_023112546.1	Y-box binding protein 3	20095.03918	2.159734423	4.46832593	5.07E-06	0.000192587
BCL2L14	.	101091028	protein_coding	XP_023112551.1; XP_019690085.1; XP_003988471.1; XP_019690084.1	BCL2 like 14	1308.720646	3.298114985	9.836294876	7.35E-09	7.36E-07
CB4H12orf60	.	101083273	protein_coding	XP_003988521.1; XP_019690130.1; XP_019690131.1; XP_019690127.1; XP_019690129.1; XP_019690128.1	chromosome B4 C12orf60 homolog	597.6893965	1.64384498	3.124975719	0.003173407	0.031371991
PLCZ1	.	101085554	protein_coding	XP_019690167.1; XP_019690172.1; XP_023112576.1; XP_019690171.1; XP_019690173.1; XP_019690168.1; XP_006933614.1; XP_023112577.1; XP_023112575.1	phospholipase C zeta 1	1440.802886	6.463902881	88.27315642	9.94E-27	1.19E-23
SLCO1A2	.	101087585	protein_coding	XP_003988529.1; XP_019690207.1; XP_019690205.1; XP_019690203.1; XP_019690206.1; XP_019690210.1; XP_019690204.1; XP_019690211.1; XP_019690208.1; XP_019690209.1	solute carrier organic anion transporter family member 1A2	268.4026018	1.90500627	3.745105266	0.000384378	0.006287165
LMNTD1	.	101099979	protein_coding	XP_023112636.1; XP_019690283.1; XP_023112632.1; XP_023112626.1; XP_023112629.1; XP_023112635.1; XP_023112624.1; XP_023112628.1; XP_023112634.1; XP_023112633.1; XP_023112630.1; XP_023112631.1; XP_023112625.1; XP_023112627.1; XP_019690284.1; XP_019690285.1	lamin tail domain containing 1	724.6898641	2.043042071	4.12113599	7.43E-07	3.99E-05
RASSF8	.	101098724	protein_coding	XP_003988553.1; XP_023112637.1	Ras association domain family member 8	4228.598956	1.751972625	3.368187902	5.70E-08	4.37E-06
CCDC91	.	101083777	protein_coding	XP_006933655.1; XP_006933657.1; XP_019690313.1; XP_019690317.1; XP_006933654.1; XP_019690318.1; XP_019690312.1; XP_019690308.1; XP_019690311.1; XP_019690316.1; XP_011282165.1; XP_023112657.1; XP_006933658.1; XP_019690323.1; XP_019690320.1; XP_019690321.1; XP_019690322.1	coiled-coil domain containing 91	3369.277508	1.666213519	3.173805062	9.82E-06	0.000328438
BICD1	.	101090026	protein_coding	XP_023112680.1; XP_023112676.1; XP_023112675.1; XP_023112679.1; XP_023112678.1; XP_023112681.1; XP_023112677.1	BICD cargo adaptor 1	85.46631011	-1.398207164	-2.635738356	0.004481209	0.040079576
CB4H12orf40	.	101095668	protein_coding	XP_023112710.1; XP_023112711.1	chromosome B4 C12orf40 homolog	808.4164066	1.546242088	2.920554057	0.000296525	0.005138437
LOC111561359	.	111561359	protein_coding	XP_023112777.1; XP_023112776.1	testis-expressed protein 49	625.0245182	2.953705055	7.747361477	3.77E-10	5.04E-08
CCDC65	.	101092864	protein_coding	XP_003988677.1	coiled-coil domain containing 65	4619.701027	2.332647679	5.037289612	0.000293047	0.005092865
LOC109501566	.	109501566	lncRNA	.	uncharacterized LOC109501566	341.0980203	2.635643687	6.214523115	0.000235504	0.004326459
LOC109501567	.	109501567	lncRNA	.	uncharacterized LOC109501567	460.687877	3.150447553	8.879309887	0.000141524	0.002891779
SPATS2	.	101083014	protein_coding	XP_006933734.1; XP_019690439.1; XP_003988715.1	spermatogenesis associated serine rich 2	7331.802088	1.110636666	2.159409217	0.003061168	0.030654954
FAM186B	.	101092196	protein_coding	XP_006933738.1; XP_006933739.1; XP_006933737.1; XP_019690445.1	family with sequence similarity 186 member B	2299.791595	2.559031798	5.89312063	0.000626152	0.009226907
FMNL3	.	101083946	protein_coding	XP_011282214.2; XP_023112785.1; XP_011282212.2; XP_011282213.2; XP_011282215.2; XP_019690444.1	formin like 3	1174.241851	-1.025000779	-2.034960482	0.003517795	0.033830154
BIN2	.	101095183	protein_coding	XP_019690498.1; XP_019690500.1; XP_019690496.1; XP_011282247.1; XP_023112845.1	bridging integrator 2	2766.946511	2.40771276	5.306323969	2.93E-12	5.86E-10
LOC101096492	.	101096492	protein_coding	XP_023112864.1	keratin, type II cuticular Hb1-like	1583.3553	3.505550558	11.35732018	3.24E-10	4.51E-08
KRT8	.	101081312	protein_coding	XP_003988794.1	keratin 8	348.3776877	-3.135398947	-8.787172082	1.10E-05	0.000356398
AMHR2	.	101085902	protein_coding	XP_006933803.1; XP_023112880.1; XP_023112881.1	anti-Mullerian hormone receptor type 2	1084.685899	-1.737203335	-3.333882677	9.78E-07	4.99E-05
PRR13	.	101086158	protein_coding	XP_023113528.1	proline rich 13	3305.736754	1.31331258	2.48511494	1.23E-06	6.03E-05
GTSF1	.	101094111	protein_coding	XP_019690598.1; XP_003988850.1	gametocyte specific factor 1	4084.402791	1.53900692	2.905944037	7.51E-05	0.001736428
DGKA	.	101092526	protein_coding	XP_011282342.1; XP_023112894.1; XP_023112895.1; XP_019690616.1; XP_019690617.2	diacylglycerol kinase alpha	3942.267571	1.450690773	2.733388968	0.001073904	0.013963851
LOC105260750	.	105260750	lncRNA	.	uncharacterized LOC105260750	159.4691358	2.002678966	4.007434571	4.25E-06	0.000168915
MIP	.	101099733	protein_coding	XP_003988943.1	major intrinsic protein of lens fiber	155.0367157	2.01910196	4.053314052	2.78E-06	0.000121362
ARHGAP9	.	101093282	protein_coding	XP_011282397.1; XP_023112934.1; XP_019690699.1; XP_019690694.1; XP_023112935.1; XP_019690693.1; XP_023112933.1; XP_003988991.1	Rho GTPase activating protein 9	897.6653447	1.715945734	3.285119233	3.89E-07	2.33E-05
SLC26A10	.	101082326	protein_coding	XP_006933916.1; XP_019690705.1; XP_023112937.1; XP_019690704.1; XP_019690703.1	solute carrier family 26 member 10	60.29203425	-1.553831198	-2.935957731	0.001032024	0.013526638
B4GALNT1	.	101082581	protein_coding	XP_023112939.1; XP_023112938.1; XP_019690707.1; XP_019690706.1	beta-1,4-N-acetyl-galactosaminyltransferase 1	274.8656237	2.137279332	4.399316301	3.10E-09	3.50E-07
SLC16A7	.	101084120	protein_coding	XP_011282380.1; XP_019690721.1; XP_023112950.1; XP_023112949.1; XP_023112948.1	solute carrier family 16 member 7	769.3865292	2.25090972	4.759828917	3.61E-05	0.000935861
USP15	.	101099566	protein_coding	XP_006933926.3	ubiquitin specific peptidase 15	2814.463893	1.003436264	2.004769351	0.001577358	0.018702075
TMBIM4	.	101090118	protein_coding	XP_003989054.2	transmembrane BAX inhibitor motif containing 4	3167.665348	1.586351	3.002888693	1.06E-06	5.36E-05
PTPRR	.	101080463	protein_coding	XP_011282425.1; XP_019690781.1	protein tyrosine phosphatase, receptor type R	345.0056368	2.821189843	7.06745035	4.21E-06	0.000167714
GLIPR1L2	.	101087329	protein_coding	XP_019690800.1	GLI pathogenesis related 1 like 2	818.9097078	2.42380018	5.365825655	1.73E-05	0.000516765
LOC109501670	.	109501670	lncRNA	.	uncharacterized LOC109501670	84.2284774	1.181803429	2.268601846	0.00559339	0.046863818
LOC111561392	.	111561392	lncRNA	.	uncharacterized LOC111561392	118.0864723	1.200375609	2.297994921	0.000973968	0.012878095
OTOGL	.	101090531	protein_coding	XP_019690831.1	otogelin like	618.4552961	2.029827926	4.083561417	0.000127855	0.00265208
LIN7A	.	101091291	protein_coding	XP_003989126.1; XP_023113046.1	lin-7 homolog A, crumbs cell polarity complex component	779.1387484	1.38346151	2.60893592	0.000148914	0.003012049
LRRIQ1	.	101099225	protein_coding	XP_023113051.1; XP_019690856.1; XP_019690858.1; XP_019690859.1; XP_019690857.1; XP_011282445.1	leucine rich repeats and IQ motif containing 1	559.4333657	2.616885827	6.134245164	0.000353179	0.00590445
CB4H12orf50	.	101096493	protein_coding	XP_019690876.1; XP_019690877.1; XP_003989144.1; XP_023113056.1; XP_019690873.1; XP_019690874.1; XP_019690875.1	chromosome B4 C12orf50 homolog	2377.887604	3.819362785	14.11701131	3.46E-06	0.000142728
POC1B	.	101097657	protein_coding	XP_023113059.1; XP_023113057.1; XP_023113058.1	POC1 centriolar protein B	2047.110453	1.56544373	2.959685189	0.000114219	0.002441817
SOCS2	.	101080980	protein_coding	XP_019690894.1; XP_011282456.1	suppressor of cytokine signaling 2	1606.156759	1.142144659	2.207088774	0.003429393	0.03316685
LOC109501726	.	109501726	lncRNA	.	uncharacterized LOC109501726	3011.830039	3.199662509	9.187437365	0.005338646	0.045383524
USP44	.	101082926	protein_coding	XP_023113102.1; XP_023113104.1; XP_023113100.1; XP_023113101.1; XP_023113099.1; XP_023113098.1; XP_023113103.1; XP_023113097.1	ubiquitin specific peptidase 44	2221.938278	1.968671657	3.914075696	3.02E-06	0.000129103
RFX4	.	101087757	protein_coding	XP_019691008.1; XP_006934053.1	regulatory factor X4	3602.145086	1.661024338	3.162409816	0.000260616	0.004696824
MB	.	101093370	protein_coding	XP_003989274.1	myoglobin	37.83728168	-1.653781353	-3.146572867	0.002709324	0.028039536
TEX33	.	101095754	protein_coding	XP_003989284.1	testis expressed 33	2397.099276	6.168751293	71.94144802	1.72E-35	1.55E-31
ELFN2	.	109501792	protein_coding	XP_023113249.1; XP_023113247.1; XP_023113248.1	extracellular leucine rich repeat and fibronectin type III domain containing 2	470.0021786	1.834113055	3.56552138	5.50E-05	0.001318151
ANKRD54	.	101099134	protein_coding	XP_003989298.3	ankyrin repeat domain 54	1297.460656	1.107775849	2.155131422	0.00141641	0.017178025
CB4H22orf23	.	101099814	protein_coding	XP_019691113.1; XP_019691112.1; XP_023113486.1; XP_019691110.1; XP_003989301.1	chromosome B4 C22orf23 homolog	3318.45381	3.066546032	8.377652437	4.98E-05	0.001212172
APOBEC3Z3	APOBEC3H	100127022	protein_coding	NP_001106181.2	apolipoprotein B mRNA editing enzyme, catalytic polypeptide-like 3Z3	41.16218353	-2.457019115	-5.490810474	0.003693781	0.03498125
LOC102900764	.	102900764	protein_coding	XP_019691446.2	uncharacterized LOC102900764	192.6133903	1.184946708	2.273549962	0.002931375	0.029733049
CACNA1I	.	101097569	protein_coding	XP_023113264.1; XP_023113262.1; XP_023113263.1	calcium voltage-gated channel subunit alpha1 I	558.5012687	-1.518693508	-2.865314518	0.001766856	0.020205566
GRAP2	.	101084554	protein_coding	XP_011282534.1; XP_019691183.1; XP_023113272.1	GRB2-related adaptor protein 2	171.8160173	1.708608737	3.26845478	0.000365586	0.006055687
FAM83F	.	101098064	protein_coding	XP_023113273.1	family with sequence similarity 83 member F	1206.318085	1.84572024	3.594323445	0.00167404	0.019577905
LOC109501808	.	109501808	lncRNA	.	uncharacterized LOC109501808	23.12066169	1.50954007	2.847192564	0.002467144	0.026154629
L3MBTL2	.	101089371	protein_coding	XP_019691198.1; XP_011282543.1	L3MBTL2, polycomb repressive complex 1 subunit	8081.467302	1.116540038	2.168263418	0.001244103	0.015473582
SMDT1	.	101083780	protein_coding	XP_003989397.1	single-pass membrane protein with aspartate rich tail 1	1913.473363	1.240553542	2.362891757	6.75E-08	5.05E-06
LOC105260774	.	105260774	protein_coding	XP_023113317.1	uncharacterized LOC105260774	825.5887202	3.648690785	12.54195884	3.31E-14	8.41E-12
A4GALT	.	101085732	protein_coding	XP_011282619.1; XP_019691232.1; XP_023113328.1; XP_023113325.1; XP_023113323.1; XP_023113326.1; XP_023113322.1; XP_023113324.1; XP_011282618.2; XP_011282621.1	alpha 1,4-galactosyltransferase (P blood group)	335.1005115	-1.283017479	-2.4334742	0.001548667	0.018434656
LOC102899264	.	102899264	lncRNA	.	uncharacterized LOC102899264	133.0200514	2.128244325	4.37185128	0.001760687	0.020199568
EFCAB6	.	101092867	protein_coding	XP_023113342.1; XP_023113344.1; XP_023113343.1	EF-hand calcium binding domain 6	3831.577018	2.003428674	4.009517608	0.000428837	0.006839377
RIBC2	.	101095113	protein_coding	XP_023113385.1; XP_023113384.1; XP_023113386.1; XP_023113382.1; XP_023113381.1; XP_023113383.1	RIB43A domain with coiled-coils 2	981.092619	2.004866119	4.013514526	0.000994282	0.013098652
PKDREJ	.	101096820	protein_coding	XP_019691459.2	polycystin family receptor for egg jelly	3380.637885	3.661771289	12.65619027	1.20E-06	5.93E-05
FAM19A5	.	101099310	protein_coding	XP_023113404.1; XP_011282651.1	family with sequence similarity 19 member A5, C-C motif chemokine like	71.92691499	-1.442763191	-2.718410239	0.001970834	0.022033731
LOC111561436	.	111561436	lncRNA	.	uncharacterized LOC111561436	385.6964559	4.521428682	22.96601565	1.67E-15	5.18E-13
MAPK11	.	105260786	protein_coding	XP_023113428.1; XP_023113430.1; XP_023113429.1	mitogen-activated protein kinase 11	1059.652189	1.374110682	2.592080785	0.005182281	0.044495026
SHANK3	.	101085990	protein_coding	XP_023113446.1; XP_023113444.1; XP_023113445.1	SH3 and multiple ankyrin repeat domains 3	692.9703735	-1.359071521	-2.565200372	0.004115899	0.038019853
LOC105260787	.	105260787	lncRNA	.	uncharacterized LOC105260787	671.6620809	1.816469426	3.522181919	4.76E-05	0.001164585
SAMD11	.	101081455	protein_coding	XP_019691522.2; XP_019691521.2; XP_019691520.2; XP_023113647.1; XP_019691526.2; XP_019691524.2; XP_011282690.3; XP_019691523.2; XP_019691525.2	sterile alpha motif domain containing 11	627.0452313	1.038079231	2.053491863	0.004404154	0.039685828
ISG15	.	100174787	protein_coding	NP_001124315.2	ISG15 ubiquitin-like modifier	357.624207	-1.788101243	-3.453600586	0.002412349	0.025709848
PRKCZ	.	101087851	protein_coding	XP_023113731.1; XP_019691567.1	protein kinase C zeta	408.3378703	-1.678684541	-3.201359159	0.00042782	0.006829212
TNFRSF14	.	101089877	protein_coding	XP_006934294.2; XP_006934299.2; XP_006934293.2	TNF receptor superfamily member 14	113.3631921	-1.759864324	-3.386662741	0.003987476	0.037121553
MMEL1	.	101090372	protein_coding	XP_023113755.1; XP_023113756.1; XP_023113753.1; XP_023113758.1; XP_023113754.1; XP_023113757.1	membrane metalloendopeptidase like 1	1441.518457	1.328080936	2.51068483	0.003430426	0.03316685
CCDC27	.	101091638	protein_coding	XP_019691604.1; XP_019691603.1	coiled-coil domain containing 27	347.579429	2.218148662	4.652959606	0.00093129	0.012423171
CHD5	.	101092869	protein_coding	XP_023113778.1; XP_023113777.1; XP_023113780.1; XP_023113781.1; XP_023113779.1	chromodomain helicase DNA binding protein 5	5188.652787	1.888205277	3.701744385	3.27E-06	0.000138215
ACOT7	.	101090371	protein_coding	XP_023113791.1; XP_006934309.1	acyl-CoA thioesterase 7	3954.671266	2.179174615	4.52894373	1.01E-05	0.000337039
LOC105260799	.	105260799	lncRNA	.	uncharacterized LOC105260799	276.9390315	2.451661845	5.470458836	0.000339811	0.005734159
LOC109502075	.	109502075	lncRNA	.	uncharacterized LOC109502075	279.4180575	2.425234614	5.37116341	0.004224398	0.038645738
CC1H1orf167	.	101100315	protein_coding	XP_023113898.1; XP_023113897.1; XP_023113899.1; XP_023113902.1; XP_023113901.1; XP_023113896.1; XP_023113900.1	chromosome C1 C1orf167 homolog	1291.353185	2.250640574	4.758941017	7.82E-05	0.001802198
LOC109502084	.	109502084	lncRNA	.	uncharacterized LOC109502084	89.10366332	-1.241073218	-2.363743054	0.004000053	0.037194063
TNFRSF1B	.	101080392	protein_coding	XP_023113905.1	TNF receptor superfamily member 1B	190.5054496	-1.229841692	-2.345412521	0.000126144	0.002634269
AADACL3	.	101080902	protein_coding	XP_023113912.1; XP_023113913.1; XP_019691754.1; XP_019691751.1; XP_019691756.1	arylacetamide deacetylase like 3	41.82657551	1.66135471	3.163134078	0.005736758	0.047744456
PDPN	.	101081910	protein_coding	XP_006934363.1; XP_006934362.1	podoplanin	247.0809368	-1.103668769	-2.149004894	0.002123577	0.023236858
FHAD1	.	101082929	protein_coding	XP_023113922.1	forkhead associated phosphopeptide binding domain 1	3096.665416	1.0791212	2.112748735	0.003706804	0.03507418
SPATA21	.	101084122	protein_coding	XP_023113950.1; XP_023113953.1; XP_023113954.1; XP_023113948.1; XP_023113952.1; XP_023113949.1	spermatogenesis associated 21	1508.892011	4.48476988	22.38980224	2.25E-18	1.16E-15
LOC102900309	.	102900309	lncRNA	.	uncharacterized LOC102900309	237.6756672	1.636387222	3.108863387	0.001160765	0.014669926
UBXN10	.	101092128	protein_coding	XP_023114005.1	UBX domain protein 10	359.0038792	2.793575174	6.933458531	2.88E-05	0.000779326
VWA5B1	.	101092379	protein_coding	XP_023114007.1; XP_023114006.1; XP_019691854.2	von Willebrand factor A domain containing 5B1	386.918047	1.873313506	3.663730809	0.004503951	0.040226792
KIF17	.	101093285	protein_coding	XP_019691857.2; XP_019691860.2; XP_006934437.3; XP_019691859.2; XP_019691858.2	kinesin family member 17	3717.661807	1.804462581	3.492990165	6.03E-07	3.32E-05
GALE	.	101099312	protein_coding	XP_003989703.1; XP_006934462.1; XP_006934463.1; XP_019691942.1	UDP-galactose-4-epimerase	2657.599839	1.389803166	2.620429266	0.000882399	0.011983869
LOC105260809	.	105260809	lncRNA	.	uncharacterized LOC105260809	205.7481793	2.040679608	4.11439301	0.001121851	0.014403055
LOC102899441	.	102899441	lncRNA	.	uncharacterized LOC102899441	280.396741	2.163886847	4.481205375	0.000283042	0.004996071
STPG1	.	101097744	protein_coding	XP_019691958.1; XP_006934466.1; XP_006934467.1; XP_019691960.1; XP_019691963.2; XP_006934468.1; XP_019691962.1; XP_019691961.1; XP_019691959.1; XP_011282842.1; XP_019691964.1	sperm tail PG-rich repeat containing 1	2267.839184	2.934309679	7.643904103	5.65E-10	7.32E-08
LOC102900124	.	102900124	lncRNA	.	uncharacterized LOC102900124	257.2951256	-1.952879326	-3.871464265	1.31E-05	0.000410336
PAQR7	.	101082327	protein_coding	XP_023114095.1; XP_023114094.1; XP_023114093.1; XP_023114096.1	progestin and adipoQ receptor family member 7	768.4634089	1.470725388	2.771612154	0.002042619	0.022528936
CATSPER4	.	101085138	protein_coding	XP_003989733.1	cation channel sperm associated 4	230.7832032	1.942643952	3.844094899	0.004394389	0.039657329
UBXN11	.	101101238	protein_coding	XP_023114106.1	UBX domain protein 11	1702.507217	2.265265111	4.807427534	8.42E-11	1.34E-08
FAM46B	.	101088503	protein_coding	XP_003989747.2	family with sequence similarity 46 member B	386.9002208	1.152671972	2.223252752	0.000390445	0.006356458
CD164L2	.	101082328	protein_coding	XP_003989798.3; XP_006934522.3; XP_023114129.1; XP_019692020.2; XP_023114130.1	CD164 molecule like 2	554.2566449	1.2574314	2.390697178	0.004469825	0.040037372
IFI6	.	101089878	protein_coding	XP_006934532.1; XP_019692026.1	interferon alpha inducible protein 6	777.8678167	-1.986663676	-3.963194238	4.58E-06	0.000178275
FAM76A	.	101090373	protein_coding	XP_011282811.1	family with sequence similarity 76 member A	1625.517379	1.355794782	2.55938074	0.000370932	0.006110539
FAM229A	.	111561703	protein_coding	XP_023114181.1; XP_023114180.1	family with sequence similarity 229 member A	394.2222944	2.498275544	5.650096643	6.08E-06	0.000223253
TSSK3	.	101100236	protein_coding	XP_019692156.1; XP_003989869.1	testis specific serine kinase 3	774.4852141	2.760343011	6.775573246	2.05E-06	9.32E-05
SYNC	.	101082504	protein_coding	XP_023114189.1; XP_023114190.1	syncoilin, intermediate filament protein	182.8555787	-1.313662429	-2.485717646	0.00443055	0.03982562
LOC109502215	.	109502215	lncRNA	.	uncharacterized LOC109502215	36.66433029	2.384335727	5.221034627	0.000506449	0.0077811
CC1H1orf94	.	101084808	protein_coding	XP_011283046.1; XP_019692178.1; XP_023114211.1	chromosome C1 C1orf94 homolog	6523.643885	3.40612663	10.60098658	5.55E-06	0.000207865
TEKT2	.	101087503	protein_coding	XP_011283032.1; XP_011283030.1; XP_011283035.1; XP_019692217.1; XP_011283033.1; XP_011283034.1	tektin 2	2813.056305	3.25846881	9.569667575	5.95E-07	3.29E-05
COL8A2	.	101087762	protein_coding	XP_019692218.1; XP_023114242.1; XP_006934629.1; XP_006934628.1	collagen type VIII alpha 2 chain	126.4059266	1.148134905	2.216271928	0.00316096	0.031300454
SH3D21	.	101087332	protein_coding	XP_023114247.1; XP_023114245.1; XP_023114244.1; XP_023114246.1	SH3 domain containing 21	2105.437739	1.453234785	2.738213208	0.000388276	0.006326863
OSCP1	.	101087852	protein_coding	XP_023114251.1; XP_023114249.1; XP_023114250.1; XP_023114252.1; XP_023114248.1	organic solute carrier partner 1	2088.613759	1.733568065	3.325492611	2.08E-06	9.46E-05
LOC109502232	.	109502232	lncRNA	.	uncharacterized LOC109502232	214.3476006	2.978517555	7.881758551	0.000217797	0.004088689
DNALI1	.	101090535	protein_coding	XP_004001600.3	dynein axonemal light intermediate chain 1	1232.917153	1.981132429	3.948028569	9.46E-08	6.76E-06
RSPO1	.	101091033	protein_coding	XP_019692229.1; XP_003989918.1; XP_019692230.1; XP_023114260.1; XP_019692232.1; XP_019692231.1	R-spondin 1	33.42726418	-2.363733416	-5.147005828	0.003723545	0.035207624
EPHA10	.	101091797	protein_coding	XP_023114262.1	EPH receptor A10	2188.491436	2.136664432	4.397441643	1.08E-06	5.42E-05
RHBDL2	.	101094436	protein_coding	XP_019692251.1; XP_023114273.1; XP_019692248.1; XP_023114274.1	rhomboid like 2	243.7642464	1.362716503	2.571689568	0.003693678	0.03498125
EXO5	.	101091129	protein_coding	XP_019692315.1; XP_019692316.1	exonuclease 5	237.2385135	-1.120752077	-2.174603051	0.002719974	0.028075238
LOC111561717	.	111561717	lncRNA	.	uncharacterized LOC111561717	730.8578261	2.227728384	4.683958794	0.00018675	0.003603434
LOC111561718	.	111561718	lncRNA	.	uncharacterized LOC111561718	173.057924	2.164696212	4.483720075	0.000388272	0.006326863
FOXO6	.	101092130	protein_coding	XP_023114329.1	forkhead box O6	60.99812825	-1.477646724	-2.784940923	0.001839536	0.020955825
ZMYND12	.	101093122	protein_coding	XP_019692353.1; XP_011282993.1; XP_011282994.1	zinc finger MYND-type containing 12	629.2273774	2.353468638	5.110514841	0.001146144	0.01458743
CCDC30	.	101099645	protein_coding	XP_019692361.2; XP_019692363.2; XP_019692358.2; XP_019692357.2; XP_019692359.2; XP_019692362.2; XP_023114339.1; XP_011282990.1; XP_019692364.2; XP_019692366.2	coiled-coil domain containing 30	2076.485805	2.248492674	4.751861128	1.32E-05	0.000411109
YBX1	.	102900263	protein_coding	XP_023114341.1; XP_023114340.1	Y-box binding protein 1	40449.71012	1.227815451	2.34212074	3.26E-06	0.000138034
TMEM269	.	105260818	protein_coding	XP_023114344.1; XP_023114345.1; XP_023114342.1	transmembrane protein 269	377.5128656	2.010442847	4.029058763	3.80E-06	0.000154541
CDC20	.	101097259	protein_coding	XP_006934717.3; XP_003990021.1	cell division cycle 20	3903.145183	1.11473188	2.165547595	0.000379023	0.006221083
LOC109502274	.	109502274	lncRNA	.	uncharacterized LOC109502274	682.3039428	3.491967551	11.25089254	1.76E-05	0.000522472
CCDC24	.	101099646	protein_coding	XP_019692433.1; XP_019692435.1; XP_006934744.1	coiled-coil domain containing 24	601.2728784	1.625285748	3.085032629	0.003707486	0.03507418
LOC102901638	.	102901638	lncRNA	.	uncharacterized LOC102901638	384.9309748	1.591381756	3.013378206	0.002934728	0.029733049
CC1H1orf228	.	101100652	protein_coding	XP_023114387.1; XP_023114389.1; XP_023114388.1	chromosome C1 C1orf228 homolog	744.0285145	1.740241164	3.340910104	0.000228285	0.004220773
KIF2C	.	101087504	protein_coding	XP_003990068.1; XP_011282962.1; XP_003990069.1	kinesin family member 2C	5223.414654	1.065288577	2.09258841	0.001392969	0.016927909
TESK2	.	101090279	protein_coding	XP_003990080.1	testis-specific kinase 2	2789.897346	1.431539177	2.697343351	2.80E-05	0.0007579
NSUN4	.	101095274	protein_coding	XP_019692486.1; XP_011283104.1; XP_019692487.1; XP_003990100.1	NOP2/Sun RNA methyltransferase family member 4	2269.813454	1.234795814	2.353480361	0.000117759	0.002499705
LOC111561731	.	111561731	protein_coding	XP_023114412.1	sperm head and tail associated protein-like	2448.114795	2.859085648	7.255553357	5.45E-12	1.00E-09
FAAH	.	101095511	protein_coding	XP_003990101.1	fatty acid amide hydrolase	1046.433773	1.567414427	2.963730831	7.05E-05	0.001642245
TEX38	.	101096158	protein_coding	XP_006934782.1; XP_003990104.1; XP_006934781.1; XP_011283114.1; XP_019692494.1; XP_019692495.1	testis expressed 38	765.0978372	4.970621841	31.35496146	4.11E-19	2.31E-16
SPATA6	.	101098559	protein_coding	XP_023114435.1	spermatogenesis associated 6	6551.314746	2.657463911	6.309229851	1.06E-12	2.28E-10
CDKN2C	.	101086582	protein_coding	XP_006934795.1; XP_006934796.1	cyclin dependent kinase inhibitor 2C	1294.322323	1.31439754	2.486984542	0.000717556	0.010238944
CC1H1orf185	.	101086826	protein_coding	XP_003990138.2	chromosome C1 C1orf185 homolog	281.4204261	3.646458278	12.52256572	1.69E-06	7.91E-05
NRDC	.	101088678	protein_coding	XP_006934801.1; XP_006934802.1	nardilysin convertase	16831.53947	1.057821851	2.081786113	0.000662879	0.009634193
RAB3B	.	101089377	protein_coding	XP_019692561.1; XP_011283294.1	RAB3B, member RAS oncogene family	84.39288603	1.633654082	3.102979321	9.87E-05	0.002186168
LOC102901620	.	102901620	pseudogene	.	.	73.12447428	-1.064726037	-2.091772621	0.002379167	0.02545566
MROH7	.	101097745	protein_coding	XP_019692629.1; XP_011283276.1; XP_019692631.1; XP_019692630.1; XP_019692628.1; XP_019692627.1; XP_019692632.1	maestro heat like repeat family member 7	3211.15689	2.822371583	7.07324181	2.25E-08	1.89E-06
DAB1	.	101099483	protein_coding	XP_023114524.1; XP_023114527.1; XP_023114526.1; XP_023114516.1; XP_023114522.1; XP_023114521.1; XP_023114519.1; XP_023114525.1; XP_023114520.1; XP_023114530.1; XP_023114518.1; XP_019692652.2; XP_011283272.2; XP_023114517.1; XP_023114523.1; XP_023114515.1; XP_023114529.1; XP_023114528.1; XP_019692647.2; XP_019692651.2	DAB1, reelin adaptor protein	719.8674161	-1.809807105	-3.505954092	0.000206077	0.00390117
JUN	.	101097261	protein_coding	XP_011283269.3	Jun proto-oncogene, AP-1 transcription factor subunit	669.8483531	-1.101389585	-2.145612557	0.00527587	0.045126589
HOOK1	.	101097502	protein_coding	XP_019694639.2	hook microtubule tethering protein 1	2677.825077	1.183144661	2.270711881	0.00535699	0.045475113
USP1	.	101080903	protein_coding	XP_023114541.1; XP_011283258.1; XP_019692691.1	ubiquitin specific peptidase 1	4487.899737	1.077937049	2.111015321	3.02E-05	0.000802714
EFCAB7	.	101083095	protein_coding	XP_003990204.1; XP_019692700.1	EF-hand calcium binding domain 7	1805.985762	1.426511828	2.687960295	0.000105595	0.002303909
UBE2U	.	101084124	protein_coding	XP_003990206.2; XP_019692718.1; XP_019692717.1; XP_019692719.1; XP_019692716.1	ubiquitin conjugating enzyme E2 U (putative)	249.3908447	1.451164521	2.734286696	2.69E-07	1.69E-05
CC1H1orf141	.	101081820	protein_coding	XP_011283244.1	chromosome C1 C1orf141 homolog	458.6802987	2.642876503	6.245757272	2.46E-06	0.000109644
LOC111561756	.	111561756	lncRNA	.	uncharacterized LOC111561756	71.09704843	1.897869711	3.726625153	8.40E-05	0.001918322
SLC44A5	.	101089027	protein_coding	XP_023114602.1; XP_023114603.1; XP_023114606.1; XP_023114601.1; XP_023114600.1; XP_023114605.1	solute carrier family 44 member 5	790.0306265	3.0861593	8.492323326	1.15E-06	5.72E-05
IFI44L	.	101090198	protein_coding	XP_006934927.1	interferon induced protein 44 like	529.4070114	-1.966545824	-3.908312494	0.000159041	0.003175312
IFI44	.	101090452	protein_coding	XP_003990362.1	interferon induced protein 44	473.2446757	-1.43050711	-2.695414431	0.000920443	0.012370039
TTLL7	.	101090956	protein_coding	XP_011283205.1; XP_011283207.1; XP_019692869.1	tubulin tyrosine ligase like 7	1186.539095	1.910870617	3.76035956	2.12E-05	0.000603156
DNASE2B	.	101097005	protein_coding	XP_019692878.2; XP_006934937.2; XP_019692877.2; XP_019692876.2; XP_019692875.2; XP_023114624.1	deoxyribonuclease 2 beta	653.9250989	2.650960515	6.280853046	1.18E-14	3.16E-12
SPATA1	.	101091716	protein_coding	XP_023114626.1; XP_019692882.1; XP_019692883.1; XP_011283201.2	spermatogenesis associated 1	899.0651164	1.18209402	2.269058839	0.00053006	0.008072657
WDR63	.	101091957	protein_coding	XP_019692909.1; XP_019692910.1; XP_019692908.1; XP_006934939.1	WD repeat domain 63	927.5090237	2.853065875	7.22534199	0.000509303	0.007818277
LOC101099063	.	101099063	pseudogene	.	.	65.81923998	2.717850306	6.578917888	4.65E-05	0.001146739
SH3GLB1	.	101101490	protein_coding	XP_011283194.1; XP_023114646.1; XP_011283193.1; XP_019692936.1; XP_023114642.1; XP_023114643.1; XP_023114644.1; XP_023114645.1; XP_011283192.1	SH3 domain containing GRB2 like, endophilin B1	5594.465777	1.725321004	3.306536906	1.41E-05	0.00043155
LOC101082424	.	101082424	protein_coding	XP_003990336.1	guanylate-binding protein 1	79.0182969	-1.893846935	-3.716248394	6.68E-05	0.001560421
LOC102902155	.	102902155	lncRNA	.	uncharacterized LOC102902155	755.7628014	1.315772877	2.489356542	0.000131538	0.002699983
BRDT	.	101096661	protein_coding	XP_019692987.1; XP_019692985.1; XP_019692989.1; XP_019692984.1; XP_019692986.1; XP_019692988.1; XP_019692983.1	bromodomain testis associated	4579.409116	2.450918039	5.467639176	0.001221473	0.015244728
LOC111561770	.	111561770	lncRNA	.	uncharacterized LOC111561770	296.8781584	2.421459383	5.357126572	0.000131225	0.002699983
DR1	.	101098807	protein_coding	XP_003990385.1	down-regulator of transcription 1	1609.513162	1.106375714	2.153040882	0.005551135	0.046639883
CNN3	.	101082838	protein_coding	XP_011283163.1	calponin 3	1118.133842	-1.132981583	-2.193115181	0.000361911	0.006011396
PALMD	.	101085561	protein_coding	XP_003990406.1	palmdelphin	100.7834007	-1.154239153	-2.225669155	0.000326044	0.0055591
CDC14A	.	101088601	protein_coding	XP_023113604.1	cell division cycle 14A	882.9859956	1.564037403	2.956801518	0.000799439	0.01107416
LOC102901373	.	102901373	lncRNA	.	uncharacterized LOC102901373	178.5900601	2.201087347	4.598257781	3.65E-05	0.000939405
HENMT1	.	101087676	protein_coding	XP_023114720.1; XP_003990483.2	HEN methyltransferase 1	2753.310441	1.576481857	2.982416728	3.44E-06	0.00014258
KIAA1324	.	101097574	protein_coding	XP_019693115.1; XP_006935027.1; XP_019693116.1; XP_023114728.1	KIAA1324 ortholog	3443.434616	2.424146485	5.367113826	0.000116755	0.002487191
CSF1	.	101091467	protein_coding	XP_023114734.1; XP_023114735.1; XP_023114733.1; XP_023114736.1	colony stimulating factor 1	159.4282107	-1.046661166	-2.065743554	0.003184396	0.031446027
SLC16A4	.	101082585	protein_coding	XP_019693152.1	solute carrier family 16 member 4	58.82807303	-2.434692873	-5.406492252	0.002329278	0.025046683
PHTF1	.	101099572	protein_coding	XP_023114772.1; XP_023114770.1; XP_023114768.1; XP_023114766.1; XP_023114767.1; XP_023114765.1; XP_023114771.1; XP_023114769.1	putative homeodomain transcription factor 1	3728.809212	1.579321494	2.988292758	2.07E-05	0.00059215
SPAG17	.	101090538	protein_coding	XP_023113608.1	sperm associated antigen 17	2326.987641	3.105484713	8.606846345	6.56E-06	0.00023889
POLR3C	.	101097504	protein_coding	XP_003990588.1; XP_006935118.1	RNA polymerase III subunit C	5765.984087	1.27667208	2.422794566	6.27E-05	0.001476251
ANKRD35	.	101086410	protein_coding	XP_019693307.2; XP_023114847.1; XP_023114846.1	ankyrin repeat domain 35	306.3179874	1.857712891	3.624326407	1.58E-05	0.000475739
PEX11B	.	101098810	protein_coding	XP_003990594.1; XP_003990595.1	peroxisomal biogenesis factor 11 beta	1832.074205	1.067096475	2.095212359	9.77E-07	4.99E-05
LOC101087418	.	101087418	protein_coding	XP_019693316.1; XP_006935127.1; XP_019693318.1; XP_019693315.1; XP_006935125.1	neuroblastoma breakpoint family member 6-like protein	2355.366368	2.018806912	4.052485187	0.000180312	0.003490426
LOC111561816	.	111561816	lncRNA	.	uncharacterized LOC111561816	110.3194487	1.313686752	2.485759553	0.006107314	0.049961276
LOC101087936	.	101087936	protein_coding	XP_023114869.1	high affinity immunoglobulin gamma Fc receptor I	2454.905723	1.646343988	3.130393431	0.003545261	0.03395325
LOC109502587	.	109502587	lncRNA	.	uncharacterized LOC109502587	440.6798019	2.187162391	4.5540887	8.34E-08	6.06E-06
LOC111561817	.	111561817	pseudogene	.	.	462.9354412	3.078281019	8.446074771	9.99E-11	1.58E-08
LOC101101494	.	101101494	protein_coding	XP_003990603.1	histone H2A type 2-A	1634.825573	3.517030158	11.44805147	3.61E-17	1.43E-14
MTMR11	.	101088945	protein_coding	XP_019693320.1; XP_006935133.1; XP_019693322.1; XP_019693321.1; XP_011283415.1	myotubularin related protein 11	211.5667572	-1.102413079	-2.147135262	0.004181604	0.038371117
CTSS	.	101083283	protein_coding	XP_011283429.1; XP_011283430.1; XP_011283428.1	cathepsin S	561.7494337	-1.875948211	-3.670427767	0.000393656	0.006385654
LOC109502605	.	109502605	lncRNA	.	uncharacterized LOC109502605	255.4946217	1.68048998	3.20536796	8.61E-08	6.21E-06
LOC102902421	.	102902421	lncRNA	.	uncharacterized LOC102902421	310.5473947	1.24324319	2.367301057	0.003335086	0.032506715
OAZ3	.	101081153	protein_coding	NP_001277287.1	ornithine decarboxylase antizyme 3	8655.0696	4.396913033	21.06700077	1.52E-18	8.11E-16
LOC109502627	.	109502627	lncRNA	.	uncharacterized LOC109502627	922.7785772	2.480053525	5.579181652	1.20E-06	5.92E-05
LOC109503137	.	109503137	lncRNA	.	uncharacterized LOC109503137	120.6671421	-2.064222222	-4.182084528	0.000316688	0.005430394
TMEM177	.	101082426	protein_coding	XP_006935297.1; XP_006935296.1; XP_006935298.1	transmembrane protein 177	176.5937957	-1.792194332	-3.463412754	0.001670407	0.019552396
CFAP221	.	101084895	protein_coding	XP_023113620.1	cilia and flagella associated protein 221	1975.519375	2.750044306	6.727377922	2.69E-06	0.000118371
LOC109502665	.	109502665	lncRNA	.	uncharacterized LOC109502665	59.56422905	1.632500464	3.100499085	0.005477572	0.046302442
LOC111561641	.	111561641	protein_coding	XP_023113625.1	uncharacterized LOC111561641	52.23409501	-1.415894212	-2.668250678	0.003928081	0.036717774
CSRNP3	.	101081068	protein_coding	XP_023115183.1; XP_006935394.2; XP_019693760.2	cysteine and serine rich nuclear protein 3	93.23272676	-1.785406547	-3.4471559	0.003038512	0.030506995
GALNT3	.	101081320	protein_coding	XP_019693762.2; XP_023115184.1; XP_023115186.1; XP_023115185.1; XP_023115187.1	polypeptide N-acetylgalactosaminyltransferase 3	1562.100336	3.850491593	14.4249218	1.08E-06	5.42E-05
CCDC173	.	101088351	protein_coding	XP_011283631.1	coiled-coil domain containing 173	1330.825493	2.368083687	5.162549419	1.88E-05	0.000551755
ERICH2	.	101088867	protein_coding	XP_023115219.1; XP_023115216.1; XP_023115217.1; XP_023115218.1; XP_011283620.2; XP_006935418.2; XP_019693801.2; XP_019693802.2; XP_006935416.3; XP_011283619.2	glutamate rich 2	1559.441105	1.892717541	3.71334032	1.68E-06	7.89E-05
LOC109502725	.	109502725	lncRNA	.	uncharacterized LOC109502725	141.4444938	1.504733546	2.83772256	0.000131505	0.002699983
HOXD3	.	101093127	protein_coding	XP_023115248.1	homeobox D3	73.58907685	-1.390444218	-2.621593895	0.000195234	0.003731192
LOC101099822	.	101099822	protein_coding	XP_003990946.1	tetratricopeptide repeat protein 30B	1422.657673	1.162895135	2.239063021	0.000670729	0.00971695
PDE11A	.	101100071	protein_coding	XP_003990947.2	phosphodiesterase 11A	381.6777252	2.652226748	6.286368083	2.46E-07	1.58E-05
CCDC141	.	101080563	protein_coding	XP_019693878.2; XP_019693877.2; XP_023115278.1; XP_019693880.2; XP_019693881.2; XP_019693879.2; XP_019693876.2	coiled-coil domain containing 141	129.1098607	1.438003567	2.709456653	0.000318856	0.005452128
ZNF804A	.	101097575	protein_coding	XP_023115302.1	zinc finger protein 804A	38.45398502	-2.033418901	-4.093738366	0.004730555	0.041567068
FSIP2	.	101097826	protein_coding	XP_023115303.1	fibrous sheath interacting protein 2	2337.325764	2.327120554	5.018028114	0.000148318	0.003007162
ZSWIM2	.	101086080	protein_coding	XP_023115306.1; XP_003990976.2; XP_006935461.2; XP_011283719.2	zinc finger SWIM-type containing 2	2471.408421	2.611723117	6.112332886	1.16E-08	1.12E-06
TFPI	.	101098813	protein_coding	XP_019693916.1; XP_023115307.1; XP_006935478.1	tissue factor pathway inhibitor	394.446386	2.381205129	5.209717448	1.58E-05	0.000476146
ANKAR	.	101101326	protein_coding	XP_019693925.1; XP_023115312.1	ankyrin and armadillo repeat containing	403.3441669	1.852531721	3.611333662	0.000191607	0.003677469
CC1H2orf88	.	101081566	protein_coding	XP_019693935.1; XP_019693934.1; XP_006935492.1; XP_011283731.1; XP_023115319.1; XP_006935493.1; XP_006935494.1	chromosome C1 C2orf88 homolog	1868.520832	2.621182354	6.152540944	1.20E-13	2.88E-11
INPP1	.	101082081	protein_coding	XP_023115317.1; XP_023115316.1; XP_023115314.1; XP_023115313.1; XP_023115315.1	inositol polyphosphate-1-phosphatase	2956.130079	2.257688032	4.782244965	4.36E-05	0.00108335
LOC101084304	.	101084304	protein_coding	XP_023115336.1; XP_023115334.1; XP_023115333.1; XP_023115332.1; XP_023115338.1; XP_023115335.1; XP_023115331.1; XP_023115337.1; XP_023115330.1; XP_019693943.1; XP_023115329.1	serine protease 58-like	665.904191	2.281985662	4.863468799	0.00169038	0.019679604
STAT4	.	101080650	protein_coding	XP_023115341.1; XP_023115346.1; XP_023115340.1; XP_023115339.1; XP_023115345.1; XP_023115344.1; XP_023115342.1; XP_019693949.1; XP_023115343.1	signal transducer and activator of transcription 4	4795.187755	4.247346969	18.99235589	4.70E-17	1.77E-14
LOC111561889	.	111561889	lncRNA	.	uncharacterized LOC111561889	123.9238152	2.467928821	5.53248955	5.65E-07	3.15E-05
DNAH7	.	101082681	protein_coding	XP_011283745.1	dynein axonemal heavy chain 7	1056.082543	2.49642046	5.642836154	1.96E-05	0.000566379
CCDC150	.	101087509	protein_coding	XP_019693962.1; XP_023115348.1; XP_019693963.1; XP_023115350.1; XP_019693965.1; XP_019693960.1; XP_019693961.1; XP_019693966.1; XP_019693967.1	coiled-coil domain containing 150	2606.930419	1.685646335	3.216844803	4.88E-08	3.79E-06
ALS2CR12	.	101086246	protein_coding	XP_019694028.1; XP_019694029.1; XP_003991110.1; XP_019694027.1	amyotrophic lateral sclerosis 2 chromosome region 12	565.6965726	2.175141708	4.516301207	2.77E-06	0.000121103
C2CD6	.	101086495	protein_coding	XP_023115371.1; XP_019694036.2; XP_023115370.1; XP_023115373.1; XP_023115372.1; XP_023115376.1; XP_023115369.1; XP_023115374.1	C2 calcium dependent domain containing 6	3017.907347	3.30890539	9.910139668	0.000143015	0.002918932
LOC109502816	.	109502816	lncRNA	.	uncharacterized LOC109502816	388.0040155	3.886259572	14.78702143	4.64E-10	6.10E-08
ADAM23	.	101096503	protein_coding	XP_023115406.1; XP_011283841.2; XP_023115404.1; XP_023115405.1	ADAM metallopeptidase domain 23	1107.806143	-3.7713663	-13.65508415	9.78E-06	0.000327712
MDH1B	.	101096753	protein_coding	XP_006935566.1; XP_023115408.1; XP_019694097.1	malate dehydrogenase 1B	1073.904236	1.536139851	2.900174786	2.45E-06	0.0001096
CPS1	.	101099824	protein_coding	XP_019694168.1	carbamoyl-phosphate synthase 1	605.3507784	1.854709465	3.616789075	9.82E-07	5.00E-05
SPAG16	.	101101403	protein_coding	XP_019694188.1; XP_019694187.1	sperm associated antigen 16	453.5335876	1.378631834	2.600216651	9.20E-07	4.78E-05
IGFBP2	.	101088426	protein_coding	XP_011283885.2	insulin like growth factor binding protein 2	944.1063151	-1.36397645	-2.573936479	0.00336887	0.032800531
PLCD4	.	101090455	protein_coding	XP_006935631.1; XP_006935628.1; XP_006935632.1; XP_006935630.1; XP_019694242.1; XP_019694241.1	phospholipase C delta 4	665.05993	2.745578787	6.706587118	5.37E-07	3.03E-05
WNT6	.	101099392	protein_coding	XP_023115452.1	Wnt family member 6	57.87762983	-4.367207583	-20.63766126	2.58E-07	1.64E-05
LOC111561907	.	111561907	lncRNA	.	uncharacterized LOC111561907	122.8072988	1.561160527	2.95091124	0.003547919	0.033956767
RETREG2	.	101094039	protein_coding	XP_019694264.1; XP_003991215.1	reticulophagy regulator family member 2	13199.44848	1.446891779	2.726200707	6.25E-07	3.43E-05
DNPEP	.	101096754	protein_coding	XP_023115455.1; XP_006935663.1; XP_006935664.1; XP_006935666.1; XP_006935665.1	aspartyl aminopeptidase	10334.86097	1.456797857	2.744984222	3.47E-06	0.000142728
DES	.	101097010	protein_coding	XP_003991227.3	desmin	1310.6167	1.261667484	2.39772713	0.001859301	0.021123593
INHA	.	101098000	protein_coding	XP_003991231.1	inhibin alpha subunit	7935.923153	-1.083244631	-2.118795913	0.004680907	0.041352604
SLC4A3	.	101098649	protein_coding	XP_019694285.1; XP_023115487.1; XP_023115488.1	solute carrier family 4 member 3	3090.125671	-2.445128061	-5.445739835	1.89E-05	0.000551857
SGPP2	.	101083024	protein_coding	XP_023115490.1; XP_019694293.1; XP_019694292.1; XP_023115489.1; XP_023115491.1	sphingosine-1-phosphate phosphatase 2	328.9291573	3.462236168	11.02140442	3.69E-05	0.000948382
CUL3	.	101086334	protein_coding	XP_019694299.1; XP_023115505.1; XP_023115506.1	cullin 3	11543.2329	1.07974903	2.113668358	0.000228346	0.004220773
MFF	.	101087770	protein_coding	XP_019694347.1; XP_023115521.1; XP_019694338.1; XP_019694343.1; XP_023115520.1; XP_019694344.1; XP_019694340.1; XP_019694350.1; XP_019694335.1; XP_019694339.1; XP_019694342.1; XP_023115519.1; XP_019694346.1; XP_019694341.1	mitochondrial fission factor	6742.061562	1.175627513	2.258911129	4.07E-06	0.000163483
DAW1	.	101091963	protein_coding	XP_019694355.2; XP_011283948.2; XP_019694356.1; XP_011283947.2; XP_019694357.2	dynein assembly factor with WD repeats 1	962.9752665	1.633653831	3.102978779	0.000315453	0.005419532
DNER	.	101092957	protein_coding	XP_023115540.1	delta/notch like EGF repeat containing	236.089967	1.09939937	2.142654698	6.59E-06	0.000239217
LOC101093454	.	101093454	protein_coding	XP_011283934.3	sp110 nuclear body protein	93.23544654	-1.934918076	-3.823564141	0.000315083	0.00541834
LOC101093705	.	101093705	protein_coding	XP_006935727.2; XP_006935720.2; XP_006935726.2; XP_006935725.2; XP_006935723.2; XP_006935728.2; XP_019694377.2; XP_006935722.2; XP_019694381.2; XP_019694378.2; XP_019694379.2; XP_019694375.2; XP_019694372.2; XP_019694373.2; XP_019694376.2; XP_006935724.2; XP_019694382.2; XP_019694383.2; XP_006935721.2	nuclear body protein SP140	357.4705605	-1.791118438	-3.460830868	0.000113231	0.002423582
SP100	.	101093955	protein_coding	XP_006935730.1; XP_023115560.1; XP_006935731.1; XP_006935732.1	SP100 nuclear antigen	330.6638567	-1.661058008	-3.16248362	0.001116593	0.014363488
LOC109502943	.	109502943	lncRNA	.	uncharacterized LOC109502943	552.6901703	2.73223996	6.644865325	3.30E-06	0.000138635
LOC111561922	.	111561922	lncRNA	.	uncharacterized LOC111561922	68.35504044	1.617133159	3.067648447	0.005819074	0.04830555
DNAJB3	.	102899293	protein_coding	XP_011283924.1	DnaJ heat shock protein family (Hsp40) member B3	3693.68934	3.590558571	12.04663719	1.71E-10	2.57E-08
MROH2A	.	101085913	protein_coding	XP_019694474.1; XP_019694477.1; XP_019694469.1; XP_019694471.1; XP_019694470.1; XP_019694472.1	maestro heat like repeat family member 2A	1344.482878	2.138424001	4.402808211	6.38E-10	8.03E-08
LOC102901722	.	102901722	lncRNA	.	uncharacterized LOC102901722	155.8177673	2.11961094	4.345767344	9.33E-06	0.000315448
PDCD1	PD-1	100135770	protein_coding	NP_001138982.1; XP_023113574.1	programmed cell death 1	13.65119406	-2.130472429	-4.378608401	0.001352303	0.016534055
SPATC1L	.	101100406	protein_coding	XP_006935860.1; XP_003991396.1	spermatogenesis and centriole associated 1 like	720.9597188	3.532989036	11.57539112	8.36E-06	0.000286434
LOC109503254	.	109503254	lncRNA	.	uncharacterized LOC109503254	26.10122027	1.675323573	3.193909806	0.001882946	0.021331424
COL18A1	.	101086496	protein_coding	XP_023094386.1; XP_023094387.1; XP_023094385.1; XP_023094382.1; XP_023094383.1; XP_023094384.1	collagen type XVIII alpha 1 chain	4045.957302	-1.176042275	-2.259560639	0.005489475	0.046381304
AGPAT3	.	101083195	protein_coding	XP_006935880.1; XP_023094427.1; XP_003991408.1; XP_023094428.1; XP_019694873.1	1-acylglycerol-3-phosphate O-acyltransferase 3	2156.577854	1.383437225	2.608892006	7.94E-06	0.000275205
RSPH1	.	101094040	protein_coding	XP_023094468.1; XP_003991452.1	radial spoke head 1 homolog	870.3049864	2.99955428	7.997528787	4.43E-06	0.00017498
LCA5L	.	101098480	protein_coding	XP_019694930.2; XP_019694928.2; XP_023094490.1; XP_019694932.2; XP_023094491.1	LCA5L, lebercilin like	2300.334618	3.281412801	9.723076021	3.02E-05	0.000802714
LOC111556349	.	111556349	lncRNA	.	uncharacterized LOC111556349	48.86779575	2.509459173	5.694065834	0.000452835	0.007125315
LOC102900779	.	102900779	lncRNA	.	uncharacterized LOC102900779	158.3922993	2.238709087	4.719745563	3.49E-05	0.000909985
FILIP1L	.	101092134	protein_coding	XP_003991626.4	filamin A interacting protein 1 like	882.3207241	-1.291202479	-2.447319535	0.00350209	0.033733124
LNP1	.	101093540	protein_coding	XP_019695176.2; XP_019695177.2; XP_023115858.1; XP_019695178.2; XP_023115859.1; XP_023115857.1; XP_006936062.2; XP_011284278.2; XP_006936058.2	leukemia NUP98 fusion partner 1	473.7975797	1.309509928	2.478573305	6.40E-08	4.82E-06
LOC101099826	.	101099826	protein_coding	XP_023115927.1	putative protein FAM172B	153.8241317	1.396464635	2.632556755	0.001315933	0.016155136
LOC102899117	.	102899117	lncRNA	.	uncharacterized LOC102899117	239.5234819	2.186054771	4.550593669	8.10E-05	0.001852019
LOC102900940	.	102900940	protein_coding	XP_019695243.1	uncharacterized LOC102900940	513.8301212	1.793320017	3.466116191	0.004400138	0.039685828
NECTIN3	.	101094872	protein_coding	XP_023115887.1; XP_023115886.1	nectin cell adhesion molecule 3	4926.174712	1.343164532	2.537072122	0.000115995	0.002476844
CFAP44	.	101090131	protein_coding	XP_003991684.1; XP_019695284.1; XP_023115907.1	cilia and flagella associated protein 44	1107.925102	2.583236057	5.992824218	0.00044499	0.007022433
GRAMD1C	.	101091965	protein_coding	XP_003991691.1; XP_019695297.1	GRAM domain containing 1C	3145.443657	1.418308128	2.672718931	0.003206794	0.031570694
CC2H3orf30	.	101087861	protein_coding	XP_019695336.1; XP_019695343.1; XP_019695342.1; XP_019695339.1; XP_019695341.1; XP_019695346.1; XP_019695340.1; XP_019695338.1	chromosome C2 C3orf30 homolog	819.9094935	1.632800162	3.101143235	0.00470843	0.041525048
STXBP5L	.	101083792	protein_coding	XP_011284231.2	syntaxin binding protein 5 like	511.5045448	1.492471051	2.813704946	0.004723403	0.041544739
PARP9	.	101091136	protein_coding	XP_019695400.1; XP_006936161.1; XP_006936162.1	poly(ADP-ribose) polymerase family member 9	391.7877377	-1.192444443	-2.285396434	0.004757619	0.041764151
PARP15	.	101091391	protein_coding	XP_023115985.1; XP_023115984.1; XP_023115988.1; XP_023115986.1; XP_023115987.1; XP_023115990.1; XP_023115989.1	poly(ADP-ribose) polymerase family member 15	119.2258868	-1.860316683	-3.630873541	0.000369947	0.006105478
PARP14	.	101091646	protein_coding	XP_019695406.1; XP_003991756.3; XP_011284220.1	poly(ADP-ribose) polymerase family member 14	364.5286005	-1.128421163	-2.186193596	0.003563778	0.034072363
ROPN1	.	101094532	protein_coding	XP_019695417.1; XP_019695416.1; XP_006936182.1; XP_006936181.1; XP_006936183.1; XP_006936184.1; XP_006936186.1; XP_006936185.1; XP_003991765.1	rhophilin associated tail protein 1	3555.663974	5.22332895	37.35757622	2.52E-13	5.75E-11
IQCG	.	101080568	protein_coding	XP_006936192.1; XP_019695473.1; XP_019695477.1	IQ motif containing G	923.8377876	1.445775859	2.724092813	0.003090504	0.030840013
PPP1R2	.	101085653	protein_coding	XP_003991816.1	protein phosphatase 1 regulatory inhibitor subunit 2	2548.35113	1.181513565	2.268146087	0.000616827	0.009119318
LPP	.	101096257	protein_coding	XP_023116078.1; XP_019695552.1; XP_023116079.1; XP_019695553.1; XP_023116077.1	LIM domain containing preferred translocation partner in lipoma	1554.816207	1.842363635	3.585970538	1.54E-06	7.34E-05
CAMK2N2	.	111562260	protein_coding	XP_023116104.1	calcium/calmodulin dependent protein kinase II inhibitor 2	57.05162951	-2.306464958	-4.946695029	0.005463048	0.046201336
DCUN1D1	.	101099394	protein_coding	XP_023116131.1; XP_006936307.1; XP_006936308.1	defective in cullin neddylation 1 domain containing 1	4548.540667	1.121625811	2.175920446	0.000503766	0.007753098
CCDC39	.	101092836	protein_coding	XP_004001225.1	coiled-coil domain containing 39	771.405322	2.291092558	4.894266153	4.55E-08	3.55E-06
LRRC34	.	101097584	protein_coding	XP_006936334.3; XP_023116184.1	leucine rich repeat containing 34	937.7419681	2.680198836	6.409442326	2.39E-05	0.000673278
ACTRT3	.	101097833	protein_coding	XP_003992008.1	actin related protein T3	1598.168995	6.385020018	83.576186	1.30E-25	1.38E-22
LOC102901543	.	102901543	lncRNA	.	uncharacterized LOC102901543	97.56026896	1.258770995	2.392918059	0.001158462	0.014664222
LOC109491399	.	109491399	lncRNA	.	uncharacterized LOC109491399	60.27949265	-1.795105649	-3.470408878	0.002495105	0.026361435
LOC101099321	.	101099321	protein_coding	XP_019666026.1; XP_019666025.1; XP_006936338.1	uncharacterized LOC101099321	631.2328215	3.419386672	10.69887109	1.78E-08	1.60E-06
ZBBX	.	101100327	protein_coding	XP_019666029.1; XP_019666032.1; XP_019666030.1	zinc finger B-box domain containing	2957.134303	1.845720312	3.594323624	0.000204543	0.003884372
SI	.	100144605	protein_coding	NP_001116804.1	sucrase-isomaltase	3692.883533	1.956181448	3.880335641	0.000243141	0.004439609
OTOL1	.	101091805	protein_coding	XP_023094334.1	otolin 1	83.30525811	-3.939797535	-15.34607212	9.74E-09	9.54E-07
RARRES1	.	101083955	protein_coding	XP_023115948.1	retinoic acid receptor responder 1	69.0231275	-1.085851849	-2.122628433	0.000331838	0.005647208
MLF1	.	101095191	protein_coding	XP_006936360.1; XP_006936361.1; XP_003992001.1; XP_006936359.1	myeloid leukemia factor 1	4302.412327	1.119757861	2.173104965	0.000925319	0.012389377
LEKR1	.	101088022	protein_coding	XP_019666081.1; XP_023116210.1; XP_023116211.1; XP_023116209.1	leucine, glutamate and lysine rich 1	223.22822	1.518778737	2.865483793	9.47E-07	4.89E-05
LOC111562282	.	111562282	lncRNA	.	uncharacterized LOC111562282	75.95433807	1.466586229	2.763671667	0.001252196	0.015520689
PAQR9	.	101087517	protein_coding	XP_023116261.1; XP_023116260.1; XP_023116263.1	progestin and adipoQ receptor family member 9	439.9752844	2.154903197	4.453387648	1.06E-05	0.00034857
ESYT3	.	101092537	protein_coding	XP_023116298.1; XP_023116297.1; XP_023116295.1; XP_003992110.1; XP_023116296.1	extended synaptotagmin 3	219.5628558	1.467302112	2.765043374	0.001624002	0.019191971
NME9	.	101101332	protein_coding	XP_023116300.1; XP_023116301.1; XP_006936439.1	NME/NM23 family member 9	331.441606	2.95451352	7.751704205	3.71E-07	2.23E-05
CEP63	.	101083794	protein_coding	XP_023116311.1	centrosomal protein 63	8673.693279	2.272637676	4.832057679	1.11E-08	1.07E-06
ACKR4	.	101088872	protein_coding	XP_003992166.1	atypical chemokine receptor 4	23.8999035	-1.600218121	-3.031891489	0.003397381	0.032971249
NEK11	.	101095192	protein_coding	XP_023116336.1; XP_023116338.1; XP_023116339.1; XP_023116341.1; XP_023116332.1; XP_023116334.1; XP_023116337.1; XP_023116340.1; XP_023116342.1; XP_023116333.1; XP_023116335.1	NIMA related kinase 11	830.4717057	1.04207436	2.059186299	0.00563669	0.047138945
EFHB	.	101101661	protein_coding	XP_003992208.3; XP_023116358.1	EF-hand domain family member B	774.0361297	1.442287067	2.717513246	1.10E-06	5.49E-05
NEK10	.	101087091	protein_coding	XP_019666368.1; XP_019666361.2; XP_019666366.2; XP_011284570.2; XP_006936536.2; XP_019666360.1; XP_003992228.2; XP_019666357.2; XP_019666363.1; XP_019666365.1; XP_019666358.2; XP_019666359.2; XP_019666362.2; XP_023116397.1; XP_019666356.2; XP_011284569.2	NIMA related kinase 10	2947.078596	1.515233067	2.858450025	0.000129574	0.002679558
ZCWPW2	.	101090459	protein_coding	XP_006936537.1; XP_019666390.1; XP_019666386.1; XP_019666387.1	zinc finger CW-type and PWWP domain containing 2	1944.546883	1.18203673	2.268968736	0.004284494	0.039036978
CCDC13	.	101094874	protein_coding	XP_019666416.2; XP_023116438.1; XP_023116439.1	coiled-coil domain containing 13	483.8773596	1.487845502	2.80469813	0.000611379	0.009069319
HHATL	.	101095126	protein_coding	XP_019666418.2; XP_006936562.2; XP_019666419.2; XP_006936560.2; XP_006936561.2; XP_003992254.2; XP_023116442.1; XP_023116443.1; XP_019666420.2	hedgehog acyltransferase like	273.2809153	2.013784781	4.038402704	1.72E-05	0.00051343
ULK4	.	101082773	protein_coding	XP_023116457.1; XP_023116455.1; XP_023116459.1; XP_023116456.1; XP_023116458.1; XP_023116460.1	unc-51 like kinase 4	1975.473056	1.694334174	3.236274931	7.47E-06	0.000262458
TRANK1	.	101091555	protein_coding	XP_003992321.2	tetratricopeptide repeat and ankyrin repeat containing 1	513.8321858	-2.585686809	-6.003013069	4.73E-05	0.001162622
LOC109491626	.	109491626	lncRNA	.	uncharacterized LOC109491626	169.8701454	1.725063027	3.305945697	0.000227728	0.004220773
LOC102901439	.	102901439	pseudogene	.	.	17.03870625	4.385401461	20.89957155	0.000818973	0.011258226
CEP126	.	101082938	protein_coding	XP_011284629.1; XP_019666756.1; XP_019666753.1; XP_019666755.1; XP_006936638.1; XP_019666751.1; XP_019666752.1; XP_019666750.1	centrosomal protein 126	1973.756225	1.927899934	3.80500918	1.44E-07	9.77E-06
LOC109491755	.	109491755	lncRNA	.	uncharacterized LOC109491755	249.2894015	1.901293005	3.735478362	0.000916587	0.012336621
DYNC2H1	.	101082005	protein_coding	XP_023094816.1; XP_023094817.1; XP_023094819.1; XP_023094818.1; XP_023094820.1; XP_023094821.1	dynein cytoplasmic 2 heavy chain 1	9815.66746	1.157292315	2.230384307	0.001317117	0.016158663
LOC102901289	.	102901289	lncRNA	.	uncharacterized LOC102901289	540.490338	1.483211602	2.795703962	0.003520918	0.033842129
COLCA2	.	101080569	protein_coding	XP_019666818.1; XP_023094851.1; XP_019666817.1	colorectal cancer associated 2	276.0663024	-1.376767704	-2.596859038	0.000131365	0.002699983
LOC102902204	.	102902204	lncRNA	.	uncharacterized LOC102902204	322.3448421	2.374920657	5.187072941	0.000158589	0.003175312
TTC12	.	101096598	protein_coding	XP_023094867.1; XP_023094871.1; XP_023094868.1; XP_023094870.1; XP_023094873.1; XP_023094872.1; XP_023094869.1	tetratricopeptide repeat domain 12	1045.31402	1.644638764	3.126695583	0.000680858	0.009839951
HTR3B	.	102899836	protein_coding	XP_023094887.1	5-hydroxytryptamine receptor 3B	445.98326	1.214868686	2.321196543	0.000518137	0.007926883
CD1H11orf71	.	101100503	protein_coding	XP_003992500.2	chromosome D1 C11orf71 homolog	1872.152308	2.267281068	4.814149912	2.18E-08	1.86E-06
APOA4	.	101080570	protein_coding	XP_019666880.1; XP_011284667.1; XP_019666879.1	apolipoprotein A4	127.5125843	1.059668822	2.08445297	0.002032695	0.022467699
CEP164	.	101082089	protein_coding	XP_019666897.1; XP_011284676.2; XP_019666895.1; XP_011284675.2; XP_023094913.1; XP_019666896.1; XP_011284677.1	centrosomal protein 164	3330.757459	1.045736679	2.064420238	0.000258177	0.004666875
DSCAML1	.	101082341	protein_coding	XP_023094914.1	DS cell adhesion molecule like 1	657.1340687	1.978821371	3.94170927	1.37E-07	9.45E-06
SCN4B	.	101087863	protein_coding	XP_023094922.1; XP_003992450.1	sodium voltage-gated channel beta subunit 4	986.5063841	-1.651464382	-3.141523521	0.002719752	0.028075238
LOC102899230	.	102899230	protein_coding	XP_011284678.1; XP_006936735.1; XP_006936736.1	uncharacterized LOC102899230	217.842959	-3.460183669	-11.00573559	3.31E-10	4.55E-08
SCN2B	.	101088270	protein_coding	XP_019666917.1; XP_003992452.1	sodium voltage-gated channel beta subunit 2	159.2658268	-1.619926195	-3.073593121	0.003636599	0.034512262
MPZL2	.	101089039	protein_coding	XP_003992455.1	myelin protein zero like 2	307.6815634	-1.648757224	-3.135634108	6.72E-07	3.64E-05
HMBS	.	100127114	protein_coding	NP_001171279.1; XP_006936717.1; XP_019666716.1; NP_001171280.1; XP_006936718.1	hydroxymethylbilane synthase	2719.062843	1.333197565	2.519604975	1.74E-07	1.15E-05
PDZD3	.	101084649	protein_coding	XP_019666964.2	PDZ domain containing 3	213.0707863	-2.204276288	-4.608433037	0.000927323	0.01239778
USP2	.	101097757	protein_coding	XP_006936789.1; XP_006936787.1; XP_006936786.1; XP_019666972.1; XP_019666973.1; XP_019666971.1; XP_011284708.1; XP_023094951.1; XP_019666974.1	ubiquitin specific peptidase 2	6267.899731	2.26834758	4.817710088	4.06E-06	0.000163402
LOC109491826	.	109491826	lncRNA	.	uncharacterized LOC109491826	40.57243721	1.449928112	2.731944379	0.000607739	0.009040614
OAF	.	101085150	protein_coding	XP_019668478.2	out at first homolog	722.0918549	-1.762455012	-3.392749731	0.000493975	0.007641555
TECTA	.	101099495	protein_coding	XP_023094969.1	tectorin alpha	2351.183944	1.969040861	3.915077486	0.000235418	0.004326459
JHY	.	101086922	protein_coding	XP_003992525.1; XP_023094976.1; XP_023094975.1; XP_023094978.1; XP_023094979.1; XP_023094974.1	junctional cadherin complex regulator	931.2040371	1.431965065	2.698139732	0.000255334	0.004634064
LOC109491862	.	109491862	lncRNA	.	uncharacterized LOC109491862	37.97394481	-2.200445232	-4.596211644	0.00028548	0.00501232
SIAE	.	101080322	protein_coding	XP_023095016.1; XP_023095013.1; XP_019667040.1; XP_023095015.1; XP_023095014.1	sialic acid acetylesterase	1800.24907	1.096797583	2.138794072	0.000147257	0.002995339
LOC102899619	.	102899619	lncRNA	.	uncharacterized LOC102899619	554.7914054	1.449524919	2.731180985	0.005650152	0.047229607
ACRV1	.	101083618	protein_coding	XP_023095043.1; XP_006936833.2	acrosomal vesicle protein 1	1438.370921	5.757410462	54.09451689	3.43E-24	3.25E-21
LOC111556587	.	111556587	lncRNA	.	uncharacterized LOC111556587	25.94810456	-1.430648577	-2.695678748	0.000922927	0.012384956
CNTN5	.	101099397	protein_coding	XP_023095082.1	contactin 5	80.85377944	-3.161117452	-8.945223024	0.000170721	0.003338239
LOC101100411	.	101100411	protein_coding	XP_023095083.1; XP_023095084.1; XP_023095085.1; XP_006936880.1; XP_006936878.1	syncytin-1-like	1571.433388	2.72712449	6.62134586	8.44E-05	0.00192555
LOC102900980	.	102900980	lncRNA	.	uncharacterized LOC102900980	122.6089386	1.479992352	2.789472545	0.000524627	0.008019359
LOC111556644	.	111556644	protein_coding	XP_023095470.1	lysine-specific demethylase 4D-like	113.2546675	3.137110314	8.797601866	8.47E-10	1.03E-07
LOC105259981	.	105259981	protein_coding	XP_023095092.1	lysine-specific demethylase 4D-like	378.4960262	3.014036196	8.078213055	2.54E-10	3.64E-08
LOC111556596	.	111556596	lncRNA	.	uncharacterized LOC111556596	88.06052392	2.220071888	4.6591665	0.000788555	0.010948641
HEPHL1	.	101081920	protein_coding	XP_003992662.1	hephaestin like 1	433.9711894	1.335865383	2.524268515	0.002062997	0.022725752
DEUP1	.	101083446	protein_coding	XP_023095103.1; XP_023095108.1; XP_023095111.1; XP_023095105.1; XP_023095107.1; XP_023095109.1; XP_023095104.1; XP_023095106.1; XP_023095110.1	deuterosome assembly protein 1	2157.233547	2.204203321	4.608199963	2.07E-07	1.34E-05
LOC102902248	.	102902248	lncRNA	.	uncharacterized LOC102902248	221.9837118	1.613528336	3.059992965	0.00041597	0.00666959
CCDC81	.	101082940	protein_coding	XP_023095123.1; XP_023095124.1; XP_019667229.1; XP_011284845.1	coiled-coil domain containing 81	2445.313409	3.605685184	12.1736103	2.46E-12	4.99E-10
CCDC83	.	101095677	protein_coding	XP_019667266.1; XP_023095129.1; XP_023095130.1; XP_019667265.1; XP_019667264.1; XP_019667258.1; XP_019667261.1; XP_019667263.1; XP_023095131.1; XP_019667259.1	coiled-coil domain containing 83	2251.57	3.233284146	9.404062622	4.35E-07	2.55E-05
CCDC89	.	101097168	protein_coding	XP_003992715.1	coiled-coil domain containing 89	848.0371906	2.085434035	4.244027591	3.24E-05	0.000854965
DLG2	.	101097912	protein_coding	XP_023095150.1; XP_023095161.1; XP_023095162.1; XP_023095156.1; XP_023095143.1; XP_023095157.1; XP_023095153.1; XP_023095152.1; XP_023095154.1; XP_023095155.1; XP_023095160.1; XP_023095158.1; XP_003992723.1; XP_023095151.1; XP_019667288.1; XP_023095147.1; XP_023095146.1; XP_023095145.1; XP_023095149.1; XP_023095144.1; XP_023095142.1; XP_023095148.1; XP_023095159.1	discs large MAGUK scaffold protein 2	93.20035249	-1.460228827	-2.751520022	0.002347066	0.025207885
ANKRD42	.	101099243	protein_coding	XP_023095167.1; XP_023095166.1	ankyrin repeat domain 42	548.992877	1.625460742	3.085406855	0.000171292	0.003343427
AQP11	.	101086748	protein_coding	XP_011284940.1	aquaporin 11	1995.700311	2.014652011	4.04083099	0.000271307	0.004855511
DGAT2	.	101100329	protein_coding	XP_011284934.1	diacylglycerol O-acyltransferase 2	2082.140048	2.088468661	4.252964053	2.12E-05	0.000603156
XRRA1	.	101093044	protein_coding	XP_006936995.1; XP_023095204.1; XP_006936992.1; XP_006936997.1; XP_019667375.1; XP_006936996.1	X-ray radiation resistance associated 1	2453.577308	1.15195741	2.222151856	0.000227559	0.004220773
UCP2	.	692194	protein_coding	XP_003992784.1	uncoupling protein 2	1295.818638	1.044260841	2.062309471	0.00026634	0.004771354
DNAJB13	.	101096099	protein_coding	XP_023095215.1; XP_023095214.1; XP_019667394.1	DnaJ heat shock protein family (Hsp40) member B13	515.5219523	2.148891544	4.434869165	2.05E-08	1.78E-06
P2RY2	.	101099323	protein_coding	XP_019667423.1; XP_006937029.1; XP_019667424.1; XP_019667425.1; XP_019667426.1	purinergic receptor P2Y2	89.43493205	-1.698184358	-3.244923255	0.006048636	0.049659797
STARD10	.	101094876	protein_coding	XP_023095227.1; XP_011284912.1	StAR related lipid transfer domain containing 10	2859.177676	2.048079002	4.135549403	4.59E-07	2.66E-05
CLPB	.	101083619	protein_coding	XP_011284906.1; XP_011284907.1	ClpB homolog, mitochondrial AAA ATPase chaperonin	6483.019145	1.575570094	2.980532478	1.44E-06	6.94E-05
ART5	.	101096839	protein_coding	XP_006937069.1; XP_019667451.1; XP_006937070.1; XP_019667453.1; XP_019667448.1	ADP-ribosyltransferase 5	249.3850223	1.538918197	2.905765334	0.000481156	0.007488254
TRIM22	.	101082007	protein_coding	XP_019667490.1	tripartite motif containing 22	53.26380783	-3.429500077	-10.77413451	3.67E-10	4.98E-08
CCKBR	.	101098743	protein_coding	XP_023095278.1; XP_023095277.1	cholecystokinin B receptor	350.9912011	2.452949585	5.475343914	1.71E-06	7.95E-05
LOC111556616	.	111556616	lncRNA	.	uncharacterized LOC111556616	874.7149954	1.922482501	3.790747865	0.001667634	0.019552396
DNHD1	.	101099999	protein_coding	XP_019667526.1; XP_023095282.1; XP_023095285.1; XP_023095284.1; XP_023095281.1; XP_023095280.1; XP_019667514.1; XP_019667529.1; XP_019667530.1; XP_023095286.1	dynein heavy chain domain 1	3603.747051	1.328413473	2.511263601	0.000720111	0.010267273
LOC101082689	.	101082689	protein_coding	XP_003993020.1; XP_023095298.1	NADH-cytochrome b5 reductase 2	1520.220841	1.736643382	3.332588948	1.89E-05	0.000551857
STK33	.	101083704	protein_coding	XP_023095306.1; XP_023095304.1; XP_023095303.1; XP_023095305.1; XP_023095307.1	serine/threonine kinase 33	2713.086487	2.435147338	5.408195626	1.13E-07	7.98E-06
TRIM66	.	101083962	protein_coding	XP_006937138.1; XP_019667585.1; XP_019667586.1; XP_023095308.1; XP_019667588.1; XP_006937137.1; XP_019667583.1	tripartite motif containing 66	1993.961263	1.383827106	2.60959714	5.24E-05	0.001264214
LOC102900312	.	102900312	lncRNA	.	uncharacterized LOC102900312	63.64604884	2.732822443	6.647548708	2.40E-05	0.000675222
SOX6	.	101095371	protein_coding	XP_023095375.1; XP_023095379.1; XP_023095378.1; XP_023095373.1; XP_023095374.1; XP_023095377.1; XP_023095376.1; XP_019667677.2; XP_019667678.2; XP_019667683.2; XP_019667682.2; XP_023095381.1; XP_019667673.2; XP_023095371.1; XP_023095372.1; XP_023095380.1; XP_019667680.2	SRY-box 6	1329.270264	2.17611665	4.519354259	8.18E-10	1.00E-07
LDHC	.	101100667	protein_coding	XP_011285042.1; XP_011285043.1	lactate dehydrogenase C	4629.561035	3.332187134	10.07136367	0.000136981	0.002805313
LOC109492042	.	109492042	lncRNA	.	uncharacterized LOC109492042	1979.041522	1.762754531	3.393454175	2.93E-08	2.42E-06
LOC102899416	.	102899416	lncRNA	.	uncharacterized LOC102899416	191.694841	1.851175922	3.607941437	1.44E-05	0.000438881
FANCF	.	101099076	protein_coding	XP_004001570.3	Fanconi anemia complementation group F	617.3961891	1.067695718	2.096082815	0.002178265	0.023734392
LUZP2	.	101100082	protein_coding	XP_023095425.1; XP_023095422.1; XP_011285051.1; XP_023095424.1; XP_019667757.2	leucine zipper protein 2	788.957429	1.619459695	3.072599426	3.88E-10	5.14E-08
LOC102900289	.	102900289	lncRNA	.	uncharacterized LOC102900289	1858.40389	1.109719279	2.158036519	0.001078603	0.014004745
DEPDC7	.	101089462	protein_coding	XP_011285118.1	DEP domain containing 7	831.0790892	1.686072227	3.217794575	0.000199946	0.003813144
LOC109492083	.	109492083	lncRNA	.	uncharacterized LOC109492083	837.0230748	2.707854066	6.533491009	4.12E-06	0.000164818
LOC109492086	.	109492086	lncRNA	.	uncharacterized LOC109492086	209.2225903	2.591931877	6.029054945	0.000430283	0.006856374
CD1H11orf74	.	101100001	protein_coding	XP_006937267.1; XP_006937266.1; XP_006937265.1; XP_023095541.1; XP_006937264.1; XP_006937268.1; XP_006937263.1	chromosome D1 C11orf74 homolog	1800.962011	2.730128975	6.635149515	1.78E-06	8.23E-05
HARBI1	.	109492132	protein_coding	XP_019667912.1; XP_019667913.1	harbinger transposase derived 1	1437.23252	1.138382559	2.20134087	0.000130733	0.002698591
LOC109492138	.	109492138	lncRNA	.	uncharacterized LOC109492138	86.38817638	1.002787412	2.003867909	0.002089866	0.022951593
AGBL2	.	101097668	protein_coding	XP_006937362.1; XP_019667975.1; XP_006937365.1; XP_019667977.1; XP_006937366.1; XP_006937363.1; XP_019667976.1; XP_006937364.1	ATP/GTP binding protein like 2	803.5969528	1.534258384	2.896395037	0.000212985	0.00401089
YPEL4	.	101090799	protein_coding	XP_003993416.1; XP_023095624.1	yippee like 4	243.6737401	-2.336304645	-5.05007441	0.001419573	0.017204799
LOC101096352	.	101096352	protein_coding	XP_003993446.1	olfactory receptor 6Q1	138.5305308	1.587325452	3.004917646	0.002609809	0.027171569
LOC109492149	.	109492149	lncRNA	.	uncharacterized LOC109492149	43.62680929	2.002492465	4.006916554	1.06E-05	0.000348749
DTX4	.	101095436	protein_coding	XP_011285217.2	deltex E3 ubiquitin ligase 4	947.6083215	-3.633779569	-12.41299693	5.14E-05	0.001241455
MS4A13	.	101080482	protein_coding	XP_019668030.1; XP_023095649.1	membrane spanning 4-domains A13	1932.350018	2.25995341	4.789760135	0.005330678	0.045358587
LOC102899200	.	102899200	protein_coding	XP_006937430.1	B-lymphocyte antigen CD20-like	1315.016348	3.379701774	10.40858301	1.73E-05	0.000515194
VPS37C	.	101083544	protein_coding	XP_023095660.1; XP_023095659.1; XP_023095663.1; XP_023095661.1; XP_023095662.1	VPS37C, ESCRT-I subunit	677.4950739	-1.633110409	-3.101810198	0.000106118	0.002309914
LRRC10B	.	101084572	protein_coding	XP_011285244.2; XP_023095670.1	leucine rich repeat containing 10B	844.5278998	1.950945061	3.866277155	4.24E-07	2.50E-05
ASRGL1	.	101087268	protein_coding	XP_011285264.1	asparaginase like 1	5250.247502	1.397411448	2.63428502	2.49E-05	0.00069564
LBHD1	.	101090465	protein_coding	XP_003993570.1; XP_019668118.1	LBH domain containing 1	3359.687685	3.242286422	9.462926515	1.07E-15	3.44E-13
BSCL2	.	101091148	protein_coding	XP_023095725.1; XP_019668113.1; XP_011285274.1; XP_023095726.1; XP_023095723.1; XP_023095724.1; XP_023095727.1; XP_023095722.1	BSCL2, seipin lipid droplet biogenesis associated	11572.59475	1.851700352	3.609253189	3.83E-06	0.000155634
GNG3	.	101091560	protein_coding	XP_019668119.1; XP_003993574.1	G protein subunit gamma 3	1043.212466	2.949226189	7.723346989	5.87E-05	0.001399053
ZBTB3	.	101087943	protein_coding	XP_006937494.1; XP_006937495.1	zinc finger and BTB domain containing 3	493.9352691	1.630657932	3.096541824	1.05E-08	1.03E-06
HRASLS5	.	101089718	protein_coding	XP_006937500.1	HRAS like suppressor family member 5	4319.646909	2.655899976	6.302394121	0.000305756	0.005273047
FLRT1	.	101097095	protein_coding	XP_019668159.1; XP_019668156.1; XP_003993599.1	fibronectin leucine rich transmembrane protein 1	121.6298938	-2.063341035	-4.179530925	6.07E-10	7.75E-08
CATSPERZ	.	101093209	protein_coding	XP_003993669.1	catsper channel auxiliary subunit zeta	2371.037249	3.485250861	11.19863401	1.79E-05	0.000530136
CCDC88B	.	101100333	protein_coding	XP_019668189.1	coiled-coil domain containing 88B	527.4754983	1.094387301	2.135223815	0.000916098	0.012336621
EHD1	.	101080483	protein_coding	XP_003993621.2	EH domain containing 1	7100.395512	1.371911462	2.588132471	9.39E-06	0.00031679
ZNHIT2	.	101096413	protein_coding	XP_023095813.1	zinc finger HIT-type containing 2	582.4655502	1.45373176	2.739156622	1.07E-05	0.000349371
SLC25A45	.	101097419	protein_coding	XP_011285319.1; XP_023095821.1	solute carrier family 25 member 45	86.78756276	1.791217396	3.461068263	0.0034818	0.033609535
OVOL1	.	101097096	protein_coding	XP_019668252.1; XP_019668251.1; XP_006937595.3; XP_023095839.1; XP_023095838.1	ovo like transcriptional repressor 1	208.7028974	1.715714801	3.284593425	3.39E-06	0.000141191
LOC102901440	.	102901440	protein_coding	XP_023095841.1; XP_023095840.1; XP_023095842.1; XP_023095843.1; XP_023095844.1	uncharacterized LOC102901440	4960.998612	2.012095619	4.033677155	0.002890334	0.029379356
EFEMP2	.	101097593	protein_coding	XP_023095846.1	EGF containing fibulin extracellular matrix protein 2	1080.129276	-1.529726034	-2.887310043	0.000769354	0.010764976
TSGA10IP	.	101098087	protein_coding	XP_023095519.1	testis specific 10 interacting protein	182.3448613	2.158187231	4.463536525	3.15E-07	1.94E-05
CNIH2	.	101099078	protein_coding	XP_023095850.1	cornichon family AMPA receptor auxiliary protein 2	134.3425817	1.355273769	2.558456615	2.56E-05	0.000709196
CTSF	.	101099835	protein_coding	XP_023095854.1	cathepsin F	13854.56586	1.456441767	2.744306782	3.75E-05	0.00096235
CCDC87	.	101087607	protein_coding	XP_004001496.3	coiled-coil domain containing 87	686.1537378	2.70901598	6.538755056	0.000200442	0.00381856
SPTBN2	.	101089045	protein_coding	XP_019668275.1; XP_011285345.1; XP_023095855.1; XP_011285346.1	spectrin beta, non-erythrocytic 2	8678.395709	2.460105585	5.502569969	1.63E-05	0.000489667
CARNS1	.	101080661	protein_coding	XP_023095878.1; XP_023095881.1; XP_023095877.1; XP_023095880.1; XP_023095879.1	carnosine synthase 1	421.757996	-1.756985632	-3.379911877	0.000382341	0.006264133
LOC101082437	.	101082437	protein_coding	XP_011285429.1; XP_019668328.1	double C2-like domain-containing protein gamma	151.0803418	-1.178968926	-2.264149036	0.000102631	0.002258389
OSBPL5	.	101089395	protein_coding	XP_023094732.1; XP_019668398.1; XP_019668399.1; XP_006937693.1; XP_019668397.1; XP_019668400.1	oxysterol binding protein like 5	465.3230327	-1.150689733	-2.220200138	0.001280458	0.015784136
PGGHG	.	101087100	protein_coding	XP_019668466.1; XP_006937757.1; XP_006937756.1	protein-glucosylgalactosylhydroxylysine glucosidase	347.63475	-1.374564317	-2.592895956	3.89E-07	2.33E-05
LOC109492265	.	109492265	lncRNA	.	uncharacterized LOC109492265	101.0834394	-1.400296127	-2.63955756	0.001099587	0.014195379
LOC102900859	.	102900859	lncRNA	.	uncharacterized LOC102900859	35.49329109	-2.705779126	-6.524101043	0.000850831	0.01159885
LOC101100838	.	101100838	protein_coding	XP_003993865.1	interferon-induced transmembrane protein 3	1006.075072	-1.977167256	-3.937192513	0.000190131	0.003653034
LRRC56	.	101085074	protein_coding	XP_023096015.1; XP_023096016.1; XP_023096012.1; XP_023096013.1; XP_019668443.1; XP_011285472.1; XP_023096007.1; XP_023096014.1; XP_006937745.1; XP_023096006.1; XP_023096010.1; XP_023096011.1; XP_023096005.1; XP_023096008.1; XP_023096009.1	leucine rich repeat containing 56	1683.506534	2.060346674	4.170865165	9.56E-09	9.41E-07
LOC109492930	.	109492930	lncRNA	.	uncharacterized LOC109492930	53.75948565	1.693541457	3.234497184	0.001087742	0.014082816
LOC109492929	.	109492929	lncRNA	.	uncharacterized LOC109492929	142.7005063	2.013482197	4.037555795	0.000150591	0.003039147
IFIT3	.	101099402	protein_coding	XP_011285498.1; XP_019669692.1	interferon induced protein with tetratricopeptide repeats 3	310.9938753	-1.48131703	-2.792035007	8.30E-06	0.000285496
LOC111557004	.	111557004	lncRNA	.	uncharacterized LOC111557004	137.8605506	3.257687806	9.564488431	0.000145425	0.002961409
ERO1B	.	101080662	protein_coding	XP_006937817.1; XP_006937818.1	endoplasmic reticulum oxidoreductase 1 beta	2488.712274	1.239546619	2.361243163	2.83E-06	0.000123054
AGT	.	101093714	protein_coding	XP_011285537.2	angiotensinogen	48.58426622	2.241120074	4.727639647	0.001769694	0.020224113
LOC102901323	.	102901323	lncRNA	.	uncharacterized LOC102901323	29.13134987	2.210343795	4.627855426	0.001018168	0.013374219
PHYHIPL	.	101096918	protein_coding	XP_003993998.2; XP_011285683.1; XP_019668693.1	phytanoyl-CoA 2-hydroxylase interacting protein like	1276.221127	1.566791129	2.962450666	0.002077104	0.022844438
CABCOCO1	.	102901800	protein_coding	XP_023096249.1	ciliary associated calcium binding coiled-coil 1	514.7567455	1.223766803	2.33555724	0.000126329	0.002635074
CTNNA3	.	101086346	protein_coding	XP_023096259.1; XP_023096258.1	catenin alpha 3	278.3152491	1.446784059	2.725997161	0.004688547	0.041399801
VPS26A	.	101093645	protein_coding	XP_003994048.1; XP_003994049.1	VPS26, retromer complex component A	4344.244295	1.126702704	2.183591073	0.004467202	0.040033775
LOC109492477	.	109492477	lncRNA	.	uncharacterized LOC109492477	102.5379247	1.528849091	2.885555523	0.000280847	0.004967046
LOC109492493	.	109492493	lncRNA	.	uncharacterized LOC109492493	122.7634455	1.473031759	2.776046549	0.000116934	0.002488057
CFAP70	.	101085661	protein_coding	XP_019668837.1; XP_003994101.1; XP_011285644.1; XP_019668838.1	cilia and flagella associated protein 70	2399.705209	1.954783721	3.876578073	0.000586814	0.008782339
SYNPO2L	.	101087685	protein_coding	XP_003994110.1	synaptopodin 2 like	107.9348356	1.519403236	2.866724444	0.001038413	0.013590618
LRMDA	.	101098827	protein_coding	XP_023096359.1; XP_023096364.1; XP_023096362.1; XP_023096360.1; XP_023096363.1; XP_023096361.1	leucine rich melanocyte differentiation associated	68.36367199	1.163264134	2.239635781	0.00295787	0.029928877
KCNMA1	.	101099080	protein_coding	XP_023096369.1; XP_023096366.1; XP_019668910.2; XP_019668919.2; XP_019668895.2; XP_019668931.2; XP_011285604.2; XP_019668917.2; XP_019668928.2; XP_019668930.2; XP_019668927.2; XP_011285602.2; XP_019668923.2; XP_019668925.2; XP_019668899.2; XP_019668909.2; XP_019668906.1; XP_019668932.1; XP_023096365.1; XP_019668915.2; XP_019668914.2; XP_019668913.2; XP_019668904.2; XP_019668933.2; XP_019668900.2;…	potassium calcium-activated channel subfamily M alpha 1	357.9610955	-1.189695129	-2.281045349	0.005549599	0.046639883
PLAC9	.	101100336	protein_coding	XP_023096378.1; XP_006937981.3	placenta specific 9	75.90757902	-2.51218022	-5.704815464	0.001536167	0.018310056
MAT1A	.	101101506	protein_coding	XP_019668948.1; XP_019668950.1; XP_003994165.1; XP_019668949.1	methionine adenosyltransferase 1A	704.1056645	1.894321406	3.717470788	0.000972886	0.012878095
LOC102902576	.	102902576	protein_coding	XP_023096063.1	CASP-like protein 4A1	356.4665808	1.400733023	2.640357028	1.35E-05	0.000417282
FAM25A	.	102899231	protein_coding	XP_006938009.1	family with sequence similarity 25 member A	23.93719065	-1.764552582	-3.397686121	0.004338651	0.03932997
LOC102900063	.	102900063	protein_coding	XP_023096409.1; XP_023096410.1; XP_023096411.1; XP_023096412.1	anthrax toxin receptor-like	206.7304839	2.313265736	4.970068499	2.52E-07	1.60E-05
ZNF488	.	101090802	protein_coding	XP_023096414.1; XP_023096415.1; XP_023096413.1	zinc finger protein 488	773.7649887	3.141153198	8.822290083	2.70E-07	1.69E-05
PTPN20	.	101087785	protein_coding	XP_019669036.1; XP_023096416.1; XP_019669035.1; XP_019669032.2; XP_006938014.2; XP_019669029.2; XP_019669023.2; XP_019669026.2; XP_019669027.2; XP_019669033.2; XP_019669024.2; XP_019669034.1; XP_019669037.1	protein tyrosine phosphatase, non-receptor type 20	828.5971856	1.732959275	3.324089611	0.005080097	0.043859071
LOC109492562	.	109492562	lncRNA	.	uncharacterized LOC109492562	42.24182674	1.605572142	3.043164121	0.001192526	0.014989258
ZFAND4	.	101094791	protein_coding	XP_011285547.1; XP_011285543.1; XP_011285546.1; XP_019669076.1; XP_011285545.1; XP_019669077.1	zinc finger AN1-type containing 4	5382.687624	1.330924407	2.515638128	0.001611013	0.019076005
LOC102902577	.	102902577	pseudogene	.	.	1161.014139	2.579325238	5.976601027	4.05E-08	3.23E-06
SLC16A12	.	101083210	protein_coding	XP_023096472.1	solute carrier family 16 member 12	238.290583	-2.297693253	-4.916709963	0.001630072	0.019251083
PCGF5	.	101084232	protein_coding	XP_023096485.1; XP_023096484.1; XP_023096483.1; XP_023096481.1; XP_023096482.1; XP_019669093.1	polycomb group ring finger 5	5380.120538	1.538781634	2.905490292	1.74E-07	1.15E-05
CC2D2B	.	101096847	protein_coding	XP_019669168.2; XP_019669161.2; XP_019669166.2; XP_019669160.2; XP_019669167.2; XP_019669164.2	coiled-coil and C2 domain containing 2B	1348.501037	1.927424615	3.803755764	0.000434805	0.006916207
ARHGAP19	.	101087427	protein_coding	XP_011285798.2	Rho GTPase activating protein 19	2776.604007	1.107269108	2.154374573	0.005958839	0.049081443
CD2H10orf62	.	102899683	protein_coding	XP_006938116.1	chromosome D2 C10orf62 homolog	3471.476336	4.506823891	22.73469731	1.29E-14	3.36E-12
HPSE2	.	101083879	protein_coding	XP_019669241.1; XP_023096587.1; XP_019669240.1; XP_011285784.1	heparanase 2 (inactive)	127.0114159	1.042010392	2.059094999	0.002825389	0.028898497
DPCD	.	101098012	protein_coding	XP_003994391.1; XP_019669302.1	deleted in primary ciliary dyskinesia homolog (mouse)	3080.796046	1.145494091	2.212218813	0.000611935	0.009069319
AS3MT	.	101085409	protein_coding	XP_023096642.1; XP_023096641.1	arsenite methyltransferase	650.3385315	-1.147808685	-2.215770844	0.005317164	0.04528636
CFAP43	.	101089897	protein_coding	XP_006938219.3; XP_023096659.1; XP_023096661.1; XP_023096660.1	cilia and flagella associated protein 43	2149.073216	1.922194278	3.789990621	4.46E-06	0.000175878
GSTO2	.	101090141	protein_coding	XP_023096662.1; XP_006938220.1; XP_019669352.1; XP_003994441.2; XP_019669351.1	glutathione S-transferase omega 2	889.9181368	1.428310414	2.691313425	0.001082166	0.014030791
CFAP58	.	101090804	protein_coding	XP_023096664.1; XP_019669355.2	cilia and flagella associated protein 58	1153.87749	3.014114668	8.078652462	2.96E-10	4.17E-08
SORCS1	.	101097844	protein_coding	XP_023096668.1; XP_019669357.2; XP_023096669.1; XP_023096670.1	sortilin related VPS10 domain containing receptor 1	369.8648895	-2.646386556	-6.260971597	0.001198399	0.015040068
ABLIM1	.	101082187	protein_coding	XP_019669441.1; XP_019669437.1; XP_019669428.1; XP_019669433.1; XP_019669423.1; XP_019669416.1; XP_019669417.1; XP_019669418.1; XP_019669419.1; XP_019669420.1; XP_019669422.1; XP_019669421.1; XP_019669424.1; XP_019669439.1; XP_023096738.1; XP_019669438.1; XP_019669436.1; XP_019669427.1; XP_019669435.1; XP_019669434.1; XP_019669426.1; XP_019669432.1; XP_019669440.1; XP_023096737.1; XP_019669425.1	actin binding LIM protein 1	4689.401638	-3.180835285	-9.068319898	0.000491588	0.007617717
PNLIPRP3	.	101085498	protein_coding	XP_019669445.1; XP_003994497.2	pancreatic lipase related protein 3	42.38560436	1.311532037	2.482049757	0.000651235	0.00950328
CD2H10orf82	.	101083972	protein_coding	XP_019669447.2; XP_003994491.3; XP_019669448.2	chromosome D2 C10orf82 homolog	862.5967357	3.633139829	12.4074938	2.56E-08	2.13E-06
ENO4	.	101085751	protein_coding	XP_023096756.1; XP_023096754.1; XP_023096755.1; XP_023096753.1	enolase family member 4	566.5471234	1.496211854	2.821010145	9.28E-06	0.000314265
KCNK18	.	101084487	protein_coding	XP_003994493.2	potassium two pore domain channel subfamily K member 18	106.9574343	1.718404469	3.29072272	0.000148506	0.003007162
LOC101091815	.	101091815	protein_coding	XP_011285900.3	uncharacterized LOC101091815	109.0016261	1.728843969	3.314621115	1.22E-05	0.00038425
PSTK	.	101097176	protein_coding	XP_011285903.1; XP_011285904.1; XP_019669518.1	phosphoseryl-tRNA kinase	1550.699257	1.25990298	2.394796355	0.000315943	0.005422783
FANK1	.	101081085	protein_coding	XP_023096848.1; XP_023096849.1	fibronectin type III and ankyrin repeat domains 1	1150.733062	2.208200615	4.620985668	5.14E-07	2.93E-05
CD2H10orf90	.	101081577	misc_RNA	.	chromosome D2 C10orf90 homolog	1281.375072	2.509248196	5.693233205	4.95E-09	5.25E-07
LOC109492789	.	109492789	lncRNA	.	uncharacterized LOC109492789	88.14738189	-4.180192562	-18.12856169	9.39E-07	4.86E-05
LRRC27	.	101087354	protein_coding	XP_023096909.1; XP_019669588.2; XP_019669586.2; XP_006938346.3; XP_019669584.2; XP_023096912.1; XP_023096910.1; XP_023096906.1; XP_023096911.1; XP_019669583.2; XP_023096908.1	leucine rich repeat containing 27	1200.380787	1.217600522	2.325596043	0.000707067	0.010141325
CFAP46	.	101087873	protein_coding	XP_023096924.1	cilia and flagella associated protein 46	1679.434488	1.244203764	2.368877777	3.33E-06	0.00013951
VENTX	.	101088619	protein_coding	XP_023096927.1; XP_023096926.1	VENT homeobox	164.4576736	-2.727456327	-6.622869024	6.18E-09	6.44E-07
LOC102902043	.	102902043	protein_coding	XP_006938356.1	uncharacterized LOC102902043	141.5114573	-1.620651268	-3.075138243	8.86E-05	0.001997332
GLT1D1	.	101081677	protein_coding	XP_023097043.1; XP_006938427.1	glycosyltransferase 1 domain containing 1	532.8163829	1.835674803	3.569383223	1.32E-05	0.000410336
CCDC62	.	101090969	protein_coding	XP_011286147.2	coiled-coil domain containing 62	3404.452144	2.414795843	5.332440055	9.66E-07	4.96E-05
MORN3	.	101094213	protein_coding	XP_023097159.1; XP_003994686.1; XP_019670060.1; XP_019670061.1	MORN repeat containing 3	2696.406516	3.910171151	15.03414742	1.25E-13	2.97E-11
IFT81	.	101098168	protein_coding	XP_023097171.1; XP_023097170.1; XP_023097174.1; XP_023097172.1; XP_023097167.1; XP_023097173.1; XP_023097168.1; XP_023097169.1; XP_023097175.1	intraflagellar transport 81	3046.84909	1.162873239	2.239029038	3.64E-05	0.000939099
RAD9B	.	101100089	protein_coding	XP_023097180.1; XP_019670075.1; XP_006938522.1; XP_003994708.1	RAD9 checkpoint clamp component B	832.4312945	1.772456036	3.416350596	1.23E-06	6.03E-05
PPP1CC	.	101100922	protein_coding	XP_003994711.1	protein phosphatase 1 catalytic subunit gamma	6158.29832	1.065956795	2.093557866	0.000453091	0.007125315
CCDC63	.	101081255	protein_coding	XP_006938533.2; XP_023097182.1; XP_019670098.1	coiled-coil domain containing 63	855.4454502	4.821195371	28.26990973	4.22E-18	2.00E-15
OAS1	.	101087875	protein_coding	XP_006938553.1	2'-5'-oligoadenylate synthetase 1	566.4569679	-1.031239709	-2.043779718	0.00396044	0.036962743
OAS3	.	101088116	protein_coding	XP_023097207.1	2'-5'-oligoadenylate synthetase 3	540.3217101	-1.699137151	-3.247066994	0.000385872	0.00630479
IQCD	.	101086425	protein_coding	XP_006938558.1; XP_006938557.1	IQ motif containing D	2499.878509	2.041751938	4.117452303	4.15E-05	0.001045485
LOC111557268	.	111557268	lncRNA	.	uncharacterized LOC111557268	74.99095239	-1.526921315	-2.881702325	0.003218766	0.031577899
LOC109493229	.	109493229	lncRNA	.	uncharacterized LOC109493229	866.2181213	3.1436102	8.83732781	9.65E-06	0.000324446
LOC109493230	.	109493230	lncRNA	.	uncharacterized LOC109493230	68.05380892	2.186141204	4.550866306	2.92E-09	3.31E-07
LOC111557418	.	111557418	snRNA	.	U4 spliceosomal RNA	64.75041265	2.924583522	7.592544833	0.000207231	0.003918912
LOC109493240	.	109493240	lncRNA	.	uncharacterized LOC109493240	44.23171545	-1.136881512	-2.199051684	0.004031124	0.037409328
LOC101099332	.	101099332	protein_coding	XP_003994784.1	2'-5'-oligoadenylate synthase-like protein 2	146.4683243	-1.410651259	-2.658571486	0.002710291	0.028039536
FAM222A	.	101093304	misc_RNA	.	family with sequence similarity 222 member A	332.8054629	-1.023497805	-2.032841601	0.000618835	0.009141511
LOC101083623	.	101083623	protein_coding	XP_003994895.2	glutathione S-transferase theta-4-like	460.9688356	3.844409983	14.36424224	5.34E-08	4.13E-06
LOC101083114	.	101083114	protein_coding	XP_003994893.1	glutathione S-transferase theta-3-like	2037.471985	1.068181128	2.096788183	0.000170531	0.003338239
RSPH14	.	101101170	protein_coding	XP_003994879.1; XP_023097317.1	radial spoke head 14 homolog	472.434318	2.043649145	4.122870495	2.89E-06	0.000124495
LOC102899532	.	102899532	lncRNA	.	uncharacterized LOC102899532	128.9475678	1.77058702	3.411927568	0.000950095	0.012664659
OSBP2	.	101094052	protein_coding	XP_019670327.1; XP_019670328.1; XP_023097343.1	oxysterol binding protein 2	2921.411001	1.296176305	2.455771458	0.000175551	0.003409244
SEC14L2	.	101091734	protein_coding	XP_006938650.1; XP_003994839.1; XP_006938651.2; XP_006938649.1	SEC14 like lipid binding 2	801.7389338	1.795668534	3.471763164	3.13E-05	0.000829929
CCDC157	.	101091230	protein_coding	XP_019670354.1; XP_019670343.1; XP_019670351.1; XP_019670347.1; XP_019670340.1; XP_019670341.1; XP_019670350.1; XP_019670346.1; XP_019670349.1; XP_019670348.1; XP_019670345.1; XP_019670344.1; XP_019670342.1; XP_019670352.1; XP_019670353.1	coiled-coil domain containing 157	3653.704706	2.750049877	6.727403898	0.000119259	0.002516726
ASCC2	.	101089048	protein_coding	XP_006938634.1; XP_006938635.1	activating signal cointegrator 1 complex subunit 2	2682.998938	1.056044382	2.079222834	0.000172783	0.003362741
GNB1L	.	101097276	protein_coding	XP_003994980.1; XP_006938767.1	G protein subunit beta 1 like	102.2742852	-1.276418667	-2.422369033	0.005547349	0.046639883
LOC109493299	.	109493299	lncRNA	.	uncharacterized LOC109493299	302.1072595	-1.286256923	-2.43894449	0.002499144	0.026385222
Sep-05	.	105260036	protein_coding	XP_023097435.1; XP_023097434.1; XP_011278166.2	septin 5	4085.745712	1.496521541	2.821615764	1.11E-05	0.000358978
TSSK2	.	101099155	protein_coding	XP_003994987.1	testis specific serine kinase 2	2659.087567	6.289216112	78.20647277	5.20E-22	3.90E-19
LOC101082268	.	101082268	protein_coding	XP_019670467.2; XP_019670469.2; XP_019670468.2; XP_019670475.2; XP_019670470.2; XP_019670473.2; XP_019670472.2; XP_003995002.2	carbonic anhydrase 15-like	112.3672549	-3.523091866	-11.49625343	0.000104544	0.002289294
TMEM191C	.	102901655	protein_coding	XP_011286224.1; XP_006938792.1; XP_011286223.1	transmembrane protein 191C	490.0707188	3.240596177	9.451846347	1.90E-09	2.21E-07
CCDC116	.	101091564	protein_coding	XP_023097476.1; XP_006938793.1; XP_006938795.1	coiled-coil domain containing 116	1145.022952	3.558929701	11.7854072	1.94E-15	5.92E-13
LOC101086852	.	101086852	protein_coding	XP_023097477.1; XP_011286221.2	uncharacterized LOC101086852	1622.304914	1.363889007	2.573780475	1.90E-05	0.000553289
YPEL1	.	101087356	protein_coding	XP_023097480.1; XP_023097479.1; XP_023097478.1; XP_023097481.1; XP_019670502.1	yippee like 1	13420.92014	1.62293734	3.080014921	8.33E-06	0.000285995
CIDEA	.	101096676	protein_coding	XP_006938832.1; XP_011286237.1; XP_011286234.1; XP_011286236.1; XP_011286235.1; XP_023097503.1; XP_003995054.1	cell death-inducing DFFA-like effector a	4795.256515	1.561658942	2.951930882	3.33E-05	0.000873393
LOC109493321	.	109493321	lncRNA	.	uncharacterized LOC109493321	180.0942352	1.71993206	3.294208934	0.000885724	0.01201997
TXNDC2	.	101100601	protein_coding	XP_006938845.2; XP_003995066.2	thioredoxin domain containing 2	270.5652233	1.874986821	3.667982665	0.001497333	0.018013975
COLEC12	.	101094054	protein_coding	XP_023097568.1	collectin subfamily member 12	333.8983746	-1.126307653	-2.182993225	0.004809464	0.042096244
CABYR	.	101097677	protein_coding	XP_023097593.1; XP_023097595.1; XP_023097597.1; XP_019670643.2; XP_011286373.1; XP_023097598.1; XP_023097594.1; XP_023097596.1	calcium binding tyrosine phosphorylation regulated	13589.35222	2.677899158	6.399233714	1.13E-05	0.000361636
LOC102902476	.	102902476	lncRNA	.	uncharacterized LOC102902476	620.848142	3.520971295	11.47936787	1.20E-08	1.14E-06
CCDC178	.	101096359	protein_coding	XP_023097634.1; XP_023097633.1; XP_019670695.1; XP_023097631.1; XP_023097632.1	coiled-coil domain containing 178	1124.612145	2.093573411	4.268039154	0.000575216	0.008640227
ZNF24	.	101093466	protein_coding	XP_011286335.1; XP_006938915.1	zinc finger protein 24	1835.775822	-1.91013182	-3.758434393	0.003509832	0.033772404
LOC102899696	.	102899696	lncRNA	.	uncharacterized LOC102899696	128.6558032	-1.781895822	-3.438777618	0.001076696	0.013990059
SIGLEC15	.	101084655	protein_coding	XP_019670779.2; XP_023097718.1; XP_023097717.1; XP_023097719.1	sialic acid binding Ig like lectin 15	221.5103704	2.371135654	5.173482156	0.000159192	0.003175312
KATNAL2	.	101086184	protein_coding	XP_023097729.1; XP_006938942.1; XP_023097730.1; XP_006938941.1	katanin catalytic subunit A1 like 2	849.7402661	3.323332317	10.00973806	8.38E-07	4.43E-05
ZBTB7C	.	101087616	protein_coding	XP_023097745.1; XP_023097744.1; XP_023097741.1; XP_019670800.1; XP_023097743.1; XP_023097742.1; XP_003995225.2; XP_023097740.1	zinc finger and BTB domain containing 7C	188.6065487	-1.574025298	-2.977342718	0.005019623	0.04347124
LOC109493448	.	109493448	lncRNA	.	uncharacterized LOC109493448	132.5739215	2.628720508	6.184772414	0.001129773	0.014460772
LOC109493446	.	109493446	lncRNA	.	uncharacterized LOC109493446	148.7960537	2.668699779	6.358558672	0.000458419	0.007196545
DYM	.	101088525	protein_coding	XP_019670806.1	dymeclin	10425.83322	1.25797069	2.391591006	4.47E-06	0.000175878
LIPG	.	101094139	protein_coding	XP_019670812.2; XP_019670814.2; XP_003995252.3; XP_019670813.2	lipase G, endothelial type	255.1981253	1.985943164	3.961215429	9.37E-05	0.002093321
STARD6	.	101096360	protein_coding	XP_011286415.1; XP_019670853.1; XP_019670856.1; XP_019670852.1; XP_019670855.1; XP_006938980.1; XP_019670858.1	StAR related lipid transfer domain containing 6	906.5994607	2.720213958	6.589705346	4.20E-12	8.05E-10
LOC102899181	.	102899181	lncRNA	.	uncharacterized LOC102899181	202.2643416	-1.368773935	-2.582509999	0.003914862	0.036632214
LOC109493505	.	109493505	lncRNA	.	uncharacterized LOC109493505	118.4856102	1.633283588	3.102182556	0.00238879	0.025519129
FBXO15	.	101098494	protein_coding	XP_011286432.2; XP_011286431.2; XP_023097874.1	F-box protein 15	765.1984356	1.133574736	2.194017048	0.002137006	0.02334447
LOC102901512	.	102901512	lncRNA	.	uncharacterized LOC102901512	96.73114758	1.412652576	2.662262034	0.000436971	0.006932306
LOC105261069	.	105261069	lncRNA	.	uncharacterized LOC105261069	239.608117	1.594047852	3.01895207	0.003215436	0.031577899
LOC109493546	.	109493546	lncRNA	.	uncharacterized LOC109493546	89.96129435	-1.682665582	-3.210205341	0.000120999	0.002547488
PHF2	.	101092898	protein_coding	XP_023098976.1	PHD finger protein 2	11059.64842	1.702925892	3.255605502	0.000212662	0.004008987
LOC109493670	.	109493670	lncRNA	.	uncharacterized LOC109493670	46.90278403	1.411521243	2.660175159	0.002934133	0.029733049
LOC101096613	.	101096613	protein_coding	XP_023099033.1	spermatogenesis-associated protein 31E1	468.297416	3.640395521	12.47005153	2.07E-10	3.06E-08
LOC109493685	.	109493685	lncRNA	.	uncharacterized LOC109493685	100.6839964	1.011302722	2.015730439	0.005543373	0.046639883
SPATA6L	.	101089471	protein_coding	XP_023099055.1; XP_006939109.3; XP_023099056.1; XP_023099054.1; XP_006939107.3	spermatogenesis associated 6 like	1356.40875	2.196996448	4.585237454	1.34E-07	9.29E-06
PGM5	.	101084397	protein_coding	XP_019671298.1; XP_011286550.3	phosphoglucomutase 5	1640.738314	1.063508259	2.090007703	0.005894167	0.048771662
MAMDC2	.	101086185	protein_coding	XP_019671308.1; XP_011286527.1; XP_019671306.1; XP_003995424.2; XP_019671309.1; XP_011286526.1	MAM domain containing 2	845.1649116	1.33474639	2.522311383	0.000443634	0.007007163
RORB	.	101091819	protein_coding	XP_019671330.1; XP_019671331.1	RAR related orphan receptor B	684.2829036	1.000799764	2.001109015	6.16E-05	0.001453838
LOC111557630	.	111557630	lncRNA	.	uncharacterized LOC111557630	115.7493149	2.739150871	6.676772443	2.82E-09	3.22E-07
LOC111556292	.	111556292	protein_coding	XP_023099162.1	putative spermatogenesis-associated protein 31D3	2252.99589	1.656804452	3.153173276	3.61E-05	0.000935861
GKAP1	.	101099157	protein_coding	XP_006939188.1; XP_006939189.1	G kinase anchoring protein 1	6223.242505	1.453582426	2.738873106	2.17E-05	0.000614813
KIF27	.	101099408	protein_coding	XP_023097983.1; XP_023097982.1; XP_023097980.1; XP_023097981.1; XP_023097979.1	kinesin family member 27	3193.871543	1.281531061	2.430968267	0.002888341	0.029379356
AGTPBP1	.	101087359	protein_coding	XP_023097993.1; XP_023097991.1; XP_023097992.1; XP_023097994.1	ATP/GTP binding protein 1	2594.10255	1.187122003	2.276980604	7.63E-08	5.66E-06
DAPK1	.	101084322	protein_coding	XP_023098003.1	death associated protein kinase 1	201.5855478	-1.531993487	-2.891851533	0.001927518	0.021656944
SLC35D2	.	101089404	protein_coding	XP_023098020.1; XP_023098018.1; XP_023098021.1; XP_023098019.1	solute carrier family 35 member D2	619.2218084	-1.356768133	-2.561108074	0.003959716	0.036962743
GLDC	.	101100163	protein_coding	XP_011286630.1	glycine decarboxylase	151.9233749	1.236231082	2.355822891	0.001997149	0.022217672
NFIB	.	101101422	protein_coding	XP_019671523.1; XP_019671529.1; XP_019671530.1; XP_019671525.1; XP_019671527.1; XP_019671524.1; XP_019671528.1; XP_011286641.1; XP_011286639.1; XP_011286638.1; XP_019671526.1; XP_019671522.1	nuclear factor I B	336.4183616	-1.562740726	-2.954145176	0.001702043	0.019762236
CCDC171	.	101081008	protein_coding	XP_019671552.1; XP_011286648.1; XP_011286651.1; XP_011286647.1; XP_011286650.1; XP_019671556.1; XP_011286649.1; XP_019671553.1	coiled-coil domain containing 171	2163.993473	1.750668734	3.365145149	5.60E-09	5.87E-07
SLC24A2	.	101098994	protein_coding	XP_019671595.1; XP_023098118.1; XP_023098119.1; XP_023098117.1; XP_023098116.1	solute carrier family 24 member 2	409.4529867	1.577676867	2.984888141	5.64E-06	0.000210953
IFNE	.	101086758	protein_coding	NP_001265758.1	interferon epsilon	45.03989805	-1.675565159	-3.194444687	0.000167628	0.003305244
CDKN2B	.	101087014	protein_coding	XP_003995565.1	cyclin dependent kinase inhibitor 2B	383.2592183	2.785270839	6.893663314	6.15E-05	0.001451919
LOC102901148	.	102901148	lncRNA	.	uncharacterized LOC102901148	29.50258948	2.728922164	6.629601549	7.84E-06	0.000273331
AQP3	.	101101676	protein_coding	XP_011286890.1	aquaporin 3 (Gill blood group)	259.0880428	-2.757558234	-6.762507244	8.98E-05	0.002021281
DNAI1	.	101083042	protein_coding	XP_003995618.1	dynein axonemal intermediate chain 1	511.8950856	2.217410871	4.650580698	0.005414253	0.045853227
LOC109493845	.	109493845	lncRNA	.	uncharacterized LOC109493845	24.73219356	-3.709925159	-13.08575409	1.40E-09	1.67E-07
CNTFR	.	101083719	protein_coding	XP_023098170.1; XP_023098169.1; XP_023098167.1; XP_023098166.1; XP_023098168.1; XP_023098172.1; XP_023098171.1	ciliary neurotrophic factor receptor	247.779797	-1.401113556	-2.641053554	0.005389248	0.045684399
LOC109493846	.	109493846	protein_coding	XP_019671695.1; XP_019671693.1; XP_019671694.1; XP_019671697.1; XP_019671696.1	uncharacterized LOC109493846	394.6728613	1.400136042	2.639264685	0.001145163	0.01458525
LOC101086263	.	101086263	protein_coding	XP_019671717.1; XP_019671722.1; XP_019671718.1; XP_006939326.2	phospholipid-transporting ATPase FetA-like	793.7260159	2.15597794	4.456706456	8.58E-07	4.52E-05
RUSC2	.	101092302	protein_coding	XP_003995653.1; XP_019671715.1; XP_006939324.1; XP_019671714.1	RUN and SH3 domain containing 2	4153.851255	1.842692329	3.586787633	2.76E-06	0.00012103
FAM221B	.	101094797	protein_coding	XP_023098201.1; XP_023098200.1	family with sequence similarity 221 member B	1412.109658	2.794752357	6.939118276	6.95E-09	7.04E-07
GLIPR2	.	105259602	protein_coding	XP_003995670.1	GLI pathogenesis related 2	478.8018339	-1.653800978	-3.146615671	0.000179251	0.003473615
RNF38	.	101098996	protein_coding	XP_023098210.1; XP_023098215.1; XP_023098218.1; XP_023098213.1; XP_023098207.1; XP_023098209.1; XP_023098211.1; XP_023098208.1; XP_023098206.1; XP_023098212.1; XP_023098217.1; XP_023098216.1	ring finger protein 38	8722.107194	1.317062276	2.491582381	0.001707487	0.019763856
LOC109493862	.	109493862	lncRNA	.	uncharacterized LOC109493862	72.58028281	2.405534478	5.298318158	7.07E-06	0.000253349
CCDC180	.	101091315	misc_RNA	.	coiled-coil domain containing 180	740.4314717	2.409505246	5.312920945	3.03E-05	0.000804624
TDRD7	.	101082100	protein_coding	XP_023098240.1; XP_023098241.1; XP_023098242.1; XP_023098243.1; XP_023098244.1; XP_019671773.1	tudor domain containing 7	4768.396367	1.801626102	3.486129354	1.20E-07	8.44E-06
HEMGN	.	101083119	protein_coding	XP_019671777.1; XP_019671776.1; XP_023098254.1	hemogen	7715.376004	6.247987778	76.00317473	1.14E-17	4.76E-15
LOC111557513	.	111557513	lncRNA	.	uncharacterized LOC111557513	85.15621694	1.348281427	2.546086487	0.002713522	0.028040763
LOC109493868	.	109493868	lncRNA	.	uncharacterized LOC109493868	44.54427193	-1.218260234	-2.32665973	0.002612106	0.027179778
LOC109493885	.	109493885	lncRNA	.	uncharacterized LOC109493885	37.10036265	-1.476844593	-2.783392941	0.004716722	0.041537175
KLF4	.	100379626	protein_coding	XP_023097958.1; NP_001166915.1	Kruppel like factor 4	1532.641341	1.861861214	3.634762787	1.35E-06	6.56E-05
ACTL7B	.	101086856	protein_coding	XP_019671844.1	actin like 7B	3061.36543	4.33893476	20.23715751	5.47E-21	3.83E-18
BSPRY	.	101082102	protein_coding	XP_023098362.1	B-box and SPRY domain containing	490.6755502	1.401869896	2.642438501	4.18E-09	4.56E-07
CD4H9orf43	.	101082352	protein_coding	XP_019671937.1; XP_019671938.1; XP_006939450.1; XP_019671939.1; XP_019671934.1	chromosome D4 C9orf43 homolog	1707.426746	1.839238958	3.578212228	1.33E-05	0.000411996
TNC	.	101083629	protein_coding	XP_011286776.2; XP_023098410.1	tenascin C	1224.87129	2.854074729	7.230396327	4.36E-16	1.51E-13
C5	.	101090401	protein_coding	XP_023098426.1	complement C5	248.9543289	1.011499174	2.016004939	0.002326178	0.025028281
LOC102902597	.	102902597	protein_coding	XP_023098434.1; XP_019672012.1	complement C5-like	1195.054651	1.533757687	2.895389998	1.65E-06	7.77E-05
CNTRL	.	101090656	protein_coding	XP_023098429.1; XP_023098430.1; XP_023098428.1; XP_023098432.1; XP_019672011.1; XP_023098431.1; XP_023098433.1; XP_023098427.1; XP_019672010.1	centriolin	10023.71451	1.812082718	3.511488518	3.59E-07	2.19E-05
LOC102901927	.	102901927	lncRNA	.	uncharacterized LOC102901927	47.13420252	1.41722295	2.670709298	0.001731351	0.019950385
TTLL11	.	101094458	protein_coding	XP_023098452.1	tubulin tyrosine ligase like 11	444.1940889	1.924842928	3.796955071	2.54E-05	0.000704312
LOC109493976	.	109493976	lncRNA	.	uncharacterized LOC109493976	156.4858861	2.195819118	4.581497138	2.63E-05	0.000722183
ANGPTL2	.	101087361	protein_coding	XP_006939538.1; XP_019672115.1; XP_006939542.1; XP_003995936.1; XP_011286738.1; XP_006939541.1; XP_011286737.1; XP_006939540.1; XP_011286735.1	angiopoietin like 2	799.1985099	-2.384295487	-5.220889005	6.89E-06	0.000248513
CFAP157	.	101097026	protein_coding	XP_003995970.1	cilia and flagella associated protein 157	882.7381396	4.268936387	19.27870696	1.20E-08	1.14E-06
LOC109493980	.	109493980	lncRNA	.	uncharacterized LOC109493980	53.58133656	1.169495101	2.249329635	0.005314986	0.04528636
ODF2	.	101100514	protein_coding	XP_019672181.1; XP_023098577.1; XP_023098571.1; XP_023098568.1; XP_019672183.1; XP_019672186.1; XP_006939585.1; XP_006939584.1; XP_023098574.1; XP_019672185.1; XP_003995987.1; XP_019672180.1; XP_019672189.1; XP_019672187.1; XP_023098573.1; XP_019672188.1; XP_006939583.1; XP_023098567.1; XP_023098566.1; XP_023098569.1; XP_023098576.1; XP_023098570.1; XP_019672184.1; XP_019672182.1	outer dense fiber of sperm tails 2	23655.38113	2.597428818	6.052070604	1.81E-08	1.62E-06
CRAT	.	101084660	protein_coding	XP_003996010.1; XP_006939607.1	carnitine O-acetyltransferase	5790.8419	1.157504715	2.230712697	0.000227048	0.004220773
CFAP77	.	105261138	protein_coding	XP_023098680.1	cilia and flagella associated protein 77	601.590068	1.897965932	3.726873709	3.84E-05	0.000978896
AK8	.	101101262	protein_coding	XP_019672254.1; XP_011287008.2; XP_019672257.1; XP_019672256.1; XP_019672261.1	adenylate kinase 8	919.9067029	1.814975668	3.518536961	4.48E-18	2.07E-15
SPACA9	.	101089725	protein_coding	XP_019672265.1; XP_006939642.1; XP_006939646.1; XP_006939643.1; XP_019672264.1; XP_019672266.1; XP_019672263.1; XP_006939644.1; XP_011287005.1; XP_011287006.1; XP_006939645.1	sperm acrosome associated 9	2017.972208	1.085072064	2.12148145	1.82E-05	0.000537456
LOC101081682	.	101081682	protein_coding	XP_023098088.1	uncharacterized LOC101081682	41.71671652	-1.763245762	-3.394609826	0.001765169	0.020205566
STKLD1	.	101087277	protein_coding	XP_023098756.1	serine/threonine kinase like domain containing 1	831.9653923	1.498641245	2.825764517	0.000587211	0.008782339
SURF6	.	101085001	protein_coding	XP_003996093.3; XP_019672313.2	surfeit 6	815.2536758	-1.048760241	-2.068751333	0.000103559	0.002276015
FAM69B	.	101094888	misc_RNA	.	family with sequence similarity 69 member B	1013.704219	1.52092898	2.869757794	0.000376581	0.006186632
LOC109494050	.	109494050	protein_coding	XP_023098768.1	uncharacterized LOC109494050	90.37335919	-2.39523594	-5.260631301	0.001852326	0.021061589
CCDC187	.	101092651	protein_coding	XP_023098802.1; XP_023098792.1; XP_023098797.1; XP_023098804.1; XP_023098803.1; XP_023098801.1; XP_023098798.1; XP_023098799.1; XP_023098793.1; XP_023098795.1; XP_023098800.1; XP_023098794.1	coiled-coil domain containing 187	1898.53056	2.415514252	5.335096077	6.04E-07	3.32E-05
KCNT1	.	101091413	protein_coding	XP_023098824.1; XP_023098825.1; XP_023098823.1; XP_023098833.1; XP_023098831.1; XP_023098827.1; XP_023098832.1; XP_023098834.1; XP_023098830.1; XP_023098829.1; XP_023098828.1	potassium sodium-activated channel subfamily T member 1	211.6177514	-1.386691713	-2.614783888	0.000772189	0.010779537
LOC109493595	.	109493595	protein_coding	XP_019671145.2	uterocalin-like	75.91516438	-2.490299301	-5.618945088	8.85E-05	0.001997332
CCDC183	.	101095623	protein_coding	XP_019672374.2; XP_003996132.3	coiled-coil domain containing 183	668.2042364	3.361607025	10.27885047	1.55E-11	2.74E-09
MAMDC4	.	101098589	protein_coding	XP_023098845.1; XP_023098846.1; XP_023098842.1; XP_023098847.1; XP_023098844.1; XP_023098843.1	MAM domain containing 4	466.6333995	-2.458937866	-5.498117985	0.000480033	0.00747723
TMEM210	.	101082528	protein_coding	XP_023098871.1	transmembrane protein 210	302.1352593	2.070919493	4.20154371	2.71E-05	0.000739323
FAM166A	.	101081263	protein_coding	XP_023098094.1	family with sequence similarity 166 member A	945.9897633	4.838752845	28.61605408	1.27E-16	4.57E-14
STPG3	.	101081507	misc_RNA	.	sperm-tail PG-rich repeat containing 3	495.8281715	1.425440849	2.685965639	0.000285504	0.00501232
EXD3	.	101084835	protein_coding	XP_023098886.1; XP_023098885.1; XP_023098892.1; XP_023098891.1; XP_023098890.1; XP_023098889.1; XP_023098888.1	exonuclease 3'-5' domain containing 3	257.2536296	-1.017190482	-2.023973614	0.003306769	0.03230059
NOXA1	.	101085327	protein_coding	XP_023098095.1	NADPH oxidase activator 1	433.1904597	-2.078956749	-4.225015836	7.04E-06	0.000253112
LOC101094141	.	101094141	protein_coding	XP_023105454.1	NUT family member 2G	113.3972175	1.949108209	3.86135771	0.000803169	0.011108758
LOC101094382	.	101094382	protein_coding	XP_006939089.1	putative serine protease 47	409.0696116	2.968762657	7.828645179	3.41E-07	2.10E-05
LOC101085108	.	101085108	protein_coding	XP_023105455.1	NUT family member 2G-like	175.0967439	1.95858205	3.88679778	4.17E-05	0.00104795
LOC105261087	.	105261087	protein_coding	XP_023105463.1	putative spermatogenesis-associated protein 31D3	621.3941282	1.703967539	3.257956946	0.00010946	0.002368176
LOC102900224	.	102900224	lncRNA	.	uncharacterized LOC102900224	507.5717429	5.079812996	33.82019319	2.06E-20	1.32E-17
SMTNL2	.	101088034	protein_coding	XP_023099498.1	smoothelin like 2	176.3243737	-1.990970427	-3.975042892	0.001238797	0.015418235
TEKT1	.	101088962	protein_coding	XP_023099726.1; XP_011287106.1; XP_019672582.1	tektin 1	3146.629088	2.959833628	7.780342299	0.000505185	0.007768296
FBXO39	.	101089221	protein_coding	XP_019672584.1; XP_011287105.1; XP_019672585.1; XP_003996186.1; XP_006939775.1; XP_019672583.1	F-box protein 39	1756.251963	3.890028998	14.82570698	1.89E-10	2.81E-08
SLC13A5	.	101089474	protein_coding	XP_003996187.1; XP_019672581.1	solute carrier family 13 member 5	178.4977364	1.287893636	2.441713002	1.94E-07	1.28E-05
CE1H17orf107	.	111557754	protein_coding	XP_023099519.1; XP_023099520.1	chromosome E1 C17orf107 homolog	228.9484562	2.551245933	5.861402595	2.13E-06	9.61E-05
ZMYND15	.	101092901	protein_coding	XP_023099386.1	zinc finger MYND-type containing 15	1366.940782	2.050034508	4.141158747	3.87E-09	4.26E-07
YBX2	.	101096272	protein_coding	XP_023100501.1	Y-box binding protein 2	11410.35193	2.390147347	5.242108982	8.82E-06	0.000299409
SPEM2	.	101098018	protein_coding	XP_011287164.1; XP_019672653.1; XP_019672652.1; XP_019672651.1	SPEM family member 2	1664.638633	2.995330438	7.97414831	3.73E-08	3.02E-06
LOC102900997	.	102900997	protein_coding	XP_019672655.2	histone-lysine N-methyltransferase 2D	6289.196748	6.63335301	99.27461873	2.77E-43	5.00E-39
SLC35G6	.	101097682	protein_coding	XP_023100269.1	solute carrier family 35 member G6	615.7046453	3.531598219	11.56423735	2.34E-09	2.69E-07
BORCS6	.	101080336	protein_coding	XP_019672465.2	BLOC-1 related complex subunit 6	213.7582193	1.46788215	2.766155289	5.90E-06	0.00021848
CCDC42	.	101083304	protein_coding	XP_023099867.1; XP_023099868.1	coiled-coil domain containing 42	278.4675651	2.267753825	4.81572772	1.03E-05	0.000341187
CFAP52	.	101083722	protein_coding	XP_003996255.1	cilia and flagella associated protein 52	1535.031265	1.976217056	3.934600218	0.000537821	0.008151905
USP43	.	101083122	protein_coding	XP_023099531.1	ubiquitin specific peptidase 43	1102.476086	1.37248949	2.589169636	3.67E-07	2.23E-05
SHISA6	.	101085932	protein_coding	XP_003996346.2; XP_023100438.1; XP_023100437.1; XP_023100436.1	shisa family member 6	155.7837121	1.798584108	3.478786422	0.000375966	0.006182169
LOC109494200	.	109494200	lncRNA	.	uncharacterized LOC109494200	172.3951497	-2.74805548	-6.718110287	2.51E-05	0.00069957
TEKT3	.	101090056	protein_coding	XP_023099871.1; XP_003996353.2; XP_006939911.1	tektin 3	2049.656272	3.866910211	14.59002258	1.63E-07	1.09E-05
CDRT1	.	101090560	protein_coding	XP_023099416.1	CMT1A duplicated region transcript 1	2224.434636	1.89655036	3.723218695	1.88E-08	1.67E-06
SPECC1	.	101095694	protein_coding	XP_023100234.1; XP_019672788.1; XP_006939947.1; XP_019672791.1; XP_019672793.1; XP_019672792.1; XP_019672790.1	sperm antigen with calponin homology and coiled-coil domains 1	4312.949296	1.364185278	2.574309079	1.67E-05	0.00049875
ULK2	.	101083981	protein_coding	XP_023100187.1	unc-51 like autophagy activating kinase 2	7797.395299	1.589745926	3.009963361	1.15E-05	0.000368026
LOC102901150	.	102901150	lncRNA	.	uncharacterized LOC102901150	209.6444914	2.673867848	6.381377352	0.000199513	0.003808921
DRC3	.	101101010	protein_coding	XP_019672826.1; XP_023100385.1; XP_019672824.1; XP_006939969.1	dynein regulatory complex subunit 3	1414.252314	1.244085631	2.368683812	0.000130872	0.002698591
HASPIN	.	101091825	protein_coding	XP_003996432.1	histone H3 associated protein kinase	3037.778629	2.504489845	5.674486502	4.18E-06	0.000166865
TRPV3	.	101093973	protein_coding	XP_019672883.1; XP_019672885.1; XP_006940017.1; XP_019672884.1	transient receptor potential cation channel subfamily V member 3	346.1664035	1.410301143	2.657926376	0.001739697	0.020020958
LOC109494243	.	109494243	lncRNA	.	uncharacterized LOC109494243	87.5104597	1.994816665	3.98565453	0.004982641	0.04321326
LOC101088630	.	101088630	protein_coding	XP_023100443.1; XP_019672939.1	diazepam-binding inhibitor-like 5	3818.671082	4.772517863	27.33197605	3.38E-10	4.61E-08
GIT1	.	101091912	protein_coding	XP_023100375.1; XP_023100374.1	GIT ArfGAP 1	8862.801922	1.358685473	2.564514046	4.28E-09	4.65E-07
LOC111557760	.	111557760	lncRNA	.	uncharacterized LOC111557760	174.551269	2.198495945	4.590005699	3.14E-05	0.000831702
TLCD1	.	101085082	protein_coding	XP_011287290.1	TLC domain containing 1	396.7737897	1.970435725	3.918864594	4.61E-06	0.000178705
PROCA1	.	101097603	protein_coding	XP_006940090.2; XP_019673022.1; XP_019673023.1; XP_006940088.2; XP_006940089.2; XP_019673024.1	protein interacting with cyclin A1	5770.026166	5.066289712	33.50465653	1.12E-24	1.12E-21
LOC109494265	.	109494265	lncRNA	.	uncharacterized LOC109494265	33.8527224	2.119547137	4.345575156	6.06E-05	0.001434354
SPAG5	.	101098415	protein_coding	XP_003996536.1; XP_019673027.1; XP_019673026.1	sperm associated antigen 5	6598.947302	1.780892207	3.436386256	1.46E-05	0.000442851
LGALS9	.	101087280	protein_coding	XP_003996571.1; XP_019673053.1; XP_003996572.1	galectin 9	703.3933489	-1.913717672	-3.767787686	0.000227939	0.004220773
CCT6B	.	101097435	protein_coding	XP_019673072.1; XP_019673074.1; XP_019673075.1; XP_006940144.1	chaperonin containing TCP1 subunit 6B	1242.231845	2.503382415	5.670132367	5.44E-07	3.05E-05
LIG3	.	101097931	protein_coding	XP_023099556.1; XP_003996610.2; XP_006940145.1; XP_023099553.1; XP_023099554.1	DNA ligase 3	6623.530784	1.268483983	2.409082806	0.000333724	0.005661499
FNDC8	.	101098756	protein_coding	XP_003996614.1; XP_019673078.1	fibronectin type III domain containing 8	3235.098064	2.751812419	6.735627799	7.40E-06	0.00026058
AP2B1	.	101084752	protein_coding	XP_023100197.1; XP_023100198.1; XP_023100196.1; XP_023100195.1	adaptor related protein complex 2 beta 1 subunit	14512.88946	1.332626769	2.518608302	3.90E-05	0.000992332
HNF1B	.	101081843	protein_coding	XP_019673102.1; XP_019673104.1; XP_019673101.1; XP_003996629.1; XP_019673103.1; XP_003996630.1	HNF1 homeobox B	140.758072	1.897198879	3.72489273	0.000280322	0.00496264
LHX1	.	101083467	protein_coding	XP_003996636.1	LIM homeobox 1	533.2647706	2.809455879	7.010201332	0.000707098	0.010141325
USP32	.	101088794	protein_coding	XP_011287376.1; XP_003996654.3	ubiquitin specific peptidase 32	5331.633777	1.123323484	2.17848244	0.00152344	0.018182404
CE1H17orf64	.	101089056	protein_coding	XP_003996655.1; XP_019673130.1	chromosome E1 C17orf64 homolog	499.9878186	4.331216203	20.12917589	2.12E-12	4.34E-10
TBX2	.	101090562	protein_coding	XP_023100352.1	T-box 2	232.3277337	-1.458080722	-2.747426187	0.003740886	0.035353042
LOC109494304	.	109494304	lncRNA	.	uncharacterized LOC109494304	336.0289641	3.702660192	13.02002391	1.36E-08	1.27E-06
LOC109494311	.	109494311	lncRNA	.	uncharacterized LOC109494311	451.6280643	2.515128372	5.716485193	0.000486302	0.007548788
COIL	.	101101013	protein_coding	XP_006940232.1; XP_003996700.1	coilin	10130.34139	2.059527665	4.168498063	3.13E-06	0.000133482
CE1H17orf67	.	101101518	protein_coding	XP_006940235.1; XP_006940234.1; XP_003996702.1; XP_023100474.1	chromosome E1 C17orf67 homolog	1226.736756	2.495891992	5.640769529	5.92E-07	3.28E-05
TMEM100	.	101080590	protein_coding	XP_019673207.1; XP_019673208.1; XP_003996704.1	transmembrane protein 100	126.3541004	-1.493031403	-2.814798019	0.005785467	0.048093029
KIF2B	.	101087183	protein_coding	XP_003996728.2	kinesin family member 2B	6123.049669	7.715066712	210.1195678	1.68E-28	2.75E-25
SPATA20	.	101090155	protein_coding	XP_011287493.1; XP_023099957.1; XP_023099958.1; XP_023099959.1	spermatogenesis associated 20	7081.069936	2.253481711	4.768322161	2.05E-08	1.78E-06
RSAD1	.	101090405	protein_coding	XP_011287492.2; XP_003996740.2	radical S-adenosyl methionine domain containing 1	447.9796275	-1.399787563	-2.638627254	0.001389085	0.016892098
ACSF2	.	101090661	protein_coding	XP_019673259.1; XP_003996741.1	acyl-CoA synthetase family member 2	573.984261	-2.96103198	-7.786807598	1.72E-06	7.96E-05
CHAD	.	111557728	protein_coding	XP_023099282.1; XP_023099283.1	chondroadherin	105.7958741	-1.574057938	-2.97741008	2.14E-10	3.13E-08
TAC4	.	102899881	protein_coding	XP_006940278.1; XP_011287489.1	tachykinin 4 (hemokinin)	246.9904417	-3.417019268	-10.68132908	3.27E-05	0.000861236
KAT7	.	101093559	protein_coding	XP_019673276.1; XP_003996754.1; XP_003996755.1	lysine acetyltransferase 7	2011.168536	1.105172388	2.151245818	0.001402099	0.017027381
CALCOCO2	.	101097685	protein_coding	XP_019673305.2; XP_023099276.1; XP_023099275.1; XP_003996773.2; XP_006940295.2	calcium binding and coiled-coil domain 2	5818.058971	1.007756129	2.010781233	5.97E-06	0.000220541
TTLL6	.	101081093	protein_coding	XP_023099647.1	tubulin tyrosine ligase like 6	1793.555571	2.133779204	4.388656041	0.000413886	0.006647364
LRRC46	.	101097359	protein_coding	XP_006940329.1; XP_003996855.1	leucine rich repeat containing 46	3709.647517	2.335551536	5.047438882	4.27E-05	0.001069784
PIP4K2B	.	101100097	protein_coding	XP_019673361.1; XP_019673362.1; XP_019673360.2	phosphatidylinositol-5-phosphate 4-kinase type 2 beta	1957.854234	-1.000149845	-2.00020774	0.000261319	0.004700095
NEUROD2	.	109494359	protein_coding	XP_023099860.1	neuronal differentiation 2	113.8588938	2.299506902	4.922894774	6.81E-06	0.000245777
ERBB2	erb2,HER2	751824	protein_coding	XP_006940310.2; NP_001041628.1	erb-b2 receptor tyrosine kinase 2	800.8715719	-2.457326066	-5.491978835	0.000365973	0.006056542
GRB7	.	101092408	protein_coding	XP_019673381.1; XP_019673380.1	growth factor receptor bound protein 7	120.6294621	-2.815361552	-7.03895641	0.006110013	0.049961276
DHX58	.	101094463	protein_coding	XP_006940418.2	DExH-box helicase 58	404.6638859	-1.17359736	-2.255734637	0.002530545	0.026592116
KCNH4	.	101095210	protein_coding	XP_019673458.2; XP_019673459.2	potassium voltage-gated channel subfamily H member 4	145.4610013	-2.1570121	-4.459902279	6.35E-07	3.45E-05
PSMC3IP	.	101098417	protein_coding	XP_003996944.1	PSMC3 interacting protein	1005.432772	1.140178594	2.204083062	0.0038391	0.036091945
PTGES3L	.	102901190	protein_coding	XP_006940442.1; XP_019673489.1; XP_019673488.1; XP_006940443.1	prostaglandin E synthase 3 like	407.3974846	1.023661064	2.033071656	0.004574615	0.040693841
NAGS	.	101097029	protein_coding	XP_011287574.2	N-acetylglutamate synthase	138.8039473	2.029805932	4.083499163	1.66E-06	7.81E-05
G6PC3	.	101097770	protein_coding	XP_019673528.1; XP_003997023.1	glucose-6-phosphatase catalytic subunit 3	2221.017942	1.059858023	2.084726352	0.001688465	0.019670022
FZD2	.	101085253	protein_coding	XP_011287572.2	frizzled class receptor 2	118.5787092	-1.067405185	-2.095660745	0.003657592	0.034693221
CCDC103	.	101081684	protein_coding	XP_019673562.1; XP_019673563.1; XP_006940487.1; XP_006940489.1; XP_003997043.1; XP_006940488.1; XP_019673564.1	coiled-coil domain containing 103	661.7262544	1.437938793	2.709335007	8.99E-05	0.002021281
SPATA32	.	101087283	protein_coding	XP_011287532.1; XP_023100294.1; XP_023100295.1	spermatogenesis associated 32	1674.97164	4.897287964	29.80098197	5.53E-21	3.83E-18
MYL4	.	100316866	protein_coding	XP_003997083.1; XP_006940525.1; XP_011287583.1; XP_023100264.1; XP_006940527.1; XP_006940526.1	myosin light chain 4	1026.963848	1.613828166	3.060628979	0.005099671	0.043953265
LOC102899173	.	102899173	protein_coding	XP_006940535.1; XP_019673604.2; XP_023100522.1; XP_023100516.1; XP_023100515.1; XP_023100505.1; XP_023100511.1; XP_023100504.1; XP_023100507.1; XP_023100512.1; XP_023100509.1; XP_023100514.1; XP_023100508.1; XP_023100518.1; XP_023100510.1; XP_023100517.1; XP_023100506.1; XP_023100513.1; XP_023100519.1; XP_019673603.2; XP_023100523.1; XP_023100521.1; XP_023100520.1; XP_023100524.1	EF-hand calcium-binding domain-containing protein 3	2890.969842	1.755304852	3.375976478	0.000425808	0.006806533
Mar-10	.	101082356	protein_coding	XP_019673623.1; XP_019673624.1; XP_019673628.1; XP_019673626.1; XP_019673622.1; XP_019673630.1; XP_019673625.1; XP_006940539.1; XP_006940540.1; XP_019673627.1; XP_019673629.1; XP_019673620.1; XP_011287591.1; XP_019673621.1	membrane associated ring-CH-type finger 10	4014.027584	3.715334046	13.13490669	4.15E-05	0.001045485
LOC101093813	.	101093813	protein_coding	XP_023100346.1; XP_023100345.1	cytochrome b561	1713.889243	1.013847999	2.019289833	1.00E-05	0.000333301
ACE	.	101094061	protein_coding	XP_023100344.1; XP_023100343.1	angiotensin I converting enzyme	6844.026483	1.860067129	3.630245534	4.94E-06	0.000189042
STRADA	.	101095531	protein_coding	XP_023100106.1; XP_011287606.1; XP_003997098.1; XP_019673656.1; XP_019673662.1; XP_011287608.1; XP_019673663.1; XP_023100110.1; XP_023100103.1; XP_023100107.1; XP_023100105.1; XP_023100108.1; XP_023100109.1; XP_023100104.1	STE20-related kinase adaptor alpha	4025.25517	1.36659894	2.578619561	5.49E-06	0.00020596
LOC109494412	.	109494412	lncRNA	.	uncharacterized LOC109494412	36.79051816	-2.018355298	-4.051216815	0.000275188	0.004895786
TEX2	.	101099161	protein_coding	XP_006940557.1; XP_019673668.1; XP_006940556.1; XP_023100274.1; XP_023100272.1; XP_023100270.1; XP_023100271.1; XP_023100273.1	testis expressed 2	14422.85881	1.727068673	3.310544844	6.46E-08	4.85E-06
FAM104A	.	101091486	protein_coding	XP_003997165.1; XP_003997164.1; XP_023099598.1; XP_019673750.1	family with sequence similarity 104 member A	3077.842505	2.052498734	4.148238187	1.31E-11	2.35E-09
CDR2L	.	101092970	protein_coding	XP_023099730.1	cerebellar degeneration related protein 2 like	345.0084948	-1.804387951	-3.492809479	1.06E-05	0.000348749
SMIM6	.	102900830	protein_coding	XP_006940651.1; XP_019673813.1; XP_019673815.1; XP_019673816.1; XP_019673814.1	small integral membrane protein 6	586.6145889	3.344949813	10.16085439	4.23E-11	6.99E-09
WBP2	.	101081588	protein_coding	XP_003997212.1; XP_019673823.1; XP_006940658.1	WW domain binding protein 2	8119.141202	1.443732974	2.720238174	3.10E-11	5.17E-09
FOXJ1	.	101084404	protein_coding	XP_003997225.1	forkhead box J1	179.0842041	2.276802089	4.846025812	7.37E-06	0.000259986
QRICH2	.	101097437	protein_coding	XP_023099800.1	glutamine rich 2	8081.145063	2.121945099	4.352804121	0.000238871	0.004374937
TNRC6C	.	101100852	protein_coding	XP_023099893.1; XP_019673885.2; XP_023099892.1; XP_023099891.1	trinucleotide repeat containing 6C	6424.038082	1.122874861	2.17780512	0.000275994	0.004905283
LOC101081589	.	101081589	protein_coding	XP_023099896.1	probable low-specificity L-threonine aldolase 2	135.1974421	-1.330152425	-2.514292377	0.002113366	0.023153246
C1QTNF1	.	101084329	protein_coding	XP_011287721.3; XP_023099963.1; XP_023099962.1	C1q and TNF related 1	1247.933964	-1.215812498	-2.322715569	0.000584003	0.00875616
TBC1D16	.	101093976	protein_coding	XP_023100027.1	TBC1 domain family member 16	654.0890427	-1.122584107	-2.177366261	0.000157556	0.003159243
CCDC40	.	101094222	protein_coding	XP_023100025.1; XP_019673908.2; XP_023100026.1	coiled-coil domain containing 40	1801.334092	3.27699202	9.693327666	1.76E-05	0.000523181
LOC102899728	.	102899728	lncRNA	.	uncharacterized LOC102899728	61.42968168	2.174047224	4.512876267	2.69E-05	0.000735245
LOC105261201	.	105261201	lncRNA	.	uncharacterized LOC105261201	212.6443957	2.17515724	4.516349832	1.47E-05	0.000445882
LOC105260083	.	105260083	protein_coding	XP_023105467.1	leucine-rich repeat-containing protein 37A2-like	4468.442337	1.085040934	2.121435674	0.003121521	0.031046385
ZNF324	.	101088966	protein_coding	XP_023101526.1; XP_023101528.1; XP_023101527.1	zinc finger protein 324	1002.952939	1.218862538	2.327631279	0.003608865	0.034339479
LOC102901032	.	102901032	protein_coding	XP_023101623.1	translation initiation factor IF-2-like	42.43470838	1.591065918	3.012718584	0.004180673	0.038371117
ZNF671	.	101090976	protein_coding	XP_023101016.1; XP_019674548.2; XP_023101015.1; XP_023101017.1	zinc finger protein 671	219.9519825	-1.475897601	-2.781566508	1.21E-05	0.000384115
LOC109494707	.	109494707	lncRNA	.	uncharacterized LOC109494707	22.72757808	1.543406935	2.914820283	0.004001736	0.037194063
LOC102900381	.	102900381	lncRNA	.	uncharacterized LOC102900381	342.6278622	1.523280941	2.874440049	1.11E-05	0.000358978
SHISA7	.	101090307	protein_coding	XP_023101956.1	shisa family member 7	89.58888936	1.36940454	2.583639066	0.004340656	0.03932997
FAM71E2	.	101090815	protein_coding	XP_023101759.1; XP_023101761.1; XP_019674673.2	family with sequence similarity 71 member E2	1666.425527	5.61418839	48.98229241	7.16E-16	2.44E-13
LOC101085590	.	101085590	pseudogene	.	.	38.3319026	-5.43708391	-43.32368066	3.35E-05	0.000876788
TNNI3	.	493744	protein_coding	NP_001009237.1; XP_006940904.1; XP_019674678.2; XP_023100605.1; XP_023100604.1	troponin I3, cardiac type	1361.86957	1.009196484	2.012789755	9.29E-05	0.002076339
TNNT1	.	101086360	protein_coding	XP_006940906.1; XP_006940905.1	troponin T1, slow skeletal type	782.3412061	1.373702942	2.591348304	0.000338417	0.005721341
CDC42EP5	.	111558117	protein_coding	XP_023101819.1; XP_023101820.1; XP_023101818.1; XP_023101817.1	CDC42 effector protein 5	109.2970395	-1.117682254	-2.169980765	0.001713688	0.019810195
LOC101089973	.	101089973	pseudogene	.	.	128.1848533	2.003477431	4.009653116	0.000296456	0.005138437
LOC101088445	.	101088445	protein_coding	XP_019674742.2; XP_023100732.1	zinc finger protein 883-like	119.0252979	2.033862608	4.094997606	8.58E-05	0.00195008
LOC109494590	.	109494590	lncRNA	.	uncharacterized LOC109494590	105.2537141	1.805105074	3.494546087	0.000218695	0.004097015
LOC102901463	.	102901463	lncRNA	.	uncharacterized LOC102901463	81.951605	1.865926673	3.645019854	0.000861298	0.01173266
VSIG10L	.	101095213	protein_coding	XP_023100881.1	V-set and immunoglobulin domain containing 10 like	36.48450521	-1.325432111	-2.506079377	0.004628403	0.04104974
IGLON5	.	101095454	protein_coding	XP_023100882.1	IgLON family member 5	450.0873176	-2.368533122	-5.16415793	0.000984159	0.013003315
LOC101095701	.	101095701	protein_coding	XP_019674181.2; XP_006940990.3; XP_019674182.2	SIGLEC family-like protein 1	278.0413562	1.446955559	2.726321232	0.000271881	0.004858364
FAM71E1	.	101092411	protein_coding	XP_006941015.1; XP_019674203.1	family with sequence similarity 71 member E1	1199.393748	2.394805246	5.259061056	3.36E-08	2.73E-06
TSKS	.	101094716	protein_coding	XP_006941044.3; XP_006941043.3; XP_003997546.3; XP_006941042.3; XP_006941045.1; XP_006941047.1; XP_006941048.1; XP_003997547.3; XP_006941046.1	testis specific serine kinase substrate	3882.911911	3.569589256	11.87280783	9.42E-09	9.33E-07
CPT1C	.	101095144	protein_coding	XP_019674758.2; XP_019674759.2; XP_011287989.2; XP_019674760.2; XP_019674761.2	carnitine palmitoyltransferase 1C	448.0782682	1.163728118	2.240356183	0.001090274	0.014105468
TEAD2	.	101098180	protein_coding	XP_003997562.1; XP_023101958.1; XP_006941070.1	TEA domain transcription factor 2	613.4458056	-1.546314941	-2.920701542	0.000597428	0.008920332
LOC109494736	.	109494736	lncRNA	.	uncharacterized LOC109494736	57.44029503	-1.418828991	-2.673684049	0.000355868	0.005938699
TULP2	.	101084331	protein_coding	XP_019674812.1; XP_006941083.1; XP_006941082.1; XP_006941081.1; XP_006941084.1	tubby like protein 2	2793.601519	3.032473928	8.182115641	1.35E-13	3.17E-11
CCDC114	.	101094555	protein_coding	XP_023100952.1; XP_023100951.1; XP_023100953.1	coiled-coil domain containing 114	1731.28442	2.121229286	4.350644952	0.000780776	0.010865745
PTGIR	.	101100609	protein_coding	XP_006941150.2	prostaglandin I2 receptor	19.00772248	-2.17495403	-4.515713727	0.001259029	0.015589864
CCDC8	.	101100854	protein_coding	XP_003997713.2	coiled-coil domain containing 8	289.8114226	-1.318397504	-2.493889432	0.001861434	0.021125162
LOC111558108	.	111558108	pseudogene	.	.	107.2085981	1.13892252	2.202164925	0.004572855	0.040693841
ZNF296	.	101085255	protein_coding	XP_011288111.1	zinc finger protein 296	881.6639317	2.936225522	7.654061654	5.40E-06	0.000203717
SMG9	.	101090729	protein_coding	XP_023101808.1; XP_023101806.1; XP_023101807.1; XP_023101809.1; XP_006941238.1; XP_006941235.1	SMG9, nonsense mediated mRNA decay factor	5312.080208	1.299333982	2.461152378	0.001723606	0.019909826
ZNF574	.	101084668	protein_coding	XP_023101704.1; XP_023101705.1; XP_023101702.1; XP_023101698.1; XP_023101701.1; XP_023101699.1; XP_023101703.1; XP_023101706.1; XP_023101697.1	zinc finger protein 574	4294.089401	1.387498974	2.616247402	0.000555083	0.008385336
LIPE	.	751818	protein_coding	XP_023101613.1; XP_023101614.1; XP_019674468.2; XP_023101612.1; XP_023101610.1; XP_023101609.1	lipase E, hormone sensitive type	5969.615876	1.965201871	3.904673371	1.43E-05	0.000434934
LOC101087438	.	101087438	protein_coding	XP_023101103.1; XP_006941297.1	cytochrome P450 2F5	355.423891	4.338300279	20.22825939	6.97E-15	1.96E-12
PRX	.	101093226	protein_coding	XP_011288189.1; XP_003997845.2; XP_019675076.1; XP_019675077.1	periaxin	456.0852641	1.27743814	2.424081391	0.000129577	0.002679558
SELENOV	.	101090979	protein_coding	XP_011288183.3	selenoprotein V	1741.669632	2.481982037	5.586644572	3.59E-07	2.19E-05
RYR1	.	101094224	protein_coding	XP_023101276.1	ryanodine receptor 1	1657.279215	1.099293533	2.142497518	0.000918085	0.012347561
CATSPERG	.	101095704	protein_coding	XP_023100871.1; XP_023100869.1; XP_023100870.1; XP_023100865.1; XP_023100864.1; XP_023100866.1; XP_023100867.1; XP_023100862.1; XP_023100860.1; XP_023100863.1; XP_023100857.1; XP_023100858.1; XP_023100868.1; XP_023100854.1; XP_023100856.1; XP_023100859.1; XP_023100861.1	cation channel sperm associated auxiliary subunit gamma	5458.923677	2.470186989	5.541156019	0.001362796	0.016639775
WDR87	.	101096937	protein_coding	XP_023100828.1	WD repeat domain 87	2570.073148	1.884962396	3.693432972	0.001642397	0.019320682
WDR62	.	101096774	protein_coding	XP_006941500.1; XP_011288335.1; XP_019674233.1	WD repeat domain 62	6223.686744	2.024291532	4.067920632	0.00028591	0.00501232
LOC109494605	.	109494605	protein_coding	XP_019674353.2	IgGFc-binding protein-like	115.9515859	-1.276609489	-2.422689454	0.002078841	0.022844438
ARHGAP33	.	101101274	protein_coding	XP_023101182.1	Rho GTPase activating protein 33	4448.525883	1.198300734	2.294692333	0.001947571	0.021854994
LIN37	.	101081687	protein_coding	XP_003997959.1; XP_011288322.1	lin-37 DREAM MuvB core complex component	1631.011593	1.127726604	2.185141347	1.03E-05	0.000341067
LOC109494619	.	109494619	lncRNA	.	uncharacterized LOC109494619	37.0009198	2.714888262	6.565424351	0.000342526	0.005769158
UPK1A	.	101099514	protein_coding	XP_023101258.1	uroplakin 1A	64.50342128	1.295973493	2.455426254	0.003081191	0.030774964
ETV2	.	101087889	protein_coding	XP_006941470.1; XP_023101251.1	ETS variant 2	2178.513528	3.352834964	10.21654129	4.80E-12	9.00E-10
ATP4A	.	101100771	protein_coding	XP_023101187.1; XP_023101188.1; XP_023101189.1	ATPase H+/K+ transporting alpha subunit	576.737708	2.094112581	4.269634522	1.41E-08	1.31E-06
GAPDHS	.	101099515	protein_coding	XP_023101249.1	glyceraldehyde-3-phosphate dehydrogenase, spermatogenic	5333.418636	5.30841489	39.62708361	1.63E-19	9.49E-17
LOC101088130	.	101088130	protein_coding	XP_003997986.4	protein FAM187B	1748.592683	3.599138052	12.11849009	2.58E-11	4.35E-09
WDR88	.	101083638	protein_coding	XP_011288285.1; XP_003998043.1	WD repeat domain 88	830.5182181	4.767129484	27.23008318	1.08E-17	4.66E-15
LOC101092222	.	101092222	lncRNA	.	uncharacterized LOC101092222	36.21027463	2.217555527	4.651047027	0.000747677	0.010576638
ABCC12	.	101089410	protein_coding	XP_019675251.2; XP_019675257.2; XP_019675254.1; XP_006941550.2; XP_023101113.1	ATP binding cassette subfamily C member 12	1559.014127	3.292595295	9.798733529	0.003777909	0.03564685
PAPD5	.	101096123	protein_coding	XP_023100675.1; XP_023100676.1; XP_023100674.1	poly(A) RNA polymerase D5, non-canonical	1376.566298	1.224367455	2.336529829	0.001157991	0.014664222
LOC109494857	.	109494857	lncRNA	.	uncharacterized LOC109494857	95.18565838	2.661499518	6.326903178	8.99E-07	4.68E-05
LOC102900068	.	102900068	lncRNA	.	uncharacterized LOC102900068	1180.233352	1.680377744	3.205118603	0.004583659	0.040753182
DOK4	.	101085765	protein_coding	XP_019675343.1; XP_003998123.1; XP_023100707.1; XP_023100706.1	docking protein 4	427.7984006	-2.019007643	-4.053049074	0.000576125	0.008645231
ADGRG3	.	101092317	protein_coding	XP_019675356.1; XP_023101294.1; XP_023101295.1	adhesion G protein-coupled receptor G3	206.4889415	-5.730073376	-53.07915048	1.98E-05	0.000569956
KATNB1	.	101086522	protein_coding	XP_003998126.1; XP_006941608.1	katanin regulatory subunit B1	2386.790855	1.336356731	2.525128368	2.52E-07	1.60E-05
LOC111558022	.	111558022	lncRNA	.	uncharacterized LOC111558022	109.8473768	2.024779737	4.069297443	0.000112548	0.002414694
TRADD	.	101097773	protein_coding	XP_019675453.1; XP_019675454.1; XP_003998167.1; XP_019675452.1	TNFRSF1A associated via death domain	1595.902125	1.432220177	2.698616886	2.90E-05	0.000780115
LRRC36	.	101089312	protein_coding	XP_006941675.1; XP_006941674.1; XP_006941673.1; XP_003998216.1	leucine rich repeat containing 36	1524.847238	1.709314724	3.270054598	0.000292987	0.005092865
TSNAXIP1	.	101080674	protein_coding	XP_023101075.1; XP_023101077.1; XP_023101078.1; XP_023101079.1; XP_023101076.1	translin associated factor X interacting protein 1	1172.957395	1.705171486	3.260676886	0.000110809	0.002388753
CENPT	.	101080929	protein_coding	XP_006941690.1	centromere protein T	1889.349798	1.770469236	3.411649025	2.65E-05	0.000724499
PDF	.	101082868	protein_coding	XP_006941776.3	peptide deformylase, mitochondrial	638.1694086	1.438546808	2.710477081	6.06E-06	0.000222731
HYDIN	.	101093658	protein_coding	XP_023101911.1; XP_023101912.1; XP_023101913.1; XP_023101914.1; XP_023101917.1; XP_023101916.1; XP_023101915.1	HYDIN, axonemal central pair apparatus protein	2430.369355	2.005679176	4.015777053	2.14E-08	1.84E-06
COG4	.	101086615	protein_coding	XP_003998281.1	component of oligomeric golgi complex 4	3654.494515	1.010847237	2.015094137	0.000527727	0.008053092
ST3GAL2	.	101087029	protein_coding	XP_003998283.1; XP_023100664.1	ST3 beta-galactoside alpha-2,3-sialyltransferase 2	467.2516122	-1.676625698	-3.196793818	0.000284907	0.00501232
DYNLRB2	.	101083561	protein_coding	XP_019674394.1; XP_006941817.1	dynein light chain roadblock-type 2	1427.83197	2.112957283	4.325770971	7.37E-05	0.001710388
CE2H16orf46	.	101101355	protein_coding	XP_006941828.2; XP_006941824.2; XP_003998338.2; XP_006941826.2; XP_011288565.2; XP_019675677.2; XP_006941825.2; XP_019675678.2; XP_006941827.2; XP_019675675.2	chromosome E2 C16orf46 homolog	1608.215425	1.556866391	2.942141005	0.002014013	0.022324715
LOC109494961	.	109494961	lncRNA	.	uncharacterized LOC109494961	229.4432264	-1.306521985	-2.473445283	0.002366624	0.025372575
OSGIN1	.	101086865	protein_coding	XP_023101494.1; XP_006941832.1; XP_019675693.1; XP_011288570.1; XP_019675691.1; XP_019675692.1	oxidative stress induced growth inhibitor 1	1870.221662	2.350396656	5.099644418	1.31E-05	0.000410336
DNAAF1	.	101087891	protein_coding	XP_019675698.1; XP_019675699.1; XP_011288603.2	dynein axonemal assembly factor 1	7129.71383	2.878827028	7.355518428	0.001442847	0.017451676
CE2H16orf95	.	105261281	protein_coding	XP_023101153.1	chromosome E2 C16orf95 homolog	181.5148498	1.445776503	2.72409403	0.004878407	0.042555008
LOC111558064	.	111558064	lncRNA	.	uncharacterized LOC111558064	132.6794293	1.373949242	2.591790743	0.003989815	0.037121553
SPIRE2	.	101081690	protein_coding	XP_023100908.1; XP_023100907.1; XP_023100906.1	spire type actin nucleation factor 2	1290.191226	1.197223861	2.292980143	2.18E-05	0.000617861
LOC101083987	.	101083987	protein_coding	XP_019675775.1	uncharacterized LOC101083987	489.8846394	1.910821154	3.760230637	2.08E-05	0.000594206
LOC102902183	.	102902183	pseudogene	.	.	173.1079357	-1.274651576	-2.4194038	0.00362968	0.034464748
IQCE	.	101092814	protein_coding	XP_023102664.1	IQ motif containing E	2603.322737	1.363200662	2.572552755	9.40E-05	0.002096495
PAPOLB	.	102902484	protein_coding	XP_011288736.2	poly(A) polymerase beta	3891.419613	2.56912934	5.934511751	0.000106386	0.002312778
SLC29A4	.	101095537	protein_coding	XP_023102590.1; XP_023102589.1; XP_023102588.1; XP_023102591.1	solute carrier family 29 member 4	189.8756571	-1.00664902	-2.009238773	0.000152258	0.003062899
LOC101097033	.	101097033	protein_coding	XP_023102368.1; XP_023102367.1; XP_023102366.1; XP_023102369.1	radial spoke head 10 homolog B	2976.546736	2.75365388	6.744230667	1.03E-07	7.25E-06
TMEM130	.	101094972	protein_coding	XP_023102345.1; XP_003998549.3; XP_023102347.1	transmembrane protein 130	2154.22061	2.296799048	4.913663452	3.39E-06	0.000141191
LOC102901870	.	102901870	lncRNA	.	uncharacterized LOC102901870	214.3244647	2.122304459	4.353888494	0.000366823	0.006065024
FAM200A	.	102901625	protein_coding	XP_019676007.1	family with sequence similarity 200 member A	222.6443928	-1.081884997	-2.116800044	0.000409967	0.006614526
CE3H7orf43	.	101098674	protein_coding	XP_019676049.1; XP_011288702.2	chromosome E3 C7orf43 homolog	4652.791026	1.161003498	2.236129124	7.23E-06	0.000256605
MEPCE	.	101090162	protein_coding	XP_003998528.1	methylphosphate capping enzyme	7740.189173	1.093926537	2.134541981	1.38E-05	0.000422893
FBXO24	.	101091580	protein_coding	XP_006942051.1; XP_019676065.1; XP_019676067.1; XP_023102617.1; XP_019676066.1; XP_006942049.1	F-box protein 24	1964.587652	2.052025432	4.146877504	1.00E-06	5.08E-05
IFT22	.	101089916	protein_coding	XP_023102663.1; XP_023102660.1; XP_023102661.1; XP_023102662.1	intraflagellar transport 22	2419.637785	1.279323414	2.427251184	0.001555292	0.018489095
STYXL1	.	101085090	protein_coding	XP_023102517.1; XP_023102518.1; XP_003998591.1; XP_006942089.1; XP_006942088.1	serine/threonine/tyrosine interacting like 1	1030.10279	1.838411707	3.576161046	1.26E-05	0.000395923
HIP1	.	101091918	protein_coding	XP_019676125.1; XP_023102424.1	huntingtin interacting protein 1	7574.741744	1.318909971	2.494775456	0.002423447	0.025767172
CLDN4	.	101093412	protein_coding	XP_006942120.1	claudin 4	16.58021897	2.127557299	4.369769857	0.00151965	0.018159909
LOC109495172	.	109495172	lncRNA	.	uncharacterized LOC109495172	35.8468315	1.714500573	3.281830145	0.001176401	0.014846708
NUPR2	.	101080676	protein_coding	XP_006942150.1	nuclear protein 2, transcriptional regulator	1374.130418	1.174908542	2.257785676	0.000645548	0.009450913
ZNF713	.	101082966	protein_coding	XP_019676204.1; XP_019676203.1; XP_023102200.1; XP_019676199.1; XP_019676201.1	zinc finger protein 713	887.5468595	1.353198489	2.554778987	0.001479623	0.017824712
LOC101088449	.	101088449	protein_coding	XP_003998682.1	apoptosis-associated speck-like protein containing a CARD	544.7825933	-1.807130463	-3.499455501	0.004419643	0.039785684
ZNF646	.	101090069	protein_coding	XP_003998689.1; XP_023102636.1	zinc finger protein 646	9518.946654	1.93213372	3.816191901	1.43E-06	6.91E-05
PHKG2	.	101092572	protein_coding	XP_006942201.1; XP_003998699.1; XP_019676232.1	phosphorylase kinase catalytic subunit gamma 2	11696.33659	1.631093733	3.097477351	1.95E-06	8.93E-05
LOC111558260	.	111558260	lncRNA	.	uncharacterized LOC111558260	315.0312198	3.061868398	8.350533654	1.99E-05	0.000572023
LOC111558261	.	111558261	lncRNA	.	uncharacterized LOC111558261	588.7956661	2.796647525	6.948239702	6.35E-05	0.001489569
LOC102901594	.	102901594	protein_coding	XP_006942224.1; XP_023102309.1; XP_023102310.1; XP_006942225.1	putative protein T-ENOL	1153.85484	3.795446871	13.88491914	3.87E-20	2.41E-17
SGF29	.	101089165	protein_coding	XP_006942261.1; XP_006942260.1	SAGA complex associated factor 29	2720.801559	1.333642537	2.52038222	2.14E-06	9.61E-05
ATXN2L	.	101094314	protein_coding	XP_023102852.1; XP_023102851.1; XP_023102855.1; XP_023102854.1; XP_023102857.1; XP_006942286.2; XP_023102865.1; XP_023102866.1; XP_023102863.1; XP_023102853.1; XP_023102862.1; XP_023102858.1; XP_023102859.1; XP_023102864.1; XP_023102856.1; XP_023102861.1; XP_023102860.1	ataxin 2 like	14785.31627	1.282798324	2.433104568	1.90E-05	0.000552845
SLC5A11	.	101097034	protein_coding	XP_023102330.1; XP_023102328.1; XP_019676335.1; XP_003998804.1	solute carrier family 5 member 11	696.3601577	2.703380144	6.513261473	0.000265453	0.004762605
CHP2	.	101089230	protein_coding	XP_023102474.1	calcineurin like EF-hand protein 2	214.2351427	1.829643897	3.554493255	0.000892795	0.012088622
LOC111558252	.	111558252	lncRNA	.	uncharacterized LOC111558252	73.41367283	2.437358261	5.416490012	1.82E-06	8.35E-05
ERN2	.	101089482	protein_coding	XP_019676354.1	endoplasmic reticulum to nucleus signaling 2	254.260147	1.971504773	3.921769577	0.004534153	0.040432706
LOC111558262	.	111558262	lncRNA	.	uncharacterized LOC111558262	144.951787	1.467792384	2.765983181	1.21E-05	0.000382407
LOC102899571	.	102899571	protein_coding	XP_023102512.1; XP_006942298.1	transmembrane protein 180-like	610.2271758	2.76955026	6.818953088	0.000359077	0.005975327
CDR2	.	101091243	protein_coding	XP_023102511.1; XP_011288936.2	cerebellar degeneration related protein 2	7802.862047	1.992655659	3.979688905	0.00028713	0.005028826
VWA3A	.	101091746	protein_coding	XP_023102062.1	von Willebrand factor A domain containing 3A	2054.574952	3.548153325	11.69770272	6.64E-10	8.25E-08
PDZD9	.	101092225	protein_coding	XP_019676374.1	PDZ domain containing 9	1077.429092	3.389596382	10.48021481	6.22E-08	4.73E-06
TMEM159	.	101081270	protein_coding	XP_006942303.1; XP_019676397.1; XP_019676396.1; XP_023102809.1; XP_023102810.1	transmembrane protein 159	4473.032669	1.603866391	3.039568202	0.004484583	0.040089862
LOC102901082	.	102901082	protein_coding	XP_023102685.1; XP_023102683.1; XP_023102686.1; XP_023102684.1; XP_023102682.1	transport and Golgi organization protein 1 homolog	688.9931641	4.683616515	25.69857601	5.40E-20	3.24E-17
IQCK	.	101093484	protein_coding	XP_019676456.1; XP_006942325.1; XP_006942327.1; XP_019676458.1; XP_006942326.1; XP_019676457.1	IQ motif containing K	1016.178437	1.874072831	3.665659627	9.70E-06	0.000325668
CCP110	.	101085425	protein_coding	XP_011288894.1; XP_019676460.1; XP_003998845.3; XP_019676461.1; XP_019676462.1; XP_011288896.1; XP_011288895.1	centriolar coiled-coil protein 110	6934.486836	1.088322892	2.126267178	0.00238581	0.025502415
TMC5	.	101093981	protein_coding	XP_023102489.1; XP_019676466.1; XP_006942332.1	transmembrane channel like 5	899.3267572	2.732821182	6.647542897	1.50E-10	2.29E-08
ABCC6	.	101101022	protein_coding	XP_011288887.2	ATP binding cassette subfamily C member 6	200.6475861	-1.289453261	-2.444354042	0.001518093	0.018159909
LOC102901380	.	102901380	protein_coding	XP_011288881.2	proline-rich protein 36	725.7139859	1.665917426	3.173153749	5.69E-07	3.16E-05
LOC102901173	.	102901173	lncRNA	.	uncharacterized LOC102901173	176.6445038	2.023574002	4.065897939	0.001760821	0.020199568
LOC111558275	.	111558275	lncRNA	.	uncharacterized LOC111558275	160.0706359	2.007078197	4.019673151	3.17E-06	0.00013466
TEKT5	.	101085339	protein_coding	XP_003998918.1	tektin 5	778.4868112	4.380585165	20.8299167	1.16E-14	3.16E-12
CARHSP1	.	101088539	protein_coding	XP_019676535.1; XP_023102872.1; XP_019676533.1; XP_019676534.1; XP_006942399.1	calcium regulated heat stable protein 1	2025.464209	1.026477157	2.037044021	0.005659469	0.047241755
CE3H16orf89	.	101091747	protein_coding	XP_003999027.2; XP_006942419.2	chromosome E3 C16orf89 homolog	226.218223	-1.637009713	-3.110205083	3.35E-08	2.73E-06
UBN1	.	101092226	protein_coding	XP_011288945.2; XP_011288946.1	ubinuclein 1	12268.26469	1.640064607	3.116797892	0.000246361	0.004489303
ROGDI	.	101092227	protein_coding	XP_023102390.1	rogdi homolog	1305.714202	1.165501608	2.243111923	0.000985831	0.013015851
CE3H16orf71	.	101092981	protein_coding	XP_023102104.1; XP_023102107.1; XP_023102103.1; XP_023102106.1; XP_023102105.1; XP_019676558.2	chromosome E3 C16orf71 homolog	3535.928731	2.208682015	4.62252786	0.000127772	0.00265208
CE3H16orf96	.	101093735	protein_coding	XP_019676576.2; XP_019676568.2; XP_003999035.4; XP_019676573.2; XP_019676566.2; XP_019676575.2; XP_023102220.1; XP_019676572.2; XP_019676569.2	chromosome E3 C16orf96 homolog	556.0569556	1.462268846	2.755413516	0.000221275	0.004141036
SLX4	.	101095218	protein_coding	XP_023102594.1	SLX4 structure-specific endonuclease subunit	3533.559628	1.029589	2.041442595	0.000118195	0.002500796
CE3H16orf90	.	101096941	protein_coding	XP_019676603.1; XP_019676604.1; XP_023102056.1; XP_023102057.1; XP_006942462.1; XP_003998965.1	chromosome E3 C16orf90 homolog	623.0545878	3.834573973	14.26664275	2.65E-13	5.96E-11
PKMYT1	.	101098425	protein_coding	XP_019676683.1; XP_019676680.1; XP_019676679.1; XP_011288966.2; XP_019676678.1; XP_019676682.1; XP_019676681.1; XP_023102719.1; XP_006942492.1	protein kinase, membrane associated tyrosine/threonine 1	1225.644639	1.852732592	3.611836513	0.003034232	0.030481012
LOC102901314	.	102901314	protein_coding	XP_023102356.1	uncharacterized LOC102901314	562.7249622	1.167844586	2.246757762	0.000170046	0.003338239
PRSS41	.	102900366	protein_coding	XP_023102734.1; XP_023102733.1; XP_023102731.1; XP_023102732.1	protease, serine 41	675.7835888	1.560235604	2.949019994	6.30E-09	6.51E-07
LOC101100434	.	101100434	protein_coding	XP_023102736.1; XP_023102735.1; XP_023102737.1	testisin	1072.410022	1.467032082	2.764525889	1.79E-06	8.25E-05
LOC102902382	.	102902382	lncRNA	.	uncharacterized LOC102902382	118.0249052	-1.525145018	-2.878156454	0.005563002	0.046717811
LOC102902485	.	102902485	protein_coding	XP_006942524.3	uncharacterized LOC102902485	15.26485195	-1.791038194	-3.460638378	0.00190991	0.02155316
SYNGR3	.	101083732	protein_coding	XP_023102490.1	synaptogyrin 3	147.9612406	-1.399490086	-2.638083239	5.22E-06	0.000197682
RNF151	.	101084506	protein_coding	XP_011289078.2; XP_019676755.1; XP_019676754.1	ring finger protein 151	1036.847497	2.47452212	5.557831592	1.50E-07	1.01E-05
CCDC154	.	101087545	protein_coding	XP_019676793.2	coiled-coil domain containing 154	670.3533997	2.771362025	6.827521843	6.26E-11	1.01E-08
LOC101086027	.	101086027	protein_coding	XP_003999006.1	tektin-4	1011.20165	3.831344899	14.23474653	8.00E-16	2.67E-13
LOC109495366	.	109495366	protein_coding	XP_019676821.1	uncharacterized LOC109495366	43.03182516	1.823704074	3.53988888	0.000701335	0.010092031
LOC101091073	.	101091073	protein_coding	XP_023102606.1; XP_023102607.1	mesothelin-like protein	35.00232046	-3.685527787	-12.86632193	0.00058607	0.008779851
HAGHL	.	101087543	protein_coding	XP_011289046.1; XP_019676843.1; XP_011289047.1; XP_019676842.1; XP_011289045.1	hydroxyacylglutathione hydrolase like	1260.904147	1.4846164	2.798427554	0.000127079	0.002647644
TMEM8A	.	101095788	protein_coding	XP_023102211.1; XP_023102210.1	transmembrane protein 8A	1880.487907	1.229600977	2.345021219	0.004477073	0.040062468
ARHGDIG	.	101096279	protein_coding	XP_023102781.1; XP_023102780.1	Rho GDP dissociation inhibitor gamma	110.976492	-1.132627414	-2.192576855	0.001055878	0.013759245
LOC109495488	.	109495488	lncRNA	.	uncharacterized LOC109495488	30.2172634	1.988505712	3.968257685	0.001298948	0.015979276
DNAH14	.	101084763	protein_coding	XP_023103767.1	dynein axonemal heavy chain 14	2364.207962	1.646379412	3.130470297	1.07E-05	0.000350822
LOC109495510	.	109495510	lncRNA	.	uncharacterized LOC109495510	51.98165523	-1.514815148	-2.857622109	0.003898389	0.036515993
LOC111558411	.	111558411	protein_coding	XP_023103771.1	collagen alpha-1(III) chain-like	19.18097964	-2.278467505	-4.851623188	0.000332197	0.005647977
TFB2M	.	101090578	protein_coding	XP_011289127.2; XP_023103667.1	transcription factor B2, mitochondrial	3562.287864	1.263679915	2.401074079	0.000166271	0.003287769
KIF26B	.	101090829	protein_coding	XP_023103263.1	kinesin family member 26B	1279.549666	1.452138602	2.73613346	3.64E-05	0.000939099
EFCAB2	.	101091334	protein_coding	XP_023103817.1; XP_023103818.1	EF-hand calcium binding domain 2	1130.948002	1.139285531	2.202719104	0.003988834	0.037121553
ADSS	.	101092076	protein_coding	XP_023103043.1; XP_023103042.1; XP_019677045.1	adenylosuccinate synthase	2826.046104	1.16260854	2.23861827	7.30E-06	0.000258434
SDCCAG8	.	101093072	protein_coding	XP_023103190.1; XP_019677057.2; XP_011289143.2; XP_023103185.1; XP_023103186.1; XP_023103187.1; XP_023103191.1; XP_023103192.1; XP_023103189.1; XP_023103193.1; XP_023103188.1; XP_019677064.2	serologically defined colon cancer antigen 8	845.8084966	1.464497954	2.759674195	8.78E-06	0.000298543
OPN3	.	101095542	protein_coding	XP_003999187.4	opsin 3	1367.301957	3.726946062	13.241054	1.63E-11	2.85E-09
GREM2	.	101096531	protein_coding	XP_006942709.1; XP_023103882.1; XP_019677097.1	gremlin 2, DAN family BMP antagonist	859.4359379	-1.881282772	-3.684024795	0.002252367	0.024447975
POU2F1	.	101098187	protein_coding	XP_023103506.1; XP_023103507.1; XP_023103508.1; XP_019677108.1	POU class 2 homeobox 1	479.6799694	1.170004084	2.250123338	0.000384444	0.006287165
ADCY10	.	101099099	protein_coding	XP_019677124.2; XP_019677118.2; XP_006942716.2; XP_019677117.2; XP_019677120.2; XP_019677123.2; XP_023102989.1; XP_019677119.2	adenylate cyclase 10	4544.753263	2.82525143	7.087375219	4.20E-05	0.001053292
NME7	.	101082117	protein_coding	XP_011289202.1; XP_019677135.1	NME/NM23 family member 7	1348.834135	1.115301815	2.16640326	0.000774924	0.010809353
CCDC181	.	101083315	protein_coding	XP_023103810.1; XP_023103811.1; XP_023103813.1; XP_023103812.1; XP_023103808.1; XP_023103809.1; XP_019677136.1; XP_019677137.1	coiled-coil domain containing 181	724.7629675	1.426039687	2.687080769	2.42E-05	0.000679571
MROH9	.	101088972	protein_coding	XP_019677153.1; XP_006942752.1	maestro heat like repeat family member 9	297.3346175	3.915240127	15.08706351	1.06E-15	3.44E-13
CF1H1orf105	.	101091246	protein_coding	XP_019677187.1; XP_019677182.2; XP_019677177.2; XP_023103685.1; XP_006942767.2; XP_019677185.1; XP_019677188.1; XP_019677184.2; XP_019677176.2; XP_023103684.1; XP_019677186.1	chromosome F1 C1orf105 homolog	230.0967978	2.205054816	4.61092058	3.13E-07	1.94E-05
SUCO	.	101091496	protein_coding	XP_019677170.1; XP_019677169.1; XP_011289185.1; XP_019677171.1	SUN domain containing ossification factor	8410.272647	1.209233799	2.312148082	0.001711156	0.019793618
SLC9C2	.	101092983	protein_coding	XP_019677194.1; XP_019677189.1; XP_019677190.1	solute carrier family 9 member C2 (putative)	499.1418846	2.493618032	5.631885614	0.00099873	0.013147639
ZBTB37	.	101093736	protein_coding	XP_019677207.1; XP_019677206.1; XP_019677205.1; XP_003999256.1	zinc finger and BTB domain containing 37	403.2632787	1.107342518	2.1544842	0.004365807	0.039478463
TEX35	.	101084159	protein_coding	XP_006942787.3; XP_011289323.2; XP_023103377.1; XP_019677253.1	testis expressed 35	1400.47505	3.338814331	10.11773415	1.59E-12	3.37E-10
RALGPS2	.	101101101	protein_coding	XP_023103417.1; XP_023103418.1; XP_023103413.1; XP_023103416.1; XP_023103415.1; XP_019677254.1; XP_023103414.1	Ral GEF with PH domain and SH3 binding motif 2	6535.55424	1.253337714	2.383923126	0.000462486	0.00724335
AXDND1	.	101084675	protein_coding	XP_023103219.1	axonemal dynein light chain domain containing 1	1153.62928	1.656525442	3.152563527	0.000413055	0.006641095
TDRD5	.	101085172	protein_coding	XP_023103099.1; XP_006942795.3; XP_019677264.2; XP_019677261.2; XP_023103098.1	tudor domain containing 5	4054.456857	1.566364235	2.961574206	0.001381537	0.016811655
SHCBP1L	.	101090580	protein_coding	XP_023103429.1	SHC binding and spindle associated 1 like	11326.80858	2.508199806	5.689097499	0.00417506	0.038369116
RGSL1	.	101101357	protein_coding	XP_006942825.2; XP_019677320.1	regulator of G protein signaling like 1	662.7814035	2.659740621	6.319194281	1.12E-09	1.35E-07
SPATA45	.	101098511	protein_coding	XP_023103025.1; XP_023103027.1; XP_023103028.1; XP_019677393.1	spermatogenesis associated 45	348.7804346	2.335564589	5.047484548	2.20E-06	9.86E-05
ATF3	.	101099925	protein_coding	XP_023103256.1; XP_023103257.1; XP_019677404.1	activating transcription factor 3	489.7928196	1.104525831	2.150281934	0.000426022	0.006806533
NEK2	.	101085774	protein_coding	XP_003999372.4	NIMA related kinase 2	3383.615765	1.715247139	3.283528869	1.07E-05	0.000349371
LAMB3	.	101088641	protein_coding	XP_019677441.1	laminin subunit beta 3	271.0744076	1.185576787	2.274543123	4.71E-05	0.001159956
LOC101094152	.	101094152	protein_coding	XP_023103124.1; XP_023103123.1; XP_023103122.1	membrane cofactor protein	596.0939035	2.062748899	4.177815838	0.001571889	0.018661786
YOD1	.	101090076	protein_coding	XP_023103628.1; XP_019677471.2; XP_019677472.2; XP_023103629.1; XP_023103633.1; XP_019677468.2; XP_003999388.1; XP_023103630.1; XP_023103632.1; XP_023103631.1; XP_023103627.1	YOD1 deubiquitinase	1760.615116	1.165760034	2.243513763	1.92E-05	0.000557225
LOC109495454	.	109495454	lncRNA	.	uncharacterized LOC109495454	97.6911302	-1.182416239	-2.269565679	0.004201464	0.038514135
LOC102900348	.	102900348	lncRNA	.	uncharacterized LOC102900348	169.3593587	3.701849867	13.01271294	1.43E-09	1.70E-07
DYRK3	.	101091077	protein_coding	XP_003999393.1; XP_023103115.1; XP_019677483.1; XP_019677482.1	dual specificity tyrosine phosphorylation regulated kinase 3	3675.053728	2.199090292	4.591897032	8.03E-08	5.88E-06
IGFN1	.	101099100	protein_coding	XP_023103210.1; XP_023103211.1	immunoglobulin-like and fibronectin type III domain containing 1	202.8364129	-3.644105668	-12.50216175	0.000352252	0.005900244
RABIF	.	101080423	protein_coding	XP_023103781.1; XP_023103780.1	RAB interacting factor	964.7236951	-2.154096602	-4.450898501	0.000301454	0.005213823
LOC101080681	.	101080681	protein_coding	XP_023103107.1; XP_023103110.1; XP_019677562.2; XP_023103104.1; XP_023103106.1; XP_023103103.1; XP_023103109.1; XP_019677564.1; XP_023103108.1; XP_011289236.1	alpha-1,3-mannosyl-glycoprotein 4-beta-N-acetylglucosaminyltransferase C-like	619.6666895	1.510168469	2.848432995	0.000104276	0.002286214
CHIT1	.	101081696	protein_coding	XP_003999521.1; XP_019677570.1; XP_019677568.1; XP_019677571.1; XP_019677569.1; XP_023103599.1; XP_019677567.1	chitinase 1	153.9613239	3.279091511	9.707444214	0.000910173	0.012268613
PLEKHA6	.	101083736	protein_coding	XP_023103585.1; XP_023103586.1; XP_023103574.1; XP_019677626.2; XP_019677623.2; XP_019677634.2; XP_019677611.2; XP_023103571.1; XP_023103583.1; XP_023103579.1; XP_019677627.2; XP_019677628.2; XP_019677622.2; XP_023103575.1; XP_019677625.2; XP_019677608.2; XP_023103577.1; XP_019677624.2; XP_023103580.1; XP_023103576.1; XP_023103581.1; XP_023103570.1; XP_023103573.1; XP_023103572.1; XP_023103582.1;…	pleckstrin homology domain containing A6	1139.080103	1.180391744	2.266383092	0.000931017	0.012423171
KLHDC8A	.	101085016	protein_coding	XP_023103247.1; XP_023103246.1; XP_023103248.1	kelch domain containing 8A	123.6285789	-2.611570342	-6.111685651	0.004152712	0.038261852
SPATA17	.	101092910	protein_coding	XP_019677764.1; XP_019677766.1; XP_019677762.1; XP_003999553.1; XP_019677763.1	spermatogenesis associated 17	1032.363008	2.584660126	5.998742592	3.69E-07	2.23E-05
LOC105261348	.	105261348	pseudogene	.	.	753.3201476	1.791488	3.46171751	0.000297539	0.005151058
FCRLB	.	101087040	protein_coding	XP_023103564.1; XP_023103562.1; XP_023103563.1	Fc receptor like B	143.8544396	-1.882168592	-3.686287496	0.000118227	0.002500796
CFAP126	.	101087809	protein_coding	XP_003999690.1	cilia and flagella associated protein 126	1486.034042	5.364886759	41.20897741	2.19E-32	5.63E-29
NECTIN4	.	101092485	protein_coding	XP_019677857.2; XP_019677855.2; XP_019677858.2; XP_019677856.2	nectin cell adhesion molecule 4	188.8105425	-2.68471833	-6.429552506	3.69E-05	0.000948382
ARHGAP30	.	101092732	protein_coding	XP_006943091.1; XP_003999629.1	Rho GTPase activating protein 30	230.8528999	1.650768785	3.140009197	0.00443507	0.03982562
ATP1A4	.	101096375	protein_coding	XP_023103616.1; XP_023103614.1; XP_023103619.1; XP_023103618.1; XP_023103615.1; XP_023103617.1	ATPase Na+/K+ transporting subunit alpha 4	4412.727621	4.733062079	26.5946119	1.87E-05	0.000550293
TAGLN2	.	101098189	protein_coding	XP_023102937.1	transgelin 2	1663.279923	-1.814410007	-3.517157662	0.00047758	0.007451898
CFAP45	.	101092082	protein_coding	XP_023103269.1; XP_023103268.1; XP_023103267.1	cilia and flagella associated protein 45	895.1206698	2.976378631	7.870081802	0.000760045	0.010676179
LOC101098680	.	101098680	pseudogene	.	.	82.89305594	-3.712093308	-13.10543475	0.0018808	0.021331424
KIRREL1	.	101101030	protein_coding	XP_023103716.1; XP_023103717.1; XP_023103715.1; XP_023103714.1	kirre like nephrin family adhesion molecule 1	950.7019727	-1.553212517	-2.934698954	0.001246684	0.015484315
LOC109495819	.	109495819	lncRNA	.	uncharacterized LOC109495819	50.7730228	1.828366857	3.551348292	0.004711948	0.041525048
NTRK1	.	101081603	protein_coding	XP_023103311.1	neurotrophic receptor tyrosine kinase 1	317.7023754	-1.858723827	-3.626866963	0.002957711	0.029928877
SH2D2A	.	101082120	protein_coding	XP_023102975.1; XP_023102974.1; XP_023102973.1; XP_023102977.1	SH2 domain containing 2A	298.2628961	1.834212144	3.565766279	3.08E-05	0.000818283
BCAN	.	727695	protein_coding	XP_023103299.1; XP_023103298.1; XP_023103301.1; XP_023103306.1; XP_023103300.1; XP_023103302.1; XP_023103303.1; XP_023103305.1	brevican	137.4352124	3.455477887	10.96989557	0.00017226	0.003356179
TSACC	.	109495830	protein_coding	XP_019677976.1; XP_019677977.2; XP_019677974.2	TSSK6 activating cochaperone	1806.067897	2.345552298	5.082549279	2.97E-06	0.000127271
EFNA1	.	101094570	protein_coding	XP_011289478.1; XP_023103317.1	ephrin A1	298.6141409	-1.014049611	-2.019572043	0.005116401	0.043992257
DCST1	.	109495424	protein_coding	XP_023103485.1; XP_023103482.1; XP_023103484.1; XP_023103486.1; XP_023103483.1; XP_023103481.1	DC-STAMP domain containing 1	262.8694579	2.869832992	7.309805361	2.65E-07	1.68E-05
DCST2	.	101095794	protein_coding	XP_023103480.1; XP_023103479.1	DC-STAMP domain containing 2	623.5181329	3.529586979	11.54812704	1.58E-08	1.44E-06
LOC109495425	.	109495425	protein_coding	XP_019676956.1	uncharacterized LOC109495425	21.81161113	-2.391107132	-5.245597572	0.000152278	0.003062899
LOC111558431	.	111558431	lncRNA	.	uncharacterized LOC111558431	68.93644993	1.906905503	3.750038749	5.50E-05	0.001318151
CF1H1orf189	.	101086201	protein_coding	XP_003999839.1	chromosome F1 C1orf189 homolog	410.4547213	1.921157256	3.78726732	0.002399222	0.025585079
EFCAB1	.	101090588	protein_coding	XP_011289587.2	EF-hand calcium binding domain 1	487.168687	1.98698716	3.964082971	1.45E-06	6.95E-05
LOC109495881	.	109495881	protein_coding	XP_019678128.1	uncharacterized LOC109495881	435.8576945	3.42688779	10.75464344	2.09E-06	9.46E-05
RB1CC1	.	101091994	protein_coding	XP_023104273.1; XP_023104272.1; XP_023104274.1	RB1 inducible coiled-coil 1	15779.94578	1.137539574	2.200054974	0.000380892	0.00624608
LOC111558578	.	111558578	lncRNA	.	uncharacterized LOC111558578	29.9372523	1.665514377	3.172267382	0.002304149	0.024865489
MTFR1	.	101090167	protein_coding	XP_023104320.1; XP_023104321.1	mitochondrial fission regulator 1	2295.098421	1.573182664	2.975604252	9.31E-09	9.26E-07
PDE7A	.	101090414	protein_coding	XP_011289674.1; XP_023104319.1; XP_011289673.1	phosphodiesterase 7A	3710.652434	1.41251744	2.662012674	3.25E-10	4.51E-08
MYBL1	.	101089490	protein_coding	XP_003999908.1; XP_003999909.1	MYB proto-oncogene like 1	3367.101691	1.931528927	3.814592446	0.000165648	0.003280554
PPP1R42	.	101096135	protein_coding	XP_011289670.1	protein phosphatase 1 regulatory subunit 42	1308.098899	3.458479365	10.99274183	3.25E-09	3.62E-07
SLCO5A1	.	101093833	protein_coding	XP_023103980.1; XP_023103978.1; XP_019678328.1; XP_023103979.1	solute carrier organic anion transporter family member 5A1	569.8029798	1.433673863	2.701337433	0.004660335	0.041191051
KCNB2	.	101081116	protein_coding	XP_011289656.1	potassium voltage-gated channel subfamily B member 2	388.1180523	2.009316543	4.025914526	0.000236134	0.004333608
CF2H8orf89	.	102902295	protein_coding	XP_023104057.1; XP_006943327.1; XP_023104056.1; XP_023104055.1; XP_011289653.1; XP_011289655.1; XP_011289654.1	chromosome F2 C8orf89 homolog	534.3231722	1.687384469	3.220722738	0.001635341	0.019281359
TMEM70	.	101100616	protein_coding	XP_003999945.1	transmembrane protein 70	1662.960312	1.18879573	2.279623752	0.002973456	0.03003791
LOC109496056	.	109496056	lncRNA	.	uncharacterized LOC109496056	41.04545098	2.619546553	6.145568835	0.000433095	0.006895082
LOC102900735	.	102900735	lncRNA	.	uncharacterized LOC102900735	75.57966253	1.286410857	2.439204737	0.000255723	0.00463645
LOC102900800	.	102900800	lncRNA	.	uncharacterized LOC102900800	189.192336	2.002911746	4.008081226	8.99E-05	0.002021281
RALYL	.	101093081	protein_coding	XP_006943354.1; XP_019678400.1; XP_019678399.1; XP_023104227.1; XP_023104228.1; XP_019678401.1; XP_011289631.1; XP_019678398.1; XP_019678403.1	RALY RNA binding protein like	185.600797	-2.218290465	-4.653416966	0.000669339	0.009712427
LRRCC1	.	101093492	protein_coding	XP_023104003.1; XP_019678396.1; XP_011289630.1; XP_011289629.1; XP_023104002.1	leucine rich repeat and coiled-coil centrosomal protein 1	1286.13696	1.158242227	2.231853339	0.00010377	0.002277877
CF2H8orf88	.	101101362	protein_coding	XP_023104180.1; XP_011289607.1; XP_023104179.1	chromosome F2 C8orf88 homolog	2166.359611	2.009422202	4.026209383	0.00281664	0.028825375
LOC109496099	.	109496099	lncRNA	.	uncharacterized LOC109496099	38.77149117	1.684857022	3.215085317	0.002980332	0.030090496
TP53INP1	.	101085856	protein_coding	XP_006943375.1; XP_023104385.1; XP_023104384.1	tumor protein p53 inducible nuclear protein 1	1598.103064	1.062268653	2.088212678	1.25E-05	0.000393599
RGS22	.	101081953	protein_coding	XP_023104298.1; XP_023104301.1; XP_023104303.1; XP_023104300.1; XP_023104297.1; XP_023104302.1; XP_023104295.1; XP_023104296.1; XP_023104294.1; XP_023104304.1; XP_019678503.1; XP_011289714.1; XP_023104299.1; XP_019678505.1; XP_019678504.1	regulator of G protein signaling 22	3944.237428	1.758475703	3.383404582	2.85E-06	0.000123496
FBXO43	.	101082209	protein_coding	XP_023104100.1	F-box protein 43	718.0409012	1.841488786	3.583796668	3.58E-05	0.000931066
LOC111558594	.	111558594	lncRNA	.	uncharacterized LOC111558594	81.31897803	2.070275551	4.199668784	0.000125112	0.002618774
LOC102901785	.	102901785	lncRNA	.	uncharacterized LOC102901785	593.6961389	2.294081937	4.904417976	0.000190082	0.003653034
LOC109496203	.	109496203	lncRNA	.	uncharacterized LOC109496203	102.1512622	1.9378036	3.831219278	8.39E-06	0.000286958
WASHC5	.	101090992	protein_coding	XP_023103968.1; XP_023103969.1	WASH complex subunit 5	3188.251028	-1.120007278	-2.173480689	4.92E-05	0.001199359
LOC109496206	.	109496206	lncRNA	.	uncharacterized LOC109496206	74.48617408	-1.947891873	-3.858103571	0.000750402	0.010590245
OC90	.	101093243	protein_coding	XP_019678707.2; XP_019678704.2; XP_019678709.2	otoconin 90	215.3153114	4.894478237	29.74299941	1.67E-11	2.90E-09
LRRC6	.	101088054	protein_coding	XP_006943450.3; XP_006943449.3	leucine rich repeat containing 6	1644.590052	1.963885885	3.901113261	1.17E-06	5.79E-05
FAM135B	.	101095154	misc_RNA	.	family with sequence similarity 135 member B	1583.79084	1.112161205	2.161692336	0.000610849	0.009069319
LOC102902446	.	102902446	lncRNA	.	uncharacterized LOC102902446	441.1120894	1.557583792	2.943604392	1.84E-05	0.000542561
LOC102899409	.	102899409	protein_coding	XP_023104191.1; XP_023104189.1; XP_023104193.1; XP_023104190.1; XP_023104194.1; XP_019678162.2; XP_023104192.1; XP_023104195.1; XP_023104196.1	maestro heat-like repeat family member 5	2104.673646	1.813614596	3.515219056	0.000568459	0.008565856
GSDMD	.	101089493	protein_coding	XP_023104116.1	gasdermin D	177.7231203	-4.160631423	-17.88441995	0.001916169	0.021576198
LOC109496283	.	109496283	lncRNA	.	uncharacterized LOC109496283	1006.948814	2.239023085	4.72077291	0.003018754	0.030371415
OPLAH	.	101100620	protein_coding	XP_006943520.3; XP_023104494.1; XP_004000216.1	5-oxoprolinase, ATP-hydrolysing	1395.32261	2.656915768	6.306833155	3.06E-08	2.52E-06
ZNF7	.	101083145	protein_coding	XP_019678851.1; XP_023104372.1; XP_023104371.1; XP_019678856.1; XP_019678853.1; XP_011289835.1; XP_011289837.1; XP_011289836.1; XP_019678855.1; XP_011289834.1; XP_006943528.1; XP_019678849.1; XP_019678850.1	zinc finger protein 7	987.4191653	-1.136060793	-2.197801045	1.12E-05	0.000360561
CLDN34	.	101087556	protein_coding	XP_023104945.1	claudin 34	194.8612574	2.81535828	7.038940445	6.30E-08	4.77E-06
CLCN4	.	101088304	protein_coding	XP_019679097.1; XP_019679096.1; XP_011289907.1	chloride voltage-gated channel 4	1403.469445	1.17476859	2.257566665	0.003828794	0.036013846
TLR7	.	493685	protein_coding	XP_023104563.1; XP_023104562.1; NP_001073602.1	toll like receptor 7	110.9508555	-1.621204053	-3.076316742	0.005869384	0.048678339
PPEF1	.	101089080	protein_coding	XP_019679182.1; XP_019679181.1; XP_006943666.1	protein phosphatase with EF-hand domain 1	817.011495	2.044459691	4.125187489	8.00E-07	4.27E-05
LOC101097210	.	101097210	pseudogene	.	.	287.9433602	1.147751754	2.215683408	0.005549321	0.046639883
LOC111558709	.	111558709	pseudogene	.	.	136.2356441	5.089307161	34.04349289	3.88E-08	3.12E-06
LOC111558759	.	111558759	protein_coding	XP_023105120.1	histone H2A-Bbd type 1-like	420.9020285	5.668777171	50.87119823	5.08E-14	1.25E-11
LOC111558783	.	111558783	protein_coding	XP_023105303.1	histone H2A-Bbd type 1-like	1733.501978	5.296623312	39.30451962	4.84E-26	5.45E-23
SRPX	.	101083491	protein_coding	XP_023105164.1	sushi repeat containing protein, X-linked	452.4531034	-1.011645147	-2.016208931	0.003051598	0.030587266
TSPAN7	.	101088058	protein_coding	XP_004000450.1	tetraspanin 7	686.1074589	-1.493891008	-2.816475668	0.000629474	0.009245631
PORCN	.	101093667	protein_coding	XP_004000526.1; XP_011290013.1; XP_004000525.1; XP_019679328.1	porcupine O-acyltransferase	165.7640186	-1.541209025	-2.910383007	0.002711984	0.028040763
ARHGEF9	.	101100626	protein_coding	XP_011290076.1; XP_011290077.1; XP_023104626.1; XP_011290075.1; XP_019679447.1; XP_019679446.1	Cdc42 guanine nucleotide exchange factor 9	373.1745102	-1.040808909	-2.057380889	0.000787419	0.010941299
AMER1	.	101099359	protein_coding	XP_004000613.1	APC membrane recruitment protein 1	54.52211463	-1.189057173	-2.2800369	0.001538915	0.018330685
CT83	.	102901106	protein_coding	XP_006944010.1	cancer/testis antigen 83	161.0583552	1.966536144	3.908286269	0.000765212	0.010715347
LOC111558776	.	111558776	lncRNA	.	uncharacterized LOC111558776	140.1289701	-1.720058307	-3.294497214	0.001004632	0.013215674
TMEM255A	.	101086634	protein_coding	XP_004000890.1; XP_004000891.1	transmembrane protein 255A	66.73496259	-1.107708131	-2.155030265	0.004248188	0.038804282
LOC101099697	.	101099697	pseudogene	.	.	306.765721	1.046196354	2.065078113	0.003134833	0.031144408
LOC109496611	.	109496611	lncRNA	.	uncharacterized LOC109496611	199.8504748	-1.67267035	-3.188041368	0.005354635	0.045475113
LOC102901466	.	102901466	lncRNA	.	uncharacterized LOC102901466	340.307331	1.366867497	2.579099616	0.000632271	0.009273778
HSFX4	.	111558706	protein_coding	XP_023104847.1	heat shock transcription factor family, X-linked member 4	1559.97959	5.042116905	32.94795241	9.92E-21	6.62E-18
LOC111559180	.	111559180	lncRNA	.	uncharacterized LOC111559180	134.4182032	3.470132108	11.08189047	4.09E-08	3.25E-06
LOC111559298	.	111559298	protein_coding	XP_023105606.1	uncharacterized LOC111559298	343.158551	3.087152586	8.498172252	9.76E-05	0.002163618
