# Supplementary material for: Transcriptome dynamics in developing testes of domestic cats and impact of age on tissue resilience to cryopreservation
Source: BMC Genomics. 2021 Nov 23;22:847. doi: 10.1186/s12864-021-08099-8 (PMC8611880; doi:10.1186/s12864-021-08099-8)
Supplement: Supplementary file 4 — Differentially expressed genes in fresh tissue shared between all comparison pairs adult vs. late juvenile, adult vs. early juvenile and late vs. early juvenile (Sheet-1) or only between comparison pairs adult vs. late juvenile and late vs. early juvenile (Sheet-2); Wald test, adjusted p-value < 0.05, absolute fold change > 2. [file 12864_2021_8099_MOESM4_ESM.xlsx]

## Sheet: Supplemetary file 4.1
4.1 Differentially expressed genes in fresh tissue shared between comparison pairs of 3 age groups: adult (AF), late juvenile (LJF) and early juvenile (EJF); Wald test, adjusted p-value < 0.05, absolute fold change > 2
Gene_Symbol	Entrez_Gene_ID	Type	Protein_ID	Product	baseMean	log2FoldChange_AFvsLJF	FoldChange_AFvsLJF	pvalue_AFvsLJF	padj_AFvsLJF	log2FoldChange_AFvsEJF	FoldChange_AFvsEJF	pvalue_AFvsEJF	padj_AFvsEJF	log2FoldChange_LJFvsEJF	FoldChange_LJFvsEJF	pvalue_LJFvsEJF	padj_LJFvsEJF
AK8	101101262	protein_coding	XP_019672254.1; XP_011287008.2; XP_019672257.1; XP_019672256.1; XP_019672261.1	adenylate kinase 8	919.907	1.82782	3.54999	4.88e-24	8.98e-20	3.64279	12.4908	1.55e-100	7.12e-97	1.81498	3.51854	4.48e-18	2.07e-15
CC1H2orf88	101081566	protein_coding	XP_019693935.1; XP_019693934.1; XP_006935492.1; XP_011283731.1; XP_023115319.1; XP_006935493.1; XP_006935494.1	chromosome C1 C2orf88 homolog	1868.52	3.05075	8.28643	9.8e-23	9.01e-19	5.67193	50.9826	1.15e-86	1.92e-83	2.62118	6.15254	1.2e-13	2.88e-11
LOC101096974	101096974	protein_coding	XP_011279462.1; XP_019683215.1; XP_011279461.1; XP_019683216.1; XP_019683214.1	tetratricopeptide repeat protein 39B-like	2542.04	2.82437	7.08305	2.79e-20	1.71e-16	4.07006	16.7961	3.3e-51	8.43e-49	1.24569	2.37131	0.000221848	0.00414746
LOC109492042	109492042	lncRNA	.	uncharacterized LOC109492042	1979.04	2.58791	6.01228	1.46e-19	6.7e-16	4.35067	20.4024	7.08e-65	3.72e-62	1.76275	3.39345	2.93e-08	2.42e-06
SPACA9	101089725	protein_coding	XP_019672265.1; XP_006939642.1; XP_006939646.1; XP_006939643.1; XP_019672264.1; XP_019672266.1; XP_019672263.1; XP_006939644.1; XP_011287005.1; XP_011287006.1; XP_006939645.1	sperm acrosome associated 9	2017.97	2.06554	4.18592	2.1e-19	7.72e-16	3.15062	8.88034	2.59e-54	7.55e-52	1.08507	2.12148	1.82e-05	0.000537456
LOC111558759	111558759	protein_coding	XP_023105120.1	histone H2A-Bbd type 1-like	420.902	3.20925	9.24868	2.75e-19	8.42e-16	8.87802	470.491	1.25e-35	1.12e-33	5.66878	50.8712	5.08e-14	1.25e-11
SPATA7	101091949	protein_coding	XP_011281730.1; XP_023111688.1; XP_003987951.2	spermatogenesis associated 7	5897.46	2.48821	5.61081	8.35e-19	2.19e-15	3.95578	15.517	7.96e-58	2.87e-55	1.46757	2.76556	1.9e-06	8.72e-05
DNAH12	101080950	protein_coding	XP_023105628.1	dynein axonemal heavy chain 12	1474.62	1.44073	2.71458	2.97e-18	6.83e-15	3.25886	9.57229	2.92e-102	1.79e-98	1.81814	3.52626	2.45e-22	1.92e-19
LOC111560910	111560910	lncRNA	.	uncharacterized LOC111560910	225.209	3.29794	9.83513	4.31e-18	8.8e-15	5.24483	37.9185	3.87e-39	4.18e-37	1.94688	3.85541	5.14e-05	0.00124146
LOC111559310	111559310	lncRNA	.	uncharacterized LOC111559310	330.889	2.82455	7.08392	9.67e-18	1.78e-14	6.73819	106.757	1.17e-51	3.02e-49	3.91364	15.0704	4.38e-15	1.25e-12
DCUN1D1	101099394	protein_coding	XP_023116131.1; XP_006936307.1; XP_006936308.1	defective in cullin neddylation 1 domain containing 1	4548.54	2.35572	5.11848	1.21e-15	1.54e-12	3.47734	11.1374	2.31e-41	2.95e-39	1.12163	2.17592	0.000503766	0.0077531
DNASE2B	101097005	protein_coding	XP_019692878.2; XP_006934937.2; XP_019692877.2; XP_019692876.2; XP_019692875.2; XP_023114624.1	deoxyribonuclease 2 beta	653.925	2.31269	4.96807	1.59e-15	1.54e-12	4.96365	31.2037	1.84e-68	1.35e-65	2.65096	6.28085	1.18e-14	3.16e-12
GALNTL5	101086384	protein_coding	XP_023106528.1; XP_019681607.1; XP_019681605.1; XP_011278928.1; XP_011278930.1; XP_011278927.1; XP_019681608.1	polypeptide N-acetylgalactosaminyltransferase like 5	3077.39	2.87767	7.34961	1.27e-15	1.54e-12	8.18287	290.595	5.18e-111	4.76e-107	5.3052	39.5389	3.67e-34	1.32e-30
LOC109497432	109497432	lncRNA	.	uncharacterized LOC109497432	2907.38	3.1849	9.0939	1.49e-15	1.54e-12	9.16766	575.097	4.98e-96	1.32e-92	5.98277	63.24	2.05e-31	4.11e-28
LOC102900393	102900393	lncRNA	.	uncharacterized LOC102900393	1172.93	2.79018	6.91718	3.31e-15	3.04e-12	5.05878	33.3307	4.21e-55	1.33e-52	2.26859	4.81853	1.35e-08	1.26e-06
CA3H20orf173	102900909	protein_coding	XP_023107069.1	chromosome A3 C20orf173 homolog	356.002	2.18203	4.53793	7.2e-15	6.31e-12	4.2161	18.5854	3.03e-52	8.17e-50	2.03407	4.09557	1.36e-09	1.63e-07
NOXRED1	101080545	protein_coding	XP_006933092.1; XP_019688936.1; XP_003987916.1	NADP dependent oxidoreductase domain containing 1	494.811	2.34404	5.07723	1.07e-14	8.93e-12	4.10337	17.1885	2.59e-47	5.02e-45	1.75933	3.38541	4.65e-07	2.69e-05
CA2H19orf44	101101197	protein_coding	XP_019674595.1; XP_019674590.1; XP_019674583.1; XP_019674570.1; XP_019674629.1; XP_019674597.1; XP_019674606.1; XP_019674637.1; XP_019674625.1; XP_019674615.1; XP_019674575.1	chromosome A2 C19orf44 homolog	1643.07	1.12806	2.18565	1.19e-14	9.49e-12	2.16751	4.49248	1.03e-61	4.52e-59	1.03945	2.05544	1.55e-10	2.35e-08
SGF29	101089165	protein_coding	XP_006942261.1; XP_006942260.1	SAGA complex associated factor 29	2720.8	1.96482	3.90365	1.58e-14	1.21e-11	3.29847	9.83869	2.07e-48	4.47e-46	1.33364	2.52038	2.14e-06	9.61e-05
LOC111558783	111558783	protein_coding	XP_023105303.1	histone H2A-Bbd type 1-like	1733.5	3.00661	8.03673	1.99e-14	1.44e-11	8.30323	315.88	3.93e-83	5e-80	5.29662	39.3045	4.84e-26	5.45e-23
RAB11FIP5	101097387	protein_coding	XP_011279525.2; XP_019682967.2; XP_019682968.1; XP_011279526.1	RAB11 family interacting protein 5	2966.32	1.89911	3.72983	2.59e-14	1.7e-11	3.07064	8.40147	1.68e-44	2.62e-42	1.17153	2.25251	1.88e-05	0.000551857
LOC111558709	111558709	pseudogene	.	.	136.236	2.879	7.3564	2.51e-14	1.7e-11	7.96831	250.437	2.56e-19	6.03e-18	5.08931	34.0435	3.88e-08	3.12e-06
DNPEP	101096754	protein_coding	XP_023115455.1; XP_006935663.1; XP_006935664.1; XP_006935666.1; XP_006935665.1	aspartyl aminopeptidase	10334.9	2.17823	4.52596	3.26e-14	2.07e-11	3.63502	12.4237	1.99e-47	3.97e-45	1.4568	2.74498	3.47e-06	0.000142728
LOC111558745	111558745	protein_coding	XP_023105038.1	IQ domain-containing protein F5-like	1298.33	2.98774	7.93232	3.69e-14	2.26e-11	5.77401	54.7205	1.51e-56	5.16e-54	2.78627	6.89843	4.98e-10	6.5e-08
CD2H10orf90	101081577	misc_RNA	.	chromosome D2 C10orf90 homolog	1281.38	2.85395	7.22976	6.43e-14	3.47e-11	5.3632	41.1607	1.15e-53	3.25e-51	2.50925	5.69323	4.95e-09	5.25e-07
SPATA6	101098559	protein_coding	XP_023114435.1	spermatogenesis associated 6	6551.31	2.54254	5.82614	6.86e-14	3.6e-11	5.2	36.7585	1.56e-67	1.1e-64	2.65746	6.30923	1.06e-12	2.28e-10
LOC101086852	101086852	protein_coding	XP_023097477.1; XP_011286221.2	uncharacterized LOC101086852	1622.3	2.1556	4.45554	8.35e-14	4.15e-11	3.51949	11.4676	5.29e-43	7.37e-41	1.36389	2.57378	1.9e-05	0.000553289
LOC109501255	109501255	lncRNA	.	uncharacterized LOC109501255	132.14	2.40683	5.30308	9.21e-14	4.46e-11	3.88168	14.7402	2.94e-31	1.93e-29	1.47485	2.77956	0.000261193	0.00470009
VWA3B	101096802	protein_coding	XP_019682631.2	von Willebrand factor A domain containing 3B	2129.8	2.49649	5.64312	9.47e-14	4.46e-11	5.67869	51.222	1.66e-76	1.61e-73	3.1822	9.0769	3.66e-17	1.43e-14
CLPB	101083619	protein_coding	XP_011284906.1; XP_011284907.1	ClpB homolog, mitochondrial AAA ATPase chaperonin	6483.02	2.21863	4.65451	1.08e-13	4.98e-11	3.7942	13.8729	1.41e-47	2.88e-45	1.57557	2.98053	1.44e-06	6.94e-05
LRRC10B	101084572	protein_coding	XP_011285244.2; XP_023095670.1	leucine rich repeat containing 10B	844.528	2.5317	5.78254	1.35e-13	6.07e-11	4.48265	22.3569	8.96e-47	1.68e-44	1.95095	3.86628	4.24e-07	2.5e-05
LOC102900997	102900997	protein_coding	XP_019672655.2	histone-lysine N-methyltransferase 2D	6289.2	2.92476	7.59347	1.42e-13	6.2e-11	9.55811	753.838	3.58e-123	6.58e-119	6.63335	99.2746	2.77e-43	5e-39
ACE	101094061	protein_coding	XP_023100344.1; XP_023100343.1	angiotensin I converting enzyme	6844.03	2.74672	6.71188	1.5e-13	6.42e-11	4.60678	24.3657	2.8e-45	4.59e-43	1.86007	3.63025	4.94e-06	0.000189042
CDC14A	101088601	protein_coding	XP_023113604.1	cell division cycle 14A	882.986	3.07709	8.43909	1.78e-13	7.42e-11	4.64112	24.9527	4.11e-35	3.48e-33	1.56404	2.9568	0.000799439	0.0110742
LPIN1	101085623	protein_coding	XP_019683453.1; XP_011279624.1; XP_023107861.1; XP_011279625.1; XP_019683455.1; XP_023107862.1; XP_003984545.2; XP_011279623.1	lipin 1	6704.14	1.98991	3.97213	1.93e-13	7.7e-11	3.3797	10.4085	4.4e-46	7.85e-44	1.38979	2.6204	2.7e-06	0.000118603
TEX33	101095754	protein_coding	XP_003989284.1	testis expressed 33	2397.1	2.7705	6.82345	1.91e-13	7.7e-11	8.93925	490.889	5.03e-96	1.32e-92	6.16875	71.9414	1.72e-35	1.55e-31
LOC101083499	101083499	protein_coding	XP_019681009.1; XP_006929234.1; XP_023106106.1; XP_003982791.2; XP_006929236.1; XP_019681008.1; XP_023106105.1; XP_019681007.1; XP_019681011.1	lanosterol 14-alpha demethylase	6791.08	2.40034	5.27926	2.85e-13	1.12e-10	3.61033	12.2129	4.24e-36	3.9e-34	1.20999	2.31336	0.000764916	0.0107153
CAMKV	101089588	protein_coding	XP_023104624.1; XP_023104625.1; XP_023104627.1	CaM kinase like vesicle associated	2749.15	3.81491	14.0735	3.19e-13	1.22e-10	6.32953	80.4227	7.88e-42	1.03e-39	2.51462	5.71446	1.47e-05	0.000444646
SAMD4A	101080296	protein_coding	XP_023111469.1; XP_006932935.1; XP_019688593.1; XP_023111468.1; XP_023111470.1	sterile alpha motif domain containing 4A	6083.68	2.84313	7.17575	4.24e-13	1.53e-10	4.64961	25.0999	1.4e-41	1.81e-39	1.80648	3.49787	2.62e-05	0.000721503
PLCZ1	101085554	protein_coding	XP_019690167.1; XP_019690172.1; XP_023112576.1; XP_019690171.1; XP_019690173.1; XP_019690168.1; XP_006933614.1; XP_023112577.1; XP_023112575.1	phospholipase C zeta 1	1440.8	2.91073	7.52001	4.15e-13	1.53e-10	9.37464	663.815	8.26e-67	5.42e-64	6.4639	88.2732	9.94e-27	1.19e-23
SMKR1	109497605	protein_coding	XP_019681343.1; XP_023106325.1; XP_023106324.1; XP_023106327.1; XP_023106326.1; XP_023106323.1; XP_019681344.1	small lysine rich protein 1	1179.16	2.66144	6.32666	4.65e-13	1.61e-10	4.96868	31.3127	5.6e-50	1.3e-47	2.30723	4.94933	2.35e-08	1.97e-06
LOC105260510	105260510	protein_coding	XP_023110393.1	zinc finger protein 474	1576.94	2.70965	6.54162	4.57e-13	1.61e-10	7.10584	137.744	4.34e-81	4.99e-78	4.3962	21.0565	7.65e-23	6.56e-20
LOC101092488	101092488	protein_coding	XP_003981105.1	histone H2B subacrosomal variant-like	2769.75	3.04043	8.22736	6.12e-13	2.08e-10	9.66186	810.045	6.13e-85	8.67e-82	6.62143	98.4576	1.76e-31	3.96e-28
RNF151	101084506	protein_coding	XP_011289078.2; XP_019676755.1; XP_019676754.1	ring finger protein 151	1036.85	2.96774	7.82312	1.08e-12	3.55e-10	5.44226	43.4795	5.16e-46	9.04e-44	2.47452	5.55783	1.5e-07	1.01e-05
CATSPER3	101101438	protein_coding	XP_023111147.1; XP_003980826.2	cation channel sperm associated 3	511.504	2.82896	7.10563	1.17e-12	3.65e-10	4.33436	20.173	6.96e-33	5.11e-31	1.50539	2.83902	0.00081395	0.0112234
B4GALNT1	101082581	protein_coding	XP_023112939.1; XP_023112938.1; XP_019690707.1; XP_019690706.1	beta-1,4-N-acetyl-galactosaminyltransferase 1	274.866	2.10955	4.31557	1.13e-12	3.65e-10	4.24683	18.9856	1.44e-45	2.42e-43	2.13728	4.39932	3.1e-09	3.5e-07
CRISP2	101094100	protein_coding	XP_019686263.1; XP_023109822.1; XP_023109823.1; XP_006931857.1	cysteine rich secretory protein 2	6474.24	3.29145	9.79099	1.16e-12	3.65e-10	10.3344	1291.1	5.81e-100	2.14e-96	7.04293	131.866	1.25e-34	7.5e-31
TBC1D21	101087234	protein_coding	XP_006932455.1; XP_003987011.1; XP_019687640.1; XP_019687639.1; XP_019687638.1	TBC1 domain family member 21	1218.33	2.68215	6.41812	1.21e-12	3.69e-10	8.3767	332.383	2.18e-74	2.01e-71	5.69455	51.7883	1.11e-27	1.67e-24
BAG5	101098875	protein_coding	XP_023111875.1; XP_003988060.1; XP_006933211.1; XP_019689245.1	BCL2 associated athanogene 5	7679.76	1.91989	3.78393	1.36e-12	4.03e-10	3.28555	9.751	1.26e-43	1.85e-41	1.36566	2.57695	4.04e-06	0.000163167
FHL5	101080890	protein_coding	XP_003986441.1; XP_019686533.1; XP_019686535.1; XP_023109953.1; XP_019686534.1	four and a half LIM domains 5	3007.49	2.91677	7.55151	1.42e-12	4.13e-10	9.11991	556.373	2.87e-93	6.59e-90	6.20314	73.677	1.07e-32	3.21e-29
TEX35	101084159	protein_coding	XP_006942787.3; XP_011289323.2; XP_023103377.1; XP_019677253.1	testis expressed 35	1400.48	2.92241	7.58109	1.49e-12	4.27e-10	6.26122	76.7034	3.99e-59	1.63e-56	3.33881	10.1177	1.59e-12	3.37e-10
ASB5	101080527	protein_coding	XP_006930611.1; XP_006930610.1; XP_019683786.1; XP_019683787.1	ankyrin repeat and SOCS box containing 5	1688.38	2.85412	7.23061	1.96e-12	5.47e-10	4.73883	26.7012	2.01e-39	2.21e-37	1.88472	3.69281	2.68e-05	0.000731663
LOC111557600	111557600	lncRNA	.	uncharacterized LOC111557600	85.435	2.29951	4.92292	2.02e-12	5.51e-10	3.45238	10.9463	2.63e-24	9.82e-23	1.15286	2.22355	0.00529783	0.0452486
EFCAB1	101090588	protein_coding	XP_011289587.2	EF-hand calcium binding domain 1	487.169	2.51484	5.71535	2.45e-12	6.53e-10	4.50183	22.6561	5.6e-41	7.05e-39	1.98699	3.96408	1.45e-06	6.95e-05
LOC102901594	102901594	protein_coding	XP_006942224.1; XP_023102309.1; XP_023102310.1; XP_006942225.1	putative protein T-ENOL	1153.85	2.44851	5.45853	2.6e-12	6.58e-10	6.24396	75.7912	2.64e-74	2.31e-71	3.79545	13.8849	3.87e-20	2.41e-17
LOC101089681	101089681	protein_coding	XP_006929096.1	MAP/microtubule affinity-regulating kinase 3-like	4916.75	2.92713	7.60596	2.82e-12	7e-10	6.23667	75.4094	9.01e-63	4.36e-60	3.30954	9.91452	9.07e-13	1.97e-10
STARD10	101094876	protein_coding	XP_023095227.1; XP_011284912.1	StAR related lipid transfer domain containing 10	2859.18	2.56678	5.92487	3.38e-12	8.21e-10	4.61486	24.5026	1.76e-45	2.94e-43	2.04808	4.13555	4.59e-07	2.66e-05
MORN3	101094213	protein_coding	XP_023097159.1; XP_003994686.1; XP_019670060.1; XP_019670061.1	MORN repeat containing 3	2696.41	3.24615	9.48828	3.39e-12	8.21e-10	7.15632	142.648	2.48e-62	1.17e-59	3.91017	15.0341	1.25e-13	2.97e-11
OPLAH	101100620	protein_coding	XP_006943520.3; XP_023104494.1; XP_004000216.1	5-oxoprolinase, ATP-hydrolysing	1395.32	2.9687	7.82828	3.72e-12	8.82e-10	5.62561	49.3716	1.55e-47	3.13e-45	2.65692	6.30683	3.06e-08	2.52e-06
CCDC91	101083777	protein_coding	XP_006933655.1; XP_006933657.1; XP_019690313.1; XP_019690317.1; XP_006933654.1; XP_019690318.1; XP_019690312.1; XP_019690308.1; XP_019690311.1; XP_019690316.1; XP_011282165.1; XP_023112657.1; XP_006933658.1; XP_019690323.1; XP_019690320.1; XP_019690321.1; XP_019690322.1	coiled-coil domain containing 91	3369.28	2.37974	5.20442	4.15e-12	9.66e-10	4.04595	16.5178	6.65e-41	8.31e-39	1.66621	3.17381	9.82e-06	0.000328438
ETV2	101087889	protein_coding	XP_006941470.1; XP_023101251.1	ETS variant 2	2178.51	2.98396	7.91155	4.69e-12	1.06e-09	6.33679	80.8286	2.39e-58	8.96e-56	3.35283	10.2165	4.8e-12	9e-10
LPP	101096257	protein_coding	XP_023116078.1; XP_019695552.1; XP_023116079.1; XP_019695553.1; XP_023116077.1	LIM domain containing preferred translocation partner in lipoma	1554.82	2.3866	5.22922	5.42e-12	1.21e-09	4.22896	18.7518	7.94e-43	1.1e-40	1.84236	3.58597	1.54e-06	7.34e-05
CFAP126	101087809	protein_coding	XP_003999690.1	cilia and flagella associated protein 126	1486.03	2.42829	5.38256	5.72e-12	1.27e-09	7.79318	221.81	2.1e-89	3.85e-86	5.36489	41.209	2.19e-32	5.63e-29
LOC109497586	109497586	lncRNA	.	uncharacterized LOC109497586	116.699	3.35232	10.2129	6.06e-12	1.33e-09	5.43225	43.1787	1.22e-23	4.3e-22	2.07993	4.22787	0.00120669	0.0151126
OAZ3	101081153	protein_coding	NP_001277287.1	ornithine decarboxylase antizyme 3	8655.07	3.09892	8.56779	6.64e-12	1.44e-09	7.49583	180.497	4.8e-77	4.9e-74	4.39691	21.067	1.52e-18	8.11e-16
RABIF	101080423	protein_coding	XP_023103781.1; XP_023103780.1	RAB interacting factor	964.724	3.72909	13.2607	8.84e-12	1.82e-09	1.57499	2.97933	0.000874942	0.00219033	-2.1541	-4.4509	0.000301454	0.00521382
CARHSP1	101088539	protein_coding	XP_019676535.1; XP_023102872.1; XP_019676533.1; XP_019676534.1; XP_006942399.1	calcium regulated heat stable protein 1	2025.46	2.30718	4.94914	8.66e-12	1.82e-09	3.33365	10.0816	3.2e-29	1.85e-27	1.02648	2.03704	0.00565947	0.0472418
SPEM2	101098018	protein_coding	XP_011287164.1; XP_019672653.1; XP_019672652.1; XP_019672651.1	SPEM family member 2	1664.64	3.30325	9.8714	9.01e-12	1.82e-09	6.29858	78.716	3.01e-46	5.47e-44	2.99533	7.97415	3.73e-08	3.02e-06
LOC109499170	109499170	lncRNA	.	uncharacterized LOC109499170	261.192	1.59193	3.01453	8.95e-12	1.82e-09	4.772	27.3222	4.33e-63	2.15e-60	3.18007	9.06351	1.43e-22	1.17e-19
SPATA20	101090155	protein_coding	XP_011287493.1; XP_023099957.1; XP_023099958.1; XP_023099959.1	spermatogenesis associated 20	7081.07	2.49113	5.62216	1.1e-11	2.18e-09	4.74461	26.8083	3.99e-49	8.73e-47	2.25348	4.76832	2.05e-08	1.78e-06
OSBP2	101094052	protein_coding	XP_019670327.1; XP_019670328.1; XP_023097343.1	oxysterol binding protein 2	2921.41	2.1358	4.39482	1.19e-11	2.32e-09	3.43198	10.7927	2.6e-35	2.24e-33	1.29618	2.45577	0.000175551	0.00340924
SPATA32	101087283	protein_coding	XP_011287532.1; XP_023100294.1; XP_023100295.1	spermatogenesis associated 32	1674.97	2.91068	7.51973	1.5e-11	2.9e-09	7.80797	224.095	2.06e-71	1.64e-68	4.89729	29.801	5.53e-21	3.83e-18
LOC109502587	109502587	lncRNA	.	uncharacterized LOC109502587	440.68	2.37101	5.17304	1.52e-11	2.91e-09	4.55817	23.5585	2.1e-42	2.82e-40	2.18716	4.55409	8.34e-08	6.06e-06
DCDC2C	101096976	protein_coding	XP_023107923.1; XP_023107926.1; XP_023107928.1; XP_023107924.1; XP_023107922.1; XP_023107925.1	doublecortin domain containing 2C	287.114	2.96647	7.81624	1.6e-11	3.04e-09	4.56863	23.7298	2.34e-28	1.25e-26	1.60215	3.03596	0.00165672	0.0194638
HOOK1	101097502	protein_coding	XP_019694639.2	hook microtubule tethering protein 1	2677.83	2.60209	6.07166	1.88e-11	3.53e-09	3.78524	13.787	9.33e-29	5.12e-27	1.18314	2.27071	0.00535699	0.0454751
SLCO5A1	101093833	protein_coding	XP_023103980.1; XP_023103978.1; XP_019678328.1; XP_023103979.1	solute carrier organic anion transporter family member 5A1	569.803	3.03242	8.1818	2e-11	3.67e-09	4.46609	22.1018	6.52e-28	3.3e-26	1.43367	2.70134	0.00466033	0.0411911
TULP2	101084331	protein_coding	XP_019674812.1; XP_006941083.1; XP_006941082.1; XP_006941081.1; XP_006941084.1	tubby like protein 2	2793.6	2.47037	5.54188	2.09e-11	3.8e-09	5.50285	45.3442	3.24e-62	1.45e-59	3.03247	8.18212	1.35e-13	3.17e-11
MROH7	101097745	protein_coding	XP_019692629.1; XP_011283276.1; XP_019692631.1; XP_019692630.1; XP_019692628.1; XP_019692627.1; XP_019692632.1	maestro heat like repeat family member 7	3211.16	3.04755	8.26807	2.47e-11	4.41e-09	5.86992	58.482	2.38e-47	4.7e-45	2.82237	7.07324	2.25e-08	1.89e-06
ITPRIPL1	101091933	protein_coding	XP_019683189.1; XP_003984340.1; XP_006930399.1	ITPRIP like 1	2594.75	2.21918	4.6563	2.78e-11	4.82e-09	3.23769	9.43282	1.78e-28	9.54e-27	1.01851	2.02582	0.00530826	0.0452725
MMP24	101087914	protein_coding	XP_023107440.1	matrix metallopeptidase 24	189.141	2.09676	4.27749	2.76e-11	4.82e-09	4.47342	22.2144	1.47e-39	1.64e-37	2.37666	5.19333	3.4e-09	3.76e-07
DGKH	101087806	protein_coding	XP_023107680.1; XP_023107679.1; XP_023107678.1; XP_011288715.1; XP_023107673.1; XP_019682809.1; XP_019682808.1; XP_023107681.1; XP_019682813.1; XP_023107668.1	diacylglycerol kinase eta	1582.26	2.5222	5.74458	2.82e-11	4.84e-09	4.97146	31.3732	2.98e-48	6.37e-46	2.44926	5.46136	6.55e-09	6.67e-07
LOC102900980	102900980	lncRNA	.	uncharacterized LOC102900980	122.609	2.30348	4.93646	2.89e-11	4.91e-09	3.78347	13.7701	5.81e-27	2.73e-25	1.47999	2.78947	0.000524627	0.00801936
CA2H7orf31	101098452	protein_coding	XP_019681171.1; XP_003982918.1	chromosome A2 C7orf31 homolog	3408.6	3.24318	9.46881	3.13e-11	5.23e-09	11.0414	2107.6	1.96e-66	1.13e-63	7.7982	222.583	1.49e-27	2.06e-24
TUBA8	101098780	protein_coding	XP_004001121.1; XP_023112328.1	tubulin alpha 8	3195.92	3.09483	8.54349	3.37e-11	5.53e-09	9.31414	636.556	1.22e-80	1.32e-77	6.21932	74.5077	5.04e-27	6.49e-24
LOC105260774	105260774	protein_coding	XP_023113317.1	uncharacterized LOC105260774	825.589	2.68055	6.41102	3.54e-11	5.76e-09	6.32924	80.4067	1.76e-56	5.89e-54	3.64869	12.542	3.31e-14	8.41e-12
LOC111561731	111561731	protein_coding	XP_023114412.1	sperm head and tail associated protein-like	2448.11	2.46153	5.508	4.33e-11	6.98e-09	5.32061	39.9636	5.72e-57	1.98e-54	2.85909	7.25555	5.45e-12	1e-09
PPEF1	101089080	protein_coding	XP_019679182.1; XP_019679181.1; XP_006943666.1	protein phosphatase with EF-hand domain 1	817.011	2.4192	5.34874	5.34e-11	8.48e-09	4.46366	22.0646	1.63e-40	1.95e-38	2.04446	4.12519	8e-07	4.27e-05
PROCA1	101097603	protein_coding	XP_006940090.2; XP_019673022.1; XP_019673023.1; XP_006940088.2; XP_006940089.2; XP_019673024.1	protein interacting with cyclin A1	5770.03	2.85925	7.25636	6.59e-11	1.03e-08	7.92553	243.122	1.7e-86	2.6e-83	5.06629	33.5047	1.12e-24	1.12e-21
HIP1	101091918	protein_coding	XP_019676125.1; XP_023102424.1	huntingtin interacting protein 1	7574.74	2.59208	6.02969	7.27e-11	1.12e-08	3.91099	15.0427	2.69e-29	1.56e-27	1.31891	2.49478	0.00242345	0.0257672
KIF17	101093285	protein_coding	XP_019691857.2; XP_019691860.2; XP_006934437.3; XP_019691859.2; XP_019691858.2	kinesin family member 17	3717.66	2.14619	4.42658	7.35e-11	1.13e-08	3.95066	15.462	2.69e-42	3.56e-40	1.80446	3.49299	6.03e-07	3.32e-05
OSGIN1	101086865	protein_coding	XP_023101494.1; XP_006941832.1; XP_019675693.1; XP_011288570.1; XP_019675691.1; XP_019675692.1	oxidative stress induced growth inhibitor 1	1870.22	3.16088	8.94374	8.46e-11	1.28e-08	5.51127	45.6099	6.09e-37	6.12e-35	2.3504	5.09964	1.31e-05	0.000410336
LOC109497863	109497863	lncRNA	.	uncharacterized LOC109497863	748.768	2.12235	4.35401	9.05e-11	1.35e-08	3.48146	11.1692	1.56e-32	1.11e-30	1.35911	2.56527	0.000192224	0.00368538
NSUN4	101095274	protein_coding	XP_019692486.1; XP_011283104.1; XP_019692487.1; XP_003990100.1	NOP2/Sun RNA methyltransferase family member 4	2269.81	1.89066	3.70805	9.46e-11	1.39e-08	3.12546	8.72682	4.92e-34	3.85e-32	1.2348	2.35348	0.000117759	0.00249971
LOC101100478	101100478	protein_coding	XP_019688634.2; XP_019688632.2; XP_019688628.2; XP_006932963.2; XP_019688633.2	leucine-rich repeat-containing protein 9	1438.08	2.67107	6.36901	9.74e-11	1.41e-08	5.72741	52.9812	6e-52	1.57e-49	3.05634	8.3186	5.06e-11	8.25e-09
TSSK3	101100236	protein_coding	XP_019692156.1; XP_003989869.1	testis specific serine kinase 3	774.485	3.28514	9.74825	9.98e-11	1.43e-08	6.04549	66.05	3.14e-37	3.17e-35	2.76034	6.77557	2.05e-06	9.32e-05
DAW1	101091963	protein_coding	XP_019694355.2; XP_011283948.2; XP_019694356.1; XP_011283947.2; XP_019694357.2	dynein assembly factor with WD repeats 1	962.975	2.63935	6.23049	1.04e-10	1.46e-08	4.273	19.3331	1.03e-31	6.96e-30	1.63365	3.10298	0.000315453	0.00541953
CD1H11orf71	101100503	protein_coding	XP_003992500.2	chromosome D1 C11orf71 homolog	1872.15	2.36194	5.14063	1.06e-10	1.48e-08	4.62922	24.7477	9.28e-46	1.61e-43	2.26728	4.81415	2.18e-08	1.86e-06
LUZP2	101100082	protein_coding	XP_023095425.1; XP_023095422.1; XP_011285051.1; XP_023095424.1; XP_019667757.2	leucine zipper protein 2	788.957	1.48366	2.79657	1.11e-10	1.52e-08	3.10312	8.59274	1.09e-49	2.47e-47	1.61946	3.0726	3.88e-10	5.14e-08
SPATA24	101091591	protein_coding	XP_019688493.1; XP_023111483.1; XP_019688497.1; XP_006927710.1; XP_003980871.1	spermatogenesis associated 24	2365.13	2.28515	4.87414	1.38e-10	1.86e-08	4.47736	22.2751	1.21e-45	2.08e-43	2.19221	4.57005	2.41e-08	2.01e-06
LOC109492477	109492477	lncRNA	.	uncharacterized LOC109492477	102.538	2.14408	4.42011	1.44e-10	1.9e-08	3.67293	12.7545	7.74e-26	3.36e-24	1.52885	2.88556	0.000280847	0.00496705
OPN3	101095542	protein_coding	XP_003999187.4	opsin 3	1367.3	3.08673	8.49568	1.43e-10	1.9e-08	6.81368	112.492	4.98e-51	1.24e-48	3.72695	13.2411	1.63e-11	2.85e-09
LOC101101494	101101494	protein_coding	XP_003990603.1	histone H2A type 2-A	1634.83	2.35496	5.1158	1.47e-10	1.93e-08	5.87199	58.5659	1.11e-66	6.82e-64	3.51703	11.4481	3.61e-17	1.43e-14
PTH1R	101095960	protein_coding	XP_023103926.1	parathyroid hormone 1 receptor	2280.4	1.92488	3.79704	1.58e-10	2.05e-08	3.44454	10.887	1.6e-38	1.69e-36	1.51967	2.86725	4.38e-06	0.000173408
ATP4A	101100771	protein_coding	XP_023101187.1; XP_023101188.1; XP_023101189.1	ATPase H+/K+ transporting alpha subunit	576.738	2.06052	4.17136	2.02e-10	2.58e-08	4.15463	17.8102	1.57e-43	2.29e-41	2.09411	4.26963	1.41e-08	1.31e-06
FBXO39	101089221	protein_coding	XP_019672584.1; XP_011287105.1; XP_019672585.1; XP_003996186.1; XP_006939775.1; XP_019672583.1	F-box protein 39	1756.25	3.38959	10.4802	2.33e-10	2.89e-08	7.27962	155.376	3.51e-48	7.41e-46	3.89003	14.8257	1.89e-10	2.81e-08
CCDC150	101087509	protein_coding	XP_019693962.1; XP_023115348.1; XP_019693963.1; XP_023115350.1; XP_019693965.1; XP_019693960.1; XP_019693961.1; XP_019693966.1; XP_019693967.1	coiled-coil domain containing 150	2606.93	1.76482	3.39832	3.33e-10	4.05e-08	3.45047	10.9319	4.87e-44	7.27e-42	1.68565	3.21684	4.88e-08	3.79e-06
CE1H17orf107	111557754	protein_coding	XP_023099519.1; XP_023099520.1	chromosome E1 C17orf107 homolog	228.948	2.73113	6.63975	4.29e-10	5.05e-08	5.28237	38.9182	7.57e-32	5.17e-30	2.55125	5.8614	2.13e-06	9.61e-05
SLC36A3	101100619	protein_coding	XP_023116096.1; XP_003981426.2; XP_019666006.2	solute carrier family 36 member 3	434.403	2.69942	6.49539	5.21e-10	5.95e-08	6.89991	119.421	2.55e-44	3.9e-42	4.2005	18.3855	2.18e-13	5.03e-11
SPERT	101082618	protein_coding	XP_003980448.2; XP_023107417.1; XP_006927362.1; XP_019682273.1; XP_019682277.1	spermatid associated	1460.35	3.04508	8.25394	5.74e-10	6.43e-08	8.20145	294.362	1.17e-58	4.5e-56	5.15637	35.6633	1.09e-17	4.66e-15
UBXN11	101101238	protein_coding	XP_023114106.1	UBX domain protein 11	1702.51	1.94161	3.84134	6.59e-10	7.35e-08	4.20687	18.467	1.22e-50	2.99e-48	2.26527	4.80743	8.42e-11	1.34e-08
LOC111561817	111561817	pseudogene	.	.	462.935	2.45672	5.48966	7.19e-10	7.87e-08	5.535	46.3661	1.62e-44	2.55e-42	3.07828	8.44607	9.99e-11	1.58e-08
KIAA1257	101086707	protein_coding	XP_023105835.1; XP_019680694.1; XP_023105836.1; XP_011278536.2; XP_019680696.1; XP_023105834.1; XP_019680695.1	KIAA1257 ortholog	913.432	1.45278	2.73734	7.72e-10	8.39e-08	3.76877	13.6305	1.81e-66	1.07e-63	2.31599	4.97948	6.59e-18	2.97e-15
LOC105260366	105260366	protein_coding	XP_019680706.2	MAP/microtubule affinity-regulating kinase 3-like	5379.97	3.00206	8.01142	8.41e-10	9.1e-08	6.46446	88.3074	3.01e-50	7.29e-48	3.46241	11.0227	1.37e-10	2.11e-08
PRR30	101091613	protein_coding	XP_019683326.1; XP_011279581.1; XP_011279579.1	proline rich 30	1971.65	2.53238	5.78527	8.93e-10	9.55e-08	4.83005	28.444	1.65e-39	1.82e-37	2.29767	4.91662	4.88e-07	2.79e-05
LOC102900312	102900312	lncRNA	.	uncharacterized LOC102900312	63.646	2.50788	5.68785	9.19e-10	9.77e-08	5.24071	37.8103	8.39e-20	2.07e-18	2.73282	6.64755	2.4e-05	0.000675222
LIPE	751818	protein_coding	XP_023101613.1; XP_023101614.1; XP_019674468.2; XP_023101612.1; XP_023101610.1; XP_023101609.1	lipase E, hormone sensitive type	5969.62	2.5315	5.78173	9.4e-10	9.93e-08	4.4967	22.5758	2.72e-35	2.34e-33	1.9652	3.90467	1.43e-05	0.000434934
SLC13A5	101089474	protein_coding	XP_003996187.1; XP_019672581.1	solute carrier family 13 member 5	178.498	1.24726	2.3739	1.01e-09	1.06e-07	2.53515	5.79639	3.68e-35	3.14e-33	1.28789	2.44171	1.94e-07	1.28e-05
ERICH2	101088867	protein_coding	XP_023115219.1; XP_023115216.1; XP_023115217.1; XP_023115218.1; XP_011283620.2; XP_006935418.2; XP_019693801.2; XP_019693802.2; XP_006935416.3; XP_011283619.2	glutamate rich 2	1559.44	2.1823	4.53875	1.06e-09	1.09e-07	4.07501	16.8539	1.15e-37	1.19e-35	1.89272	3.71334	1.68e-06	7.89e-05
LOC102900224	102900224	lncRNA	.	uncharacterized LOC102900224	507.572	2.32449	5.00888	1.09e-09	1.12e-07	7.4043	169.401	3.07e-52	8.17e-50	5.07981	33.8202	2.06e-20	1.32e-17
LOC101088130	101088130	protein_coding	XP_003997986.4	protein FAM187B	1748.59	2.91104	7.52161	1.13e-09	1.15e-07	6.51018	91.1505	8.59e-50	1.97e-47	3.59914	12.1185	2.58e-11	4.35e-09
UBE2U	101084124	protein_coding	XP_003990206.2; XP_019692718.1; XP_019692717.1; XP_019692719.1; XP_019692716.1	ubiquitin conjugating enzyme E2 U (putative)	249.391	1.45992	2.75094	1.22e-09	1.21e-07	2.91109	7.52186	2.54e-36	2.4e-34	1.45116	2.73429	2.69e-07	1.69e-05
SH3D21	101087332	protein_coding	XP_023114247.1; XP_023114245.1; XP_023114244.1; XP_023114246.1	SH3 domain containing 21	2105.44	2.26656	4.81175	1.22e-09	1.21e-07	3.7198	13.1756	9.22e-30	5.48e-28	1.45323	2.73821	0.000388276	0.00632686
TMC3	101087997	protein_coding	XP_019687352.1	transmembrane channel like 3	527.027	1.86601	3.64522	1.2e-09	1.21e-07	3.48495	11.1963	1.42e-35	1.27e-33	1.61895	3.07151	2.9e-06	0.000124495
TRIM66	101083962	protein_coding	XP_006937138.1; XP_019667585.1; XP_019667586.1; XP_023095308.1; XP_019667588.1; XP_006937137.1; XP_019667583.1	tripartite motif containing 66	1993.96	1.88804	3.70132	1.32e-09	1.27e-07	3.27187	9.65895	8.5e-33	6.18e-31	1.38383	2.6096	5.24e-05	0.00126421
LOC101091022	101091022	protein_coding	XP_003985991.1; XP_011280609.1	heat shock 70 kDa protein 1-like	3222.45	2.95297	7.7434	1.32e-09	1.27e-07	5.14048	35.2727	4.4e-33	3.3e-31	2.18751	4.5552	4.32e-05	0.00107783
STAT4	101080650	protein_coding	XP_023115341.1; XP_023115346.1; XP_023115340.1; XP_023115339.1; XP_023115345.1; XP_023115344.1; XP_023115342.1; XP_019693949.1; XP_023115343.1	signal transducer and activator of transcription 4	4795.19	2.75495	6.75029	1.36e-09	1.31e-07	7.00229	128.204	9.79e-66	5.29e-63	4.24735	18.9924	4.7e-17	1.77e-14
SAYSD1	105260571	protein_coding	XP_023109707.1	SAYSVFN motif domain containing 1	1942.15	2.30134	4.92915	1.42e-09	1.36e-07	4.17234	18.0301	2.3e-35	1.99e-33	1.871	3.65785	7.92e-06	0.00027506
IQCA1L	102899223	protein_coding	XP_019681587.1; XP_011278936.1	IQ motif containing with AAA domain 1 like	616.598	1.98182	3.9499	1.48e-09	1.4e-07	2.98685	7.92742	1.38e-24	5.3e-23	1.00504	2.00699	0.00571392	0.0475861
SPATA6L	101089471	protein_coding	XP_023099055.1; XP_006939109.3; XP_023099056.1; XP_023099054.1; XP_006939107.3	spermatogenesis associated 6 like	1356.41	2.26748	4.81482	1.51e-09	1.41e-07	4.46448	22.0771	2.19e-40	2.6e-38	2.197	4.58524	1.34e-07	9.29e-06
FAM71F2	101100877	protein_coding	XP_019681330.1; XP_006929416.1; XP_006929418.1; XP_003983062.1	family with sequence similarity 71 member F2	3555.09	3.1182	8.68303	1.54e-09	1.44e-07	5.62307	49.2848	5.36e-35	4.49e-33	2.50487	5.676	1.02e-05	0.000339089
CD2H10orf62	102899683	protein_coding	XP_006938116.1	chromosome D2 C10orf62 homolog	3471.48	3.13378	8.77729	1.56e-09	1.45e-07	7.6406	199.549	4.07e-58	1.49e-55	4.50682	22.7347	1.29e-14	3.36e-12
LOC109494173	109494173	lncRNA	.	uncharacterized LOC109494173	582.545	2.41847	5.34602	1.68e-09	1.54e-07	4.94147	30.7278	1.11e-39	1.25e-37	2.52301	5.74779	4e-08	3.21e-06
LOC101084205	101084205	protein_coding	XP_006933018.1; XP_019688773.1	disintegrin and metalloproteinase domain-containing protein 20	1413.15	2.6555	6.30064	1.71e-09	1.57e-07	6.65396	100.703	2.81e-57	9.95e-55	3.99846	15.9829	3.55e-15	1.05e-12
IQCN	101094329	protein_coding	XP_011289052.3; XP_023103207.1; XP_023103209.1	IQ motif containing N	5902.26	2.68985	6.45245	1.81e-09	1.64e-07	8.4702	354.637	3.49e-91	7.12e-88	5.78035	54.9616	1.08e-29	1.94e-26
SPATA18	101093684	protein_coding	XP_023108880.1; XP_023108881.1; XP_023108882.1; XP_023108883.1; XP_019685066.1	spermatogenesis associated 18	4842.31	3.08839	8.50544	1.85e-09	1.67e-07	8.13945	281.98	1.02e-66	6.44e-64	5.05106	33.1529	2.93e-18	1.43e-15
RNASE9	101091454	protein_coding	XP_019688296.1; XP_023111335.1; XP_023111333.1; XP_019688297.1; XP_019688299.1	ribonuclease A family member 9 (inactive)	140.662	2.85742	7.24718	1.92e-09	1.7e-07	4.89139	29.6795	1.14e-23	4.04e-22	2.03397	4.09531	0.000530353	0.00807266
CCDC187	101092651	protein_coding	XP_023098802.1; XP_023098792.1; XP_023098797.1; XP_023098804.1; XP_023098803.1; XP_023098801.1; XP_023098798.1; XP_023098799.1; XP_023098793.1; XP_023098795.1; XP_023098800.1; XP_023098794.1	coiled-coil domain containing 187	1898.53	2.62814	6.18227	1.91e-09	1.7e-07	5.04365	32.983	2.3e-38	2.4e-36	2.41551	5.3351	6.04e-07	3.32e-05
FAM221B	101094797	protein_coding	XP_023098201.1; XP_023098200.1	family with sequence similarity 221 member B	1412.11	2.59325	6.03458	1.89e-09	1.7e-07	5.388	41.8746	2.15e-43	3.09e-41	2.79475	6.93912	6.95e-09	7.04e-07
TSSK6	101099943	protein_coding	XP_003982172.1	testis specific serine kinase 6	1692.45	3.20598	9.22776	2.1e-09	1.84e-07	7.57153	190.22	4.05e-50	9.68e-48	4.36555	20.6139	1.68e-12	3.49e-10
LTC4S	101096198	protein_coding	XP_011279854.1; XP_003980736.1	leukotriene C4 synthase	118.568	2.87772	7.34987	2.12e-09	1.85e-07	4.93438	30.5771	1.81e-22	5.76e-21	2.05666	4.16023	0.000682331	0.00985334
SERP2	109498122	protein_coding	XP_023107535.1; XP_023107524.1; XP_023107516.1; XP_023107531.1; XP_023107522.1; XP_023107526.1; XP_023107525.1	stress associated endoplasmic reticulum protein family member 2	1307.96	1.99064	3.97412	2.39e-09	2.03e-07	3.17739	9.0467	3.65e-27	1.76e-25	1.18676	2.2764	0.00122767	0.0153009
THEGL	101087476	protein_coding	XP_023108849.1	theg spermatid protein like	674.194	2.31672	4.98197	2.41e-09	2.04e-07	3.88385	14.7624	6.94e-29	3.88e-27	1.56714	2.96316	0.000291628	0.00508782
LRP2BP	101091864	protein_coding	XP_023108135.1; XP_023108130.1; XP_023108131.1; XP_023108132.1; XP_023108133.1; XP_023108128.1; XP_023108134.1; XP_023108129.1; XP_023108127.1	LRP2 binding protein	1136.36	2.45747	5.49252	2.48e-09	2.09e-07	6.11811	69.4602	1.2e-55	3.87e-53	3.66065	12.6463	1.22e-14	3.23e-12
TMEM63C	101100895	protein_coding	XP_003987911.2; XP_019688920.1; XP_019688918.1; XP_023111660.1; XP_019688919.1; XP_023111663.1; XP_023111661.1; XP_023111662.1; XP_019688917.1	transmembrane protein 63C	1039.52	2.06425	4.18215	2.52e-09	2.11e-07	3.40969	10.6272	1.21e-28	6.59e-27	1.34545	2.54109	0.000436894	0.00693231
KIF2C	101087504	protein_coding	XP_003990068.1; XP_011282962.1; XP_003990069.1	kinesin family member 2C	5223.41	1.81473	3.51793	2.63e-09	2.18e-07	2.88002	7.36158	3.62e-27	1.75e-25	1.06529	2.09259	0.00139297	0.0169279
STPG3	101081507	misc_RNA	.	sperm-tail PG-rich repeat containing 3	495.828	2.08633	4.24665	2.65e-09	2.19e-07	3.51177	11.4064	1.43e-28	7.69e-27	1.42544	2.68597	0.000285504	0.00501232
ARMC12	101099963	protein_coding	XP_003986105.1; XP_006931705.1	armadillo repeat containing 12	1104.53	1.87983	3.68032	2.94e-09	2.39e-07	3.41958	10.7003	6.84e-34	5.3e-32	1.53975	2.90745	1.12e-05	0.00036147
SRSF12	101097645	protein_coding	XP_023109943.1; XP_006931952.1	serine and arginine rich splicing factor 12	3170.53	1.69475	3.23722	3.25e-09	2.59e-07	3.0601	8.34032	4.67e-34	3.67e-32	1.36535	2.57639	1.37e-05	0.000419782
CE3H7orf43	101098674	protein_coding	XP_019676049.1; XP_011288702.2	chromosome E3 C7orf43 homolog	4652.79	1.39798	2.63532	3.33e-09	2.65e-07	2.55898	5.89292	4.97e-35	4.19e-33	1.161	2.23613	7.23e-06	0.000256605
TRIM36	101089417	protein_coding	XP_011279996.1; XP_003980710.1	tripartite motif containing 36	6402.19	2.50067	5.6595	3.48e-09	2.75e-07	5.3711	41.3868	4e-47	7.58e-45	2.87042	7.3128	6.42e-10	8.03e-08
EHD1	101080483	protein_coding	XP_003993621.2	EH domain containing 1	7100.4	1.67093	3.1842	3.62e-09	2.84e-07	3.04284	8.24113	1.22e-34	1e-32	1.37191	2.58813	9.39e-06	0.00031679
MMEL1	101090372	protein_coding	XP_023113755.1; XP_023113756.1; XP_023113753.1; XP_023113758.1; XP_023113754.1; XP_023113757.1	membrane metalloendopeptidase like 1	1441.52	2.43415	5.40447	3.66e-09	2.85e-07	3.76223	13.5689	4.53e-25	1.83e-23	1.32808	2.51068	0.00343043	0.0331668
TTLL5	101084291	protein_coding	XP_023111645.1; XP_023111649.1; XP_023111653.1; XP_023111643.1; XP_023111642.1; XP_023111646.1; XP_023111652.1; XP_023111650.1; XP_023111654.1; XP_023111651.1; XP_023111648.1; XP_023111644.1; XP_023111657.1; XP_023111655.1; XP_023111656.1; XP_023111647.1	tubulin tyrosine ligase like 5	6370.19	1.25207	2.38184	3.99e-09	3.08e-07	2.49134	5.62301	1.02e-40	1.25e-38	1.23927	2.36079	1.02e-07	7.25e-06
INPP1	101082081	protein_coding	XP_023115317.1; XP_023115316.1; XP_023115314.1; XP_023115313.1; XP_023115315.1	inositol polyphosphate-1-phosphatase	2956.13	2.9442	7.6965	4.65e-09	3.53e-07	5.20189	36.8065	8.01e-32	5.45e-30	2.25769	4.78224	4.36e-05	0.00108335
LOC102900374	102900374	lncRNA	.	uncharacterized LOC102900374	328.875	2.94277	7.68887	4.87e-09	3.68e-07	6.28124	77.7754	4.92e-33	3.68e-31	3.33847	10.1153	8.34e-08	6.06e-06
TSSK2	101099155	protein_coding	XP_003994987.1	testis specific serine kinase 2	2659.09	3.06751	8.38327	6.69e-09	4.88e-07	9.35673	655.625	1.93e-64	9.84e-62	6.28922	78.2065	5.2e-22	3.9e-19
CB1H4orf36	101100465	protein_coding	XP_023108726.1; XP_023108723.1; XP_023108720.1; XP_023108724.1; XP_023108722.1; XP_023108725.1	chromosome B1 C4orf36 homolog	501.496	2.90307	7.48015	7.06e-09	5.05e-07	4.56118	23.6077	7.47e-24	2.69e-22	1.65812	3.15604	0.00316858	0.0313415
YOD1	101090076	protein_coding	XP_023103628.1; XP_019677471.2; XP_019677472.2; XP_023103629.1; XP_023103633.1; XP_019677468.2; XP_003999388.1; XP_023103630.1; XP_023103632.1; XP_023103631.1; XP_023103627.1	YOD1 deubiquitinase	1760.62	1.43392	2.70179	7.34e-09	5.19e-07	2.59968	6.06151	1.44e-32	1.03e-30	1.16576	2.24351	1.92e-05	0.000557225
RASSF8	101098724	protein_coding	XP_003988553.1; XP_023112637.1	Ras association domain family member 8	4228.6	1.70297	3.25571	7.33e-09	5.19e-07	3.45494	10.9658	1.08e-40	1.32e-38	1.75197	3.36819	5.7e-08	4.37e-06
LOC102900309	102900309	lncRNA	.	uncharacterized LOC102900309	237.676	2.51933	5.73317	8.19e-09	5.7e-07	4.15572	17.8236	3.27e-24	1.21e-22	1.63639	3.10886	0.00116077	0.0146699
LOC102901477	102901477	lncRNA	.	uncharacterized LOC102901477	369.281	2.45703	5.49084	8.58e-09	5.9e-07	4.33776	20.2206	4.21e-28	2.19e-26	1.88073	3.68261	0.000109869	0.00237416
SPATA21	101084122	protein_coding	XP_023113950.1; XP_023113953.1; XP_023113954.1; XP_023113948.1; XP_023113952.1; XP_023113949.1	spermatogenesis associated 21	1508.89	2.53165	5.78234	8.81e-09	6.04e-07	7.01642	129.465	1.22e-61	5.21e-59	4.48477	22.3898	2.25e-18	1.16e-15
SCNN1A	101091122	protein_coding	XP_019689962.1; XP_003988407.1; XP_019689963.1	sodium channel epithelial 1 alpha subunit	887.482	1.44804	2.72838	9.02e-09	6.14e-07	3.01958	8.10934	1.56e-40	1.87e-38	1.57154	2.97222	2.2e-08	1.87e-06
FBXO24	101091580	protein_coding	XP_006942051.1; XP_019676065.1; XP_019676067.1; XP_023102617.1; XP_019676066.1; XP_006942049.1	F-box protein 24	1964.59	2.18246	4.53927	9.84e-09	6.59e-07	4.23449	18.8238	3.15e-36	2.93e-34	2.05203	4.14688	1e-06	5.08e-05
AKAP3	101092617	protein_coding	XP_006933489.2; XP_023112463.1; XP_023112464.1; XP_019689946.2; XP_003988338.2; XP_019689947.2	A-kinase anchoring protein 3	7159.13	2.35743	5.12455	9.86e-09	6.59e-07	5.61877	49.1382	3.1e-54	8.89e-52	3.26135	9.58879	5.08e-13	1.12e-10
MTFR1	101090167	protein_coding	XP_023104320.1; XP_023104321.1	mitochondrial fission regulator 1	2295.1	1.4238	2.68291	1.07e-08	7.09e-07	2.99698	7.98327	2.63e-42	3.51e-40	1.57318	2.9756	9.31e-09	9.26e-07
LOC102900010	102900010	protein_coding	XP_023099865.1; XP_023099864.1; XP_023099866.1	long-chain-fatty-acid--CoA ligase ACSBG2-like	597.459	2.33563	5.04771	1.09e-08	7.2e-07	5.65058	50.2335	5.03e-46	8.89e-44	3.31495	9.95175	4.98e-12	9.25e-10
PSME4	101095332	protein_coding	XP_023107441.1; XP_023107444.1; XP_023107442.1; XP_023107443.1	proteasome activator subunit 4	7385.64	1.38807	2.61729	1.11e-08	7.26e-07	2.45812	5.495	6.25e-31	4e-29	1.07005	2.0995	5.59e-05	0.00133611
CCT8L2	101083250	protein_coding	XP_006944219.3	chaperonin containing TCP1 subunit 8 like 2	196.75	2.99154	7.95325	1.1e-08	7.26e-07	5.24391	37.8942	5.96e-24	2.17e-22	2.25236	4.76462	0.000339428	0.00573305
LPAR5	102899848	protein_coding	XP_019689986.2; XP_019689981.2; XP_011282024.2; XP_019689985.2; XP_019689980.2; XP_019689984.2; XP_019689988.2	lysophosphatidic acid receptor 5	206.842	1.27062	2.41265	1.13e-08	7.34e-07	2.39343	5.25406	2.57e-29	1.49e-27	1.12281	2.17771	1.62e-05	0.000486274
LOC101094662	101094662	protein_coding	XP_003983419.1	protein FAM209A	1821.23	2.57015	5.93872	1.14e-08	7.4e-07	7.95544	248.214	6.68e-69	5.12e-66	5.38529	41.7959	2.6e-23	2.34e-20
PPP1R2	101085653	protein_coding	XP_003991816.1	protein phosphatase 1 regulatory inhibitor subunit 2	2548.35	1.79457	3.46911	1.2e-08	7.69e-07	2.97608	7.86845	4.86e-27	2.3e-25	1.18151	2.26815	0.000616827	0.00911932
LOC102901870	102901870	lncRNA	.	uncharacterized LOC102901870	214.324	2.86908	7.30598	1.22e-08	7.79e-07	4.99138	31.8094	2.11e-24	7.94e-23	2.1223	4.35389	0.000366823	0.00606502
LOC102902446	102902446	lncRNA	.	uncharacterized LOC102902446	441.112	1.82893	3.55273	1.4e-08	8.74e-07	3.38651	10.4578	1.1e-30	6.97e-29	1.55758	2.9436	1.84e-05	0.000542561
NUPR2	101080676	protein_coding	XP_006942150.1	nuclear protein 2, transcriptional regulator	1374.13	1.7753	3.4231	1.41e-08	8.82e-07	2.95021	7.72861	1.19e-26	5.51e-25	1.17491	2.25779	0.000645548	0.00945091
ZC2HC1B	101092184	protein_coding	XP_019686904.1; XP_003986668.1; XP_023110230.1	zinc finger C2HC-type containing 1B	356.395	2.24435	4.73822	1.43e-08	8.87e-07	7.09225	136.452	2.68e-43	3.79e-41	4.84791	28.7982	4.72e-17	1.77e-14
SLC10A6	101100717	protein_coding	XP_006931046.1; XP_003985256.1; XP_023108719.1	solute carrier family 10 member 6	812.826	2.96854	7.82744	1.49e-08	9.11e-07	6.06066	66.7486	1.71e-35	1.52e-33	3.09213	8.52752	2.29e-07	1.48e-05
FAM76A	101090373	protein_coding	XP_011282811.1	family with sequence similarity 76 member A	1625.52	1.95838	3.88624	1.58e-08	9.62e-07	3.31417	9.94636	1.9e-27	9.23e-26	1.35579	2.55938	0.000370932	0.00611054
CD164L2	101082328	protein_coding	XP_003989798.3; XP_006934522.3; XP_023114129.1; XP_019692020.2; XP_023114130.1	CD164 molecule like 2	554.257	2.2463	4.74464	1.66e-08	1.01e-06	3.50373	11.343	6.21e-23	2.04e-21	1.25743	2.3907	0.00446983	0.0400374
LOC102899518	102899518	lncRNA	.	uncharacterized LOC102899518	220.231	1.95134	3.86735	1.68e-08	1.02e-06	4.03226	16.3618	2.24e-32	1.58e-30	2.08092	4.23076	4.43e-07	2.57e-05
TEX38	101096158	protein_coding	XP_006934782.1; XP_003990104.1; XP_006934781.1; XP_011283114.1; XP_019692494.1; XP_019692495.1	testis expressed 38	765.098	2.44384	5.44088	1.84e-08	1.09e-06	7.41446	170.599	1.68e-54	4.98e-52	4.97062	31.355	4.11e-19	2.31e-16
AGPAT3	101083195	protein_coding	XP_006935880.1; XP_023094427.1; XP_003991408.1; XP_023094428.1; XP_019694873.1	1-acylglycerol-3-phosphate O-acyltransferase 3	2156.58	1.5827	2.99531	1.98e-08	1.16e-06	2.96614	7.81443	6.98e-33	5.11e-31	1.38344	2.60889	7.94e-06	0.000275205
TMEM269	105260818	protein_coding	XP_023114344.1; XP_023114345.1; XP_023114342.1	transmembrane protein 269	377.513	2.13411	4.38967	1.99e-08	1.16e-06	4.14455	17.6862	1.17e-31	7.85e-30	2.01044	4.02906	3.8e-06	0.000154541
TSGA10IP	101098087	protein_coding	XP_023095519.1	testis specific 10 interacting protein	182.345	1.94444	3.84887	2.06e-08	1.19e-06	4.10262	17.1796	1.55e-31	1.02e-29	2.15819	4.46354	3.15e-07	1.94e-05
FAM71E1	101092411	protein_coding	XP_006941015.1; XP_019674203.1	family with sequence similarity 71 member E1	1199.39	2.18458	4.54594	2.06e-08	1.19e-06	4.57938	23.9074	3.85e-39	4.18e-37	2.39481	5.25906	3.36e-08	2.73e-06
CCDC183	101095623	protein_coding	XP_019672374.2; XP_003996132.3	coiled-coil domain containing 183	668.204	2.39581	5.26271	2.18e-08	1.25e-06	5.75741	54.0945	1.18e-44	1.89e-42	3.36161	10.2789	1.55e-11	2.74e-09
LOC101086027	101086027	protein_coding	XP_003999006.1	tektin-4	1011.2	2.28978	4.8898	2.34e-08	1.33e-06	6.12112	69.605	4.81e-55	1.5e-52	3.83134	14.2347	8e-16	2.67e-13
GAPDHS	101099515	protein_coding	XP_023101249.1	glyceraldehyde-3-phosphate dehydrogenase, spermatogenic	5333.42	2.90294	7.47948	2.67e-08	1.5e-06	8.21135	296.39	3.08e-66	1.72e-63	5.30841	39.6271	1.63e-19	9.49e-17
TP53TG5	101088399	protein_coding	XP_023106969.1	TP53 target 5	632.862	3.23578	9.42036	2.97e-08	1.65e-06	5.92623	60.8099	4.78e-28	2.46e-26	2.69045	6.45516	5.02e-05	0.00121863
ALLC	101097233	protein_coding	XP_019683522.2; XP_006930560.2; XP_003984588.2	allantoicase	2065.6	2.71281	6.55598	3e-08	1.66e-06	7.52812	184.582	4.2e-59	1.68e-56	4.81531	28.1548	1.51e-17	6.17e-15
LOC109499487	109499487	lncRNA	.	uncharacterized LOC109499487	1187.07	3.02222	8.12416	3.08e-08	1.7e-06	7.98349	253.088	2.41e-47	4.72e-45	4.96128	31.1525	5.08e-14	1.25e-11
LOC111560783	111560783	lncRNA	.	uncharacterized LOC111560783	448.711	1.92265	3.79119	3.21e-08	1.77e-06	3.64794	12.5355	1.61e-30	1.02e-28	1.7253	3.30648	1.1e-05	0.000358375
SH3RF2	101082800	protein_coding	XP_019689401.1; XP_019689402.1; XP_019689409.1; XP_019689414.1; XP_003980992.1	SH3 domain containing ring finger 2	1967.04	2.50084	5.66013	3.35e-08	1.83e-06	4.63004	24.7617	6.25e-31	4e-29	2.1292	4.37476	1.96e-05	0.000566379
CCDC116	101091564	protein_coding	XP_023097476.1; XP_006938793.1; XP_006938795.1	coiled-coil domain containing 116	1145.02	2.16307	4.47867	3.47e-08	1.87e-06	5.722	52.783	4.91e-55	1.5e-52	3.55893	11.7854	1.94e-15	5.92e-13
TMEM191C	102901655	protein_coding	XP_011286224.1; XP_006938792.1; XP_011286223.1	transmembrane protein 191C	490.071	2.52468	5.75446	3.54e-08	1.91e-06	5.76528	54.3902	3.5e-38	3.63e-36	3.2406	9.45185	1.9e-09	2.21e-07
CCKBR	101098743	protein_coding	XP_023095278.1; XP_023095277.1	cholecystokinin B receptor	350.991	2.43218	5.39707	3.59e-08	1.93e-06	4.88513	29.5508	3.14e-31	2.05e-29	2.45295	5.47534	1.71e-06	7.95e-05
TLCD1	101085082	protein_coding	XP_011287290.1	TLC domain containing 1	396.774	2.06564	4.1862	4.54e-08	2.37e-06	4.03607	16.4051	7.38e-31	4.71e-29	1.97044	3.91886	4.61e-06	0.000178705
LOC102902476	102902476	lncRNA	.	uncharacterized LOC102902476	620.848	2.88035	7.36327	4.78e-08	2.48e-06	6.40132	84.5256	4e-36	3.69e-34	3.52097	11.4794	1.2e-08	1.14e-06
NELFE	101093521	protein_coding	XP_003986002.1; XP_023109526.1	negative elongation factor complex member E	3284.27	1.25959	2.39428	4.84e-08	2.5e-06	2.53783	5.80716	6.47e-36	5.88e-34	1.27824	2.42543	4.41e-07	2.57e-05
ANKEF1	101091528	protein_coding	XP_011279205.2; XP_011279207.2; XP_011279206.2	ankyrin repeat and EF-hand domain containing 1	3134.86	3.01261	8.0702	4.85e-08	2.5e-06	8.64286	399.724	4.28e-60	1.79e-57	5.63026	49.5309	1.53e-18	8.11e-16
LOC109497685	109497685	lncRNA	.	uncharacterized LOC109497685	425.065	2.02103	4.05874	5.06e-08	2.61e-06	3.62077	12.3016	6.51e-27	3.05e-25	1.59974	3.03089	0.000126132	0.00263427
MISP3	105261243	protein_coding	XP_023101997.1	MISP family member 3	474.027	1.53596	2.89981	5.34e-08	2.72e-06	2.63416	6.20812	3.22e-25	1.31e-23	1.0982	2.14087	0.000496657	0.00767594
NAGS	101097029	protein_coding	XP_011287574.2	N-acetylglutamate synthase	138.804	1.86406	3.64031	5.39e-08	2.74e-06	3.89386	14.8652	3.69e-28	1.92e-26	2.02981	4.0835	1.66e-06	7.81e-05
LOC102899532	102899532	lncRNA	.	uncharacterized LOC102899532	128.948	2.41373	5.3285	6.24e-08	3.14e-06	4.18432	18.1805	2.38e-21	6.77e-20	1.77059	3.41193	0.000950095	0.0126647
MROH9	101088972	protein_coding	XP_019677153.1; XP_006942752.1	maestro heat like repeat family member 9	297.335	1.98603	3.96146	6.41e-08	3.21e-06	5.90127	59.7668	2.46e-44	3.79e-42	3.91524	15.0871	1.06e-15	3.44e-13
CALCOCO2	101097685	protein_coding	XP_019673305.2; XP_023099276.1; XP_023099275.1; XP_003996773.2; XP_006940295.2	calcium binding and coiled-coil domain 2	5818.06	1.09996	2.14348	6.46e-08	3.23e-06	2.10771	4.31008	2.89e-32	2.02e-30	1.00776	2.01078	5.97e-06	0.000220541
LOC102901074	102901074	lncRNA	.	uncharacterized LOC102901074	182.244	2.56743	5.92752	6.66e-08	3.3e-06	5.54192	46.5891	2.06e-27	9.99e-26	2.97449	7.85981	8.13e-07	4.32e-05
SELENOV	101090979	protein_coding	XP_011288183.3	selenoprotein V	1741.67	2.38099	5.20893	6.77e-08	3.34e-06	4.86297	29.1004	2.77e-35	2.37e-33	2.48198	5.58664	3.59e-07	2.19e-05
SLC35G6	101097682	protein_coding	XP_023100269.1	solute carrier family 35 member G6	615.705	2.72129	6.59461	7.11e-08	3.49e-06	6.25288	76.2615	1.52e-37	1.54e-35	3.5316	11.5642	2.34e-09	2.69e-07
LOC102902283	102902283	protein_coding	XP_023107390.1; XP_023107391.1	uncharacterized LOC102902283	240.002	1.85475	3.6169	7.33e-08	3.56e-06	4.09581	17.0987	1.27e-33	9.58e-32	2.24106	4.72745	4.55e-08	3.55e-06
NRDC	101088678	protein_coding	XP_006934801.1; XP_006934802.1	nardilysin convertase	16831.5	1.53172	2.89131	7.36e-08	3.57e-06	2.58954	6.01908	2.1e-25	8.72e-24	1.05782	2.08179	0.000662879	0.00963419
PDE7A	101090414	protein_coding	XP_011289674.1; XP_023104319.1; XP_011289673.1	phosphodiesterase 7A	3710.65	1.10009	2.14368	7.79e-08	3.74e-06	2.51261	5.70651	3.37e-44	5.08e-42	1.41252	2.66201	3.25e-10	4.51e-08
DNAH8	101095258	protein_coding	XP_019686106.2	dynein axonemal heavy chain 8	4331.79	1.48712	2.80329	7.98e-08	3.81e-06	3.0689	8.39131	1.58e-36	1.53e-34	1.58178	2.99338	1.86e-07	1.23e-05
TPPP2	101083942	protein_coding	XP_003987447.2; XP_019688329.1; XP_019688328.1	tubulin polymerization promoting protein family member 2	2847.46	3.08697	8.4971	8.24e-08	3.92e-06	6.68148	102.642	1.73e-38	1.82e-36	3.59451	12.0797	1.82e-08	1.62e-06
ZBTB37	101093736	protein_coding	XP_019677207.1; XP_019677206.1; XP_019677205.1; XP_003999256.1	zinc finger and BTB domain containing 37	403.263	1.86522	3.64324	8.39e-08	3.98e-06	2.97256	7.8493	1.82e-21	5.25e-20	1.10734	2.15448	0.00436581	0.0394785
WDR88	101083638	protein_coding	XP_011288285.1; XP_003998043.1	WD repeat domain 88	830.518	2.41298	5.32573	9.39e-08	4.38e-06	7.18011	145.02	1.22e-52	3.36e-50	4.76713	27.2301	1.08e-17	4.66e-15
CCDC42	101083304	protein_coding	XP_023099867.1; XP_023099868.1	coiled-coil domain containing 42	278.468	2.35547	5.11759	9.54e-08	4.44e-06	4.62322	24.6449	5.47e-28	2.79e-26	2.26775	4.81573	1.03e-05	0.000341187
PRR13	101086158	protein_coding	XP_023113528.1	proline rich 13	3305.74	1.31744	2.49223	9.64e-08	4.48e-06	2.63075	6.19348	7.8e-34	5.97e-32	1.31331	2.48511	1.23e-06	6.03e-05
CHD5	101092869	protein_coding	XP_023113778.1; XP_023113777.1; XP_023113780.1; XP_023113781.1; XP_023113779.1	chromodomain helicase DNA binding protein 5	5188.65	1.97522	3.93187	9.98e-08	4.62e-06	3.86342	14.5548	1.4e-32	1e-30	1.88821	3.70174	3.27e-06	0.000138215
FAM166A	101081263	protein_coding	XP_023098094.1	family with sequence similarity 166 member A	945.99	2.55337	5.87002	1.05e-07	4.83e-06	7.39212	167.977	4.64e-51	1.17e-48	4.83875	28.6161	1.27e-16	4.57e-14
LRGUK	101094916	protein_coding	XP_023106349.1; XP_023106352.1; XP_023106350.1; XP_023106351.1	leucine rich repeats and guanylate kinase domain containing	414.96	1.19632	2.29154	1.06e-07	4.86e-06	2.30972	4.95788	2.5e-29	1.46e-27	1.11341	2.16356	1.16e-05	0.000368699
LOC102901101	102901101	lncRNA	.	uncharacterized LOC102901101	516.646	2.8543	7.23155	1.19e-07	5.34e-06	5.41833	42.7642	1.74e-27	8.49e-26	2.56403	5.91357	2.89e-05	0.000780115
FAM104A	101091486	protein_coding	XP_003997165.1; XP_003997164.1; XP_023099598.1; XP_019673750.1	family with sequence similarity 104 member A	3077.84	1.45834	2.74792	1.25e-07	5.53e-06	3.51084	11.399	3.85e-47	7.37e-45	2.0525	4.14824	1.31e-11	2.35e-09
FAM229A	111561703	protein_coding	XP_023114181.1; XP_023114180.1	family with sequence similarity 229 member A	394.222	2.5347	5.79455	1.31e-07	5.75e-06	5.03297	32.7397	6.71e-29	3.76e-27	2.49828	5.6501	6.08e-06	0.000223253
CB3H15orf65	102902184	protein_coding	XP_006932579.1	chromosome B3 C15orf65 homolog	165.213	2.08797	4.25149	1.33e-07	5.8e-06	3.45447	10.9622	1.61e-20	4.24e-19	1.3665	2.57845	0.00284946	0.0291282
PAPD5	101096123	protein_coding	XP_023100675.1; XP_023100676.1; XP_023100674.1	poly(A) RNA polymerase D5, non-canonical	1376.57	1.80389	3.49159	1.43e-07	6.1e-06	3.02825	8.15821	1.18e-23	4.2e-22	1.22437	2.33653	0.00115799	0.0146642
FAM217A	101084107	misc_RNA	.	family with sequence similarity 217 member A	2233.05	1.86344	3.63875	1.48e-07	6.27e-06	4.34446	20.3149	2.26e-43	3.22e-41	2.48102	5.58294	2.29e-10	3.33e-08
LOC102901512	102901512	lncRNA	.	uncharacterized LOC102901512	96.7311	1.72808	3.31286	1.51e-07	6.41e-06	3.14073	8.81969	2.86e-21	8.1e-20	1.41265	2.66226	0.000436971	0.00693231
LOC109496523	109496523	lncRNA	.	uncharacterized LOC109496523	217.477	1.80882	3.50357	1.52e-07	6.41e-06	3.85069	14.4269	1.85e-30	1.16e-28	2.04187	4.11778	5.36e-07	3.03e-05
LOC101093608	101093608	protein_coding	XP_023110497.1	uncharacterized LOC101093608	6350.45	1.1536	2.22468	1.52e-07	6.42e-06	2.40288	5.28859	9.26e-36	8.34e-34	1.24929	2.37724	2.02e-07	1.32e-05
CNBD2	101099198	protein_coding	XP_019682141.1; XP_019682143.1; XP_019682142.1; XP_023107053.1; XP_023107054.1; XP_006929869.1; XP_019682136.1; XP_019682140.1	cyclic nucleotide binding domain containing 2	511.453	1.66583	3.17297	1.56e-07	6.54e-06	4.2205	18.6421	5.71e-45	9.29e-43	2.55466	5.8753	2.99e-12	5.92e-10
BBS7	101088159	protein_coding	XP_003985082.1; XP_006930943.1	Bardet-Biedl syndrome 7	2196.39	1.69587	3.23973	1.57e-07	6.59e-06	3.15837	8.92817	1.23e-28	6.68e-27	1.46249	2.75584	3.78e-05	0.000967631
PEBP4	101086139	protein_coding	XP_019683994.2; XP_006930702.2; XP_003984747.2; XP_019683993.2	phosphatidylethanolamine binding protein 4	3565.43	1.47831	2.78623	1.58e-07	6.61e-06	3.29069	9.78577	3.54e-40	4.1e-38	1.81237	3.5122	4.66e-09	5e-07
ACTL7B	101086856	protein_coding	XP_019671844.1	actin like 7B	3061.37	2.14465	4.42184	1.9e-07	7.61e-06	6.48358	89.4855	3.55e-67	2.42e-64	4.33893	20.2372	5.47e-21	3.83e-18
CLDN34	101087556	protein_coding	XP_023104945.1	claudin 34	194.861	2.17951	4.53001	2.04e-07	8.08e-06	4.99487	31.8865	3.68e-30	2.24e-28	2.81536	7.03894	6.3e-08	4.77e-06
HEATR4	101092029	protein_coding	XP_023111583.1; XP_019688826.1; XP_011281627.1; XP_019688825.1; XP_003987874.2	HEAT repeat containing 4	898.161	1.95958	3.88948	2.09e-07	8.23e-06	4.37435	20.7401	1.38e-37	1.41e-35	2.41478	5.33237	1.07e-08	1.04e-06
EFHB	101101661	protein_coding	XP_003992208.3; XP_023116358.1	EF-hand domain family member B	774.036	1.37652	2.59642	2.32e-07	9.03e-06	2.81881	7.0558	3.11e-32	2.16e-30	1.44229	2.71751	1.1e-06	5.49e-05
SCML4	101093687	protein_coding	XP_019686608.1; XP_019686606.2; XP_006931984.1; XP_006931983.1; XP_006931982.1	Scm polycomb group protein like 4	483.595	2.02411	4.06741	2.41e-07	9.38e-06	5.67544	51.1066	1.03e-46	1.91e-44	3.65133	12.5649	1.13e-14	3.14e-12
ABHD2	101084288	protein_coding	XP_019687454.1; XP_006932323.1; XP_019687455.1	abhydrolase domain containing 2	3723.98	1.33536	2.52339	2.65e-07	1.01e-05	2.62345	6.1622	9.64e-31	6.13e-29	1.28808	2.44204	5.8e-06	0.000215438
TMEM8A	101095788	protein_coding	XP_023102211.1; XP_023102210.1	transmembrane protein 8A	1880.49	2.02936	4.08225	2.71e-07	1.03e-05	3.25896	9.57295	5.15e-21	1.42e-19	1.2296	2.34502	0.00447707	0.0400625
CA1H5orf49	101094081	protein_coding	XP_023095411.1; XP_023095413.1	chromosome A1 C5orf49 homolog	249.637	2.02029	4.05665	2.81e-07	1.07e-05	3.7176	13.1556	3.5e-24	1.3e-22	1.69731	3.24296	0.000166377	0.00328777
CA2H3orf20	101083155	protein_coding	XP_019680677.2	chromosome A2 C3orf20 homolog	942.004	1.62318	3.08053	2.9e-07	1.09e-05	2.96443	7.80519	4.47e-26	1.98e-24	1.34125	2.53371	0.000124087	0.00260035
TXNDC2	101100601	protein_coding	XP_006938845.2; XP_003995066.2	thioredoxin domain containing 2	270.565	2.65329	6.29098	2.89e-07	1.09e-05	4.52827	23.0752	3.53e-21	9.92e-20	1.87499	3.66798	0.00149733	0.018014
CNIH2	101099078	protein_coding	XP_023095850.1	cornichon family AMPA receptor auxiliary protein 2	134.343	1.37749	2.59815	2.94e-07	1.11e-05	2.73276	6.64726	7.55e-25	2.98e-23	1.35527	2.55846	2.56e-05	0.000709196
GIT1	101091912	protein_coding	XP_023100375.1; XP_023100374.1	GIT ArfGAP 1	8862.8	1.08473	2.12098	2.95e-07	1.11e-05	2.44342	5.43929	9.91e-40	1.12e-37	1.35869	2.56451	4.28e-09	4.65e-07
MRGBP	101082391	protein_coding	XP_023106796.1	MRG domain binding protein	4212.65	1.30149	2.46483	3.18e-07	1.19e-05	2.66728	6.35231	6.87e-33	5.07e-31	1.36579	2.57718	9.6e-07	4.94e-05
SLC24A2	101098994	protein_coding	XP_019671595.1; XP_023098118.1; XP_023098119.1; XP_023098117.1; XP_023098116.1	solute carrier family 24 member 2	409.453	1.57286	2.97494	3.27e-07	1.21e-05	3.15054	8.87985	4.27e-29	2.42e-27	1.57768	2.98489	5.64e-06	0.000210953
LOC102902577	102902577	pseudogene	.	.	1161.01	2.15659	4.4586	3.27e-07	1.21e-05	4.73591	26.6472	8.55e-36	7.74e-34	2.57933	5.9766	4.05e-08	3.23e-06
SPC24	101097301	protein_coding	XP_003981928.1; XP_011287442.1	SPC24, NDC80 kinetochore complex component	744.567	1.47497	2.77978	3.32e-07	1.23e-05	2.82824	7.10205	5.82e-28	2.96e-26	1.35327	2.5549	2.44e-05	0.00068298
LOC111557760	111557760	lncRNA	.	uncharacterized LOC111557760	174.551	2.25213	4.76384	3.58e-07	1.31e-05	4.45062	21.866	2e-24	7.56e-23	2.1985	4.59001	3.14e-05	0.000831702
LOC111559837	111559837	lncRNA	.	uncharacterized LOC111559837	152.157	1.83281	3.56231	3.7e-07	1.34e-05	3.8028	13.9558	4.12e-26	1.83e-24	1.96999	3.91764	5.73e-06	0.000213802
ACTL10	102900884	protein_coding	XP_023106689.1	actin like 10	350.373	2.22334	4.66974	3.71e-07	1.34e-05	7.2853	155.989	1.57e-38	1.67e-36	5.06196	33.4042	1.13e-15	3.56e-13
ZNF488	101090802	protein_coding	XP_023096414.1; XP_023096415.1; XP_023096413.1	zinc finger protein 488	773.765	2.73196	6.64359	3.88e-07	1.4e-05	5.87312	58.6116	3.36e-32	2.32e-30	3.14115	8.82229	2.7e-07	1.69e-05
POU2F1	101098187	protein_coding	XP_023103506.1; XP_023103507.1; XP_023103508.1; XP_019677108.1	POU class 2 homeobox 1	479.68	1.49532	2.81926	4.2e-07	1.49e-05	2.66532	6.34368	9.66e-24	3.46e-22	1.17	2.25012	0.000384444	0.00628716
PDE4A	751107	protein_coding	XP_019673021.2; XP_011287360.2; XP_023101044.1; XP_023101046.1; XP_011287354.2; XP_019673012.2; XP_003981906.2	phosphodiesterase 4A	1582.71	2.16817	4.49454	4.17e-07	1.49e-05	3.73936	13.3555	3.73e-23	1.26e-21	1.57119	2.9715	0.000842238	0.0115165
SMIM6	102900830	protein_coding	XP_006940651.1; XP_019673813.1; XP_019673815.1; XP_019673816.1; XP_019673814.1	small integral membrane protein 6	586.615	2.20627	4.6148	4.33e-07	1.54e-05	5.55122	46.8903	2.31e-40	2.73e-38	3.34495	10.1609	4.23e-11	6.99e-09
KIF2B	101087183	protein_coding	XP_003996728.2	kinesin family member 2B	6123.05	2.88913	7.40822	4.42e-07	1.56e-05	10.6042	1556.61	6.94e-73	5.8e-70	7.71507	210.12	1.68e-28	2.75e-25
MTIF3	101087290	protein_coding	XP_006927243.1; XP_006927244.1; XP_006927245.1; XP_003980317.1; XP_023106062.1	mitochondrial translational initiation factor 3	903.792	1.12976	2.18823	4.67e-07	1.64e-05	2.46101	5.50602	1.42e-34	1.15e-32	1.33125	2.5162	9.04e-08	6.49e-06
HMBS	100127114	protein_coding	NP_001171279.1; XP_006936717.1; XP_019666716.1; NP_001171280.1; XP_006936718.1	hydroxymethylbilane synthase	2719.06	1.17156	2.25255	4.67e-07	1.64e-05	2.50476	5.67554	1.82e-34	1.45e-32	1.3332	2.5196	1.74e-07	1.15e-05
SLC32A1	101096880	protein_coding	XP_011279188.1	solute carrier family 32 member 1	100.309	1.65174	3.14212	4.77e-07	1.65e-05	3.48778	11.2183	5.12e-24	1.88e-22	1.83604	3.57029	8.19e-06	0.000282705
DZIP1	101098678	protein_coding	XP_023108445.1; XP_023108457.1; XP_023108450.1; XP_023108455.1; XP_023108466.1	DAZ interacting zinc finger protein 1	6339.47	1.74213	3.34528	4.73e-07	1.65e-05	3.58548	12.0043	2.54e-32	1.78e-30	1.84335	3.58842	1.1e-06	5.49e-05
DNAJB3	102899293	protein_coding	XP_011283924.1	DnaJ heat shock protein family (Hsp40) member B3	3693.69	2.56548	5.91951	4.76e-07	1.65e-05	6.15603	71.3101	3.69e-42	4.84e-40	3.59056	12.0466	1.71e-10	2.57e-08
LOC102900645	102900645	lncRNA	.	uncharacterized LOC102900645	1944.84	1.6141	3.0612	5.07e-07	1.73e-05	3.89219	14.8479	2.1e-42	2.82e-40	2.27809	4.85037	1.33e-10	2.09e-08
CREM	101094681	protein_coding	XP_023112310.1; XP_023112306.1; XP_023112300.1; XP_023112301.1; XP_023112308.1; XP_006933418.1; XP_023112317.1; XP_019689762.1; XP_003988272.1; XP_019689761.1; XP_023112297.1; XP_023112304.1; XP_023112315.1; XP_023112307.1; XP_023112316.1; XP_023112305.1; XP_003988283.2; XP_023112318.1; XP_023112319.1; XP_023112321.1; XP_023112322.1; XP_023112320.1; XP_023112309.1; XP_023112311.1; XP_023112314.1;…	cAMP responsive element modulator	4422.34	1.38204	2.60636	5.24e-07	1.78e-05	2.93068	7.62471	7.29e-34	5.6e-32	1.54865	2.92543	2.82e-07	1.76e-05
ATOX1	101084170	protein_coding	XP_011284260.1	antioxidant 1 copper chaperone	2429.41	1.45379	2.73926	5.94e-07	1.98e-05	2.99124	7.95155	1.71e-31	1.12e-29	1.53745	2.90281	1.5e-06	7.15e-05
LOC102902347	102902347	protein_coding	XP_023107971.1	synapsin-1-like	195.459	1.47451	2.7789	5.91e-07	1.98e-05	3.31364	9.94269	2.19e-30	1.36e-28	1.83912	3.57792	1.53e-07	1.03e-05
STARD6	101096360	protein_coding	XP_011286415.1; XP_019670853.1; XP_019670856.1; XP_019670852.1; XP_019670855.1; XP_006938980.1; XP_019670858.1	StAR related lipid transfer domain containing 6	906.599	1.74032	3.3411	6.01e-07	2e-05	4.46054	22.0169	1.45e-44	2.29e-42	2.72021	6.58971	4.2e-12	8.05e-10
LOC111560789	111560789	lncRNA	.	uncharacterized LOC111560789	882.153	1.30075	2.46357	6.3e-07	2.09e-05	2.56544	5.91934	2.52e-28	1.34e-26	1.26468	2.40274	1.21e-05	0.000384012
FBLN7	101083581	protein_coding	XP_023107652.1	fibulin 7	339.138	1.7413	3.34337	6.35e-07	2.1e-05	3.24466	9.47853	2.65e-24	9.87e-23	1.50336	2.83503	0.000138084	0.00282468
DGAT2	101100329	protein_coding	XP_011284934.1	diacylglycerol O-acyltransferase 2	2082.14	2.22179	4.6647	6.64e-07	2.17e-05	4.31025	19.8388	7.52e-28	3.77e-26	2.08847	4.25296	2.12e-05	0.000603156
TCEA2	101094496	protein_coding	XP_003983338.3; XP_006929629.2	transcription elongation factor A2	4263.93	1.08674	2.12393	7.13e-07	2.32e-05	2.37314	5.18068	5.73e-35	4.79e-33	1.28641	2.4392	8.4e-08	6.08e-06
TIMD4	102901239	protein_coding	XP_006927992.2; XP_006927991.1; XP_023115959.1; XP_019695448.1; XP_019695436.1	T-cell immunoglobulin and mucin domain containing 4	686.981	2.34108	5.0668	7.15e-07	2.32e-05	4.70448	26.0729	3.43e-28	1.81e-26	2.36341	5.14584	7.79e-06	0.000271994
LOC102900063	102900063	protein_coding	XP_023096409.1; XP_023096410.1; XP_023096411.1; XP_023096412.1	anthrax toxin receptor-like	206.73	1.86331	3.63841	7.3e-07	2.36e-05	4.17657	18.0831	2.52e-29	1.47e-27	2.31327	4.97007	2.52e-07	1.6e-05
LRRCC1	101093492	protein_coding	XP_023104003.1; XP_019678396.1; XP_011289630.1; XP_011289629.1; XP_023104002.1	leucine rich repeat and coiled-coil centrosomal protein 1	1286.14	1.34262	2.53611	7.33e-07	2.37e-05	2.50086	5.66023	1.52e-25	6.43e-24	1.15824	2.23185	0.00010377	0.00227788
STPG1	101097744	protein_coding	XP_019691958.1; XP_006934466.1; XP_006934467.1; XP_019691960.1; XP_019691963.2; XP_006934468.1; XP_019691962.1; XP_019691961.1; XP_019691959.1; XP_011282842.1; XP_019691964.1	sperm tail PG-rich repeat containing 1	2267.84	2.12017	4.34746	7.45e-07	2.4e-05	5.05448	33.2315	3.37e-40	3.92e-38	2.93431	7.6439	5.65e-10	7.32e-08
LOC111560535	111560535	lncRNA	.	uncharacterized LOC111560535	289.434	1.47447	2.77882	7.52e-07	2.42e-05	2.67819	6.40053	8.31e-23	2.71e-21	1.20372	2.30333	0.000352937	0.00590445
LOC111556292	111556292	protein_coding	XP_023099162.1	putative spermatogenesis-associated protein 31D3	2253	1.8072	3.49963	7.67e-07	2.45e-05	3.46401	11.0349	4.54e-27	2.16e-25	1.6568	3.15317	3.61e-05	0.000935861
ALS2CR12	101086246	protein_coding	XP_019694028.1; XP_019694029.1; XP_003991110.1; XP_019694027.1	amyotrophic lateral sclerosis 2 chromosome region 12	565.697	2.03976	4.11177	7.94e-07	2.53e-05	4.2149	18.57	3.13e-29	1.81e-27	2.17514	4.5163	2.77e-06	0.000121103
LOC101084304	101084304	protein_coding	XP_023115336.1; XP_023115334.1; XP_023115333.1; XP_023115332.1; XP_023115338.1; XP_023115335.1; XP_023115331.1; XP_023115337.1; XP_023115330.1; XP_019693943.1; XP_023115329.1	serine protease 58-like	665.904	3.20997	9.25332	8.11e-07	2.58e-05	5.49195	45.0032	7.7e-21	2.09e-19	2.28199	4.86347	0.00169038	0.0196796
CLMN	101089701	protein_coding	XP_023111771.1; XP_023111772.1; XP_023111769.1; XP_023111770.1; XP_023111773.1	calmin	8332.67	3.15704	8.91996	8.2e-07	2.59e-05	7.14303	141.34	1e-36	9.97e-35	3.98599	15.8454	1.43e-08	1.32e-06
FMN1	101089943	protein_coding	XP_023111297.1; XP_023111301.1; XP_023111299.1; XP_023111300.1; XP_023111298.1	formin 1	862.185	1.51354	2.85511	8.66e-07	2.71e-05	3.33888	10.1182	9.71e-34	7.41e-32	1.82533	3.54388	9.52e-08	6.78e-06
TSKS	101094716	protein_coding	XP_006941044.3; XP_006941043.3; XP_003997546.3; XP_006941042.3; XP_006941045.1; XP_006941047.1; XP_006941048.1; XP_003997547.3; XP_006941046.1	testis specific serine kinase substrate	3882.91	2.77552	6.84725	8.65e-07	2.71e-05	6.34511	81.296	6.52e-37	6.51e-35	3.56959	11.8728	9.42e-09	9.33e-07
LOC109499561	109499561	lncRNA	.	uncharacterized LOC109499561	172.572	2.50947	5.69412	8.7e-07	2.72e-05	4.57787	23.8823	1.4e-20	3.71e-19	2.0684	4.1942	0.000563153	0.00849301
ACTRT3	101097833	protein_coding	XP_003992008.1	actin related protein T3	1598.17	2.34287	5.0731	8.87e-07	2.76e-05	8.72788	423.99	2.77e-62	1.27e-59	6.38502	83.5762	1.3e-25	1.38e-22
TTC29	101095170	protein_coding	XP_006930898.1; XP_019684442.1; XP_006930899.1; XP_019684441.1; XP_023108543.1	tetratricopeptide repeat domain 29	847.126	1.72593	3.30793	9.38e-07	2.91e-05	3.15805	8.92623	4.96e-24	1.82e-22	1.43212	2.69844	0.00023058	0.004249
ZMYND15	101092901	protein_coding	XP_023099386.1	zinc finger MYND-type containing 15	1366.94	1.54048	2.90891	9.76e-07	3e-05	3.59051	12.0463	1.31e-37	1.34e-35	2.05003	4.14116	3.87e-09	4.26e-07
MROH2A	101085913	protein_coding	XP_019694474.1; XP_019694477.1; XP_019694469.1; XP_019694471.1; XP_019694470.1; XP_019694472.1	maestro heat like repeat family member 2A	1344.48	1.52936	2.88657	9.73e-07	3e-05	3.66778	12.709	1.41e-39	1.58e-37	2.13842	4.40281	6.38e-10	8.03e-08
GSTO2	101090141	protein_coding	XP_023096662.1; XP_006938220.1; XP_019669352.1; XP_003994441.2; XP_019669351.1	glutathione S-transferase omega 2	889.918	1.93969	3.83623	9.8e-07	3.01e-05	3.368	10.3245	7.85e-22	2.37e-20	1.42831	2.69131	0.00108217	0.0140308
PPIL6	101100470	protein_coding	XP_003986491.1	peptidylprolyl isomerase like 6	408.387	1.91113	3.76104	1.02e-06	3.12e-05	4.26681	19.2503	1.12e-31	7.52e-30	2.35568	5.11834	1.35e-07	9.36e-06
LRRC56	101085074	protein_coding	XP_023096015.1; XP_023096016.1; XP_023096012.1; XP_023096013.1; XP_019668443.1; XP_011285472.1; XP_023096007.1; XP_023096014.1; XP_006937745.1; XP_023096006.1; XP_023096010.1; XP_023096011.1; XP_023096005.1; XP_023096008.1; XP_023096009.1	leucine rich repeat containing 56	1683.51	1.59039	3.01132	1.03e-06	3.13e-05	3.65074	12.5598	1.11e-36	1.1e-34	2.06035	4.17087	9.56e-09	9.41e-07
LOC102902529	102902529	protein_coding	XP_023106037.1; XP_023106036.1; XP_023106035.1; XP_006929191.2	EF-hand calcium-binding domain-containing protein 10-like	896.599	1.47307	2.77611	1.03e-06	3.14e-05	3.21403	9.27936	9.48e-33	6.83e-31	1.74096	3.34257	1.99e-07	1.3e-05
ODF2	101100514	protein_coding	XP_019672181.1; XP_023098577.1; XP_023098571.1; XP_023098568.1; XP_019672183.1; XP_019672186.1; XP_006939585.1; XP_006939584.1; XP_023098574.1; XP_019672185.1; XP_003995987.1; XP_019672180.1; XP_019672189.1; XP_019672187.1; XP_023098573.1; XP_019672188.1; XP_006939583.1; XP_023098567.1; XP_023098566.1; XP_023098569.1; XP_023098576.1; XP_023098570.1; XP_019672184.1; XP_019672182.1	outer dense fiber of sperm tails 2	23655.4	2.06424	4.18215	1.03e-06	3.14e-05	4.66167	25.3106	1.57e-36	1.52e-34	2.59743	6.05207	1.81e-08	1.62e-06
USP15	101099566	protein_coding	XP_006933926.3	ubiquitin specific peptidase 15	2814.46	1.41649	2.66936	1.05e-06	3.17e-05	2.41993	5.35144	1.77e-21	5.15e-20	1.00344	2.00477	0.00157736	0.0187021
DYRK3	101091077	protein_coding	XP_003999393.1; XP_023103115.1; XP_019677483.1; XP_019677482.1	dual specificity tyrosine phosphorylation regulated kinase 3	3675.05	1.82469	3.5423	1.05e-06	3.18e-05	4.02378	16.2659	1.72e-34	1.38e-32	2.19909	4.5919	8.03e-08	5.88e-06
SOX6	101095371	protein_coding	XP_023095375.1; XP_023095379.1; XP_023095378.1; XP_023095373.1; XP_023095374.1; XP_023095377.1; XP_023095376.1; XP_019667677.2; XP_019667678.2; XP_019667683.2; XP_019667682.2; XP_023095381.1; XP_019667673.2; XP_023095371.1; XP_023095372.1; XP_023095380.1; XP_019667680.2	SRY-box 6	1329.27	1.55809	2.94464	1.1e-06	3.31e-05	3.73421	13.3079	3.99e-39	4.29e-37	2.17612	4.51935	8.18e-10	1e-07
CA3H2orf73	101096054	protein_coding	XP_019682757.2	chromosome A3 C2orf73 homolog	831.751	2.24616	4.74419	1.13e-06	3.37e-05	6.13856	70.4515	3.16e-44	4.79e-42	3.8924	14.8501	3.34e-13	7.42e-11
LOC101080681	101080681	protein_coding	XP_023103107.1; XP_023103110.1; XP_019677562.2; XP_023103104.1; XP_023103106.1; XP_023103103.1; XP_023103109.1; XP_019677564.1; XP_023103108.1; XP_011289236.1	alpha-1,3-mannosyl-glycoprotein 4-beta-N-acetylglucosaminyltransferase C-like	619.667	1.70424	3.25856	1.14e-06	3.4e-05	3.2144	9.28179	1.05e-24	4.09e-23	1.51017	2.84843	0.000104276	0.00228621
FHAD1	101082929	protein_coding	XP_023113922.1	forkhead associated phosphopeptide binding domain 1	3096.67	1.6519	3.14248	1.17e-06	3.47e-05	2.73103	6.63927	4.54e-20	1.15e-18	1.07912	2.11275	0.0037068	0.0350742
LOC111560902	111560902	lncRNA	.	uncharacterized LOC111560902	100.163	2.1224	4.35418	1.22e-06	3.59e-05	4.57391	23.8169	8.25e-22	2.47e-20	2.45151	5.4699	1.3e-05	0.000407696
SPATA45	101098511	protein_coding	XP_023103025.1; XP_023103027.1; XP_023103028.1; XP_019677393.1	spermatogenesis associated 45	348.78	2.08311	4.23719	1.31e-06	3.82e-05	4.41867	21.3871	4.88e-28	2.51e-26	2.33556	5.04748	2.2e-06	9.86e-05
PLA2G4E	101082828	protein_coding	XP_003987300.1; XP_019688193.1; XP_019688194.1	phospholipase A2 group IVE	404.227	2.2236	4.67058	1.32e-06	3.86e-05	4.85083	28.8566	2.16e-29	1.27e-27	2.62723	6.17837	6.33e-07	3.45e-05
ATP7B	101091495	protein_coding	XP_023106954.1; XP_023106950.1; XP_006927322.1; XP_023106961.1; XP_023106939.1; XP_023106933.1; XP_023106944.1; XP_019681489.1	ATPase copper transporting beta	3274.87	2.02061	4.05756	1.36e-06	3.96e-05	4.09829	17.128	6.99e-29	3.89e-27	2.07768	4.22126	5.86e-06	0.000217366
TEKT5	101085339	protein_coding	XP_003998918.1	tektin 5	778.487	2.30626	4.94599	1.37e-06	3.97e-05	6.68684	103.025	1.77e-45	2.94e-43	4.38059	20.8299	1.16e-14	3.16e-12
LOC102902597	102902597	protein_coding	XP_023098434.1; XP_019672012.1	complement C5-like	1195.05	1.39446	2.62891	1.52e-06	4.34e-05	2.92822	7.6117	4.87e-30	2.96e-28	1.53376	2.89539	1.65e-06	7.77e-05
DIAPH3	101095543	protein_coding	XP_019683201.1; XP_023107882.1; XP_019683206.1; XP_023107894.1; XP_019683204.1; XP_006927392.3	diaphanous related formin 3	1022.32	1.61884	3.07127	1.57e-06	4.46e-05	3.05879	8.33271	1.21e-24	4.69e-23	1.43995	2.71311	0.000107336	0.00232781
SGK1	101098954	protein_coding	XP_019686832.1; XP_003986626.1; XP_003986628.1; XP_019686833.1; XP_019686831.1	serum/glucocorticoid regulated kinase 1	4367.79	1.60965	3.05179	1.59e-06	4.48e-05	2.77264	6.83355	3.53e-21	9.92e-20	1.16298	2.2392	0.00151694	0.0181599
RGS22	101081953	protein_coding	XP_023104298.1; XP_023104301.1; XP_023104303.1; XP_023104300.1; XP_023104297.1; XP_023104302.1; XP_023104295.1; XP_023104296.1; XP_023104294.1; XP_023104304.1; XP_019678503.1; XP_011289714.1; XP_023104299.1; XP_019678505.1; XP_019678504.1	regulator of G protein signaling 22	3944.24	1.64606	3.12977	1.6e-06	4.5e-05	3.40453	10.5893	1.12e-29	6.63e-28	1.75848	3.3834	2.85e-06	0.000123496
RNF38	101098996	protein_coding	XP_023098210.1; XP_023098215.1; XP_023098218.1; XP_023098213.1; XP_023098207.1; XP_023098209.1; XP_023098211.1; XP_023098208.1; XP_023098206.1; XP_023098212.1; XP_023098217.1; XP_023098216.1	ring finger protein 38	8722.11	1.84338	3.58849	1.62e-06	4.55e-05	3.16044	8.941	5.14e-21	1.42e-19	1.31706	2.49158	0.00170749	0.0197639
LOC102901466	102901466	lncRNA	.	uncharacterized LOC102901466	340.307	1.70621	3.26302	1.69e-06	4.7e-05	3.07307	8.41565	1.71e-21	4.98e-20	1.36687	2.5791	0.000632271	0.00927378
CA3H2orf74	101083507	protein_coding	XP_006930184.1	chromosome A3 C2orf74 homolog	739.447	2.44114	5.43069	1.71e-06	4.75e-05	6.52685	92.2099	8.15e-40	9.31e-38	4.08572	16.9794	8.09e-12	1.46e-09
LOC101096352	101096352	protein_coding	XP_003993446.1	olfactory receptor 6Q1	138.531	2.1622	4.47598	1.75e-06	4.84e-05	3.74953	13.4499	2.83e-18	6.07e-17	1.58733	3.00492	0.00260981	0.0271716
CEP164	101082089	protein_coding	XP_019666897.1; XP_011284676.2; XP_019666895.1; XP_011284675.2; XP_023094913.1; XP_019666896.1; XP_011284677.1	centrosomal protein 164	3330.76	1.24839	2.37577	1.8e-06	4.95e-05	2.29413	4.90458	1.38e-23	4.84e-22	1.04574	2.06442	0.000258177	0.00466688
MEMO1	105260457	protein_coding	XP_023107743.1	mediator of cell motility 1	2122.1	1.32312	2.50207	1.83e-06	5e-05	2.59465	6.04043	1.95e-26	8.8e-25	1.27153	2.41417	2.92e-05	0.00078502
LOC101083623	101083623	protein_coding	XP_003994895.2	glutathione S-transferase theta-4-like	460.969	2.8227	7.07484	1.88e-06	5.1e-05	6.66711	101.625	9.45e-30	5.61e-28	3.84441	14.3642	5.34e-08	4.13e-06
DNAJB13	101096099	protein_coding	XP_023095215.1; XP_023095214.1; XP_019667394.1	DnaJ heat shock protein family (Hsp40) member B13	515.522	1.61451	3.06207	1.92e-06	5.2e-05	3.7634	13.5799	1.07e-33	8.15e-32	2.14889	4.43487	2.05e-08	1.78e-06
CE3H16orf90	101096941	protein_coding	XP_019676603.1; XP_019676604.1; XP_023102056.1; XP_023102057.1; XP_006942462.1; XP_003998965.1	chromosome E3 C16orf90 homolog	623.055	2.12301	4.35602	1.94e-06	5.23e-05	5.95759	62.1458	8.32e-43	1.14e-40	3.83457	14.2666	2.65e-13	5.96e-11
ARMC2	101099127	protein_coding	XP_019686614.2; XP_019686613.2; XP_003986486.3	armadillo repeat containing 2	1043.01	1.40336	2.64516	1.96e-06	5.28e-05	2.79541	6.94229	1.13e-26	5.23e-25	1.39206	2.62452	1.9e-05	0.00055312
LOC109500494	109500494	lncRNA	.	uncharacterized LOC109500494	186.952	1.40062	2.64015	1.98e-06	5.33e-05	3.66949	12.724	3.67e-34	2.89e-32	2.26887	4.81944	2.87e-10	4.07e-08
LIN37	101081687	protein_coding	XP_003997959.1; XP_011288322.1	lin-37 DREAM MuvB core complex component	1631.01	1.1044	2.15009	2.04e-06	5.44e-05	2.23212	4.69825	1.42e-27	6.97e-26	1.12773	2.18514	1.03e-05	0.000341067
CEP120	101084767	protein_coding	XP_019687031.1; XP_011280127.1; XP_019687028.1; XP_019687042.1; XP_019687039.1	centrosomal protein 120	7668.46	1.0722	2.10263	2.13e-06	5.64e-05	2.20234	4.60226	9.06e-29	5e-27	1.13015	2.18881	4.84e-06	0.000186197
LOC101086571	101086571	protein_coding	XP_019688679.2; XP_019688683.2; XP_019688678.2; XP_023111528.1; XP_023111527.1; XP_019688680.2; XP_023111526.1	golgin subfamily A member 6-like protein 22	1781.36	2.14313	4.41719	2.13e-06	5.64e-05	6.1411	70.5756	5.04e-50	1.19e-47	3.99797	15.9775	3.74e-15	1.09e-12
LOC109499297	109499297	lncRNA	.	uncharacterized LOC109499297	275.44	2.34334	5.07477	2.17e-06	5.73e-05	4.98004	31.5603	1.06e-25	4.55e-24	2.6367	6.21907	5.03e-06	0.000191719
PHKG2	101092572	protein_coding	XP_006942201.1; XP_003998699.1; XP_019676232.1	phosphorylase kinase catalytic subunit gamma 2	11696.3	1.48613	2.80136	2.18e-06	5.75e-05	3.11722	8.67715	6.47e-30	3.9e-28	1.63109	3.09748	1.95e-06	8.93e-05
C5	101090401	protein_coding	XP_023098426.1	complement C5	248.954	1.39297	2.62618	2.2e-06	5.78e-05	2.40447	5.2944	3.16e-19	7.39e-18	1.0115	2.016	0.00232618	0.0250283
XRRA1	101093044	protein_coding	XP_006936995.1; XP_023095204.1; XP_006936992.1; XP_006936997.1; XP_019667375.1; XP_006936996.1	X-ray radiation resistance associated 1	2453.58	1.34998	2.54908	2.21e-06	5.81e-05	2.50193	5.66444	1.62e-23	5.65e-22	1.15196	2.22215	0.000227559	0.00422077
LOC102900083	102900083	protein_coding	XP_011278903.2; XP_019681421.1; XP_023106357.1; XP_019681419.1	solute carrier family 23 member 1-like	287.622	1.12447	2.18022	2.23e-06	5.84e-05	2.38462	5.22206	3.78e-27	1.81e-25	1.26015	2.3952	3.47e-06	0.000142728
CD2H10orf82	101083972	protein_coding	XP_019669447.2; XP_003994491.3; XP_019669448.2	chromosome D2 C10orf82 homolog	862.597	2.70728	6.53091	2.28e-06	5.96e-05	6.34042	81.0322	1.1e-32	7.89e-31	3.63314	12.4075	2.56e-08	2.13e-06
CC1H1orf141	101081820	protein_coding	XP_011283244.1	chromosome C1 C1orf141 homolog	458.68	2.31777	4.98561	2.6e-06	6.63e-05	4.96065	31.1389	1.76e-27	8.57e-26	2.64288	6.24576	2.46e-06	0.000109644
LOC101097033	101097033	protein_coding	XP_023102368.1; XP_023102367.1; XP_023102366.1; XP_023102369.1	radial spoke head 10 homolog B	2976.55	2.21055	4.62852	2.65e-06	6.76e-05	4.9642	31.2158	6.28e-33	4.65e-31	2.75365	6.74423	1.03e-07	7.25e-06
RNASEH2A	101086121	protein_coding	XP_011287664.1; XP_011287663.1; XP_003981966.1	ribonuclease H2 subunit A	3867.67	1.30787	2.47575	2.71e-06	6.86e-05	3.07485	8.42603	3.57e-36	3.31e-34	1.76699	3.40343	7.28e-09	7.33e-07
KIF27	101099408	protein_coding	XP_023097983.1; XP_023097982.1; XP_023097980.1; XP_023097981.1; XP_023097979.1	kinesin family member 27	3193.87	1.84258	3.5865	2.79e-06	7.03e-05	3.12411	8.71866	1.17e-19	2.83e-18	1.28153	2.43097	0.00288834	0.0293794
SPATA9	101081606	protein_coding	XP_003981206.1; XP_019692735.1	spermatogenesis associated 9	708.663	2.78351	6.88528	2.79e-06	7.03e-05	7.84849	230.479	2.77e-36	2.61e-34	5.06498	33.4742	6.09e-12	1.11e-09
RNF126	101091511	protein_coding	XP_023098366.1; XP_023098377.1; XP_023098364.1; XP_023098363.1	ring finger protein 126	2093.83	1.12297	2.17794	2.82e-06	7.07e-05	2.22667	4.68054	4.67e-26	2.06e-24	1.10371	2.14906	2.72e-05	0.000740524
LOC102899117	102899117	lncRNA	.	uncharacterized LOC102899117	239.523	2.24474	4.73953	2.96e-06	7.39e-05	4.4308	21.5676	1.43e-22	4.59e-21	2.18605	4.55059	8.1e-05	0.00185202
RGSL1	101101357	protein_coding	XP_006942825.2; XP_019677320.1	regulator of G protein signaling like 1	662.781	1.79997	3.48212	3.24e-06	8.03e-05	4.45971	22.0042	2.97e-36	2.79e-34	2.65974	6.31919	1.12e-09	1.35e-07
SPAG16	101101403	protein_coding	XP_019694188.1; XP_019694187.1	sperm associated antigen 16	453.534	1.15971	2.23412	3.42e-06	8.43e-05	2.53834	5.80919	6.18e-29	3.48e-27	1.37863	2.60022	9.2e-07	4.78e-05
CDRT1	101090560	protein_coding	XP_023099416.1	CMT1A duplicated region transcript 1	2224.43	1.42371	2.68274	3.48e-06	8.55e-05	3.32026	9.98842	1.38e-34	1.12e-32	1.89655	3.72322	1.88e-08	1.67e-06
IL31RA	101095878	protein_coding	XP_019689862.2	interleukin 31 receptor A	396.154	1.74973	3.36295	3.58e-06	8.71e-05	4.17567	18.0718	2.93e-32	2.04e-30	2.42594	5.37381	2.03e-08	1.77e-06
DYM	101088525	protein_coding	XP_019670806.1	dymeclin	10425.8	1.16152	2.23693	3.69e-06	8.92e-05	2.41949	5.34983	2.87e-28	1.52e-26	1.25797	2.39159	4.47e-06	0.000175878
TES	100137197	protein_coding	NP_001162169.1; XP_019670159.1	testin LIM domain protein	1235.34	2.06543	4.18557	3.7e-06	8.93e-05	3.68681	12.8778	7.58e-21	2.07e-19	1.62139	3.07671	0.000955143	0.0127038
KLF4	100379626	protein_coding	XP_023097958.1; NP_001166915.1	Kruppel like factor 4	1532.64	1.6177	3.06884	3.78e-06	9.05e-05	3.47956	11.1545	2.4e-29	1.41e-27	1.86186	3.63476	1.35e-06	6.56e-05
TMEM144	101087735	protein_coding	XP_019684359.1; XP_023108500.1; XP_019684358.1; XP_023108507.1; XP_011279898.1; XP_019684350.1; XP_019684357.1; XP_023108509.1; XP_023108501.1; XP_023108503.1; XP_019684348.1; XP_023108508.1; XP_023108505.1; XP_023108502.1; XP_023108506.1; XP_023108504.1; XP_019684353.1	transmembrane protein 144	740.269	2.61662	6.13313	3.77e-06	9.05e-05	5.4923	45.0139	1.41e-26	6.49e-25	2.87568	7.33947	6.02e-06	0.000221762
BCL2L14	101091028	protein_coding	XP_023112551.1; XP_019690085.1; XP_003988471.1; XP_019690084.1	BCL2 like 14	1308.72	2.36243	5.14234	3.77e-06	9.05e-05	5.66054	50.5815	1.28e-34	1.04e-32	3.29811	9.83629	7.35e-09	7.36e-07
AGBL5	101081287	protein_coding	XP_019683338.1; XP_003984457.1; XP_019683337.1; XP_019683339.1; XP_019683340.1	ATP/GTP binding protein like 5	6660.63	1.16216	2.23793	3.79e-06	9.07e-05	2.77384	6.83924	2.29e-36	2.18e-34	1.61167	3.05606	4.62e-09	4.99e-07
ADD2	101097803	protein_coding	XP_023107514.1	adducin 2	609.693	2.25087	4.7597	3.83e-06	9.14e-05	3.94705	15.4234	9.85e-20	2.42e-18	1.69618	3.24042	0.00168201	0.0196329
LOC101098061	101098061	protein_coding	XP_023112422.1; XP_023112429.1; XP_023112432.1; XP_023112430.1; XP_023112431.1; XP_023112427.1; XP_023112425.1; XP_023112423.1; XP_023112421.1; XP_023112433.1; XP_023112420.1; XP_023112424.1; XP_023112428.1	maestro heat-like repeat-containing protein family member 1	808.352	1.70338	3.25663	3.86e-06	9.21e-05	3.6644	12.6793	1.2e-28	6.53e-27	1.96102	3.89338	1.69e-06	7.89e-05
LOC101084703	101084703	pseudogene	.	.	81.9468	1.79625	3.47317	3.9e-06	9.26e-05	3.97519	15.7272	9.4e-21	2.53e-19	2.17894	4.5282	1.42e-05	0.000434601
DSCAML1	101082341	protein_coding	XP_023094914.1	DS cell adhesion molecule like 1	657.134	1.54593	2.91993	4.22e-06	9.87e-05	3.52475	11.5095	3.35e-31	2.17e-29	1.97882	3.94171	1.37e-07	9.45e-06
BIN2	101095183	protein_coding	XP_019690498.1; XP_019690500.1; XP_019690496.1; XP_011282247.1; XP_023112845.1	bridging integrator 2	2766.95	1.44131	2.71568	4.25e-06	9.92e-05	3.84903	14.4103	6.8e-44	1.01e-41	2.40771	5.30632	2.93e-12	5.86e-10
ZBBX	101100327	protein_coding	XP_019666029.1; XP_019666032.1; XP_019666030.1	zinc finger B-box domain containing	2957.13	2.08284	4.2364	4.44e-06	0.000103259	3.92856	15.227	5.85e-23	1.93e-21	1.84572	3.59432	0.000204543	0.00388437
LOC101081807	101081807	protein_coding	XP_003986852.2; XP_019687415.1; XP_019687417.1; XP_006932316.1; XP_019687416.1; XP_023110675.1	tubulin polyglutamylase TTLL13	2062.51	2.09069	4.25952	4.44e-06	0.000103259	6.12277	69.6848	1.16e-49	2.61e-47	4.03208	16.3598	2.64e-15	7.93e-13
PKIB	101082658	protein_coding	XP_019686718.1; XP_019686720.1; XP_019686715.1; XP_023110077.1; XP_019686717.1; XP_019686714.1; XP_019686721.1; XP_019686719.1; XP_006932033.3	cAMP-dependent protein kinase inhibitor beta	164.96	2.29742	4.91579	4.53e-06	0.000104922	3.92682	15.2086	4.68e-17	9.14e-16	1.6294	3.09384	0.00465585	0.0411911
LOC111561889	111561889	lncRNA	.	uncharacterized LOC111561889	123.924	1.80196	3.48693	4.68e-06	0.000107892	4.26988	19.2914	9.77e-25	3.81e-23	2.46793	5.53249	5.65e-07	3.15e-05
ANKRD35	101086410	protein_coding	XP_019693307.2; XP_023114847.1; XP_023114846.1	ankyrin repeat domain 35	306.318	1.73253	3.32311	4.74e-06	0.000108992	3.59024	12.044	9.44e-25	3.69e-23	1.85771	3.62433	1.58e-05	0.000475739
LOC109499167	109499167	lncRNA	.	uncharacterized LOC109499167	105.588	2.56112	5.90164	4.9e-06	0.000111909	5.70016	51.99	6.77e-19	1.54e-17	3.13905	8.80943	2.59e-05	0.000714067
TTC23L	101098438	protein_coding	XP_023094866.1; XP_023094861.1; XP_019667635.1; XP_019667617.1; XP_023094863.1; XP_011284877.1; XP_023094877.1	tetratricopeptide repeat domain 23 like	791.191	2.32435	5.0084	5.07e-06	0.000115017	4.15764	17.8474	4.04e-20	1.04e-18	1.83329	3.56349	0.00113286	0.0144798
CDKN2C	101086582	protein_coding	XP_006934795.1; XP_006934796.1	cyclin dependent kinase inhibitor 2C	1294.32	1.60768	3.04761	5.47e-06	0.000121674	2.92208	7.57936	6.61e-21	1.8e-19	1.3144	2.48698	0.000717556	0.0102389
LOC111558262	111558262	lncRNA	.	uncharacterized LOC111558262	144.952	1.28574	2.43808	5.63e-06	0.000125035	2.75354	6.74368	2.09e-23	7.22e-22	1.46779	2.76598	1.21e-05	0.000382407
CCDC103	101081684	protein_coding	XP_019673562.1; XP_019673563.1; XP_006940487.1; XP_006940489.1; XP_003997043.1; XP_006940488.1; XP_019673564.1	coiled-coil domain containing 103	661.726	1.50361	2.83552	5.65e-06	0.000125267	2.94155	7.68237	2.3e-23	7.89e-22	1.43794	2.70934	8.99e-05	0.00202128
LOC102899098	102899098	lncRNA	.	uncharacterized LOC102899098	178.487	1.324	2.5036	5.71e-06	0.000126186	2.58577	6.00335	4.3e-21	1.2e-19	1.26176	2.39789	0.000178318	0.00345926
LOC105261087	105261087	protein_coding	XP_023105463.1	putative spermatogenesis-associated protein 31D3	621.394	1.7957	3.47184	6.01e-06	0.000132535	3.49967	11.3111	5.62e-23	1.86e-21	1.70397	3.25796	0.00010946	0.00236818
PLEKHA6	101083736	protein_coding	XP_023103585.1; XP_023103586.1; XP_023103574.1; XP_019677626.2; XP_019677623.2; XP_019677634.2; XP_019677611.2; XP_023103571.1; XP_023103583.1; XP_023103579.1; XP_019677627.2; XP_019677628.2; XP_019677622.2; XP_023103575.1; XP_019677625.2; XP_019677608.2; XP_023103577.1; XP_019677624.2; XP_023103580.1; XP_023103576.1; XP_023103581.1; XP_023103570.1; XP_023103573.1; XP_023103572.1; XP_023103582.1;…	pleckstrin homology domain containing A6	1139.08	1.46592	2.7624	6.18e-06	0.000135153	2.64631	6.26066	2.13e-20	5.6e-19	1.18039	2.26638	0.000931017	0.0124232
FAM135B	101095154	misc_RNA	.	family with sequence similarity 135 member B	1583.79	1.33481	2.52242	6.39e-06	0.00013895	2.44697	5.45268	5.1e-21	1.41e-19	1.11216	2.16169	0.000610849	0.00906932
LOC102900093	102900093	lncRNA	.	uncharacterized LOC102900093	156.367	2.25829	4.78423	6.51e-06	0.000141002	4.23196	18.7909	1e-18	2.24e-17	1.97368	3.92768	0.000739607	0.0104789
LOC109499660	109499660	lncRNA	.	uncharacterized LOC109499660	107.359	2.16443	4.4829	6.73e-06	0.000145087	4.82458	28.3362	1.15e-20	3.08e-19	2.66014	6.32097	1.35e-05	0.000417282
CA2H3orf14	101083408	misc_RNA	.	chromosome A2 C3orf14 homolog	1524.57	1.58552	3.00117	6.75e-06	0.000145274	3.6707	12.7348	6.22e-32	4.26e-30	2.08518	4.24328	7.93e-08	5.83e-06
LOC111558594	111558594	lncRNA	.	uncharacterized LOC111558594	81.319	1.92731	3.80346	6.9e-06	0.000147912	3.99759	15.9733	1.14e-18	2.56e-17	2.07028	4.19967	0.000125112	0.00261877
LOC111561436	111561436	lncRNA	.	uncharacterized LOC111561436	385.696	1.97958	3.94378	6.96e-06	0.000148208	6.50101	90.5729	1.43e-40	1.73e-38	4.52143	22.966	1.67e-15	5.18e-13
POC1B	101097657	protein_coding	XP_023113059.1; XP_023113057.1; XP_023113058.1	POC1 centriolar protein B	2047.11	1.6624	3.16543	7.02e-06	0.000148833	3.22785	9.36868	3.2e-23	1.09e-21	1.56544	2.95969	0.000114219	0.00244182
GRM8	101098127	protein_coding	XP_023106298.1; XP_019681323.1; XP_019681319.1; XP_011278833.1; XP_019681320.1	glutamate metabotropic receptor 8	116.272	1.15804	2.23154	7.06e-06	0.00014947	3.21369	9.27722	5.24e-30	3.17e-28	2.05565	4.15732	5.68e-10	7.32e-08
LOC101099321	101099321	protein_coding	XP_019666026.1; XP_019666025.1; XP_006936338.1	uncharacterized LOC101099321	631.233	2.3833	5.21728	7.09e-06	0.000150027	5.80268	55.8189	1.46e-31	9.66e-30	3.41939	10.6989	1.78e-08	1.6e-06
CCDC81	101082940	protein_coding	XP_023095123.1; XP_023095124.1; XP_019667229.1; XP_011284845.1	coiled-coil domain containing 81	2445.31	2.08137	4.23208	7.43e-06	0.000156077	5.68705	51.5197	9.45e-43	1.29e-40	3.60569	12.1736	2.46e-12	4.99e-10
HAGHL	101087543	protein_coding	XP_011289046.1; XP_019676843.1; XP_011289047.1; XP_019676842.1; XP_011289045.1	hydroxyacylglutathione hydrolase like	1260.9	1.57622	2.98188	7.65e-06	0.000159707	3.06084	8.34458	7e-23	2.29e-21	1.48462	2.79843	0.000127079	0.00264764
MEPCE	101090162	protein_coding	XP_003998528.1	methylphosphate capping enzyme	7740.19	1.03006	2.0421	7.71e-06	0.000160702	2.12398	4.35896	5.42e-26	2.39e-24	1.09393	2.13454	1.38e-05	0.000422893
FBXO15	101098494	protein_coding	XP_011286432.2; XP_011286431.2; XP_023097874.1	F-box protein 15	765.198	1.49683	2.82222	7.82e-06	0.000161988	2.6304	6.19199	6.75e-19	1.53e-17	1.13357	2.19402	0.00213701	0.0233445
C1QTNF3	101081444	protein_coding	XP_006928124.1; XP_003981518.1; XP_003981517.1	C1q and TNF related 3	181.562	1.76262	3.39313	7.81e-06	0.000161988	3.09536	8.54664	1.75e-17	3.52e-16	1.33274	2.51881	0.00300179	0.0302563
LOC109493846	109493846	protein_coding	XP_019671695.1; XP_019671693.1; XP_019671694.1; XP_019671697.1; XP_019671696.1	uncharacterized LOC109493846	394.673	1.72307	3.30138	8.1e-06	0.000166966	3.1232	8.7132	2.12e-19	5.05e-18	1.40014	2.63926	0.00114516	0.0145852
VWA3A	101091746	protein_coding	XP_023102062.1	von Willebrand factor A domain containing 3A	2054.57	2.31115	4.96277	8.16e-06	0.000167872	5.8593	58.0529	1.23e-36	1.2e-34	3.54815	11.6977	6.64e-10	8.25e-08
FAM71E2	101090815	protein_coding	XP_023101759.1; XP_023101761.1; XP_019674673.2	family with sequence similarity 71 member E2	1666.43	2.63368	6.20608	8.2e-06	0.000168521	8.24787	303.987	3.45e-46	6.21e-44	5.61419	48.9823	7.16e-16	2.44e-13
STRADA	101095531	protein_coding	XP_023100106.1; XP_011287606.1; XP_003997098.1; XP_019673656.1; XP_019673662.1; XP_011287608.1; XP_019673663.1; XP_023100110.1; XP_023100103.1; XP_023100107.1; XP_023100105.1; XP_023100108.1; XP_023100109.1; XP_023100104.1	STE20-related kinase adaptor alpha	4025.26	1.22363	2.33533	8.43e-06	0.000173027	2.59023	6.02193	5.54e-27	2.61e-25	1.3666	2.57862	5.49e-06	0.00020596
ZBTB3	101087943	protein_coding	XP_006937494.1; XP_006937495.1	zinc finger and BTB domain containing 3	493.935	1.1243	2.17995	8.72e-06	0.000178357	2.75496	6.75032	9.45e-33	6.83e-31	1.63066	3.09654	1.05e-08	1.03e-06
CE3H16orf96	101093735	protein_coding	XP_019676576.2; XP_019676568.2; XP_003999035.4; XP_019676573.2; XP_019676566.2; XP_019676575.2; XP_023102220.1; XP_019676572.2; XP_019676569.2	chromosome E3 C16orf96 homolog	556.057	1.58293	2.99577	9.05e-06	0.000183632	3.0452	8.25459	1.21e-21	3.57e-20	1.46227	2.75541	0.000221275	0.00414104
TNKS	101092933	protein_coding	XP_023108198.1; XP_011279727.2	tankyrase	2994.86	1.29561	2.45481	9.1e-06	0.000183925	2.41812	5.34476	3.39e-21	9.55e-20	1.12251	2.17726	0.000443076	0.0070045
CCDC168	101085173	protein_coding	XP_023094902.1	coiled-coil domain containing 168	1521.31	2.43928	5.4237	9.08e-06	0.000183925	4.40061	21.1211	1.02e-19	2.5e-18	1.96134	3.89422	0.0011621	0.0146766
NUB1	101099625	protein_coding	XP_023106512.1; XP_023106514.1; XP_023106511.1; XP_023106513.1	negative regulator of ubiquitin like proteins 1	5968.01	1.0162	2.02259	9.23e-06	0.000185837	2.06212	4.17601	8.54e-25	3.35e-23	1.04592	2.06469	2.98e-05	0.000795578
LOC111560122	111560122	lncRNA	.	uncharacterized LOC111560122	224.379	1.47622	2.78218	9.24e-06	0.000185837	2.67543	6.38829	1.64e-18	3.61e-17	1.19921	2.29615	0.00145697	0.0175871
MPP7	101089112	protein_coding	XP_019689682.1; XP_006933399.1; XP_019689683.1; XP_019689687.1; XP_019689685.1; XP_019689688.1; XP_019689684.1; XP_019689686.1	membrane palmitoylated protein 7	704.634	1.04	2.05622	9.23e-06	0.000185837	2.26701	4.81324	3.66e-27	1.76e-25	1.22701	2.34082	2.5e-06	0.000111154
MLF1	101095191	protein_coding	XP_006936360.1; XP_006936361.1; XP_003992001.1; XP_006936359.1	myeloid leukemia factor 1	4302.41	1.37069	2.58594	9.3e-06	0.000186705	2.49045	5.61953	3.49e-20	8.99e-19	1.11976	2.1731	0.000925319	0.0123894
ANKAR	101101326	protein_coding	XP_019693925.1; XP_023115312.1	ankyrin and armadillo repeat containing	403.344	1.95872	3.88716	9.96e-06	0.000196934	3.81125	14.0378	2.1e-21	6.02e-20	1.85253	3.61133	0.000191607	0.00367747
YBX1	102900263	protein_coding	XP_023114341.1; XP_023114340.1	Y-box binding protein 1	40449.7	1.06657	2.09445	1.02e-05	0.000200274	2.29438	4.90544	1.61e-27	7.9e-26	1.22782	2.34212	3.26e-06	0.000138034
LOC101100434	101100434	protein_coding	XP_023102736.1; XP_023102735.1; XP_023102737.1	testisin	1072.41	1.22724	2.34118	1.03e-05	0.000201389	2.69427	6.47225	1.01e-27	5e-26	1.46703	2.76453	1.79e-06	8.25e-05
IQCE	101092814	protein_coding	XP_023102664.1	IQ motif containing E	2603.32	1.40373	2.64585	1.06e-05	0.000206503	2.76693	6.80657	4.36e-23	1.46e-21	1.3632	2.57255	9.4e-05	0.00209649
IQCD	101086425	protein_coding	XP_006938558.1; XP_006938557.1	IQ motif containing D	2499.88	1.99916	3.99766	1.08e-05	0.000209789	4.04091	16.4602	4.46e-24	1.64e-22	2.04175	4.11745	4.15e-05	0.00104549
LOC109494857	109494857	lncRNA	.	uncharacterized LOC109494857	95.1857	1.81883	3.52794	1.13e-05	0.000219668	4.48033	22.3209	3.98e-22	1.23e-20	2.6615	6.3269	8.99e-07	4.68e-05
CNGA3	101089848	protein_coding	XP_019682629.2	cyclic nucleotide gated channel alpha 3	115.605	1.81475	3.51799	1.14e-05	0.000220905	3.71719	13.1518	1.12e-19	2.72e-18	1.90243	3.73843	0.000123192	0.00258458
LRRC27	101087354	protein_coding	XP_023096909.1; XP_019669588.2; XP_019669586.2; XP_006938346.3; XP_019669584.2; XP_023096912.1; XP_023096910.1; XP_023096906.1; XP_023096911.1; XP_019669583.2; XP_023096908.1	leucine rich repeat containing 27	1200.38	1.43292	2.69992	1.19e-05	0.000228035	2.65052	6.27893	3.78e-20	9.69e-19	1.2176	2.3256	0.000707067	0.0101413
LOC111561359	111561359	protein_coding	XP_023112777.1; XP_023112776.1	testis-expressed protein 49	625.025	1.82031	3.53158	1.18e-05	0.000228035	4.77402	27.3604	1.86e-35	1.64e-33	2.95371	7.74736	3.77e-10	5.04e-08
KATNAL1	101089567	protein_coding	XP_023106206.1; XP_006927250.1; XP_023106207.1; XP_023106192.1; XP_023106193.1; XP_023106198.1	katanin catalytic subunit A1 like 1	1054.95	1.60603	3.04414	1.21e-05	0.000231356	3.02308	8.12902	1.06e-20	2.86e-19	1.41705	2.67039	0.000450564	0.00710134
CEP63	101083794	protein_coding	XP_023116311.1	centrosomal protein 63	8673.69	1.59204	3.01476	1.21e-05	0.000231569	3.86468	14.5675	7.1e-34	5.48e-32	2.27264	4.83206	1.11e-08	1.07e-06
LOC111559180	111559180	lncRNA	.	uncharacterized LOC111559180	134.418	2.07313	4.208	1.22e-05	0.000231955	5.54327	46.6326	3.66e-24	1.35e-22	3.47013	11.0819	4.09e-08	3.25e-06
CT83	102901106	protein_coding	XP_006944010.1	cancer/testis antigen 83	161.058	2.19439	4.57695	1.28e-05	0.000241727	4.16092	17.888	3.12e-18	6.65e-17	1.96654	3.90829	0.000765212	0.0107153
HEMGN	101083119	protein_coding	XP_019671777.1; XP_019671776.1; XP_023098254.1	hemogen	7715.38	2.83461	7.13352	1.38e-05	0.000256742	9.0826	542.169	3.88e-53	1.08e-50	6.24799	76.0032	1.14e-17	4.76e-15
2005-09-01	105260036	protein_coding	XP_023097435.1; XP_023097434.1; XP_011278166.2	septin 5	4085.75	1.35051	2.55003	1.43e-05	0.000264917	2.84703	7.19519	1.65e-25	6.96e-24	1.49652	2.82162	1.11e-05	0.000358978
IQCF3	111556205	protein_coding	XP_003982331.2	IQ motif containing F3	744.687	2.68016	6.40926	1.46e-05	0.000269489	5.9026	59.8218	1.58e-25	6.67e-24	3.22244	9.33366	3.7e-06	0.000151173
LOC109502943	109502943	lncRNA	.	uncharacterized LOC109502943	552.69	2.25935	4.78776	1.47e-05	0.000270543	4.99159	31.814	1.14e-25	4.87e-24	2.73224	6.64487	3.3e-06	0.000138635
LOC102901380	102901380	protein_coding	XP_011288881.2	proline-rich protein 36	725.714	1.29688	2.45696	1.51e-05	0.000277445	2.96279	7.79632	2.57e-28	1.36e-26	1.66592	3.17315	5.69e-07	3.16e-05
LOC109500969	109500969	lncRNA	.	uncharacterized LOC109500969	367.397	1.74043	3.34135	1.55e-05	0.00028245	3.57634	11.9285	1.66e-22	5.3e-21	1.83591	3.56997	5.03e-05	0.00121935
ENKUR	101081736	protein_coding	XP_003988219.2; XP_019689638.1; XP_019689637.1	enkurin, TRPC channel interacting protein	839.39	1.71274	3.27782	1.65e-05	0.000297165	3.78724	13.8062	1.44e-26	6.6e-25	2.0745	4.212	2.53e-06	0.000112114
TTLL11	101094458	protein_coding	XP_023098452.1	tubulin tyrosine ligase like 11	444.194	1.75695	3.37983	1.66e-05	0.0002993	3.68179	12.8331	2.11e-23	7.29e-22	1.92484	3.79696	2.54e-05	0.000704312
PACRG	101095982	protein_coding	XP_003986746.1	parkin coregulated	396.198	1.57566	2.98072	1.68e-05	0.000300587	3.67295	12.7546	9.97e-28	4.95e-26	2.09729	4.27904	4.16e-07	2.46e-05
ST8SIA2	101096068	protein_coding	XP_011281042.1	ST8 alpha-N-acetyl-neuraminide alpha-2,8-sialyltransferase 2	165.054	1.76607	3.40125	1.68e-05	0.000301041	3.77528	13.6921	1.25e-21	3.69e-20	2.00921	4.02562	2.94e-05	0.000789025
CCDC171	101081008	protein_coding	XP_019671552.1; XP_011286648.1; XP_011286651.1; XP_011286647.1; XP_011286650.1; XP_019671556.1; XP_011286649.1; XP_019671553.1	coiled-coil domain containing 171	2163.99	1.17554	2.25878	1.69e-05	0.000303023	2.92621	7.60112	6.69e-34	5.21e-32	1.75067	3.36515	5.6e-09	5.87e-07
TEX2	101099161	protein_coding	XP_006940557.1; XP_019673668.1; XP_006940556.1; XP_023100274.1; XP_023100272.1; XP_023100270.1; XP_023100271.1; XP_023100273.1	testis expressed 2	14422.9	1.25809	2.39179	1.7e-05	0.000303757	2.98516	7.91811	1.73e-31	1.14e-29	1.72707	3.31054	6.46e-08	4.85e-06
LOC111558022	111558022	lncRNA	.	uncharacterized LOC111558022	109.847	1.86897	3.65272	1.71e-05	0.000304855	3.89375	14.864	3.32e-19	7.76e-18	2.02478	4.0693	0.000112548	0.00241469
DCST1	109495424	protein_coding	XP_023103485.1; XP_023103482.1; XP_023103484.1; XP_023103486.1; XP_023103483.1; XP_023103481.1	DC-STAMP domain containing 1	262.869	2.03531	4.09911	1.78e-05	0.000315545	4.90514	29.9637	1.72e-26	7.82e-25	2.86983	7.30981	2.65e-07	1.68e-05
DNAH14	101084763	protein_coding	XP_023103767.1	dynein axonemal heavy chain 14	2364.21	1.46077	2.75255	1.85e-05	0.000328097	3.10715	8.61679	3.61e-25	1.46e-23	1.64638	3.13047	1.07e-05	0.000350822
TMC5	101093981	protein_coding	XP_023102489.1; XP_019676466.1; XP_006942332.1	transmembrane channel like 5	899.327	1.63091	3.09709	1.9e-05	0.000334827	4.36373	20.588	1.3e-36	1.27e-34	2.73282	6.64754	1.5e-10	2.29e-08
CFAP46	101087873	protein_coding	XP_023096924.1	cilia and flagella associated protein 46	1679.43	1.0408	2.05737	1.91e-05	0.00033635	2.285	4.87365	1.91e-26	8.64e-25	1.2442	2.36888	3.33e-06	0.00013951
CE1H17orf64	101089056	protein_coding	XP_003996655.1; XP_019673130.1	chromosome E1 C17orf64 homolog	499.988	2.18078	4.534	1.91e-05	0.00033635	6.512	91.2655	2.02e-36	1.94e-34	4.33122	20.1292	2.12e-12	4.34e-10
TFPI	101098813	protein_coding	XP_019693916.1; XP_023115307.1; XP_006935478.1	tissue factor pathway inhibitor	394.446	2.08133	4.23198	2e-05	0.000348315	4.46254	22.0474	2.14e-23	7.37e-22	2.38121	5.20972	1.58e-05	0.000476146
LOC101087438	101087438	protein_coding	XP_023101103.1; XP_006941297.1	cytochrome P450 2F5	355.424	1.86683	3.64731	2.1e-05	0.000363743	6.20513	73.7787	7.43e-39	7.93e-37	4.3383	20.2283	6.97e-15	1.96e-12
CTSF	101099835	protein_coding	XP_023095854.1	cathepsin F	13854.6	1.37551	2.59459	2.13e-05	0.000368218	2.83195	7.12035	1.29e-23	4.57e-22	1.45644	2.74431	3.75e-05	0.00096235
ZNHIT2	101096413	protein_coding	XP_023095813.1	zinc finger HIT-type containing 2	582.466	1.26141	2.3973	2.14e-05	0.000369482	2.71514	6.56657	1.91e-24	7.23e-23	1.45373	2.73916	1.07e-05	0.000349371
OCEL1	101082046	protein_coding	XP_011288871.2	occludin/ELL domain containing 1	944.222	1.0738	2.10497	2.2e-05	0.000378394	2.48463	5.5969	2.82e-28	1.49e-26	1.41083	2.6589	4.69e-07	2.7e-05
SLC22A16	101083592	protein_coding	XP_019686639.1; XP_019686637.2; XP_019686642.1; XP_019686636.1; XP_019686635.1; XP_023110018.1; XP_019686640.1; XP_011280829.1; XP_023110017.1	solute carrier family 22 member 16	587.026	1.35423	2.55661	2.39e-05	0.000403949	3.45122	10.9376	2.35e-32	1.66e-30	2.09699	4.27817	5.6e-09	5.87e-07
PDF	101082868	protein_coding	XP_006941776.3	peptide deformylase, mitochondrial	638.169	1.20903	2.31183	2.39e-05	0.000404189	2.64758	6.26616	4.9e-25	1.97e-23	1.43855	2.71048	6.06e-06	0.000222731
SUN3	101081714	protein_coding	XP_006929129.1; XP_006929128.1	Sad1 and UNC84 domain containing 3	1133.22	2.13376	4.3886	2.59e-05	0.000428838	6.97141	125.488	2.75e-46	5.06e-44	4.83765	28.5942	2.65e-16	9.37e-14
LOC109493862	109493862	lncRNA	.	uncharacterized LOC109493862	72.5803	1.70545	3.26131	2.67e-05	0.000441078	4.11099	17.2794	2.92e-19	6.85e-18	2.40553	5.29832	7.07e-06	0.000253349
TMEM210	101082528	protein_coding	XP_023098871.1	transmembrane protein 210	302.135	1.82659	3.54699	2.67e-05	0.000441297	3.89751	14.9028	2.44e-22	7.65e-21	2.07092	4.20154	2.71e-05	0.000739323
LOC102901150	102901150	lncRNA	.	uncharacterized LOC102901150	209.644	2.57932	5.97659	2.72e-05	0.000447863	5.25319	38.1389	6.46e-19	1.47e-17	2.67387	6.38138	0.000199513	0.00380892
SPEF1	101086220	protein_coding	XP_003983732.2; XP_019682339.1	sperm flagellar 1	204.649	1.19644	2.29174	2.75e-05	0.000452397	2.72389	6.60653	5.99e-24	2.18e-22	1.52745	2.88276	3.66e-06	0.000149787
HYDIN	101093658	protein_coding	XP_023101911.1; XP_023101912.1; XP_023101913.1; XP_023101914.1; XP_023101917.1; XP_023101916.1; XP_023101915.1	HYDIN, axonemal central pair apparatus protein	2430.37	1.36648	2.57841	2.79e-05	0.000457225	3.37216	10.3543	8.25e-32	5.59e-30	2.00568	4.01578	2.14e-08	1.84e-06
CCDC39	101092836	protein_coding	XP_004001225.1	coiled-coil domain containing 39	771.405	1.57444	2.97819	2.83e-05	0.000462456	3.86553	14.576	3.1e-30	1.91e-28	2.29109	4.89427	4.55e-08	3.55e-06
LOC109494304	109494304	lncRNA	.	uncharacterized LOC109494304	336.029	2.27904	4.85355	2.91e-05	0.000473838	5.9817	63.1932	3.64e-28	1.91e-26	3.70266	13.02	1.36e-08	1.27e-06
MEA1	101084286	protein_coding	XP_011280523.1; XP_011280522.1; XP_006931784.2; XP_011280521.1	male-enhanced antigen 1	7993.65	1.42245	2.6804	3.02e-05	0.000488232	3.24044	9.45079	1.71e-27	8.36e-26	1.81799	3.5259	1.06e-06	5.36e-05
SLX4	101095218	protein_coding	XP_023102594.1	SLX4 structure-specific endonuclease subunit	3533.56	1.01953	2.02726	3.03e-05	0.000489696	2.04912	4.13853	1.1e-21	3.26e-20	1.02959	2.04144	0.000118195	0.0025008
PAQR9	101087517	protein_coding	XP_023116261.1; XP_023116260.1; XP_023116263.1	progestin and adipoQ receptor family member 9	439.975	1.81673	3.52282	3.05e-05	0.000492447	3.97163	15.6885	1.12e-23	3.99e-22	2.1549	4.45339	1.06e-05	0.00034857
LOC101088630	101088630	protein_coding	XP_023100443.1; XP_019672939.1	diazepam-binding inhibitor-like 5	3818.67	2.84409	7.18053	3.27e-05	0.000521567	7.61661	196.258	2.07e-35	1.81e-33	4.77252	27.332	3.38e-10	4.61e-08
LOC105260787	105260787	lncRNA	.	uncharacterized LOC105260787	671.662	1.67283	3.1884	3.3e-05	0.000525422	3.4893	11.2301	2.82e-22	8.8e-21	1.81647	3.52218	4.76e-05	0.00116459
FOXM1	101089113	protein_coding	XP_011282036.2; XP_019689916.2; XP_019689917.2; XP_019689915.2	forkhead box M1	2545.96	1.31984	2.49639	3.32e-05	0.000526557	2.66913	6.36046	1.1e-21	3.26e-20	1.34929	2.54787	0.000106867	0.00232044
TOGARAM2	101089346	misc_RNA	.	TOG array regulator of axonemal microtubules 2	360.645	1.69894	3.24663	3.5e-05	0.000549387	3.47629	11.1293	9.5e-21	2.55e-19	1.77735	3.42795	0.00011323	0.00242358
CDKL4	101095572	protein_coding	XP_006930409.1; XP_019683211.1; XP_003984351.1	cyclin dependent kinase like 4	364.821	1.35695	2.56143	3.52e-05	0.000552388	3.71789	13.1582	1.93e-33	1.45e-31	2.36094	5.13705	3.76e-10	5.04e-08
GLDC	101100163	protein_coding	XP_011286630.1	glycine decarboxylase	151.923	1.4419	2.71677	3.63e-05	0.000566815	2.67813	6.40024	1.67e-16	3.06e-15	1.23623	2.35582	0.00199715	0.0222177
CCDC63	101081255	protein_coding	XP_006938533.2; XP_023097182.1; XP_019670098.1	coiled-coil domain containing 63	855.445	1.92666	3.80174	3.72e-05	0.000577427	6.74785	107.475	5.16e-48	1.08e-45	4.8212	28.2699	4.22e-18	2e-15
PAQR7	101082327	protein_coding	XP_023114095.1; XP_023114094.1; XP_023114093.1; XP_023114096.1	progestin and adipoQ receptor family member 7	768.463	1.78165	3.43818	3.85e-05	0.000591781	3.25237	9.5293	1.94e-17	3.88e-16	1.47073	2.77161	0.00204262	0.0225289
ACRV1	101083618	protein_coding	XP_023095043.1; XP_006936833.2	acrosomal vesicle protein 1	1438.37	1.94255	3.84385	3.85e-05	0.00059232	7.69996	207.931	5.65e-59	2.21e-56	5.75741	54.0945	3.43e-24	3.25e-21
ULK4	101082773	protein_coding	XP_023116457.1; XP_023116455.1; XP_023116459.1; XP_023116456.1; XP_023116458.1; XP_023116460.1	unc-51 like kinase 4	1975.47	1.41374	2.66426	4.1e-05	0.00062467	3.10807	8.62228	1.2e-24	4.67e-23	1.69433	3.23627	7.47e-06	0.000262458
PCGF5	101084232	protein_coding	XP_023096485.1; XP_023096484.1; XP_023096483.1; XP_023096481.1; XP_023096482.1; XP_019669093.1	polycomb group ring finger 5	5380.12	1.10413	2.14969	4.12e-05	0.00062617	2.64291	6.2459	3.84e-29	2.19e-27	1.53878	2.90549	1.74e-07	1.15e-05
LOC102899728	102899728	lncRNA	.	uncharacterized LOC102899728	61.4297	1.60533	3.04266	4.34e-05	0.000655179	3.77938	13.7311	1.28e-17	2.6e-16	2.17405	4.51288	2.69e-05	0.000735245
LOC101096613	101096613	protein_coding	XP_023099033.1	spermatogenesis-associated protein 31E1	468.297	2.00436	4.0121	4.45e-05	0.000666767	5.64475	50.031	7.19e-33	5.25e-31	3.6404	12.4701	2.07e-10	3.06e-08
LOC109500016	109500016	lncRNA	.	uncharacterized LOC109500016	369.314	2.36076	5.13642	4.48e-05	0.00066931	6.02422	65.0834	1.51e-26	6.91e-25	3.66346	12.671	7.75e-08	5.72e-06
ARL4A	101101452	protein_coding	XP_006929284.1; XP_006929283.1; XP_006929282.1; XP_006929281.1; XP_006929280.1; XP_003982857.1	ADP ribosylation factor like GTPase 4A	3949.03	1.45081	2.73361	4.48e-05	0.000669418	3.23264	9.39986	3.24e-25	1.31e-23	1.78183	3.43863	4.64e-06	0.00017955
COIL	101101013	protein_coding	XP_006940232.1; XP_003996700.1	coilin	10130.3	1.64976	3.13782	4.51e-05	0.000673053	3.70929	13.08	9.62e-26	4.15e-24	2.05953	4.1685	3.13e-06	0.000133482
TSSK4	101080294	protein_coding	XP_003987557.1; XP_019688418.1; XP_003987558.1; XP_006932834.1; XP_006932832.1; XP_023111374.1	testis specific serine kinase 4	924.196	1.54923	2.9266	4.66e-05	0.000689376	3.41877	10.6943	4.62e-24	1.7e-22	1.86955	3.65418	8.65e-06	0.000294572
G6PC3	101097770	protein_coding	XP_019673528.1; XP_003997023.1	glucose-6-phosphatase catalytic subunit 3	2221.02	1.25461	2.38603	4.71e-05	0.000694572	2.31447	4.97422	1.11e-17	2.26e-16	1.05986	2.08473	0.00168847	0.01967
LOC109497952	109497952	lncRNA	.	uncharacterized LOC109497952	252.593	1.91116	3.76112	4.78e-05	0.000703131	4.03092	16.3466	2.33e-20	6.09e-19	2.11976	4.34621	7.6e-05	0.00175487
LOC111557630	111557630	lncRNA	.	uncharacterized LOC111557630	115.749	1.44794	2.72819	4.78e-05	0.000703131	4.18709	18.2155	2.39e-26	1.07e-24	2.73915	6.67677	2.82e-09	3.22e-07
LOC105260715	105260715	lncRNA	.	uncharacterized LOC105260715	320.761	1.34773	2.54511	4.99e-05	0.000732117	4.30112	19.7135	2.96e-39	3.24e-37	2.95339	7.74566	7.37e-14	1.79e-11
TSNAXIP1	101080674	protein_coding	XP_023101075.1; XP_023101077.1; XP_023101078.1; XP_023101079.1; XP_023101076.1	translin associated factor X interacting protein 1	1172.96	1.62508	3.08459	5.07e-05	0.000741479	3.33025	10.0578	5.07e-21	1.4e-19	1.70517	3.26068	0.000110809	0.00238875
ROPN1	101094532	protein_coding	XP_019695417.1; XP_019695416.1; XP_006936182.1; XP_006936181.1; XP_006936183.1; XP_006936184.1; XP_006936186.1; XP_006936185.1; XP_003991765.1	rhophilin associated tail protein 1	3555.66	2.57789	5.97065	5.44e-05	0.000784703	7.80121	223.049	1.75e-41	2.25e-39	5.22333	37.3576	2.52e-13	5.75e-11
TRADD	101097773	protein_coding	XP_019675453.1; XP_019675454.1; XP_003998167.1; XP_019675452.1	TNFRSF1A associated via death domain	1595.9	1.25822	2.39201	5.5e-05	0.000789922	2.69044	6.45512	1.19e-22	3.83e-21	1.43222	2.69862	2.9e-05	0.000780115
USP44	101082926	protein_coding	XP_023113102.1; XP_023113104.1; XP_023113100.1; XP_023113101.1; XP_023113099.1; XP_023113098.1; XP_023113103.1; XP_023113097.1	ubiquitin specific peptidase 44	2221.94	1.54483	2.91769	5.83e-05	0.000828693	3.5135	11.4201	2.68e-25	1.09e-23	1.96867	3.91408	3.02e-06	0.000129103
LOC111557418	111557418	snRNA	.	U4 spliceosomal RNA	64.7504	2.3326	5.03713	5.85e-05	0.000830093	5.25718	38.2446	1.17e-14	1.78e-13	2.92458	7.59254	0.000207231	0.00391891
LOC101096492	101096492	protein_coding	XP_023112864.1	keratin, type II cuticular Hb1-like	1583.36	2.01619	4.04513	5.87e-05	0.000832774	5.52174	45.9418	1.36e-34	1.1e-32	3.50555	11.3573	3.24e-10	4.51e-08
LOC111557120	111557120	protein_coding	XP_023096694.1	mucin-16-like	620.251	2.11476	4.33117	6.07e-05	0.000857291	6.24971	76.0938	8.7e-35	7.2e-33	4.13495	17.5689	1.79e-11	3.07e-09
CE2H16orf95	105261281	protein_coding	XP_023101153.1	chromosome E2 C16orf95 homolog	181.515	1.81706	3.52363	6.18e-05	0.000866697	3.26284	9.5987	4.12e-15	6.58e-14	1.44578	2.72409	0.00487841	0.042555
SLC16A7	101084120	protein_coding	XP_011282380.1; XP_019690721.1; XP_023112950.1; XP_023112949.1; XP_023112948.1	solute carrier family 16 member 7	769.387	1.965	3.90412	6.44e-05	0.000897471	4.21591	18.5829	7.21e-22	2.19e-20	2.25091	4.75983	3.61e-05	0.000935861
AQP11	101086748	protein_coding	XP_011284940.1	aquaporin 11	1995.7	2.01484	4.04136	6.53e-05	0.00090861	4.02949	16.3304	1.03e-19	2.51e-18	2.01465	4.04083	0.000271307	0.00485551
CFAP58	101090804	protein_coding	XP_023096664.1; XP_019669355.2	cilia and flagella associated protein 58	1153.88	1.71438	3.28155	6.64e-05	0.000920691	4.72849	26.5105	1.93e-34	1.53e-32	3.01411	8.07865	2.96e-10	4.17e-08
HSFX4	111558706	protein_coding	XP_023104847.1	heat shock transcription factor family, X-linked member 4	1559.98	1.86635	3.64608	6.78e-05	0.000935488	6.90846	120.131	1.44e-54	4.34e-52	5.04212	32.948	9.92e-21	6.62e-18
MPP6	101097224	protein_coding	XP_019681166.1; XP_023106214.1; XP_023106213.1; XP_023106212.1; XP_006929315.1; XP_006929314.1; XP_023106215.1	membrane palmitoylated protein 6	2755.14	1.58203	2.99391	6.95e-05	0.000950992	3.35742	10.249	6.43e-22	1.96e-20	1.77539	3.4233	4.57e-05	0.00112853
DNALI1	101090535	protein_coding	XP_004001600.3	dynein axonemal light intermediate chain 1	1232.92	1.3377	2.52748	7e-05	0.000955187	3.31883	9.97854	1e-28	5.48e-27	1.98113	3.94803	9.46e-08	6.76e-06
ITIH1	101086459	protein_coding	XP_003982368.1	inter-alpha-trypsin inhibitor heavy chain 1	982.878	2.01478	4.0412	7.14e-05	0.000970877	5.10959	34.5254	5.02e-29	2.83e-27	3.09481	8.54337	4.42e-08	3.5e-06
SPACA1	101091941	protein_coding	XP_003986413.1	sperm acrosome associated 1	1106.64	2.07766	4.22121	7.27e-05	0.000988979	5.40198	42.2824	2.63e-30	1.63e-28	3.32433	10.0167	1.26e-08	1.18e-06
TDRD7	101082100	protein_coding	XP_023098240.1; XP_023098241.1; XP_023098242.1; XP_023098243.1; XP_023098244.1; XP_019671773.1	tudor domain containing 7	4768.4	1.23346	2.35131	7.34e-05	0.000996388	3.03509	8.19696	8.75e-29	4.85e-27	1.80163	3.48613	1.2e-07	8.44e-06
SLC44A5	101089027	protein_coding	XP_023114602.1; XP_023114603.1; XP_023114606.1; XP_023114601.1; XP_023114600.1; XP_023114605.1	solute carrier family 44 member 5	790.031	2.24744	4.74841	7.48e-05	0.00101381	5.3336	40.325	2.79e-25	1.14e-23	3.08616	8.49232	1.15e-06	5.72e-05
LOC101096867	101096867	protein_coding	XP_019681383.1; XP_023106865.1; XP_011282714.2; XP_019681408.1	phosphatidylinositol 3,4,5-trisphosphate 3-phosphatase TPTE2-like	131.972	1.64612	3.12992	7.87e-05	0.00105222	4.47984	22.3134	3.25e-24	1.21e-22	2.83371	7.12907	5.65e-08	4.35e-06
LOC102900381	102900381	lncRNA	.	uncharacterized LOC102900381	342.628	1.21403	2.31984	8.12e-05	0.00107791	2.73731	6.66824	1.82e-22	5.78e-21	1.52328	2.87444	1.11e-05	0.000358978
ENO4	101085751	protein_coding	XP_023096756.1; XP_023096754.1; XP_023096755.1; XP_023096753.1	enolase family member 4	566.547	1.19622	2.29138	8.13e-05	0.00107808	2.69243	6.46401	4.29e-23	1.44e-21	1.49621	2.82101	9.28e-06	0.000314265
CDK14	101081878	protein_coding	XP_023106102.1	cyclin dependent kinase 14	1951.81	1.14641	2.21362	8.29e-05	0.0010932	2.87974	7.3602	3.52e-29	2.02e-27	1.73334	3.32497	6.09e-08	4.65e-06
PPP1R42	101096135	protein_coding	XP_011289670.1	protein phosphatase 1 regulatory subunit 42	1308.1	2.06532	4.18527	8.34e-05	0.00109667	5.5238	46.0075	1.28e-31	8.49e-30	3.45848	10.9927	3.25e-09	3.62e-07
CDCA2	101081798	protein_coding	XP_006930693.1; XP_006930690.1; XP_023108228.1; XP_011279746.1; XP_019683978.1; XP_023108229.1; XP_011279745.1	cell division cycle associated 2	3012.98	1.59307	3.0169	8.68e-05	0.0011319	2.86461	7.28341	7.48e-16	1.29e-14	1.27155	2.41421	0.00417059	0.0383678
TTLL7	101090956	protein_coding	XP_011283205.1; XP_011283207.1; XP_019692869.1	tubulin tyrosine ligase like 7	1186.54	1.60216	3.03597	8.68e-05	0.0011319	3.51302	11.4163	2.12e-22	6.71e-21	1.91087	3.76036	2.12e-05	0.000603156
CCDC169	102902129	protein_coding	XP_019681024.1; XP_006927292.1; XP_019681017.1	coiled-coil domain containing 169	278.472	2.24894	4.75334	8.8e-05	0.00114211	4.12658	17.4673	2.07e-15	3.42e-14	1.87764	3.67474	0.00352691	0.0338455
LOC102901082	102901082	protein_coding	XP_023102685.1; XP_023102683.1; XP_023102686.1; XP_023102684.1; XP_023102682.1	transport and Golgi organization protein 1 homolog	688.993	1.66282	3.16634	8.99e-05	0.00116336	6.34643	81.3703	1.41e-49	3.12e-47	4.68362	25.6986	5.4e-20	3.24e-17
LMNTD1	101099979	protein_coding	XP_023112636.1; XP_019690283.1; XP_023112632.1; XP_023112626.1; XP_023112629.1; XP_023112635.1; XP_023112624.1; XP_023112628.1; XP_023112634.1; XP_023112633.1; XP_023112630.1; XP_023112631.1; XP_023112625.1; XP_023112627.1; XP_019690284.1; XP_019690285.1	lamin tail domain containing 1	724.69	1.45518	2.7419	9.03e-05	0.00116547	3.49822	11.2998	7.43e-26	3.24e-24	2.04304	4.12114	7.43e-07	3.99e-05
LOC105260686	105260686	lncRNA	.	uncharacterized LOC105260686	148.811	2.09998	4.28703	9.05e-05	0.00116696	5.02943	32.6594	2.93e-20	7.6e-19	2.92945	7.6182	7.07e-06	0.000253349
LOC101092222	101092222	lncRNA	.	uncharacterized LOC101092222	36.2103	1.83292	3.56258	9.25e-05	0.00118906	4.05048	16.5697	1.12e-12	1.33e-11	2.21756	4.65105	0.000747677	0.0105766
HSPA14	101088761	protein_coding	XP_023112157.1; XP_003988166.1; XP_011281913.1	heat shock protein family A (Hsp70) member 14	3075.03	1.06635	2.09413	9.27e-05	0.00119024	2.39906	5.27459	1.18e-23	4.17e-22	1.33271	2.51875	8.12e-06	0.000280891
KLF5	101082619	protein_coding	XP_011278696.1; XP_023107987.1	Kruppel like factor 5	654.783	1.37516	2.59396	9.44e-05	0.00120874	2.51341	5.7097	7.23e-16	1.25e-14	1.13826	2.20115	0.00336809	0.0328005
PROM1	101080885	protein_coding	XP_019685285.2; XP_019685292.2; XP_023109054.1; XP_019685286.2; XP_019685284.2; XP_019685287.2	prominin 1	3146.49	1.55848	2.94543	9.5e-05	0.00121367	4.33198	20.1399	8.02e-35	6.67e-33	2.77351	6.83768	2.53e-10	3.64e-08
LOC101089989	101089989	protein_coding	XP_019674288.2; XP_011288239.2; XP_019674282.2; XP_023102464.1	cytochrome P450 4F22	180.692	1.71832	3.29053	9.56e-05	0.00121849	3.23014	9.38357	1.47e-15	2.45e-14	1.51182	2.85169	0.00247705	0.0262442
LOC109492295	109492295	lncRNA	.	uncharacterized LOC109492295	87.7773	1.57075	2.97059	9.96e-05	0.00125677	3.1577	8.92404	1.51e-15	2.53e-14	1.58695	3.00413	0.000961098	0.0127641
FSIP1	101088168	protein_coding	XP_006932739.3	fibrous sheath interacting protein 1	284.652	1.55746	2.94336	0.000100763	0.00127026	3.45152	10.9399	6.21e-21	1.7e-19	1.89406	3.71681	2.91e-05	0.000783334
GRK4	101086226	protein_coding	XP_023109268.1; XP_019685384.2; XP_023109267.1; XP_023109269.1; XP_023109266.1; XP_023109265.1	G protein-coupled receptor kinase 4	5544.7	2.0458	4.12903	0.000105755	0.00131782	4.78257	27.5231	4.61e-25	1.86e-23	2.73677	6.66577	2.14e-06	9.61e-05
LOC102901289	102901289	lncRNA	.	uncharacterized LOC102901289	540.49	1.78172	3.43835	0.000107606	0.00133816	3.26493	9.6126	1.28e-15	2.15e-14	1.48321	2.7957	0.00352092	0.0338421
NECTIN3	101094872	protein_coding	XP_023115887.1; XP_023115886.1	nectin cell adhesion molecule 3	4926.17	1.23435	2.35276	0.000108028	0.00134159	2.57752	5.96912	2.48e-20	6.47e-19	1.34316	2.53707	0.000115995	0.00247684
CCDC154	101087545	protein_coding	XP_019676793.2	coiled-coil domain containing 154	670.353	1.45721	2.74576	0.000108672	0.00134686	4.22857	18.7468	1.09e-34	8.97e-33	2.77136	6.82752	6.26e-11	1.01e-08
KIF26B	101090829	protein_coding	XP_023103263.1	kinesin family member 26B	1279.55	1.23545	2.35454	0.000112533	0.00138417	2.68758	6.44233	1.66e-21	4.83e-20	1.45214	2.73613	3.64e-05	0.000939099
TP53INP2	101088919	protein_coding	XP_023107078.1; XP_023107077.1; XP_023107079.1; XP_023107080.1	tumor protein p53 inducible nuclear protein 2	1323.45	1.34669	2.54327	0.000116542	0.00142329	2.48088	5.58238	6.56e-16	1.14e-14	1.1342	2.19496	0.00308228	0.030775
ZSWIM2	101086080	protein_coding	XP_023115306.1; XP_003990976.2; XP_006935461.2; XP_011283719.2	zinc finger SWIM-type containing 2	2471.41	1.60279	3.03731	0.00011977	0.00144541	4.21451	18.565	1.87e-30	1.17e-28	2.61172	6.11233	1.16e-08	1.12e-06
LOC102902155	102902155	lncRNA	.	uncharacterized LOC102902155	755.763	1.19671	2.29217	0.00012374	0.00148747	2.51249	5.70603	1.03e-19	2.51e-18	1.31577	2.48936	0.000131538	0.00269998
PRSS46P	101084521	protein_coding	XP_006928744.3	protease, serine 46, pseudogene	399.382	1.93012	3.81086	0.00012662	0.00151515	5.31867	39.9097	1.5e-28	8.08e-27	3.38855	10.4727	6.32e-09	6.51e-07
LOC109498368	109498368	lncRNA	.	uncharacterized LOC109498368	557.761	1.33736	2.52688	0.000127708	0.0015242	2.49367	5.63207	8.04e-16	1.38e-14	1.15631	2.22886	0.00270537	0.0280208
MAMDC2	101086185	protein_coding	XP_019671308.1; XP_011286527.1; XP_019671306.1; XP_003995424.2; XP_019671309.1; XP_011286526.1	MAM domain containing 2	845.165	1.3211	2.49856	0.000128623	0.00152897	2.65584	6.30214	3.12e-18	6.65e-17	1.33475	2.52231	0.000443634	0.00700716
ASRGL1	101087268	protein_coding	XP_011285264.1	asparaginase like 1	5250.25	1.16108	2.23625	0.000128689	0.00152897	2.55849	5.89092	5.38e-22	1.65e-20	1.39741	2.63429	2.49e-05	0.00069564
CCDC13	101094874	protein_coding	XP_019666416.2; XP_023116438.1; XP_023116439.1	coiled-coil domain containing 13	483.877	1.49878	2.82604	0.000129812	0.00153635	2.98663	7.92618	1.25e-17	2.53e-16	1.48785	2.8047	0.000611379	0.00906932
CCDC88A	101096803	protein_coding	XP_019682791.1; XP_019682790.1; XP_011279314.1; XP_019682792.1; XP_019682794.1; XP_019682793.1	coiled-coil domain containing 88A	7904.11	1.19826	2.29463	0.000132386	0.00156278	2.46959	5.53886	2.04e-19	4.9e-18	1.27133	2.41384	0.000205205	0.00388875
LOC101082044	101082044	protein_coding	XP_023100591.1	mucin-16	808.739	2.61897	6.14311	0.000134431	0.00157983	5.36693	41.2674	2.05e-18	4.48e-17	2.74796	6.71768	0.000304056	0.00524875
POLR3C	101097504	protein_coding	XP_003990588.1; XP_006935118.1	RNA polymerase III subunit C	5765.98	1.1117	2.16099	0.000139755	0.00162886	2.38837	5.23564	8.51e-21	2.31e-19	1.27667	2.42279	6.27e-05	0.00147625
LOC111560461	111560461	lncRNA	.	uncharacterized LOC111560461	172.11	1.84753	3.59883	0.000141014	0.00163833	3.68824	12.8905	3.09e-16	5.52e-15	1.84071	3.58187	0.000909035	0.0122624
LOC109502215	109502215	lncRNA	.	uncharacterized LOC109502215	36.6643	1.84006	3.58026	0.00014211	0.00164794	4.2244	18.6927	1.41e-12	1.65e-11	2.38434	5.22103	0.000506449	0.0077811
SPCS1	101085957	protein_coding	XP_003982367.1	signal peptidase complex subunit 1	8735.61	1.02717	2.03802	0.000145154	0.00167246	2.27118	4.82718	7.36e-22	2.23e-20	1.24401	2.36856	2.53e-05	0.000702947
KLHDC8B	101082552	protein_coding	XP_019676974.1; XP_019676969.1; XP_003982267.1	kelch domain containing 8B	204.598	-1.35662	-2.56085	0.000150108	0.00171365	-2.72116	-6.59401	2.81e-18	6.03e-17	-1.36453	-2.57493	0.000343511	0.00578035
TMEM232	101085600	protein_coding	XP_023114681.1; XP_023114696.1; XP_023114686.1; XP_023114689.1	transmembrane protein 232	385.575	1.83441	3.56626	0.000150607	0.00171663	5.33158	40.2686	3.07e-30	1.9e-28	3.49717	11.2915	6.11e-10	7.75e-08
AP2B1	101084752	protein_coding	XP_023100197.1; XP_023100198.1; XP_023100196.1; XP_023100195.1	adaptor related protein complex 2 beta 1 subunit	14512.9	1.12358	2.17886	0.000152773	0.00173331	2.4562	5.4877	2.68e-21	7.62e-20	1.33263	2.51861	3.9e-05	0.000992332
LOC111561756	111561756	lncRNA	.	uncharacterized LOC111561756	71.097	1.46479	2.76023	0.00015564	0.00176366	3.36266	10.2864	9.85e-17	1.85e-15	1.89787	3.72663	8.4e-05	0.00191832
IQCM	102899952	protein_coding	XP_023108538.1; XP_023108537.1; XP_023108539.1; XP_019684430.1	IQ motif containing M	347.009	1.78978	3.45763	0.000159981	0.00180729	5.21002	37.0146	9e-30	5.39e-28	3.42024	10.7052	7.65e-10	9.45e-08
CB1H4orf19	101095823	protein_coding	XP_023108981.1	chromosome B1 C4orf19 homolog	590.571	1.36847	2.58196	0.00016036	0.00180973	2.52669	5.76249	3.52e-15	5.66e-14	1.15823	2.23183	0.00377408	0.0356357
CFAP61	101083163	protein_coding	XP_023107271.1; XP_019682441.2; XP_011279285.2; XP_019682442.2; XP_019682440.2; XP_019682444.2; XP_019682447.2	cilia and flagella associated protein 61	1707.59	1.14	2.2038	0.000163156	0.00183413	3.93693	15.3156	5.39e-48	1.11e-45	2.79693	6.94961	7.4e-17	2.72e-14
TSGA10	101096306	protein_coding	XP_019682622.2; XP_023107362.1; XP_023107359.1; XP_023107360.1; XP_023107361.1	testis specific 10	3178.89	1.62409	3.08248	0.000164576	0.00184896	3.80751	14.0015	7.83e-24	2.81e-22	2.18342	4.54229	3.74e-06	0.000152478
CB2H6orf118	101098463	protein_coding	XP_023110327.1; XP_023110328.1	chromosome B2 C6orf118 homolog	698.032	1.77556	3.42371	0.000166478	0.00186577	3.73548	13.3197	5.14e-19	1.18e-17	1.95993	3.89042	0.000170418	0.00333824
CCDC33	101086233	protein_coding	XP_023110831.1; XP_019687619.1; XP_023110830.1	coiled-coil domain containing 33	501.961	1.82504	3.54316	0.00016758	0.0018733	3.79285	13.8599	2.33e-18	5.04e-17	1.96781	3.91175	0.000259055	0.00467805
CCDC27	101091638	protein_coding	XP_019691604.1; XP_019691603.1	coiled-coil domain containing 27	347.579	2.24949	4.75514	0.000168461	0.00188111	4.46764	22.1255	1.62e-16	2.97e-15	2.21815	4.65296	0.00093129	0.0124232
LOC111561922	111561922	lncRNA	.	uncharacterized LOC111561922	68.355	1.83967	3.57928	0.000174235	0.00192686	3.4568	10.98	8.06e-13	9.76e-12	1.61713	3.06765	0.00581907	0.0483056
CCDC181	101083315	protein_coding	XP_023103810.1; XP_023103811.1; XP_023103813.1; XP_023103812.1; XP_023103808.1; XP_023103809.1; XP_019677136.1; XP_019677137.1	coiled-coil domain containing 181	724.763	1.14463	2.2109	0.000179118	0.00196784	2.57067	5.94087	3.03e-21	8.58e-20	1.42604	2.68708	2.42e-05	0.000679571
INHA	101098000	protein_coding	XP_003991231.1	inhibin alpha subunit	7935.92	-1.31566	-2.48917	0.00017969	0.00197177	-2.39891	-5.27404	5.08e-15	8.02e-14	-1.08324	-2.1188	0.00468091	0.0413526
LOC102900800	102900800	lncRNA	.	uncharacterized LOC102900800	189.192	1.66515	3.17146	0.000186723	0.00202542	3.66806	12.7115	1.49e-18	3.29e-17	2.00291	4.00808	8.99e-05	0.00202128
ATXN2L	101094314	protein_coding	XP_023102852.1; XP_023102851.1; XP_023102855.1; XP_023102854.1; XP_023102857.1; XP_006942286.2; XP_023102865.1; XP_023102866.1; XP_023102863.1; XP_023102853.1; XP_023102862.1; XP_023102858.1; XP_023102859.1; XP_023102864.1; XP_023102856.1; XP_023102861.1; XP_023102860.1	ataxin 2 like	14785.3	1.02456	2.03434	0.000191852	0.00206817	2.30736	4.94976	7.04e-22	2.14e-20	1.2828	2.4331	1.9e-05	0.000552845
KCNK18	101084487	protein_coding	XP_003994493.2	potassium two pore domain channel subfamily K member 18	106.957	1.42639	2.68773	0.000195231	0.00209623	3.14479	8.84457	3.64e-17	7.14e-16	1.7184	3.29072	0.000148506	0.00300716
LOC109499617	109499617	lncRNA	.	uncharacterized LOC109499617	61.7574	1.96332	3.89959	0.000195253	0.00209623	4.63078	24.7744	6.7e-15	1.04e-13	2.66746	6.35308	0.000122088	0.00256742
DEUP1	101083446	protein_coding	XP_023095103.1; XP_023095108.1; XP_023095111.1; XP_023095105.1; XP_023095107.1; XP_023095109.1; XP_023095104.1; XP_023095106.1; XP_023095110.1	deuterosome assembly protein 1	2157.23	1.43926	2.71181	0.000197038	0.0021117	3.64346	12.4966	1.02e-26	4.72e-25	2.2042	4.6082	2.07e-07	1.34e-05
SPECC1	101095694	protein_coding	XP_023100234.1; XP_019672788.1; XP_006939947.1; XP_019672791.1; XP_019672793.1; XP_019672792.1; XP_019672790.1	sperm antigen with calponin homology and coiled-coil domains 1	4312.95	1.07817	2.11136	0.000198222	0.00211698	2.44235	5.43528	6.2e-22	1.9e-20	1.36419	2.57431	1.67e-05	0.00049875
MAK	101093856	protein_coding	XP_019685814.1; XP_019685810.1; XP_019685817.1; XP_019685812.1; XP_019685815.1; XP_019685811.1; XP_019685813.1; XP_023109456.1; XP_006931521.1; XP_019685818.1; XP_019685816.1; XP_019685820.1	male germ cell associated kinase	3332.24	1.8331	3.56302	0.000204708	0.00216611	4.74519	26.8192	8.67e-28	4.34e-26	2.91209	7.5271	7.54e-08	5.62e-06
CFAP43	101089897	protein_coding	XP_006938219.3; XP_023096659.1; XP_023096661.1; XP_023096660.1	cilia and flagella associated protein 43	2149.07	1.41793	2.67202	0.000205684	0.00217094	3.34012	10.1269	2.66e-23	9.04e-22	1.92219	3.78999	4.46e-06	0.000175878
LETM2	101086303	protein_coding	XP_023108363.1; XP_006930775.1; XP_006930776.1; XP_006930772.1; XP_023108364.1; XP_006930773.1; XP_019684114.1; XP_006930774.1	leucine zipper and EF-hand containing transmembrane protein 2	985.439	1.08439	2.12047	0.000206703	0.00217594	2.20688	4.61677	1.16e-17	2.37e-16	1.1225	2.17724	0.000478747	0.00746365
SCN4B	101087863	protein_coding	XP_023094922.1; XP_003992450.1	sodium voltage-gated channel beta subunit 4	986.506	-1.88076	-3.68268	0.000207454	0.0021826	-3.53222	-11.5693	1.45e-15	2.43e-14	-1.65146	-3.14152	0.00271975	0.0280752
HHATL	101095126	protein_coding	XP_019666418.2; XP_006936562.2; XP_019666419.2; XP_006936560.2; XP_006936561.2; XP_003992254.2; XP_023116442.1; XP_023116443.1; XP_019666420.2	hedgehog acyltransferase like	273.281	1.52849	2.88485	0.000217405	0.00226783	3.54228	11.6502	1.33e-20	3.52e-19	2.01378	4.0384	1.72e-05	0.00051343
TEKT2	101087503	protein_coding	XP_011283032.1; XP_011283030.1; XP_011283035.1; XP_019692217.1; XP_011283033.1; XP_011283034.1	tektin 2	2813.06	2.19033	4.5641	0.000226493	0.00234664	5.4488	43.6768	2.45e-25	1.01e-23	3.25847	9.56967	5.95e-07	3.29e-05
SAMD11	101081455	protein_coding	XP_019691522.2; XP_019691521.2; XP_019691520.2; XP_023113647.1; XP_019691526.2; XP_019691524.2; XP_011282690.3; XP_019691523.2; XP_019691525.2	sterile alpha motif domain containing 11	627.045	1.21861	2.32723	0.000229626	0.00237354	2.25669	4.77895	1.23e-14	1.86e-13	1.03808	2.05349	0.00440415	0.0396858
ATF3	101099925	protein_coding	XP_023103256.1; XP_023103257.1; XP_019677404.1	activating transcription factor 3	489.793	1.03989	2.05607	0.000234301	0.00241356	2.14441	4.42112	1.94e-17	3.88e-16	1.10453	2.15028	0.000426022	0.00680653
CD4H9orf43	101082352	protein_coding	XP_019671937.1; XP_019671938.1; XP_006939450.1; XP_019671939.1; XP_019671934.1	chromosome D4 C9orf43 homolog	1707.43	1.41414	2.665	0.000237465	0.00243561	3.25337	9.53593	7.52e-22	2.27e-20	1.83924	3.57821	1.33e-05	0.000411996
LOC105260809	105260809	lncRNA	.	uncharacterized LOC105260809	205.748	2.02793	4.07819	0.000237193	0.00243561	4.06861	16.7792	1.26e-15	2.12e-14	2.04068	4.11439	0.00112185	0.0144031
ARHGAP9	101093282	protein_coding	XP_011282397.1; XP_023112934.1; XP_019690699.1; XP_019690694.1; XP_023112935.1; XP_019690693.1; XP_023112933.1; XP_003988991.1	Rho GTPase activating protein 9	897.665	1.12377	2.17915	0.000238216	0.00244195	2.83971	7.15877	1.71e-25	7.17e-24	1.71595	3.28512	3.89e-07	2.33e-05
CRAT	101084660	protein_coding	XP_003996010.1; XP_006939607.1	carnitine O-acetyltransferase	5790.84	1.05552	2.07847	0.000239223	0.00245006	2.21303	4.63648	1.3e-18	2.88e-17	1.1575	2.23071	0.000227048	0.00422077
LIN7A	101091291	protein_coding	XP_003989126.1; XP_023113046.1	lin-7 homolog A, crumbs cell polarity complex component	779.139	1.21305	2.31828	0.000244841	0.00249733	2.59651	6.04823	7.92e-19	1.79e-17	1.38346	2.60894	0.000148914	0.00301205
LOC109498082	109498082	lncRNA	.	uncharacterized LOC109498082	158.552	1.52213	2.87214	0.000250991	0.00254172	4.39316	21.0123	5.75e-25	2.29e-23	2.87104	7.3159	1.54e-08	1.41e-06
XCR1	101083750	protein_coding	XP_023103859.1	X-C motif chemokine receptor 1	125.289	1.60314	3.03803	0.00025331	0.00255956	2.99206	7.95611	1.96e-13	2.56e-12	1.38893	2.61884	0.00558428	0.0468328
ANKRD42	101099243	protein_coding	XP_023095167.1; XP_023095166.1	ankyrin repeat domain 42	548.993	1.42598	2.68696	0.000260455	0.00261594	3.05144	8.29038	1.84e-18	4.02e-17	1.62546	3.08541	0.000171292	0.00334343
FNDC8	101098756	protein_coding	XP_003996614.1; XP_019673078.1	fibronectin type III domain containing 8	3235.1	2.0454	4.12787	0.000261803	0.0026266	4.79721	27.8038	1.9e-22	6.02e-21	2.75181	6.73563	7.4e-06	0.00026058
PCDH10	101099877	protein_coding	XP_006930928.2; XP_011279986.1; XP_011279987.1	protocadherin 10	146.48	1.47822	2.78605	0.000263841	0.00264273	2.73941	6.67798	1.93e-13	2.53e-12	1.26119	2.39693	0.00610456	0.0499613
ECT2L	101084712	protein_coding	XP_023110221.1; XP_023110220.1; XP_023110216.1; XP_019686861.2; XP_023110218.1; XP_023110217.1; XP_023110222.1; XP_023110219.1; XP_023110223.1	epithelial cell transforming 2 like	361.392	1.42216	2.67986	0.000267226	0.00266356	2.88967	7.41099	1.51e-16	2.78e-15	1.46751	2.76544	0.000728122	0.0103651
IFT22	101089916	protein_coding	XP_023102663.1; XP_023102660.1; XP_023102661.1; XP_023102662.1	intraflagellar transport 22	2419.64	1.34687	2.54359	0.000267601	0.00266586	2.62619	6.17393	5.01e-16	8.82e-15	1.27932	2.42725	0.00155529	0.0184891
CEP128	101089700	protein_coding	XP_019688978.1; XP_019688979.1; XP_019688982.1; XP_023111672.1; XP_019688984.1	centrosomal protein 128	1219.01	1.26684	2.40634	0.000269544	0.00268177	2.83481	7.1345	2.43e-20	6.34e-19	1.56798	2.96488	4.1e-05	0.0010376
CA3H20orf27	101086470	protein_coding	XP_003983733.1; XP_023107186.1; XP_023107185.1	chromosome A3 C20orf27 homolog	2350.74	1.04281	2.06024	0.000269512	0.00268177	2.6766	6.39347	2.13e-26	9.56e-25	1.63379	3.10327	1.95e-07	1.28e-05
OSCP1	101087852	protein_coding	XP_023114251.1; XP_023114249.1; XP_023114250.1; XP_023114252.1; XP_023114248.1	organic solute carrier partner 1	2088.61	1.21212	2.31678	0.000273727	0.00271435	2.94569	7.70442	8.67e-24	3.11e-22	1.73357	3.32549	2.08e-06	9.46e-05
LOC105260083	105260083	protein_coding	XP_023105467.1	leucine-rich repeat-containing protein 37A2-like	4468.44	1.22124	2.33146	0.000278328	0.00275173	2.30628	4.94604	4.21e-15	6.72e-14	1.08504	2.12144	0.00312152	0.0310464
CSRNP3	101081068	protein_coding	XP_023115183.1; XP_006935394.2; XP_019693760.2	cysteine and serine rich nuclear protein 3	93.2327	-2.08853	-4.25314	0.000290598	0.0028443	-3.87394	-14.6613	1.57e-14	2.34e-13	-1.78541	-3.44716	0.00303851	0.030507
SPINK2	101086969	protein_coding	XP_006931166.1	serine peptidase inhibitor, Kazal type 2	2236.05	1.43506	2.70394	0.000290357	0.0028443	3.63473	12.4212	1.83e-25	7.67e-24	2.19967	4.59374	4.15e-07	2.46e-05
LOC109498324	109498324	protein_coding	XP_019683310.2	uncharacterized LOC109498324	798.955	1.85034	3.60585	0.000297404	0.00290451	4.16912	17.9899	5.15e-20	1.3e-18	2.31878	4.9891	4.14e-05	0.00104444
TDRP	101081037	protein_coding	XP_023108037.1	testis development related protein	5233.72	1.42515	2.68542	0.000300156	0.00292827	3.00752	8.04179	2.74e-18	5.88e-17	1.58237	2.99462	0.00023944	0.00438089
DNHD1	101099999	protein_coding	XP_019667526.1; XP_023095282.1; XP_023095285.1; XP_023095284.1; XP_023095281.1; XP_023095280.1; XP_019667514.1; XP_019667529.1; XP_019667530.1; XP_023095286.1	dynein heavy chain domain 1	3603.75	1.29713	2.45739	0.000306028	0.00297137	2.62554	6.17115	6.9e-17	1.32e-15	1.32841	2.51126	0.000720111	0.0102673
LOC109500798	109500798	lncRNA	.	uncharacterized LOC109500798	296.645	1.3188	2.49458	0.000335814	0.0031866	3.33874	10.1172	7.67e-23	2.51e-21	2.01994	4.05568	1.29e-06	6.28e-05
NSUN7	101080532	protein_coding	XP_019685162.1; XP_006931218.1; XP_006931219.1; XP_003985468.1	NOP2/Sun RNA methyltransferase family member 7	1894.66	1.71691	3.28732	0.000351983	0.00328565	3.62971	12.3781	7.8e-18	1.62e-16	1.9128	3.7654	0.000280053	0.00496264
TNRC6C	101100852	protein_coding	XP_023099893.1; XP_019673885.2; XP_023099892.1; XP_023099891.1	trinucleotide repeat containing 6C	6424.04	1.00841	2.01169	0.000359581	0.003343	2.13129	4.38108	6.45e-18	1.34e-16	1.12287	2.17781	0.000275994	0.00490528
VWA5B1	101092379	protein_coding	XP_023114007.1; XP_023114006.1; XP_019691854.2	von Willebrand factor A domain containing 5B1	386.918	2.11922	4.34458	0.000360005	0.00334525	3.99253	15.9173	5.48e-14	7.6e-13	1.87331	3.66373	0.00450395	0.0402268
LOC109501389	109501389	lncRNA	.	uncharacterized LOC109501389	159.599	1.37047	2.58555	0.000365254	0.0033807	2.76551	6.79988	6.89e-15	1.07e-13	1.39504	2.62996	0.00142897	0.0173071
LOC102901722	102901722	lncRNA	.	uncharacterized LOC102901722	155.818	1.45856	2.74834	0.000367166	0.00339121	3.57817	11.9437	9.37e-20	2.3e-18	2.11961	4.34577	9.33e-06	0.000315448
LOC102900735	102900735	lncRNA	.	uncharacterized LOC102900735	75.5797	1.03103	2.04349	0.000375779	0.00345168	2.31744	4.98448	2.41e-15	3.95e-14	1.28641	2.4392	0.000255723	0.00463645
CFAP221	101084895	protein_coding	XP_023113620.1	cilia and flagella associated protein 221	1975.52	1.89262	3.71309	0.000386272	0.00353218	4.64266	24.9794	5.51e-23	1.83e-21	2.75004	6.72738	2.69e-06	0.000118371
LOC101082689	101082689	protein_coding	XP_003993020.1; XP_023095298.1	NADH-cytochrome b5 reductase 2	1520.22	1.3085	2.47684	0.000402477	0.00365505	3.04514	8.25427	8.66e-21	2.35e-19	1.73664	3.33259	1.89e-05	0.000551857
CC1H1orf185	101086826	protein_coding	XP_003990138.2	chromosome C1 C1orf185 homolog	281.42	2.28791	4.88349	0.000403382	0.00365951	5.93437	61.1538	5.21e-21	1.43e-19	3.64646	12.5226	1.69e-06	7.91e-05
CF1H1orf105	101091246	protein_coding	XP_019677187.1; XP_019677182.2; XP_019677177.2; XP_023103685.1; XP_006942767.2; XP_019677185.1; XP_019677188.1; XP_019677184.2; XP_019677176.2; XP_023103684.1; XP_019677186.1	chromosome F1 C1orf105 homolog	230.097	1.32239	2.5008	0.000405625	0.00367441	3.52744	11.531	1.7e-23	5.91e-22	2.20505	4.61092	3.13e-07	1.94e-05
LOC101099822	101099822	protein_coding	XP_003990946.1	tetratricopeptide repeat protein 30B	1422.66	1.09999	2.14354	0.000418181	0.00376219	2.26289	4.79951	1.49e-16	2.75e-15	1.1629	2.23906	0.000670729	0.00971695
LOC109493976	109493976	lncRNA	.	uncharacterized LOC109493976	156.486	1.57962	2.98892	0.000431519	0.00385016	3.77544	13.6937	1.39e-18	3.08e-17	2.19582	4.5815	2.63e-05	0.000722183
LOC101081959	101081959	protein_coding	XP_023105313.1; XP_023105314.1	uncharacterized LOC101081959	543.859	1.62439	3.08311	0.000435318	0.00387306	4.21125	18.5231	7.35e-24	2.65e-22	2.58687	6.00792	5.54e-07	3.1e-05
CF1H1orf189	101086201	protein_coding	XP_003999839.1	chromosome F1 C1orf189 homolog	410.455	2.00516	4.01433	0.000436348	0.00387443	3.92632	15.2033	1.3e-14	1.97e-13	1.92116	3.78727	0.00239922	0.0255851
PHTF1	101099572	protein_coding	XP_023114772.1; XP_023114770.1; XP_023114768.1; XP_023114766.1; XP_023114767.1; XP_023114765.1; XP_023114771.1; XP_023114769.1	putative homeodomain transcription factor 1	3728.81	1.19172	2.28424	0.000441472	0.00391072	2.77104	6.82598	1.08e-20	2.89e-19	1.57932	2.98829	2.07e-05	0.00059215
DNAH1	101082048	protein_coding	XP_023105221.1; XP_019678146.2; XP_011277766.2; XP_019678149.2; XP_019678140.2; XP_019678141.2; XP_019678150.2	dynein axonemal heavy chain 1	2843.06	1.17275	2.25441	0.000442132	0.00391256	2.85728	7.2465	1.73e-22	5.5e-21	1.68453	3.21437	4.05e-06	0.000163167
CCNB2	101080972	protein_coding	XP_003987145.1; XP_019687900.1	cyclin B2	3200.65	1.15868	2.23253	0.000450777	0.00396604	2.84042	7.16229	1.04e-22	3.38e-21	1.68174	3.20815	3.29e-06	0.000138381
SEC14L2	101091734	protein_coding	XP_006938650.1; XP_003994839.1; XP_006938651.2; XP_006938649.1	SEC14 like lipid binding 2	801.739	1.37014	2.58495	0.000454682	0.00398715	3.16581	8.97434	6.71e-20	1.68e-18	1.79567	3.47176	3.13e-05	0.000829929
STK33	101083704	protein_coding	XP_023095306.1; XP_023095304.1; XP_023095303.1; XP_023095305.1; XP_023095307.1	serine/threonine kinase 33	2713.09	1.46685	2.76417	0.000458952	0.00401155	3.90199	14.9491	3.04e-26	1.36e-24	2.43515	5.4082	1.13e-07	7.98e-06
LOC102902576	102902576	protein_coding	XP_023096063.1	CASP-like protein 4A1	356.467	1.00515	2.00715	0.000464222	0.00403614	2.40588	5.29958	2.53e-20	6.6e-19	1.40073	2.64036	1.35e-05	0.000417282
FAM208B	101081473	protein_coding	XP_019689455.1; XP_006933273.1; XP_023112066.1; XP_019689454.1; XP_019689448.1; XP_023112064.1; XP_023112063.1; XP_019689449.1; XP_023112065.1	family with sequence similarity 208 member B	9438.27	1.06628	2.09402	0.0004679	0.00406119	2.08398	4.23976	5.04e-15	7.96e-14	1.0177	2.02469	0.00222659	0.0242024
LOC109493980	109493980	lncRNA	.	uncharacterized LOC109493980	53.5813	1.2054	2.30601	0.000483128	0.00417125	2.3749	5.18698	8.06e-12	8.57e-11	1.1695	2.24933	0.00531499	0.0452864
ADAD1	101090859	protein_coding	XP_011279976.1; XP_019684560.1; XP_019684561.1; XP_019684562.1	adenosine deaminase domain containing 1	13000.9	1.68264	3.21014	0.000483166	0.00417125	4.30633	19.7849	1.67e-24	6.37e-23	2.62369	6.16325	6.29e-07	3.43e-05
GTSF1	101094111	protein_coding	XP_019690598.1; XP_003988850.1	gametocyte specific factor 1	4084.4	1.23706	2.35718	0.000501708	0.00430103	2.77607	6.84983	4.64e-19	1.07e-17	1.53901	2.90594	7.51e-05	0.00173643
LOC102902047	102902047	lncRNA	.	uncharacterized LOC102902047	437.938	1.37826	2.59955	0.000503841	0.00431126	3.73099	13.2782	5.66e-25	2.26e-23	2.35273	5.10789	1.3e-07	9.07e-06
CCDC24	101099646	protein_coding	XP_019692433.1; XP_019692435.1; XP_006934744.1	coiled-coil domain containing 24	601.273	1.76669	3.40273	0.000506876	0.00433119	3.39198	10.4975	4.58e-14	6.4e-13	1.62529	3.08503	0.00370749	0.0350742
SYNPO2L	101087685	protein_coding	XP_003994110.1	synaptopodin 2 like	107.935	1.38618	2.61385	0.000507467	0.00433277	2.90558	7.49319	1.77e-14	2.62e-13	1.5194	2.86672	0.00103841	0.0135906
CCDC89	101097168	protein_coding	XP_003992715.1	coiled-coil domain containing 89	848.037	1.57988	2.98946	0.000512628	0.00436282	3.66532	12.6873	1.03e-19	2.52e-18	2.08543	4.24403	3.24e-05	0.000854965
LOC101086263	101086263	protein_coding	XP_019671717.1; XP_019671722.1; XP_019671718.1; XP_006939326.2	phospholipid-transporting ATPase FetA-like	793.726	1.37391	2.59171	0.000514913	0.00437343	3.52988	11.5505	1.44e-23	5.03e-22	2.15598	4.45671	8.58e-07	4.52e-05
LOC102900348	102900348	lncRNA	.	uncharacterized LOC102900348	169.359	1.6763	3.19608	0.000517452	0.00438284	5.37815	41.5897	5.91e-25	2.35e-23	3.70185	13.0127	1.43e-09	1.7e-07
LOC109500047	109500047	lncRNA	.	uncharacterized LOC109500047	178.794	1.17729	2.26152	0.000519529	0.00439841	3.41708	10.6818	6.33e-25	2.51e-23	2.23979	4.72327	2.22e-08	1.88e-06
LOC101085108	101085108	protein_coding	XP_023105455.1	NUT family member 2G-like	175.097	1.44106	2.7152	0.000526836	0.00444363	3.39964	10.5534	3.18e-18	6.77e-17	1.95858	3.8868	4.17e-05	0.00104795
CHAF1A	101090592	protein_coding	XP_023099787.1; XP_023099788.1; XP_023099786.1; XP_011286108.2	chromatin assembly factor 1 subunit A	6056.01	1.19289	2.2861	0.000531659	0.00447841	3.04381	8.24665	5.52e-24	2.02e-22	1.85092	3.6073	8.77e-07	4.6e-05
TSACC	109495830	protein_coding	XP_019677976.1; XP_019677977.2; XP_019677974.2	TSSK6 activating cochaperone	1806.07	1.58221	2.99427	0.000537625	0.00452038	3.92776	15.2185	1.8e-22	5.73e-21	2.34555	5.08255	2.97e-06	0.000127271
LOC109493505	109493505	lncRNA	.	uncharacterized LOC109493505	118.486	1.6167	3.06673	0.000540065	0.00453674	3.24998	9.51354	1.22e-13	1.63e-12	1.63328	3.10218	0.00238879	0.0255191
LOC111561429	111561429	protein_coding	XP_023113368.1; XP_023113361.1; XP_023113372.1; XP_023113388.1; XP_023113378.1	uncharacterized LOC111561429	162.838	1.78045	3.43534	0.000564968	0.00468386	3.39843	10.5446	6.56e-13	8.04e-12	1.61798	3.06945	0.00558449	0.0468328
IQCG	101080568	protein_coding	XP_006936192.1; XP_019695473.1; XP_019695477.1	IQ motif containing G	923.838	1.52849	2.88483	0.000592836	0.00486978	2.97426	7.85854	3.18e-14	4.54e-13	1.44578	2.72409	0.0030905	0.03084
TCFL5	101081622	protein_coding	XP_023106786.1; XP_023106787.1; XP_023106788.1; XP_023106790.1; XP_023106789.1; XP_023106791.1; XP_023106792.1	transcription factor like 5	7072.23	1.20031	2.29788	0.000594272	0.00487839	2.55333	5.86988	6.41e-17	1.24e-15	1.35303	2.55447	0.000393616	0.00638565
CC2H3orf30	101087861	protein_coding	XP_019695336.1; XP_019695343.1; XP_019695342.1; XP_019695339.1; XP_019695341.1; XP_019695346.1; XP_019695340.1; XP_019695338.1	chromosome C2 C3orf30 homolog	819.909	1.80339	3.49039	0.000602253	0.00493729	3.43619	10.8242	1.21e-13	1.61e-12	1.6328	3.10114	0.00470843	0.041525
SH3GLB1	101101490	protein_coding	XP_011283194.1; XP_023114646.1; XP_011283193.1; XP_019692936.1; XP_023114642.1; XP_023114643.1; XP_023114644.1; XP_023114645.1; XP_011283192.1	SH3 domain containing GRB2 like, endophilin B1	5594.47	1.24714	2.3737	0.000602704	0.00493879	2.97246	7.84874	9.23e-21	2.49e-19	1.72532	3.30654	1.41e-05	0.00043155
CCDC175	101100220	protein_coding	XP_023111506.1; XP_011281548.1; XP_019688626.1	coiled-coil domain containing 175	520.646	1.60187	3.03537	0.000611839	0.00500027	3.80052	13.9339	1.29e-19	3.1e-18	2.19865	4.5905	2.35e-05	0.000663278
IRX4	101100870	protein_coding	XP_023095549.1; XP_023095545.1; XP_023095551.1	iroquois homeobox 4	246.836	1.4006	2.64011	0.000617753	0.00504187	3.4708	11.087	4.89e-20	1.24e-18	2.07021	4.19946	8.55e-06	0.000291869
CB4H12orf60	101083273	protein_coding	XP_003988521.1; XP_019690130.1; XP_019690131.1; XP_019690127.1; XP_019690129.1; XP_019690128.1	chromosome B4 C12orf60 homolog	597.689	1.72876	3.31443	0.000625438	0.00509555	3.37261	10.3575	4.75e-14	6.63e-13	1.64384	3.12498	0.00317341	0.031372
RSPH14	101101170	protein_coding	XP_003994879.1; XP_023097317.1	radial spoke head 14 homolog	472.434	1.33814	2.52825	0.00062899	0.00511994	3.38179	10.4236	9.51e-22	2.84e-20	2.04365	4.12287	2.89e-06	0.000124495
LOC102900779	102900779	lncRNA	.	uncharacterized LOC102900779	158.392	1.59153	3.01368	0.000635964	0.00515616	3.83024	14.2238	6.19e-18	1.29e-16	2.23871	4.71975	3.49e-05	0.000909985
SPATA1	101091716	protein_coding	XP_023114626.1; XP_019692882.1; XP_019692883.1; XP_011283201.2	spermatogenesis associated 1	899.065	1.05718	2.08087	0.000653139	0.00527447	2.23928	4.72161	2.86e-16	5.13e-15	1.18209	2.26906	0.00053006	0.00807266
LIG3	101097931	protein_coding	XP_023099556.1; XP_003996610.2; XP_006940145.1; XP_023099553.1; XP_023099554.1	DNA ligase 3	6623.53	1.10213	2.14671	0.000662004	0.00532967	2.37061	5.17159	5.42e-17	1.06e-15	1.26848	2.40908	0.000333724	0.0056615
TTC12	101096598	protein_coding	XP_023094867.1; XP_023094871.1; XP_023094868.1; XP_023094870.1; XP_023094873.1; XP_023094872.1; XP_023094869.1	tetratricopeptide repeat domain 12	1045.31	1.50014	2.8287	0.00066504	0.00534475	3.14478	8.84447	5.55e-16	9.73e-15	1.64464	3.1267	0.000680858	0.00983995
LOC111559717	111559717	lncRNA	.	uncharacterized LOC111559717	56.9262	1.22787	2.3422	0.000672887	0.00539366	2.56275	5.90833	1.93e-12	2.23e-11	1.33488	2.52255	0.00235211	0.025247
NEUROD2	109494359	protein_coding	XP_023099860.1	neuronal differentiation 2	113.859	1.44729	2.72696	0.000675448	0.00541183	3.7468	13.4245	1.18e-18	2.65e-17	2.29951	4.92289	6.81e-06	0.000245777
TNC	101083629	protein_coding	XP_011286776.2; XP_023098410.1	tenascin C	1224.87	1.06862	2.09742	0.000697968	0.00554852	3.92269	15.1652	1.97e-43	2.85e-41	2.85407	7.2304	4.36e-16	1.51e-13
KIF9	101096958	protein_coding	XP_023104008.1; XP_023104013.1; XP_023104004.1; XP_023104010.1; XP_023104023.1; XP_023104018.1; XP_023104026.1; XP_023104000.1; XP_023104001.1; XP_023104014.1; XP_023103996.1	kinesin family member 9	1420.73	1.1782	2.26294	0.000702229	0.00557296	2.75818	6.76543	2.06e-19	4.94e-18	1.57999	2.98967	3.48e-05	0.000909936
RNF32	101085110	protein_coding	XP_019681624.1; XP_006929604.1; XP_003983302.1; XP_023106580.1; XP_019681622.1; XP_019681621.1; XP_023106579.1; XP_006929603.1; XP_019681623.1; XP_019681620.1; XP_019681625.1; XP_019681627.1; XP_019681626.1; XP_023106581.1	ring finger protein 32	5840.08	1.40411	2.64655	0.000728838	0.0057667	3.60226	12.1448	4.08e-23	1.38e-21	2.19815	4.5889	1.31e-06	6.38e-05
TFB2M	101090578	protein_coding	XP_011289127.2; XP_023103667.1	transcription factor B2, mitochondrial	3562.29	1.03683	2.05172	0.000729259	0.00576755	2.30051	4.92632	1.12e-17	2.29e-16	1.26368	2.40107	0.000166271	0.00328777
PLEKHD1	101100894	protein_coding	XP_003987826.1	pleckstrin homology and coiled-coil domain containing D1	533.944	1.46902	2.76834	0.000738543	0.00581263	3.13773	8.80138	5.19e-16	9.11e-15	1.66871	3.1793	0.000525997	0.00803349
DRC3	101101010	protein_coding	XP_019672826.1; XP_023100385.1; XP_019672824.1; XP_006939969.1	dynein regulatory complex subunit 3	1414.25	1.00015	2.00021	0.000740517	0.00582151	2.24424	4.73787	7.7e-18	1.6e-16	1.24409	2.36868	0.000130872	0.00269859
LOC109495488	109495488	lncRNA	.	uncharacterized LOC109495488	30.2173	1.51737	2.86269	0.000745858	0.00585599	3.50588	11.3599	4.64e-11	4.5e-10	1.98851	3.96826	0.00129895	0.0159793
LOC109497862	109497862	lncRNA	.	uncharacterized LOC109497862	330.536	2.08894	4.25437	0.000747163	0.00586373	5.34179	40.5544	3.59e-20	9.24e-19	3.25284	9.53242	4.58e-06	0.000178275
EFHC1	101084030	protein_coding	XP_003986283.1	EF-hand domain containing 1	2884.03	1.29929	2.46107	0.000751407	0.00589452	3.44989	10.9275	2.19e-24	8.23e-23	2.1506	4.44013	3.55e-07	2.18e-05
LOC102901572	102901572	lncRNA	.	uncharacterized LOC102901572	124.026	1.25619	2.38864	0.000752624	0.00589904	2.69418	6.47185	1.52e-14	2.28e-13	1.43799	2.70943	0.000813436	0.0112234
LOC102899311	102899311	lncRNA	.	uncharacterized LOC102899311	510.938	1.44471	2.72208	0.00077725	0.00605621	3.81131	14.0385	9.63e-23	3.13e-21	2.36661	5.15726	8.29e-07	4.4e-05
KCNB2	101081116	protein_coding	XP_011289656.1	potassium voltage-gated channel subfamily B member 2	388.118	1.64641	3.13054	0.000790369	0.0061347	3.65573	12.6033	1.12e-16	2.1e-15	2.00932	4.02591	0.000236134	0.00433361
ATP6V1E2	101101208	protein_coding	XP_006930151.1; XP_003984008.1	ATPase H+ transporting V1 subunit E2	383.506	1.59913	3.02961	0.000814078	0.00628951	3.65797	12.6229	1.88e-17	3.77e-16	2.05884	4.16651	0.000111766	0.00240363
GKAP1	101099157	protein_coding	XP_006939188.1; XP_006939189.1	G kinase anchoring protein 1	6223.24	1.04589	2.06464	0.000840863	0.00645807	2.49948	5.6548	7.31e-20	1.81e-18	1.45358	2.73887	2.17e-05	0.000614813
FOXJ1	101084404	protein_coding	XP_003997225.1	forkhead box J1	179.084	1.4616	2.75413	0.000869176	0.00662332	3.7384	13.3466	2.86e-19	6.73e-18	2.2768	4.84603	7.37e-06	0.000259986
LRRC73	101094347	protein_coding	XP_019687147.2	leucine rich repeat containing 73	506.878	1.81097	3.50877	0.000875903	0.00665252	4.21645	18.59	5.94e-18	1.24e-16	2.40549	5.29814	7.08e-05	0.00164445
STKLD1	101087277	protein_coding	XP_023098756.1	serine/threonine kinase like domain containing 1	831.965	1.31848	2.49403	0.00087817	0.00666699	2.81712	7.04755	8.2e-16	1.41e-14	1.49864	2.82576	0.000587211	0.00878234
ZC2HC1C	101097249	protein_coding	XP_019688876.1; XP_006933065.1; XP_019688875.1	zinc finger C2HC-type containing 1C	782.482	1.28958	2.44458	0.000880976	0.00668553	3.46249	11.0233	1.38e-23	4.84e-22	2.1729	4.5093	4.19e-07	2.48e-05
YBX3	101101392	protein_coding	XP_023112545.1; XP_023112546.1	Y-box binding protein 3	20095	1.44185	2.7167	0.000884788	0.00670615	3.60159	12.1391	1.95e-21	5.64e-20	2.15973	4.46833	5.07e-06	0.000192587
CDKN3	101100571	protein_coding	XP_006932929.1; XP_006932928.1; XP_006932930.1; XP_003987695.1; XP_019688589.1	cyclin dependent kinase inhibitor 3	1543.4	1.56929	2.96759	0.000891149	0.00674046	3.47482	11.1179	5.79e-17	1.13e-15	1.90553	3.74646	0.000233843	0.00430472
SPATA48	101085447	protein_coding	XP_023105917.1; XP_023105916.1; XP_023105919.1; XP_023105918.1	spermatogenesis associated 48	373.28	1.48344	2.79615	0.000942725	0.00703789	3.79451	13.8759	1.47e-20	3.89e-19	2.31107	4.96251	4.49e-06	0.000175879
ARMC4	101088848	protein_coding	XP_023112246.1; XP_023112244.1; XP_023112243.1; XP_023112247.1; XP_023112245.1	armadillo repeat containing 4	1055.75	1.17268	2.2543	0.000973085	0.00721181	2.36368	5.14683	4.13e-14	5.81e-13	1.19101	2.28312	0.00226822	0.0245808
CFAP77	105261138	protein_coding	XP_023098680.1	cilia and flagella associated protein 77	601.59	1.36591	2.5774	0.00103979	0.00759891	3.26388	9.60562	1.43e-18	3.16e-17	1.89797	3.72687	3.84e-05	0.000978896
ACYP1	101096992	protein_coding	XP_003987894.1; XP_011281714.1	acylphosphatase 1	819.213	1.02066	2.02884	0.0010464	0.00763508	2.19217	4.56991	1.59e-15	2.65e-14	1.17151	2.25247	0.000628421	0.00924146
DCST2	101095794	protein_coding	XP_023103480.1; XP_023103479.1	DC-STAMP domain containing 2	623.518	1.81293	3.51355	0.00105239	0.00766835	5.34251	40.5749	6.88e-26	3.01e-24	3.52959	11.5481	1.58e-08	1.44e-06
MNS1	101084455	protein_coding	XP_023111087.1; XP_023111088.1	meiosis specific nuclear structural 1	2050.64	1.32937	2.51292	0.00106622	0.00773975	3.39484	10.5184	2e-21	5.75e-20	2.06547	4.18572	3.54e-06	0.000145188
LOC109493845	109493845	lncRNA	.	uncharacterized LOC109493845	24.7322	1.96929	3.91575	0.0010705	0.00775463	-1.74064	-3.34183	9.52e-06	3.73e-05	-3.70993	-13.0858	1.4e-09	1.67e-07
LOC102902640	102902640	lncRNA	.	uncharacterized LOC102902640	273.926	1.59797	3.02717	0.00111527	0.00799166	3.30799	9.90383	6.74e-14	9.22e-13	1.71002	3.27165	0.00177616	0.0202851
IRAK1BP1	101095742	protein_coding	XP_003986370.1	interleukin 1 receptor associated kinase 1 binding protein 1	407.98	1.07213	2.10254	0.001118	0.00800502	2.55705	5.88504	5.07e-18	1.07e-16	1.48492	2.79902	5.03e-05	0.00121935
CC1H1orf228	101100652	protein_coding	XP_023114387.1; XP_023114389.1; XP_023114388.1	chromosome C1 C1orf228 homolog	744.029	1.39274	2.62578	0.00115252	0.00820102	3.13298	8.77248	1.46e-16	2.69e-15	1.74024	3.34091	0.000228285	0.00422077
SRPX	101083491	protein_coding	XP_023105164.1	sushi repeat containing protein, X-linked	452.453	-1.02372	-2.03315	0.00118655	0.00839765	-2.03536	-4.09925	1.51e-13	1.99e-12	-1.01165	-2.01621	0.0030516	0.0305873
LOC101093016	101093016	protein_coding	XP_023109346.1	histone H1.2	203.424	1.2209	2.33092	0.00118866	0.00840292	2.46617	5.52574	5.08e-13	6.33e-12	1.24527	2.37063	0.00320752	0.0315707
ZNF646	101090069	protein_coding	XP_003998689.1; XP_023102636.1	zinc finger protein 646	9518.95	1.18869	2.27946	0.00119872	0.00845127	3.12082	8.69884	2.3e-22	7.27e-21	1.93213	3.81619	1.43e-06	6.91e-05
LOC101094152	101094152	protein_coding	XP_023103124.1; XP_023103123.1; XP_023103122.1	membrane cofactor protein	596.094	1.91187	3.76297	0.00122073	0.00857355	3.97462	15.721	3.5e-14	4.96e-13	2.06275	4.17782	0.00157189	0.0186618
LOC109499195	109499195	lncRNA	.	uncharacterized LOC109499195	146.632	2.28857	4.88573	0.00124307	0.00868404	4.71932	26.3424	1.37e-12	1.61e-11	2.43075	5.39172	0.00286228	0.029193
LOC109493816	109493816	lncRNA	.	uncharacterized LOC109493816	91.9468	1.76295	3.39393	0.00125314	0.00873444	4.02844	16.3185	6.66e-14	9.13e-13	2.26548	4.80816	0.000488803	0.00758108
MPI	101082316	protein_coding	XP_019687598.1; XP_003986992.2; XP_011281273.1; XP_006932426.1	mannose phosphate isomerase	3007.14	1.14263	2.20784	0.00127516	0.00886439	2.96594	7.81333	1.51e-21	4.42e-20	1.82331	3.53891	2.65e-06	0.000117222
LOC109496203	109496203	lncRNA	.	uncharacterized LOC109496203	102.151	1.16806	2.2471	0.00129188	0.00896032	3.10587	8.60912	8.6e-18	1.77e-16	1.9378	3.83122	8.39e-06	0.000286958
HNF1B	101081843	protein_coding	XP_019673102.1; XP_019673104.1; XP_019673101.1; XP_003996629.1; XP_019673103.1; XP_003996630.1	HNF1 homeobox B	140.758	1.46075	2.75251	0.00129399	0.00896817	3.35795	10.2528	3.52e-15	5.65e-14	1.8972	3.72489	0.000280322	0.00496264
CCDC136	101080958	protein_coding	XP_023106314.1; XP_019681332.2; XP_023106311.1; XP_023106312.1; XP_023106313.1; XP_023106309.1; XP_023106310.1	coiled-coil domain containing 136	9130.68	1.75447	3.37402	0.00129898	0.0089858	4.25996	19.1591	4.19e-19	9.76e-18	2.50549	5.67842	2.61e-05	0.000720221
RFX8	101081720	protein_coding	XP_023107332.1; XP_023107331.1; XP_006930095.1; XP_019682566.1; XP_023107329.1; XP_019682565.1; XP_019682568.1; XP_019682567.1; XP_023107330.1	RFX family member 8, lacking RFX DNA binding domain	795.583	1.19565	2.29048	0.00130066	0.00899405	3.0737	8.41927	1.32e-20	3.5e-19	1.87804	3.67576	4.79e-06	0.000184827
SAXO2	102899391	protein_coding	XP_019687354.1; XP_023110597.1	stabilizer of axonemal microtubules 2	218.964	1.14348	2.20913	0.00130535	0.00901005	2.27807	4.85029	1.33e-12	1.57e-11	1.13459	2.19557	0.00435863	0.0394334
PNPLA1	101091788	protein_coding	XP_003986154.3; XP_019686067.1; XP_023109683.1	patatin like phospholipase domain containing 1	110.934	1.83121	3.55836	0.00132653	0.00912377	3.64588	12.5175	8.15e-12	8.66e-11	1.81466	3.51777	0.00557798	0.0468218
LOC105261348	105261348	pseudogene	.	.	753.32	1.44287	2.71861	0.00132965	0.00913268	3.23435	9.41104	4.24e-16	7.51e-15	1.79149	3.46172	0.000297539	0.00515106
LOC102899312	102899312	lncRNA	.	uncharacterized LOC102899312	186.625	2.08705	4.24879	0.00134171	0.00919485	4.19189	18.2761	1.99e-12	2.29e-11	2.10483	4.30148	0.00418648	0.0383963
LOC109499139	109499139	lncRNA	.	uncharacterized LOC109499139	248.599	1.74905	3.36137	0.00137657	0.00937783	3.85638	14.484	9.12e-15	1.4e-13	2.10734	4.30895	0.000604338	0.00900113
ZFHX2	101096990	protein_coding	XP_019688390.2; XP_019688383.2; XP_019688386.2; XP_019688385.2; XP_019688391.2; XP_023111360.1; XP_019688387.2; XP_019688384.2; XP_023111361.1; XP_023111358.1; XP_023111359.1	zinc finger homeobox 2	1335.8	1.27825	2.42545	0.00147753	0.00992487	2.71116	6.54848	1.65e-14	2.45e-13	1.43291	2.6999	0.00114936	0.0146078
JHY	101086922	protein_coding	XP_003992525.1; XP_023094976.1; XP_023094975.1; XP_023094978.1; XP_023094979.1; XP_023094974.1	junctional cadherin complex regulator	931.204	1.13134	2.19063	0.00149088	0.00998632	2.56331	5.91061	3.44e-16	6.13e-15	1.43197	2.69814	0.000255334	0.00463406
ROPN1L	101092664	protein_coding	XP_003981601.2	rhophilin associated tail protein 1 like	7375.37	1.97661	3.93568	0.00151807	0.0100923	4.92204	30.3166	1.81e-19	4.35e-18	2.94543	7.70304	1.53e-05	0.000463133
LOC111559436	111559436	lncRNA	.	uncharacterized LOC111559436	91.4039	1.93288	3.81817	0.00151985	0.0100931	4.24133	18.9133	1.01e-12	1.21e-11	2.30845	4.9535	0.00136224	0.0166398
FAM69B	101094888	misc_RNA	.	family with sequence similarity 69 member B	1013.7	1.23442	2.35286	0.00152282	0.0101045	2.75535	6.75215	9.71e-16	1.65e-14	1.52093	2.86976	0.000376581	0.00618663
LOC109497909	109497909	lncRNA	.	uncharacterized LOC109497909	587.836	1.08837	2.12634	0.00154324	0.0102105	2.32434	5.00836	2.3e-14	3.35e-13	1.23596	2.35539	0.0011118	0.0143223
SPTBN2	101089045	protein_coding	XP_019668275.1; XP_011285345.1; XP_023095855.1; XP_011285346.1	spectrin beta, non-erythrocytic 2	8678.4	1.64964	3.13756	0.00159395	0.0104894	4.10975	17.2646	2.36e-19	5.59e-18	2.46011	5.50257	1.63e-05	0.000489667
CA3H2orf78	101099114	protein_coding	XP_003984235.1	chromosome A3 C2orf78 homolog	760.743	1.42437	2.68396	0.00159687	0.010501	4.43696	21.66	1.29e-27	6.36e-26	3.0126	8.07016	2.21e-09	2.56e-07
SAMD15	101086067	protein_coding	XP_019688929.1; XP_006933091.1	sterile alpha motif domain containing 15	1639.08	1.58528	3.00067	0.00162243	0.0106463	3.56937	11.871	6.56e-16	1.14e-14	1.98408	3.95612	0.000319165	0.00545213
SPAG17	101090538	protein_coding	XP_023113608.1	sperm associated antigen 17	2326.99	1.97054	3.91914	0.00169507	0.0110051	5.07602	33.7314	4.18e-20	1.07e-18	3.10548	8.60685	6.56e-06	0.00023889
LOC105259797	105259797	protein_coding	XP_023105333.1	xanthine dehydrogenase/oxidase-like	175.586	1.49357	2.81586	0.00172011	0.0111401	3.01035	8.05759	3.65e-12	4.07e-11	1.51678	2.86151	0.00463156	0.0410575
CFAP69	101082990	protein_coding	XP_023106099.1; XP_023106097.1; XP_023106096.1; XP_023106098.1; XP_023106095.1	cilia and flagella associated protein 69	1327.13	1.33701	2.52627	0.00174416	0.0112602	3.93984	15.3465	2.29e-25	9.44e-24	2.60283	6.07478	3.23e-08	2.65e-06
MORN2	101095818	protein_coding	XP_003984352.1	MORN repeat containing 2	2754.96	1.5976	3.0264	0.00175586	0.0113118	4.09074	17.0386	7.05e-20	1.76e-18	2.49314	5.63001	8.28e-06	0.000285281
LOC102900188	102900188	protein_coding	XP_006929425.1	uncharacterized LOC102900188	586.656	1.06509	2.0923	0.00181203	0.0116005	2.22358	4.67052	1.87e-13	2.45e-12	1.15849	2.23224	0.00207857	0.0228444
LOC109497908	109497908	lncRNA	.	uncharacterized LOC109497908	316.979	1.33881	2.52942	0.0018176	0.011631	2.99447	7.9694	8.4e-15	1.3e-13	1.65567	3.15069	0.000536496	0.00813866
RUSC2	101092302	protein_coding	XP_003995653.1; XP_019671715.1; XP_006939324.1; XP_019671714.1	RUN and SH3 domain containing 2	4153.85	1.12084	2.17473	0.00181805	0.011631	2.96353	7.8003	4.77e-21	1.32e-19	1.84269	3.58679	2.76e-06	0.00012103
SLC6A13	101088087	protein_coding	XP_019689900.1; XP_019689898.1; XP_019689899.1; XP_023112410.1; XP_019689897.1; XP_006933466.1; XP_003988320.1	solute carrier family 6 member 13	76.0184	1.81071	3.50815	0.00186345	0.0118554	4.61255	24.4634	4.82e-14	6.71e-13	2.80185	6.97332	0.000112511	0.00241469
LOC102899837	102899837	misc_RNA	.	uncharacterized LOC102899837	6413.91	1.37959	2.60194	0.00189495	0.0120142	3.28349	9.73709	2.79e-17	5.53e-16	1.9039	3.74224	8.71e-05	0.00197614
LOC105260481	105260481	lncRNA	.	uncharacterized LOC105260481	91.9943	1.37999	2.60267	0.00190046	0.0120389	2.83162	7.11872	1.34e-11	1.39e-10	1.45162	2.73516	0.00465917	0.0411911
LYRM7	101083395	protein_coding	XP_019687255.1	LYR motif containing 7	431.27	1.70408	3.25821	0.00193516	0.0121851	3.43656	10.827	1.94e-12	2.23e-11	1.73249	3.323	0.00433985	0.03933
FSIP2	101097826	protein_coding	XP_023115303.1	fibrous sheath interacting protein 2	2337.33	1.73444	3.3275	0.00195928	0.0122949	4.06156	16.6975	1.41e-16	2.62e-15	2.32712	5.01803	0.000148318	0.00300716
MAPK11	105260786	protein_coding	XP_023113428.1; XP_023113430.1; XP_023113429.1	mitogen-activated protein kinase 11	1059.65	1.38774	2.61669	0.00196709	0.0123202	2.76185	6.78267	2.36e-12	2.69e-11	1.37411	2.59208	0.00518228	0.044495
LOC109502816	109502816	lncRNA	.	uncharacterized LOC109502816	388.004	1.65679	3.15315	0.00197861	0.0123781	5.54305	46.6256	4.9e-27	2.31e-25	3.88626	14.787	4.64e-10	6.1e-08
LOC101097210	101097210	pseudogene	.	.	287.943	1.15076	2.22031	0.00201244	0.0125428	2.29851	4.91949	5.29e-12	5.76e-11	1.14775	2.21568	0.00554932	0.0466399
GRAP2	101084554	protein_coding	XP_011282534.1; XP_019691183.1; XP_023113272.1	GRB2-related adaptor protein 2	171.816	1.30257	2.46668	0.0020414	0.0126717	3.01118	8.06222	1.1e-14	1.68e-13	1.70861	3.26845	0.000365586	0.00605569
LBHD1	101090465	protein_coding	XP_003993570.1; XP_019668118.1	LBH domain containing 1	3359.69	1.12998	2.18855	0.00211993	0.0130213	4.37226	20.7101	2.62e-41	3.32e-39	3.24229	9.46293	1.07e-15	3.44e-13
EFCAB6	101092867	protein_coding	XP_023113342.1; XP_023113344.1; XP_023113343.1	EF-hand calcium binding domain 6	3831.58	1.59857	3.02842	0.00212916	0.0130577	3.60199	12.1425	2.61e-15	4.27e-14	2.00343	4.00952	0.000428837	0.00683938
TTC6	101092769	protein_coding	XP_019688508.1	tetratricopeptide repeat domain 6	1289.63	1.57799	2.98554	0.00215796	0.0131815	4.42356	21.4597	2.9e-22	9.04e-21	2.84557	7.18789	5.21e-07	2.95e-05
NEK2	101085774	protein_coding	XP_003999372.4	NIMA related kinase 2	3383.62	1.09005	2.12881	0.00220731	0.0134161	2.80529	6.99001	2.46e-19	5.81e-18	1.71525	3.28353	1.07e-05	0.000349371
SEMA3B	101092422	protein_coding	XP_019677508.2; XP_023104737.1; XP_003982304.3; XP_006928861.3; XP_006928859.3; XP_023104746.1; XP_006928860.3; XP_006928862.3	semaphorin 3B	1013.44	-1.2501	-2.37857	0.00223975	0.0135863	-2.74741	-6.71512	1.38e-14	2.07e-13	-1.49731	-2.82317	0.000757901	0.0106544
EPHA10	101091797	protein_coding	XP_023114262.1	EPH receptor A10	2188.49	1.22035	2.33003	0.00226249	0.0136791	3.35701	10.2462	1.22e-21	3.61e-20	2.13666	4.39744	1.08e-06	5.42e-05
ZFAND4	101094791	protein_coding	XP_011285547.1; XP_011285543.1; XP_011285546.1; XP_019669076.1; XP_011285545.1; XP_019669077.1	zinc finger AN1-type containing 4	5382.69	1.17936	2.26477	0.00226875	0.013708	2.51029	5.69733	1.06e-13	1.43e-12	1.33092	2.51564	0.00161101	0.019076
LOC102901543	102901543	lncRNA	.	uncharacterized LOC102901543	97.5603	1.01731	2.02414	0.00227752	0.0137474	2.27608	4.8436	7.72e-13	9.36e-12	1.25877	2.39292	0.00115846	0.0146642
NEK10	101087091	protein_coding	XP_019666368.1; XP_019666361.2; XP_019666366.2; XP_011284570.2; XP_006936536.2; XP_019666360.1; XP_003992228.2; XP_019666357.2; XP_019666363.1; XP_019666365.1; XP_019666358.2; XP_019666359.2; XP_019666362.2; XP_023116397.1; XP_019666356.2; XP_011284569.2	NIMA related kinase 10	2947.08	1.10287	2.14781	0.0023119	0.0139001	2.6181	6.1394	1.49e-16	2.75e-15	1.51523	2.85845	0.000129574	0.00267956
TCP11	101097395	protein_coding	XP_019686038.1; XP_023109649.1; XP_006931697.1; XP_011280560.1; XP_019686039.1	t-complex 11	9957.23	1.97906	3.94237	0.00234332	0.0140567	4.69999	25.9919	1.37e-16	2.55e-15	2.72093	6.59299	0.00012788	0.00265208
VPS26A	101093645	protein_coding	XP_003994048.1; XP_003994049.1	VPS26, retromer complex component A	4344.24	1.10011	2.14371	0.00242509	0.0144624	2.22681	4.68097	2.21e-12	2.53e-11	1.1267	2.18359	0.0044672	0.0400338
KIAA1456	101087057	protein_coding	XP_019683910.1; XP_019683908.1; XP_019683909.1; XP_019683907.1; XP_023108188.1; XP_003984690.1	KIAA1456 ortholog	49.5019	-1.07661	-2.10908	0.00248171	0.0147381	-2.2816	-4.86216	1.53e-13	2.02e-12	-1.20498	-2.30535	0.000770764	0.0107763
SLC4A11	101095814	protein_coding	XP_006929968.3; XP_006929970.3; XP_023107178.1; XP_023107179.1; XP_019682323.1; XP_019682316.2; XP_019682324.1; XP_019682317.1; XP_019682325.1; XP_019682328.1; XP_023107175.1; XP_019682315.1; XP_019682320.1; XP_019682319.1; XP_019682322.1; XP_023107176.1	solute carrier family 4 member 11	1362.09	1.3011	2.46416	0.00248334	0.0147381	3.9662	15.6295	2.32e-25	9.55e-24	2.6651	6.34272	1.89e-08	1.67e-06
LOC111558108	111558108	pseudogene	.	.	107.209	1.0593	2.08391	0.00251161	0.0148555	2.19822	4.58912	1.83e-11	1.86e-10	1.13892	2.20216	0.00457285	0.0406938
CCDC180	101091315	misc_RNA	.	coiled-coil domain containing 180	740.431	1.5779	2.98535	0.00254524	0.0149893	3.9874	15.8609	9.47e-18	1.95e-16	2.40951	5.31292	3.03e-05	0.000804624
LOC105261201	105261201	lncRNA	.	uncharacterized LOC105261201	212.644	1.33	2.51402	0.00256127	0.015074	3.50515	11.3542	1.07e-17	2.19e-16	2.17516	4.51635	1.47e-05	0.000445882
LOC111558275	111558275	lncRNA	.	uncharacterized LOC111558275	160.071	1.11793	2.17036	0.00263155	0.0154382	3.12501	8.72412	1.02e-18	2.28e-17	2.00708	4.01967	3.17e-06	0.00013466
UBE2Q2	101094600	protein_coding	XP_019687573.1; XP_003986961.2; XP_011281293.1; XP_019687572.1; XP_019687574.1	ubiquitin conjugating enzyme E2 Q2	3777.71	1.11678	2.16862	0.0026693	0.0155751	2.35473	5.11499	4.48e-13	5.6e-12	1.23795	2.35864	0.00231188	0.0249085
LOC102899173	102899173	protein_coding	XP_006940535.1; XP_019673604.2; XP_023100522.1; XP_023100516.1; XP_023100515.1; XP_023100505.1; XP_023100511.1; XP_023100504.1; XP_023100507.1; XP_023100512.1; XP_023100509.1; XP_023100514.1; XP_023100508.1; XP_023100518.1; XP_023100510.1; XP_023100517.1; XP_023100506.1; XP_023100513.1; XP_023100519.1; XP_019673603.2; XP_023100523.1; XP_023100521.1; XP_023100520.1; XP_023100524.1	EF-hand calcium-binding domain-containing protein 3	2890.97	1.3672	2.57969	0.00268846	0.0156422	3.1225	8.70898	4.97e-15	7.88e-14	1.7553	3.37598	0.000425808	0.00680653
CCT6B	101097435	protein_coding	XP_019673072.1; XP_019673074.1; XP_019673075.1; XP_006940144.1	chaperonin containing TCP1 subunit 6B	1242.23	1.3599	2.56668	0.00272545	0.0158124	3.86328	14.5534	6.46e-22	1.97e-20	2.50338	5.67013	5.44e-07	3.05e-05
CE1H17orf67	101101518	protein_coding	XP_006940235.1; XP_006940234.1; XP_003996702.1; XP_023100474.1	chromosome E1 C17orf67 homolog	1226.74	1.35894	2.56496	0.00275016	0.0159006	3.85483	14.4683	8.14e-22	2.45e-20	2.49589	5.64077	5.92e-07	3.28e-05
LOC111561717	111561717	lncRNA	.	uncharacterized LOC111561717	730.858	1.61834	3.07021	0.00276206	0.0159393	3.84607	14.3807	1.01e-15	1.72e-14	2.22773	4.68396	0.00018675	0.00360343
YBX2	101096272	protein_coding	XP_023100501.1	Y-box binding protein 2	11410.4	1.4731	2.77619	0.00277962	0.0160205	3.86325	14.5531	2.82e-19	6.64e-18	2.39015	5.24211	8.82e-06	0.000299409
LOC111559738	111559738	protein_coding	XP_023106778.1	proline-rich protein 36-like	129.545	1.54689	2.92187	0.00282843	0.0161952	4.34477	20.3192	2.33e-17	4.64e-16	2.79788	6.95419	5.76e-06	0.000214448
ZNF713	101082966	protein_coding	XP_019676204.1; XP_019676203.1; XP_023102200.1; XP_019676199.1; XP_019676201.1	zinc finger protein 713	887.547	1.15665	2.22939	0.00284865	0.0162755	2.50985	5.69559	1.97e-13	2.58e-12	1.3532	2.55478	0.00147962	0.0178247
LOC102902421	102902421	lncRNA	.	uncharacterized LOC102902421	310.547	1.13583	2.19744	0.00292373	0.016545	2.37907	5.202	3.05e-12	3.42e-11	1.24324	2.3673	0.00333509	0.0325067
HEPHL1	101081920	protein_coding	XP_003992662.1	hephaestin like 1	433.971	1.1636	2.24016	0.00302217	0.0169663	2.49946	5.65476	7.49e-13	9.1e-12	1.33587	2.52427	0.002063	0.0227258
GTF2A1L	101083579	protein_coding	XP_011279330.1	general transcription factor IIA subunit 1 like	2512.15	1.32478	2.50495	0.00307074	0.0171916	3.73592	13.3237	2.02e-21	5.81e-20	2.41114	5.31896	8.78e-07	4.6e-05
LOC109495881	109495881	protein_coding	XP_019678128.1	uncharacterized LOC109495881	435.858	1.88122	3.68388	0.00325276	0.0179591	5.30811	39.6187	1.66e-19	4e-18	3.42689	10.7546	2.09e-06	9.46e-05
CFAP157	101097026	protein_coding	XP_003995970.1	cilia and flagella associated protein 157	882.738	1.95351	3.87316	0.0033523	0.0184091	6.22244	74.6693	1.5e-24	5.72e-23	4.26894	19.2787	1.2e-08	1.14e-06
CATSPER4	101085138	protein_coding	XP_003989733.1	cation channel sperm associated 4	230.783	1.78982	3.45771	0.00337673	0.0184936	3.73246	13.2917	1.21e-11	1.26e-10	1.94264	3.84409	0.00439439	0.0396573
CDKL3	101086198	protein_coding	XP_019687597.1; XP_023110998.1	cyclin dependent kinase like 3	923.851	1.67287	3.18847	0.00340744	0.0186173	4.50486	22.7038	7.02e-19	1.59e-17	2.832	7.1206	7.16e-06	0.000255372
BSCL2	101091148	protein_coding	XP_023095725.1; XP_019668113.1; XP_011285274.1; XP_023095726.1; XP_023095723.1; XP_023095724.1; XP_023095727.1; XP_023095722.1	BSCL2, seipin lipid droplet biogenesis associated	11572.6	1.07464	2.1062	0.00341294	0.0186363	2.92634	7.6018	7.27e-20	1.81e-18	1.8517	3.60925	3.83e-06	0.000155634
DNAJC5G	101090855	protein_coding	XP_023107777.1	DnaJ heat shock protein family (Hsp40) member C5 gamma	795.339	1.58282	2.99554	0.00345861	0.0188409	3.25796	9.56632	8.21e-12	8.71e-11	1.67515	3.19352	0.00482942	0.0422504
LOC102899416	102899416	lncRNA	.	uncharacterized LOC102899416	191.695	1.09434	2.13515	0.00346111	0.0188489	2.94551	7.70348	2.65e-17	5.26e-16	1.85118	3.60794	1.44e-05	0.000438881
NME5	101085175	protein_coding	XP_023111353.1; XP_023111354.1	NME/NM23 family member 5	420.905	1.77987	3.43394	0.00346765	0.0188715	4.32735	20.0753	2.63e-15	4.3e-14	2.54749	5.84616	0.00017142	0.00334343
TRIM17	101098844	protein_coding	XP_023109483.1; XP_003980669.1	tripartite motif containing 17	480.6	2.02235	4.06245	0.0035334	0.0191582	4.61843	24.5633	9.19e-14	1.24e-12	2.59609	6.04644	0.000736008	0.0104608
CDCA3	101085049	protein_coding	XP_011282015.1; XP_023112500.1; XP_003988382.1; XP_006933525.1; XP_023112499.1	cell division cycle associated 3	2498.99	1.0979	2.14043	0.00361975	0.0195188	2.9504	7.72964	5.01e-19	1.15e-17	1.8525	3.61126	7.33e-06	0.000259089
SPATA17	101092910	protein_coding	XP_019677764.1; XP_019677766.1; XP_019677762.1; XP_003999553.1; XP_019677763.1	spermatogenesis associated 17	1032.36	1.34012	2.53172	0.00362633	0.0195231	3.92478	15.1871	8.14e-22	2.45e-20	2.58466	5.99874	3.69e-07	2.23e-05
DNAH7	101082681	protein_coding	XP_011283745.1	dynein axonemal heavy chain 7	1056.08	1.54433	2.91669	0.0036487	0.0196091	4.04075	16.4584	7.86e-18	1.62e-16	2.49642	5.64284	1.96e-05	0.000566379
LOC101086547	101086547	protein_coding	XP_023106112.1; XP_023106113.1	EF-hand calcium-binding domain-containing protein 1-like	314.296	1.59454	3.01998	0.00367332	0.0197299	3.77537	13.6931	2.34e-14	3.4e-13	2.18084	4.53417	0.000370286	0.00610548
NPHP1	101085284	protein_coding	XP_011279469.2; XP_019683162.2; XP_023107667.1; XP_019683163.2; XP_019683161.2	nephrocystin 1	4417.38	1.08056	2.11485	0.00376617	0.0201169	2.72862	6.6282	6.24e-17	1.21e-15	1.64806	3.13412	5.28e-05	0.00127207
LOC111558261	111558261	lncRNA	.	uncharacterized LOC111558261	588.796	1.8257	3.5448	0.00377261	0.0201396	4.62235	24.6301	2.42e-16	4.37e-15	2.79665	6.94824	6.35e-05	0.00148957
FAM83F	101098064	protein_coding	XP_023113273.1	family with sequence similarity 83 member F	1206.32	1.5405	2.90895	0.00403516	0.0212296	3.38622	10.4557	6.33e-13	7.78e-12	1.84572	3.59432	0.00167404	0.0195779
EFCAB2	101091334	protein_coding	XP_023103817.1; XP_023103818.1	EF-hand calcium binding domain 2	1130.95	1.03679	2.05165	0.00408428	0.0214492	2.17607	4.51921	6.81e-12	7.31e-11	1.13929	2.20272	0.00398883	0.0371216
CE2H16orf46	101101355	protein_coding	XP_006941828.2; XP_006941824.2; XP_003998338.2; XP_006941826.2; XP_011288565.2; XP_019675677.2; XP_006941825.2; XP_019675678.2; XP_006941827.2; XP_019675675.2	chromosome E2 C16orf46 homolog	1608.22	1.31895	2.49484	0.00418305	0.0218635	2.87581	7.34018	1.07e-12	1.28e-11	1.55687	2.94214	0.00201401	0.0223247
SPAG5	101098415	protein_coding	XP_003996536.1; XP_019673027.1; XP_019673026.1	sperm associated antigen 5	6598.95	1.07704	2.1097	0.00418511	0.0218654	2.85793	7.24975	3.62e-18	7.67e-17	1.78089	3.43639	1.46e-05	0.000442851
STK17A	101089252	protein_coding	XP_023105961.1; XP_023105962.1	serine/threonine kinase 17a	1776.5	1.07176	2.10199	0.00418862	0.0218775	2.46028	5.50324	6.64e-14	9.1e-13	1.38852	2.61811	0.000702056	0.010092
LOC102899619	102899619	lncRNA	.	uncharacterized LOC102899619	554.791	1.36285	2.57193	0.00419604	0.0219038	2.81238	7.0244	2.23e-11	2.24e-10	1.44952	2.73118	0.00565015	0.0472296
LOC109498705	109498705	lncRNA	.	uncharacterized LOC109498705	93.2988	1.50408	2.83644	0.00420998	0.0219516	3.47188	11.0953	4.37e-12	4.8e-11	1.9678	3.91171	0.00128341	0.0158097
PIANP	101083602	protein_coding	XP_019689999.1; XP_023112495.1; XP_004001544.1	PILR alpha associated neural protein	918.606	-1.45582	-2.74313	0.00421394	0.021966	-3.43944	-10.8486	9.25e-15	1.42e-13	-1.98362	-3.95483	0.000333016	0.00565657
LOC102899167	102899167	lncRNA	.	uncharacterized LOC102899167	246.107	1.14247	2.20759	0.00424371	0.0221024	2.66412	6.3384	1.58e-13	2.08e-12	1.52165	2.87119	0.000658532	0.009602
PDZD9	101092225	protein_coding	XP_019676374.1	PDZ domain containing 9	1077.43	1.60788	3.04804	0.00445631	0.0229152	4.99748	31.9441	4.19e-23	1.41e-21	3.3896	10.4802	6.22e-08	4.73e-06
CF2H8orf89	102902295	protein_coding	XP_023104057.1; XP_006943327.1; XP_023104056.1; XP_023104055.1; XP_011289653.1; XP_011289655.1; XP_011289654.1	chromosome F2 C8orf89 homolog	534.323	1.38017	2.60299	0.00451554	0.023147	3.06755	8.38349	1.02e-12	1.22e-11	1.68738	3.22072	0.00163534	0.0192814
PDCL2	101089765	protein_coding	XP_006931175.1	phosducin like 2	1590.45	1.84943	3.60359	0.00455781	0.0232831	5.4569	43.9227	3.78e-21	1.06e-19	3.60746	12.1886	5.21e-07	2.95e-05
CCNA1	101085426	protein_coding	XP_011284196.1; XP_019681069.1; XP_019681070.1; XP_023106654.1; XP_011284217.1	cyclin A1	3425.99	1.23544	2.35454	0.0045874	0.0233887	2.88484	7.38623	3.91e-14	5.52e-13	1.64939	3.13702	0.000535455	0.00812971
SOCS2	101080980	protein_coding	XP_019690894.1; XP_011282456.1	suppressor of cytokine signaling 2	1606.16	1.01064	2.0148	0.00459167	0.023404	2.15278	4.44684	5.75e-12	6.23e-11	1.14214	2.20709	0.00342939	0.0331668
USP2	101097757	protein_coding	XP_006936789.1; XP_006936787.1; XP_006936786.1; XP_019666972.1; XP_019666973.1; XP_019666971.1; XP_011284708.1; XP_023094951.1; XP_019666974.1	ubiquitin specific peptidase 2	6267.9	1.2733	2.41714	0.00470482	0.0238946	3.54165	11.6451	2.53e-19	5.99e-18	2.26835	4.81771	4.06e-06	0.000163402
ADGB	101094852	protein_coding	XP_006932144.1	androglobin	761.145	1.66297	3.16669	0.00481217	0.0243657	4.12724	17.4753	2.9e-15	4.72e-14	2.46427	5.51848	0.000151173	0.00304746
LOC109494265	109494265	lncRNA	.	uncharacterized LOC109494265	33.8527	1.07436	2.10579	0.00491311	0.0246729	3.19391	9.15086	3.92e-12	4.35e-11	2.11955	4.34558	6.06e-05	0.00143435
CCDC178	101096359	protein_coding	XP_023097634.1; XP_023097633.1; XP_019670695.1; XP_023097631.1; XP_023097632.1	coiled-coil domain containing 178	1124.61	1.55832	2.9451	0.00491861	0.0246914	3.65189	12.5698	6.96e-14	9.52e-13	2.09357	4.26804	0.000575216	0.00864023
C2CD6	101086495	protein_coding	XP_023115371.1; XP_019694036.2; XP_023115370.1; XP_023115373.1; XP_023115372.1; XP_023115376.1; XP_023115369.1; XP_023115374.1	C2 calcium dependent domain containing 6	3017.91	2.23267	4.70003	0.00494508	0.0247793	5.54157	46.5778	1.93e-15	3.19e-14	3.30891	9.91014	0.000143015	0.00291893
LOC111557004	111557004	lncRNA	.	uncharacterized LOC111557004	137.861	2.03516	4.09869	0.00503652	0.0251621	5.29285	39.2018	9.54e-14	1.29e-12	3.25769	9.56449	0.000145425	0.00296141
HRASLS5	101089718	protein_coding	XP_006937500.1	HRAS like suppressor family member 5	4319.65	1.88732	3.69946	0.00503808	0.025163	4.54321	23.3154	1.23e-14	1.86e-13	2.6559	6.30239	0.000305756	0.00527305
LOC109495819	109495819	lncRNA	.	uncharacterized LOC109495819	50.773	1.50611	2.84042	0.00511266	0.0254316	3.33447	10.0873	5.02e-10	4.2e-09	1.82837	3.55135	0.00471195	0.041525
IQCH	101094763	protein_coding	XP_023110917.1; XP_023110914.1; XP_023110919.1; XP_023110913.1; XP_023110918.1; XP_023110912.1; XP_023110915.1; XP_023110920.1	IQ motif containing H	761.713	1.82525	3.5437	0.00512476	0.0254783	5.66645	50.7893	9.09e-22	2.72e-20	3.8412	14.3323	1.4e-07	9.57e-06
GK2	101092682	protein_coding	XP_004001358.2	glycerol kinase 2	605.908	1.24947	2.37754	0.00517309	0.0256548	5.84489	57.4763	8.17e-41	1.01e-38	4.59543	24.1747	2.47e-18	1.23e-15
DDX4	101089575	protein_coding	XP_006927797.3	DEAD-box helicase 4	5977.05	1.00197	2.00274	0.00519106	0.0257105	2.10113	4.29047	1.99e-11	2.01e-10	1.09916	2.1423	0.00498853	0.0432436
LOC109498742	109498742	lncRNA	.	uncharacterized LOC109498742	310.357	1.14166	2.20635	0.00525903	0.0259632	2.91265	7.52998	2.87e-15	4.67e-14	1.77099	3.41287	0.000104801	0.00229215
LOC111560863	111560863	lncRNA	.	uncharacterized LOC111560863	111.005	1.19346	2.28701	0.00543906	0.0266161	2.6097	6.10376	5.52e-11	5.32e-10	1.41624	2.66889	0.0038019	0.0358275
RAB32	101094599	protein_coding	XP_003986676.1	RAB32, member RAS oncogene family	1859.26	1.00553	2.00768	0.00555198	0.0270534	2.18207	4.53804	6.53e-12	7.02e-11	1.17654	2.26034	0.00301995	0.0303714
CCDC62	101090969	protein_coding	XP_011286147.2	coiled-coil domain containing 62	3404.45	1.24579	2.37148	0.00568194	0.0275261	3.66058	12.6458	1.89e-20	4.98e-19	2.4148	5.33244	9.66e-07	4.96e-05
LOC109493449	109493449	lncRNA	.	uncharacterized LOC109493449	255.292	1.40701	2.65187	0.00589401	0.0283974	3.70708	13.0599	1.87e-15	3.1e-14	2.30007	4.92482	6.32e-05	0.00148468
ATG10	101091921	protein_coding	XP_019691822.1; XP_023113818.1; XP_019691825.1; XP_006927892.1; XP_006927890.1; XP_019691839.1; XP_019691786.1; XP_019691793.1; XP_006927889.1; XP_006927891.1; XP_019691777.1	autophagy related 10	1440.22	1.04676	2.06589	0.00590605	0.0284171	2.35387	5.11194	1.73e-12	2.01e-11	1.30711	2.47445	0.00169525	0.0197235
FANK1	101081085	protein_coding	XP_023096848.1; XP_023096849.1	fibronectin type III and ankyrin repeat domains 1	1150.73	1.09469	2.13567	0.00614653	0.029245	3.30289	9.8689	8.93e-21	2.41e-19	2.2082	4.62099	5.14e-07	2.93e-05
ZNF574	101084668	protein_coding	XP_023101704.1; XP_023101705.1; XP_023101702.1; XP_023101698.1; XP_023101701.1; XP_023101699.1; XP_023101703.1; XP_023101706.1; XP_023101697.1	zinc finger protein 574	4294.09	1.00746	2.01037	0.00616011	0.0292944	2.39496	5.25963	9.69e-14	1.31e-12	1.3875	2.61625	0.000555083	0.00838534
PHF2	101092898	protein_coding	XP_023098976.1	PHD finger protein 2	11059.6	1.15205	2.22229	0.00623309	0.0295497	2.85497	7.2349	8.55e-15	1.32e-13	1.70293	3.25561	0.000212662	0.00400899
LRRC6	101088054	protein_coding	XP_006943450.3; XP_006943449.3	leucine rich repeat containing 6	1644.59	1.00633	2.0088	0.0062733	0.0296867	2.97022	7.83655	5e-20	1.27e-18	1.96389	3.90111	1.17e-06	5.79e-05
LOC102899409	102899409	protein_coding	XP_023104191.1; XP_023104189.1; XP_023104193.1; XP_023104190.1; XP_023104194.1; XP_019678162.2; XP_023104192.1; XP_023104195.1; XP_023104196.1	maestro heat-like repeat family member 5	2104.67	1.31442	2.48702	0.00627818	0.0297022	3.12803	8.74239	1.16e-13	1.56e-12	1.81361	3.51522	0.000568459	0.00856586
GLT1D1	101081677	protein_coding	XP_023097043.1; XP_006938427.1	glycosyltransferase 1 domain containing 1	532.816	1.03827	2.05377	0.00633396	0.0299122	2.87395	7.33069	2.49e-17	4.95e-16	1.83567	3.56938	1.32e-05	0.000410336
LOC109496099	109496099	lncRNA	.	uncharacterized LOC109496099	38.7715	1.24457	2.36948	0.00645848	0.0303598	2.92942	7.61806	7.3e-10	5.97e-09	1.68486	3.21509	0.00298033	0.0300905
LOC102901323	102901323	lncRNA	.	uncharacterized LOC102901323	29.1313	1.35437	2.55685	0.00668927	0.031237	3.56471	11.8327	7.81e-10	6.36e-09	2.21034	4.62786	0.00101817	0.0133742
RPGRIP1	101098796	protein_coding	XP_019688335.2	RPGR interacting protein 1	11854.7	2.13163	4.38211	0.00679755	0.0315901	5.26132	38.3544	2.11e-14	3.07e-13	3.1297	8.75252	0.000273585	0.0048769
GMCL1	101094665	protein_coding	XP_003984137.1	germ cell-less, spermatogenesis associated 1	7392.34	1.26055	2.39588	0.00689166	0.0319548	3.13303	8.77277	1.54e-14	2.3e-13	1.87248	3.66161	0.000237442	0.00435319
MB	101093370	protein_coding	XP_003989274.1	myoglobin	37.8373	-1.4728	-2.7756	0.00690474	0.0319993	-3.12658	-8.73362	4.16e-11	4.05e-10	-1.65378	-3.14657	0.00270932	0.0280395
LOC109497953	109497953	lncRNA	.	uncharacterized LOC109497953	158.708	1.1539	2.22515	0.00694457	0.0321272	2.91763	7.55602	1.48e-13	1.96e-12	1.76373	3.39574	0.000278868	0.00495149
LOC109492397	109492397	protein_coding	XP_023102613.1	spidroin-1-like	70.5752	1.0518	2.07312	0.00699768	0.032324	2.82808	7.1013	4e-13	5.04e-12	1.77628	3.42543	0.000149541	0.00302133
LOC102899590	102899590	lncRNA	.	uncharacterized LOC102899590	79.9335	1.04169	2.05864	0.00700289	0.0323318	4.55784	23.5531	4.39e-21	1.22e-19	3.51616	11.4411	1.35e-10	2.1e-08
LOC111560164	111560164	lncRNA	.	uncharacterized LOC111560164	75.5745	1.31913	2.49515	0.00706776	0.0325496	3.43229	10.795	1.29e-12	1.53e-11	2.11317	4.3264	0.000292239	0.00509287
PLCD4	101090455	protein_coding	XP_006935631.1; XP_006935628.1; XP_006935632.1; XP_006935630.1; XP_019694242.1; XP_019694241.1	phospholipase C delta 4	665.06	1.328	2.51054	0.00713231	0.0327566	4.07357	16.8371	2.98e-20	7.71e-19	2.74558	6.70659	5.37e-07	3.03e-05
ACOT7	101090371	protein_coding	XP_023113791.1; XP_006934309.1	acyl-CoA thioesterase 7	3954.67	1.21475	2.32101	0.00713427	0.0327574	3.39393	10.5117	9.08e-18	1.87e-16	2.17917	4.52894	1.01e-05	0.000337039
HASPIN	101091825	protein_coding	XP_003996432.1	histone H3 associated protein kinase	3037.78	1.33581	2.52418	0.00721436	0.0330673	3.8403	14.3234	1.27e-18	2.83e-17	2.50449	5.67449	4.18e-06	0.000166865
LOC102901853	102901853	lncRNA	.	uncharacterized LOC102901853	1549.4	1.75997	3.38692	0.00772816	0.0347295	4.71088	26.1889	5.82e-16	1.02e-14	2.95091	7.73237	4.74e-05	0.00116459
DNAI1	101083042	protein_coding	XP_003995618.1	dynein axonemal intermediate chain 1	511.895	1.92066	3.78597	0.00792079	0.0353789	4.13807	17.6069	1.04e-10	9.65e-10	2.21741	4.65058	0.00541425	0.0458532
LOC109501257	109501257	lncRNA	.	uncharacterized LOC109501257	260.869	1.4424	2.71772	0.00816503	0.0361535	3.52825	11.5374	7.48e-13	9.1e-12	2.08585	4.24525	0.000613929	0.00908409
MYBL1	101089490	protein_coding	XP_003999908.1; XP_003999909.1	MYB proto-oncogene like 1	3367.1	1.23896	2.36029	0.00826413	0.0364081	3.17049	9.00352	1.15e-14	1.75e-13	1.93153	3.81459	0.000165648	0.00328055
LOC102900793	102900793	protein_coding	XP_006929126.1	uncharacterized LOC102900793	374.571	1.6653	3.1718	0.00827004	0.0364254	3.64192	12.4832	8.2e-11	7.7e-10	1.97662	3.9357	0.00457023	0.0406938
LOC109497972	109497972	lncRNA	.	uncharacterized LOC109497972	902.461	1.61192	3.05659	0.00843421	0.0369361	4.23188	18.7898	5.3e-15	8.34e-14	2.61995	6.14731	0.000100586	0.00221879
LOC109494243	109494243	lncRNA	.	uncharacterized LOC109494243	87.5105	1.6218	3.0776	0.00850279	0.0371744	3.61662	12.2662	4.7e-10	3.96e-09	1.99482	3.98565	0.00498264	0.0432133
TMEM130	101094972	protein_coding	XP_023102345.1; XP_003998549.3; XP_023102347.1	transmembrane protein 130	2154.22	1.18542	2.2743	0.00861455	0.037547	3.48222	11.1751	1.55e-18	3.41e-17	2.2968	4.91366	3.39e-06	0.000141191
LOC101094382	101094382	protein_coding	XP_006939089.1	putative serine protease 47	409.07	1.35839	2.56398	0.00873619	0.0379153	4.32715	20.0725	5.3e-20	1.34e-18	2.96876	7.82865	3.41e-07	2.1e-05
CATSPERG	101095704	protein_coding	XP_023100871.1; XP_023100869.1; XP_023100870.1; XP_023100865.1; XP_023100864.1; XP_023100866.1; XP_023100867.1; XP_023100862.1; XP_023100860.1; XP_023100863.1; XP_023100857.1; XP_023100858.1; XP_023100868.1; XP_023100854.1; XP_023100856.1; XP_023100859.1; XP_023100861.1	cation channel sperm associated auxiliary subunit gamma	5458.92	1.8508	3.60699	0.00876637	0.0380283	4.32098	19.9868	2.59e-12	2.93e-11	2.47019	5.54116	0.0013628	0.0166398
LOC102899200	102899200	protein_coding	XP_006937430.1	B-lymphocyte antigen CD20-like	1315.02	1.8691	3.65306	0.00887054	0.0383682	5.2488	38.0231	9.98e-17	1.88e-15	3.3797	10.4086	1.73e-05	0.000515194
LRRC36	101089312	protein_coding	XP_006941675.1; XP_006941674.1; XP_006941673.1; XP_003998216.1	leucine rich repeat containing 36	1524.85	1.12528	2.18144	0.00901246	0.0388028	2.83459	7.13341	6.7e-14	9.18e-13	1.70931	3.27005	0.000292987	0.00509287
CE3H16orf71	101092981	protein_coding	XP_023102104.1; XP_023102107.1; XP_023102103.1; XP_023102106.1; XP_023102105.1; XP_019676558.2	chromosome E3 C16orf71 homolog	3535.93	1.37674	2.59681	0.00904265	0.0388872	3.58542	12.0038	8.1e-15	1.25e-13	2.20868	4.62253	0.000127772	0.00265208
CDR2	101091243	protein_coding	XP_023102511.1; XP_011288936.2	cerebellar degeneration related protein 2	7802.86	1.31321	2.48493	0.00905846	0.0389188	3.30586	9.88924	5.56e-14	7.7e-13	1.99266	3.97969	0.00028713	0.00502883
MST1	101086125	protein_coding	XP_011289874.1; XP_003982280.1; XP_019677196.1; XP_019677199.1	macrophage stimulating 1	993.919	1.03521	2.04941	0.00920848	0.0393884	2.23188	4.69745	1.63e-10	1.47e-09	1.19667	2.2921	0.00601718	0.0494715
LOC109499628	109499628	lncRNA	.	uncharacterized LOC109499628	284.901	1.19559	2.29038	0.00923557	0.0394859	3.44275	10.8735	1.82e-16	3.33e-15	2.24716	4.74749	1.32e-05	0.000410588
CB4H12orf50	101096493	protein_coding	XP_019690876.1; XP_019690877.1; XP_003989144.1; XP_023113056.1; XP_019690873.1; XP_019690874.1; XP_019690875.1	chromosome B4 C12orf50 homolog	2377.89	1.94787	3.85804	0.00932846	0.0397997	5.76723	54.4638	2.53e-18	5.46e-17	3.81936	14.117	3.46e-06	0.000142728
SHISA7	101090307	protein_coding	XP_023101956.1	shisa family member 7	89.5889	1.0864	2.12343	0.00939035	0.039979	2.4558	5.48617	3.66e-10	3.13e-09	1.3694	2.58364	0.00434066	0.03933
LARP1B	101083078	protein_coding	XP_023108587.1; XP_023108583.1; XP_023108585.1; XP_023108590.1; XP_023108584.1; XP_023108586.1; XP_023108588.1; XP_023108589.1; XP_019684538.2; XP_023108593.1; XP_023108591.1; XP_023108592.1	La ribonucleoprotein domain family member 1B	3048.14	1.23023	2.34604	0.00947128	0.0402307	2.67216	6.37381	1.17e-10	1.07e-09	1.44193	2.71685	0.00538246	0.0456483
LOC111561770	111561770	lncRNA	.	uncharacterized LOC111561770	296.878	1.46847	2.76729	0.00949983	0.0402994	3.88993	14.8247	3.11e-14	4.46e-13	2.42146	5.35713	0.000131225	0.00269998
LOC109493321	109493321	lncRNA	.	uncharacterized LOC109493321	180.094	1.19063	2.28252	0.00965059	0.0407953	2.91056	7.51908	3.83e-12	4.25e-11	1.71993	3.29421	0.000885724	0.01202
CCDC146	101088146	protein_coding	XP_019680936.1; XP_003982742.2; XP_019680934.1; XP_019680935.1	coiled-coil domain containing 146	932.651	1.40288	2.64428	0.00969492	0.0409183	4.00263	16.0292	7.65e-17	1.46e-15	2.59976	6.06186	1.35e-05	0.000417282
PKD2L2	101084929	protein_coding	XP_006927687.2; XP_019688098.1	polycystin 2 like 2, transient receptor potential cation channel	303.253	1.72412	3.30378	0.00981825	0.0412951	4.91616	30.1935	1.17e-15	1.97e-14	3.19205	9.13908	2.34e-05	0.000660345
MS4A13	101080482	protein_coding	XP_019668030.1; XP_023095649.1	membrane spanning 4-domains A13	1932.35	1.91092	3.7605	0.00995314	0.0417097	4.17087	18.0119	1.36e-10	1.23e-09	2.25995	4.78976	0.00533068	0.0453586
ZNF296	101085255	protein_coding	XP_011288111.1	zinc finger protein 296	881.664	1.50252	2.83338	0.0101841	0.0424454	4.43875	21.6868	1.28e-17	2.59e-16	2.93623	7.65406	5.4e-06	0.000203717
LOC109499951	109499951	lncRNA	.	uncharacterized LOC109499951	338.639	1.79634	3.47337	0.0101949	0.0424711	4.58227	23.9553	3.8e-13	4.81e-12	2.78594	6.89685	0.00035743	0.00595342
DRC1	101092351	protein_coding	XP_023107793.1; XP_023107794.1	dynein regulatory complex subunit 1	4082.52	1.23488	2.35362	0.0102823	0.0427284	4.00831	16.0925	2.06e-21	5.91e-20	2.77343	6.83733	1.38e-07	9.52e-06
LOC111558260	111558260	lncRNA	.	uncharacterized LOC111558260	315.031	1.63446	3.10471	0.0102957	0.0427748	4.69632	25.9259	8e-16	1.38e-14	3.06187	8.35053	1.99e-05	0.000572023
LOC109494712	109494712	lncRNA	.	uncharacterized LOC109494712	763.268	1.09537	2.13668	0.0103005	0.042775	2.85307	7.22534	3.88e-14	5.48e-13	1.75769	3.38157	0.000182331	0.00352571
CALR3	101100949	protein_coding	XP_011288709.1	calreticulin 3	3734.86	1.62984	3.09479	0.0103319	0.0428765	4.03615	16.406	3.95e-13	4.98e-12	2.40632	5.30119	0.000531907	0.00808426
LOC102901885	102901885	lncRNA	.	uncharacterized LOC102901885	914.628	1.95052	3.86514	0.0104631	0.0432931	4.6976	25.9489	2.86e-12	3.22e-11	2.74708	6.71358	0.001041	0.0136146
ATP1A4	101096375	protein_coding	XP_023103616.1; XP_023103614.1; XP_023103619.1; XP_023103618.1; XP_023103615.1; XP_023103617.1	ATPase Na+/K+ transporting subunit alpha 4	4412.73	2.57795	5.97091	0.0105327	0.0435037	7.31101	158.793	1.73e-16	3.17e-15	4.73306	26.5946	1.87e-05	0.000550293
CCDC157	101091230	protein_coding	XP_019670354.1; XP_019670343.1; XP_019670351.1; XP_019670347.1; XP_019670340.1; XP_019670341.1; XP_019670350.1; XP_019670346.1; XP_019670349.1; XP_019670348.1; XP_019670345.1; XP_019670344.1; XP_019670342.1; XP_019670352.1; XP_019670353.1	coiled-coil domain containing 157	3653.7	1.66428	3.16955	0.0108889	0.0446638	4.41432	21.3228	1.24e-14	1.87e-13	2.75005	6.7274	0.000119259	0.00251673
LOC101094141	101094141	protein_coding	XP_023105454.1	NUT family member 2G	113.397	1.28833	2.44245	0.0111167	0.0453853	3.23743	9.43115	9.31e-12	9.84e-11	1.94911	3.86136	0.000803169	0.0111088
RIBC2	101095113	protein_coding	XP_023113385.1; XP_023113384.1; XP_023113386.1; XP_023113382.1; XP_023113381.1; XP_023113383.1	RIB43A domain with coiled-coils 2	981.093	1.4079	2.65351	0.0111938	0.0456493	3.41277	10.6499	2.79e-12	3.14e-11	2.00487	4.01351	0.000994282	0.0130987
RALYL	101093081	protein_coding	XP_006943354.1; XP_019678400.1; XP_019678399.1; XP_023104227.1; XP_023104228.1; XP_019678401.1; XP_011289631.1; XP_019678398.1; XP_019678403.1	RALY RNA binding protein like	185.601	-1.53617	-2.90023	0.0115256	0.0467329	-3.75446	-13.496	1.36e-12	1.6e-11	-2.21829	-4.65342	0.000669339	0.00971243
CCDC65	101092864	protein_coding	XP_003988677.1	coiled-coil domain containing 65	4619.7	1.48927	2.80747	0.0115291	0.046737	3.82192	14.142	1.24e-13	1.66e-12	2.33265	5.03729	0.000293047	0.00509287
SPATC1L	101100406	protein_coding	XP_006935860.1; XP_003991396.1	spermatogenesis and centriole associated 1 like	720.96	1.80327	3.49011	0.0115483	0.0467629	5.33626	40.3993	7.52e-17	1.43e-15	3.53299	11.5754	8.36e-06	0.000286434
RHCG	101083517	protein_coding	XP_019687443.1; XP_006932322.2; XP_003986859.2	Rh family C glycoprotein	1022.72	1.50265	2.83362	0.0115991	0.0469173	3.77776	13.7157	5.75e-13	7.1e-12	2.27512	4.84037	0.000498585	0.00768648
RSPH1	101094040	protein_coding	XP_023094468.1; XP_003991452.1	radial spoke head 1 homolog	870.305	1.49011	2.8091	0.0117962	0.0474741	4.48966	22.4659	1.37e-17	2.77e-16	2.99955	7.99753	4.43e-06	0.00017498
LOC102900975	102900975	pseudogene	.	.	442.493	1.46167	2.75426	0.0118414	0.0475936	3.89281	14.8543	6.25e-14	8.6e-13	2.43114	5.3932	0.000159277	0.00317531
KATNAL2	101086184	protein_coding	XP_023097729.1; XP_006938942.1; XP_023097730.1; XP_006938941.1	katanin catalytic subunit A1 like 2	849.74	1.53264	2.89315	0.0118585	0.0476413	4.85597	28.9596	4.26e-19	9.9e-18	3.32333	10.0097	8.38e-07	4.43e-05
CCDC30	101099645	protein_coding	XP_019692361.2; XP_019692363.2; XP_019692358.2; XP_019692357.2; XP_019692359.2; XP_019692362.2; XP_023114339.1; XP_011282990.1; XP_019692364.2; XP_019692366.2	coiled-coil domain containing 30	2076.49	1.18577	2.27484	0.0118625	0.0476472	3.43426	10.8097	1.03e-16	1.93e-15	2.24849	4.75186	1.32e-05	0.000411109
SGCZ	101086054	protein_coding	XP_023108182.1; XP_023108183.1; XP_023108181.1; XP_019683883.1	sarcoglycan zeta	77.8539	1.07906	2.11266	0.0121016	0.0483291	2.48157	5.58504	9.82e-10	7.89e-09	1.40251	2.6436	0.00472024	0.0415372
PAPOLB	102902484	protein_coding	XP_011288736.2	poly(A) polymerase beta	3891.42	1.51811	2.86416	0.012297	0.0489218	4.08724	16.9973	1.36e-14	2.05e-13	2.56913	5.93451	0.000106386	0.00231278
HR	101090097	protein_coding	XP_011279754.1; XP_023108280.1	HR, lysine demethylase and nuclear receptor corepressor	317.729	-1.28634	-2.43909	0.0124229	0.0493267	-3.34019	-10.1274	9.26e-14	1.25e-12	-2.05384	-4.1521	0.000217244	0.00408256
PRKCQ	101100730	protein_coding	XP_003988131.2; XP_019689463.1; XP_006933279.1	protein kinase C theta	395.614	1.38148	2.60536	0.0124403	0.0493744	4.16509	17.9398	7.96e-17	1.51e-15	2.78361	6.88572	6.6e-06	0.000239217
LOC109491755	109491755	lncRNA	.	uncharacterized LOC109491755	249.289	1.28402	2.43517	0.0125696	0.0497275	3.18531	9.0965	6.08e-12	6.58e-11	1.90129	3.73548	0.000916587	0.0123366

## Sheet: Supplemetary file 4.2
4.2 Differentially expressed genes in fresh tissue shared only between 2 comparison pairs: adult vs late juvenile (AFvsLJF) and late vs early juvenile (LJFvsEJF); Wald test, adjusted p-value < 0.05, absolute fold change > 2
Gene_Symbol	Entrez_Gene_ID	Type	Protein_ID	Product	baseMean	log2FoldChange_LJFvsEJF	FoldChange_LJFvsEJF	pvalue_LJFvsEJF	padj_LJFvsEJF	log2FoldChange_AFvsLJF	FoldChange_AFvsLJF	pvalue_AFvsLJF	padj_AFvsLJF
MPZL2	101089039	protein_coding	XP_003992455.1	myelin protein zero like 2	307.682	-1.64876	-3.13563	6.72235e-07	3.63815e-05	1.07789	2.11094	0.000424156	0.00380292
CDKN1A	493943	protein_coding	NP_001009865.1; XP_006931683.1	cyclin dependent kinase inhibitor 1A	127.679	1.78128	3.43732	2.63109e-06	0.000116505	-1.33842	-2.52875	9.62006e-05	0.0012228
LOC109499316	109499316	lncRNA	.	uncharacterized LOC109499316	73.8599	-1.45213	-2.73611	1.08346e-05	0.000353093	1.09721	2.1394	0.000365293	0.0033807
LOC102900124	102900124	lncRNA	.	uncharacterized LOC102900124	257.295	-1.95288	-3.87146	1.31368e-05	0.000410336	1.56822	2.96538	0.000142906	0.00165299
CB1H4orf33	101081727	protein_coding	XP_003985060.1; XP_019684523.1	chromosome B1 C4orf33 homolog	545.285	-1.43554	-2.70484	2.56573e-05	0.000709196	1.14512	2.21165	0.000256698	0.00258668
VPS37C	101083544	protein_coding	XP_023095660.1; XP_023095659.1; XP_023095663.1; XP_023095661.1; XP_023095662.1	VPS37C, ESCRT-I subunit	677.495	-1.63311	-3.10181	0.000106118	0.00230991	1.09048	2.12945	0.00480842	0.0243548
BCAN	727695	protein_coding	XP_023103299.1; XP_023103298.1; XP_023103301.1; XP_023103306.1; XP_023103300.1; XP_023103302.1; XP_023103303.1; XP_023103305.1	brevican	137.435	3.45548	10.9699	0.00017226	0.00335618	-2.83914	-7.15592	0.000713832	0.00565284
LOC109491862	109491862	lncRNA	.	uncharacterized LOC109491862	37.9739	-2.20045	-4.59621	0.00028548	0.00501232	1.60529	3.04257	0.00457649	0.0233477
TNNT1	101086360	protein_coding	XP_006940906.1; XP_006940905.1	troponin T1, slow skeletal type	782.341	1.3737	2.59135	0.000338417	0.00572134	-1.83684	-3.57227	1.72848e-07	7.0599e-06
SHISA6	101085932	protein_coding	XP_003996346.2; XP_023100438.1; XP_023100437.1; XP_023100436.1	shisa family member 6	155.784	1.79858	3.47879	0.000375966	0.00618217	-1.5285	-2.88486	0.000924673	0.00693411
LOC109497857	109497857	pseudogene	.	.	20.8332	-1.92277	-3.7915	0.00124522	0.0154767	1.66904	3.18002	0.00285089	0.0162832
LOC111560165	111560165	protein_coding	XP_023108700.1	protein ALEX-like	109.11	3.49282	11.2576	0.00130995	0.0160927	-4.21364	-18.5538	2.43047e-05	0.000409254
FLRT3	101095003	protein_coding	XP_006930022.1; XP_019682414.1; XP_019682413.1	fibronectin leucine rich transmembrane protein 3	208.167	-1.83393	-3.56506	0.00163584	0.0192814	1.58109	2.99197	0.00312457	0.0174192
CDC42EP5	111558117	protein_coding	XP_023101819.1; XP_023101820.1; XP_023101818.1; XP_023101817.1	CDC42 effector protein 5	109.297	-1.11768	-2.16998	0.00171369	0.0198102	1.15467	2.22633	0.000431982	0.00385055
LOC101081682	101081682	protein_coding	XP_023098088.1	uncharacterized LOC101081682	41.7167	-1.76325	-3.39461	0.00176517	0.0202056	1.64506	3.12762	0.00164555	0.0107684
LOC109494605	109494605	protein_coding	XP_019674353.2	IgGFc-binding protein-like	115.952	-1.27661	-2.42269	0.00207884	0.0228444	1.04252	2.05983	0.00637379	0.0300231
EDIL3	101097205	protein_coding	XP_011282720.1; XP_011282716.1	EGF like repeats and discoidin domains 3	1417.27	1.17998	2.26573	0.00346533	0.0334685	-1.74444	-3.35065	2.43612e-06	6.28875e-05
CLCN4	101088304	protein_coding	XP_019679097.1; XP_019679096.1; XP_011289907.1	chloride voltage-gated channel 4	1403.47	1.17477	2.25757	0.00382879	0.0360138	-1.02575	-2.03602	0.00584509	0.028205
LOC111558064	111558064	lncRNA	.	uncharacterized LOC111558064	132.679	1.37395	2.59179	0.00398982	0.0371216	-1.59403	-3.01891	0.000266011	0.00265601
