# Supplementary material for: Transcriptome dynamics in developing testes of domestic cats and impact of age on tissue resilience to cryopreservation
Source: BMC Genomics. 2021 Nov 23;22:847. doi: 10.1186/s12864-021-08099-8 (PMC8611880; doi:10.1186/s12864-021-08099-8)
Supplement: Supplementary file 5 — Web session interactive view with data table of Enrichment Map networks for comparison pairs adult vs. juvenile, adult vs. late juvenile and late vs. early juvenile. For description and legends refer to Fig. 3 A (adult vs. juvenile) and Fig. 3B (adult vs. late juvenile, late vs. early juvenile). [file 12864_2021_8099_MOESM5_ESM.zip]

Archive with 36 entries (25 files):
- Supplementary_file5/web_session/
- Supplementary_file5/web_session/.DS_Store
- Supplementary_file5/web_session/404.html
- Supplementary_file5/web_session/bower_components/
- Supplementary_file5/web_session/bower_components/sass-bootstrap/
- Supplementary_file5/web_session/bower_components/sass-bootstrap/fonts/
- Supplementary_file5/web_session/bower_components/sass-bootstrap/fonts/glyphicons-halflings-regular.eot
- Supplementary_file5/web_session/bower_components/sass-bootstrap/fonts/glyphicons-halflings-regular.svg
- Supplementary_file5/web_session/bower_components/sass-bootstrap/fonts/glyphicons-halflings-regular.ttf
- Supplementary_file5/web_session/bower_components/sass-bootstrap/fonts/glyphicons-halflings-regular.woff
- Supplementary_file5/web_session/data/
- Supplementary_file5/web_session/data/.DS_Store
- Supplementary_file5/web_session/data/networks.js
- Supplementary_file5/web_session/data/styles.js
- Supplementary_file5/web_session/favicon.ico
- Supplementary_file5/web_session/images/
- Supplementary_file5/web_session/images/cy3logo.svg
- Supplementary_file5/web_session/images/cy3logo_orange.svg
- Supplementary_file5/web_session/images/small_fit.svg
- Supplementary_file5/web_session/index.html
- Supplementary_file5/web_session/robots.txt
- Supplementary_file5/web_session/scripts/
- Supplementary_file5/web_session/scripts/1d327552.scripts.js
- Supplementary_file5/web_session/scripts/3e4be17b.app.js
- Supplementary_file5/web_session/scripts/65d77273.vendor.js
- Supplementary_file5/web_session/scripts/controllers/
- Supplementary_file5/web_session/scripts/controllers/d3d07913.main.js
- Supplementary_file5/web_session/scripts/custom.js
- Supplementary_file5/web_session/scripts/services/
- Supplementary_file5/web_session/scripts/services/22f5c459.network.js
- Supplementary_file5/web_session/scripts/services/ac1aeeaa.visual-styles.js
- Supplementary_file5/web_session/styles/
- Supplementary_file5/web_session/styles/dc4be20e.vendor.css
- Supplementary_file5/web_session/styles/dcab8a36.main.css
- Supplementary_file5/web_session/views/
- Supplementary_file5/web_session/views/main.html
