# Supplementary material for: Transcriptome dynamics in developing testes of domestic cats and impact of age on tissue resilience to cryopreservation
Source: BMC Genomics. 2021 Nov 23;22:847. doi: 10.1186/s12864-021-08099-8 (PMC8611880; doi:10.1186/s12864-021-08099-8)
Supplement: Supplementary file 5 — Web session interactive view with data table of Enrichment Map networks for comparison pairs adult vs. juvenile, adult vs. late juvenile and late vs. early juvenile. For description and legends refer to Fig. 3 A (adult vs. juvenile) and Fig. 3B (adult vs. late juvenile, late vs. early juvenile). [file 12864_2021_8099_MOESM5_ESM.zip › Supplementary_file5/web_session/data/networks.js]

var networks = {"Figure_3B": {
  "format_version" : "1.0",
  "generated_by" : "cytoscape-3.8.2",
  "target_cytoscapejs_version" : "~2.1",
  "data" : {
    "shared_name" : "Merged Network",
    "__clusterAttribute" : "__mclCluster",
    "__clusterType" : "mcl",
    "__Annotations" : [ "canvas=foreground|fontFamily=Arial|color=-16777216|name=AutoAnnotate: Cytoplasm, Intracellular signal transduction|x=-921.8794643185188|y=-1463.2|z=19|fontSize=45|text=Cytoplasm, Intracellular signal transduction|type=org.cytoscape.view.presentation.annotations.TextAnnotation|fontStyle=0|uuid=c7b8e176-569f-4874-ab89-0db9ee86e653", "edgeThickness=3.0|canvas=background|fillOpacity=20.0|type=org.cytoscape.view.presentation.annotations.ShapeAnnotation|uuid=26d704de-d657-4817-9170-f950df5604cc|fillColor=-60|shapeType=ELLIPSE|edgeColor=-12566464|edgeOpacity=100.0|name=AutoAnnotate: Axoneme, Sperm motility|x=454.0|width=433.75833116769724|y=-994.0|z=0|height=222.29963168690387", "edgeThickness=3.0|canvas=background|fillOpacity=20.0|type=org.cytoscape.view.presentation.annotations.ShapeAnnotation|uuid=6cc18326-2be2-4ca1-91f9-02e42c79e3ab|fillColor=-60|shapeType=ELLIPSE|edgeColor=-12566464|edgeOpacity=100.0|name=AutoAnnotate: Plasma membrane|x=-293.0|width=287.964809957575|y=-383.0|z=9|height=252.29985669948573", "edgeThickness=3.0|canvas=background|fillOpacity=20.0|type=org.cytoscape.view.presentation.annotations.ShapeAnnotation|uuid=bed0f54b-4f47-4301-82a7-de1a27be85eb|fillColor=-60|shapeType=ELLIPSE|edgeColor=-12566464|edgeOpacity=100.0|name=AutoAnnotate: Seminiferous tubule development|x=895.0|width=208.4259018596605|y=340.0|z=13|height=137.43585500000006", "canvas=foreground|fontFamily=Arial|color=-16777216|name=AutoAnnotate: PI3K-Akt signaling|x=-393.76548849679216|y=201.8|z=9|fontSize=45|text=PI3K-Akt signaling|type=org.cytoscape.view.presentation.annotations.TextAnnotation|fontStyle=0|uuid=35ff46aa-ad43-4908-b4db-fc4cec6d107d", "canvas=foreground|fontFamily=Arial|color=-16777216|name=AutoAnnotate: Cilium|x=242.51080147962628|y=-1052.2|z=0|fontSize=45|text=Cilium|type=org.cytoscape.view.presentation.annotations.TextAnnotation|fontStyle=0|uuid=999c4339-baa9-4e90-adb5-5d7d0abe85da", "canvas=foreground|fontFamily=Arial|color=-16777216|name=AutoAnnotate: Cell-cell junction|x=131.02244210008317|y=93.80000000000001|z=18|fontSize=45|text=Cell-cell junction|type=org.cytoscape.view.presentation.annotations.TextAnnotation|fontStyle=0|uuid=d9061593-1539-4965-b309-39609dcc5272", "canvas=foreground|fontFamily=Arial|color=-16777216|name=AutoAnnotate: Plasma membrane|x=-304.2675950212125|y=-436.2|z=10|fontSize=45|text=Plasma membrane|type=org.cytoscape.view.presentation.annotations.TextAnnotation|fontStyle=0|uuid=0f34d0fe-6cbc-4e2a-a18e-7c4abb70b7ef", "canvas=foreground|fontFamily=Arial|color=-16777216|name=AutoAnnotate: Defense response to bacterium|x=310.14160874263655|y=-228.2|z=15|fontSize=45|text=Defense response to bacterium|type=org.cytoscape.view.presentation.annotations.TextAnnotation|fontStyle=0|uuid=802b2cc6-fed4-4360-bb67-298169ee8241", "edgeThickness=3.0|canvas=background|fillOpacity=20.0|type=org.cytoscape.view.presentation.annotations.ShapeAnnotation|uuid=309a3c4a-8aa9-4514-8799-27f43aa8acfe|fillColor=-60|shapeType=ELLIPSE|edgeColor=-12566464|edgeOpacity=100.0|name=AutoAnnotate: PI3K-Akt signaling|x=-356.0|width=297.0690230064157|y=255.0|z=10|height=175.57601513340344", "edgeThickness=3.0|canvas=background|fillOpacity=20.0|type=org.cytoscape.view.presentation.annotations.ShapeAnnotation|uuid=dbdbbd66-2c0d-420b-8d0f-97a0c7c62087|fillColor=-60|shapeType=ELLIPSE|edgeColor=-12566464|edgeOpacity=100.0|name=AutoAnnotate: Cilium|x=219.0|width=171.22160295925255|y=-999.0|z=1|height=147.1794405000001", "edgeThickness=3.0|canvas=background|fillOpacity=20.0|type=org.cytoscape.view.presentation.annotations.ShapeAnnotation|uuid=fea232ea-84cf-4b6a-aee2-cf0009a5c803|fillColor=-60|shapeType=ELLIPSE|edgeColor=-12566464|edgeOpacity=100.0|name=AutoAnnotate: Cell surface|x=-563.0|width=263.2087067167927|y=-153.0|z=12|height=174.5275335856083", "edgeThickness=3.0|canvas=background|fillOpacity=20.0|type=org.cytoscape.view.presentation.annotations.ShapeAnnotation|uuid=07323ead-8d04-46ce-adc7-35867f424359|fillColor=-60|shapeType=ELLIPSE|edgeColor=-12566464|edgeOpacity=100.0|name=AutoAnnotate: ATP binding, Protein kinase activity, Microtubule|x=-329.0|width=639.4267695995504|y=-1334.0|z=2|height=321.85021245847275", "canvas=foreground|fontFamily=Arial|color=-16777216|name=AutoAnnotate: Seminiferous tubule development|x=678.3629509298303|y=286.8|z=13|fontSize=45|text=Seminiferous tubule development|type=org.cytoscape.view.presentation.annotations.TextAnnotation|fontStyle=0|uuid=2cea4c55-cd4a-4d3e-8bb2-a83ae54c14c8", "canvas=foreground|fontFamily=Arial|color=-16777216|name=AutoAnnotate: Metabolic pathways|x=194.1442613204765|y=-1562.2|z=1|fontSize=45|text=Metabolic pathways|type=org.cytoscape.view.presentation.annotations.TextAnnotation|fontStyle=0|uuid=34778897-2367-4067-89f5-893c208353b8", "canvas=foreground|fontFamily=Arial|color=-16777216|name=AutoAnnotate: Cell surface|x=-555.5956466416037|y=-206.2|z=12|fontSize=45|text=Cell surface|type=org.cytoscape.view.presentation.annotations.TextAnnotation|fontStyle=0|uuid=af59e961-b5d7-4333-b4b0-4be86e7a2522", "edgeThickness=3.0|canvas=background|fillOpacity=20.0|type=org.cytoscape.view.presentation.annotations.ShapeAnnotation|uuid=660ec860-6f1e-40f9-a02d-7a545700da06|fillColor=-60|shapeType=ELLIPSE|edgeColor=-12566464|edgeOpacity=100.0|name=AutoAnnotate: Nucleus, Sperm principal piece|x=-356.0|width=615.0662290084442|y=-938.0|z=3|height=327.2098510464723", "canvas=foreground|fontFamily=Arial|color=-16777216|name=AutoAnnotate: Inflammatory response|x=26.2097299074525|y=-320.2|z=16|fontSize=45|text=Inflammatory response|type=org.cytoscape.view.presentation.annotations.TextAnnotation|fontStyle=0|uuid=82d383e1-c966-4ed0-8e72-7519a169d0e4", "canvas=foreground|fontFamily=Arial|color=-16777216|name=AutoAnnotate: Telomerase activity|x=-671.4929385948826|y=-989.2|z=2|fontSize=45|text=Telomerase activity|type=org.cytoscape.view.presentation.annotations.TextAnnotation|fontStyle=0|uuid=129824d1-ab6d-4123-82db-f3f4b80e58d1", "edgeThickness=3.0|canvas=background|fillOpacity=20.0|type=org.cytoscape.view.presentation.annotations.ShapeAnnotation|uuid=7138a551-5d4d-4843-b81e-d7a37ed6e192|fillColor=-60|shapeType=ELLIPSE|edgeColor=-12566464|edgeOpacity=100.0|name=AutoAnnotate: Centriole|x=488.0|width=211.87906191585353|y=-1204.0|z=4|height=160.84098735414398", "canvas=foreground|fontFamily=Arial|color=-16777216|name=AutoAnnotate: Nucleus, Sperm principal piece|x=-358.9668854957779|y=-991.2|z=3|fontSize=45|text=Nucleus, Sperm principal piece|type=org.cytoscape.view.presentation.annotations.TextAnnotation|fontStyle=0|uuid=f042b53a-4abd-4118-b072-afcc790b8391", "edgeThickness=3.0|canvas=background|fillOpacity=20.0|type=org.cytoscape.view.presentation.annotations.ShapeAnnotation|uuid=b404052f-2ebd-4d27-9652-372de938f932|fillColor=-60|shapeType=ELLIPSE|edgeColor=-12566464|edgeOpacity=100.0|name=AutoAnnotate: Defense response to bacterium|x=504.0|width=212.58321748527302|y=-175.0|z=15|height=147.1794405000001", "canvas=foreground|fontFamily=Arial|color=-16777216|name=AutoAnnotate: Regulation of cell migration|x=-197.61985209850542|y=137.8|z=20|fontSize=45|text=Regulation of cell migration|type=org.cytoscape.view.presentation.annotations.TextAnnotation|fontStyle=0|uuid=570dbbee-bf6d-43e6-8b8c-dd819d7c9158", "canvas=foreground|fontFamily=Arial|color=-16777216|name=AutoAnnotate: Centriole|x=500.7895309579268|y=-1257.2|z=4|fontSize=45|text=Centriole|type=org.cytoscape.view.presentation.annotations.TextAnnotation|fontStyle=0|uuid=5f480399-e376-4129-b720-7a1418f70c09", "canvas=foreground|fontFamily=Arial|color=-16777216|name=AutoAnnotate: Spermatogenesis|x=698.5306994298768|y=-1561.2|z=5|fontSize=45|text=Spermatogenesis|type=org.cytoscape.view.presentation.annotations.TextAnnotation|fontStyle=0|uuid=cfb9b1e7-e6b0-4b96-b203-fa447de3dded", "edgeThickness=3.0|canvas=background|fillOpacity=20.0|type=org.cytoscape.view.presentation.annotations.ShapeAnnotation|uuid=e5ad2097-d181-4b55-80c3-91b4673274ee|fillColor=-60|shapeType=ELLIPSE|edgeColor=-12566464|edgeOpacity=100.0|name=AutoAnnotate: Cell adhesion|x=-625.0|width=217.73930307841172|y=188.0|z=11|height=162.72336020063818", "edgeThickness=3.0|canvas=background|fillOpacity=20.0|type=org.cytoscape.view.presentation.annotations.ShapeAnnotation|uuid=db802c85-1496-4e8d-9dcc-b80153c22d5a|fillColor=-60|shapeType=ELLIPSE|edgeColor=-12566464|edgeOpacity=100.0|name=AutoAnnotate: Metabolic pathways|x=191.0|width=378.8885226409529|y=-1509.0|z=5|height=243.6539149660187", "edgeThickness=3.0|canvas=background|fillOpacity=20.0|type=org.cytoscape.view.presentation.annotations.ShapeAnnotation|uuid=d375abcf-d02d-412f-a627-c8578a46e1ac|fillColor=-60|shapeType=ELLIPSE|edgeColor=-12566464|edgeOpacity=100.0|name=AutoAnnotate: Cell-cell junction|x=219.0|width=196.64488420016627|y=147.0|z=18|height=147.1794405000001", "canvas=foreground|fontFamily=Arial|color=-16777216|name=AutoAnnotate: Cell adhesion|x=-650.6803484607941|y=134.8|z=11|fontSize=45|text=Cell adhesion|type=org.cytoscape.view.presentation.annotations.TextAnnotation|fontStyle=0|uuid=d657bb90-16e6-4ae9-a60c-daa186d367ad", "edgeThickness=3.0|canvas=background|fillOpacity=20.0|type=org.cytoscape.view.presentation.annotations.ShapeAnnotation|uuid=e4298cf7-6b0a-4682-a319-2ab4cc175048|fillColor=-60|shapeType=ELLIPSE|edgeColor=-12566464|edgeOpacity=100.0|name=AutoAnnotate: Telomerase activity|x=-597.0|width=244.3141228102347|y=-936.0|z=6|height=175.70144636995644", "canvas=foreground|fontFamily=Arial|color=-16777216|name=AutoAnnotate: Axoneme, Sperm motility|x=432.82916558384863|y=-1047.2|z=6|fontSize=45|text=Axoneme, Sperm motility|type=org.cytoscape.view.presentation.annotations.TextAnnotation|fontStyle=0|uuid=c11607c4-34de-46ed-9287-c885f12030da", "edgeThickness=3.0|canvas=background|fillOpacity=20.0|type=org.cytoscape.view.presentation.annotations.ShapeAnnotation|uuid=4ed4c40b-1d04-4775-b91a-45f500b7cdca|fillColor=-60|shapeType=ELLIPSE|edgeColor=-12566464|edgeOpacity=100.0|name=AutoAnnotate: Calcium signaling pathway|x=598.0|width=241.8707097338044|y=529.0|z=14|height=137.43585500000006", "edgeThickness=3.0|canvas=background|fillOpacity=20.0|type=org.cytoscape.view.presentation.annotations.ShapeAnnotation|uuid=a0a212ad-88dd-431f-b542-d892075b8240|fillColor=-60|shapeType=ELLIPSE|edgeColor=-12566464|edgeOpacity=100.0|name=AutoAnnotate: Inflammatory response|x=20.0|width=447.119459814905|y=-267.0|z=16|height=266.71911171881857", "edgeThickness=3.0|canvas=background|fillOpacity=20.0|type=org.cytoscape.view.presentation.annotations.ShapeAnnotation|uuid=6ffdbc24-7177-4162-9bce-685874e64acf|fillColor=-60|shapeType=ELLIPSE|edgeColor=-12566464|edgeOpacity=100.0|name=AutoAnnotate: Cilium assembly|x=311.0|width=176.23531556394954|y=-1238.0|z=7|height=157.8973845500001", "canvas=foreground|fontFamily=Arial|color=-16777216|name=AutoAnnotate: ATP binding, Protein kinase activity, Microtubule|x=-516.4366152002248|y=-1387.2|z=7|fontSize=45|text=ATP binding, Protein kinase activity, Microtubule|type=org.cytoscape.view.presentation.annotations.TextAnnotation|fontStyle=0|uuid=8768819a-9a77-4e94-a070-0d86c23ce90f", "canvas=foreground|fontFamily=Arial|color=-16777216|name=AutoAnnotate: Calcium signaling pathway|x=460.18535486690223|y=475.8|z=14|fontSize=45|text=Calcium signaling pathway|type=org.cytoscape.view.presentation.annotations.TextAnnotation|fontStyle=0|uuid=b05471b1-33ee-4dda-b675-69065b2e692a", "edgeThickness=3.0|canvas=background|fillOpacity=20.0|type=org.cytoscape.view.presentation.annotations.ShapeAnnotation|uuid=05ef427d-3de7-4616-bdcc-b009a85586e0|fillColor=-60|shapeType=ELLIPSE|edgeColor=-12566464|edgeOpacity=100.0|name=AutoAnnotate: Pathways in cancer|x=450.0|width=222.88400167520197|y=37.0|z=17|height=185.93959793372997", "edgeThickness=3.0|canvas=background|fillOpacity=20.0|type=org.cytoscape.view.presentation.annotations.ShapeAnnotation|uuid=f0919709-de0f-45ac-8848-0a1623121cff|fillColor=-60|shapeType=ELLIPSE|edgeColor=-12566464|edgeOpacity=100.0|name=AutoAnnotate: Regulation of cell migration|x=-20.0|width=224.3602958029892|y=191.0|z=20|height=202.81797653262123", "canvas=foreground|fontFamily=Arial|color=-16777216|name=AutoAnnotate: Pathways in cancer|x=375.142000837601|y=-16.199999999999996|z=17|fontSize=45|text=Pathways in cancer|type=org.cytoscape.view.presentation.annotations.TextAnnotation|fontStyle=0|uuid=8b5c26e0-e2e2-41af-9346-c6016b3a0f7a", "canvas=foreground|fontFamily=Arial|color=-16777216|name=AutoAnnotate: Cilium assembly|x=243.8676577819748|y=-1291.2|z=8|fontSize=45|text=Cilium assembly|type=org.cytoscape.view.presentation.annotations.TextAnnotation|fontStyle=0|uuid=c77253e6-3f05-4ccf-9c95-c228a36f7c24", "edgeThickness=3.0|canvas=background|fillOpacity=20.0|type=org.cytoscape.view.presentation.annotations.ShapeAnnotation|uuid=e7badb24-c196-4fe5-8f96-b8db7a421769|fillColor=-60|shapeType=ELLIPSE|edgeColor=-12566464|edgeOpacity=100.0|name=AutoAnnotate: Spermatogenesis|x=736.0|width=235.5613988597536|y=-1508.0|z=8|height=212.19176949851627", "edgeThickness=3.0|canvas=background|fillOpacity=20.0|type=org.cytoscape.view.presentation.annotations.ShapeAnnotation|uuid=9b83b5ae-889d-4b37-b215-b55093635f17|fillColor=-60|shapeType=ELLIPSE|edgeColor=-12566464|edgeOpacity=100.0|name=AutoAnnotate: Cytoplasm, Intracellular signal transduction|x=-793.0|width=653.0410713629623|y=-1410.0|z=19|height=414.55440998106656" ],
    "Cloud_Counter" : 1,
    "Use_Stemming" : false,
    "name" : "Figure_3B",
    "__clusterParams" : [ "adjustLoops", "edgeCutOff=0.5", "undirectedEdges", "converter=None", "dataAttribute=EnrichmentMap::similarity_coefficient" ],
    "SUID" : 886,
    "Cloud_Network_UID" : 5,
    "selected" : true
  },
  "elements" : {
    "nodes" : [ {
      "data" : {
        "id" : "1109",
        "EnrichmentMap_Formatted_name" : "\nGO:0045773~POSITIVE \nREGULATION OF \nAXON EXTENSION ",
        "EnrichmentMap_GS_DESCR" : "GO:0045773~positive regulation of axon extension",
        "EnrichmentMap_pvalue_AFvsLJF_DOWN_" : 8.324187532174274E-4,
        "EnrichmentMap_GS_Type" : "ENR",
        "shared_name" : "GO:0045773~POSITIVE REGULATION OF AXON EXTENSION",
        "SUID" : 1109,
        "selected" : false,
        "EnrichmentMap_NES_AFvsLJF_DOWN_" : 1.0,
        "EnrichmentMap_Name" : "GO:0045773~POSITIVE REGULATION OF AXON EXTENSION",
        "EnrichmentMap_fdr_qvalue_AFvsLJF_DOWN_" : 0.5337180246551342,
        "Matching_Attribute" : [ "GO:0045773~POSITIVE REGULATION OF AXON EXTENSION" ],
        "EnrichmentMap_Colouring_AFvsLJF_DOWN_" : 0.9991675812467826,
        "EnrichmentMap_gs_size" : 5,
        "EnrichmentMap_Genes" : [ "SEMA7A", "FN1", "TNFRSF12A", "MAP1B", "LIMK1" ],
        "name" : "GO:0045773~POSITIVE REGULATION OF AXON EXTENSION",
        "EnrichmentMap_david_category" : "GOTERM_BP_DIRECT"
      },
      "position" : {
        "x" : 1781.2443198863693,
        "y" : 56.48170678726664
      },
      "selected" : false
    }, {
      "data" : {
        "id" : "1108",
        "EnrichmentMap_Formatted_name" : "\nFCA04022:CGMP-PKG \nSIGNALING \nPATHWAY ",
        "EnrichmentMap_GS_DESCR" : "fca04022:cGMP-PKG signaling pathway",
        "EnrichmentMap_pvalue_AFvsLJF_DOWN_" : 0.012120237504507372,
        "EnrichmentMap_GS_Type" : "ENR",
        "shared_name" : "FCA04022:CGMP-PKG SIGNALING PATHWAY",
        "SUID" : 1108,
        "__mclCluster" : 26,
        "selected" : false,
        "EnrichmentMap_NES_AFvsLJF_DOWN_" : 1.0,
        "EnrichmentMap_Name" : "FCA04022:CGMP-PKG SIGNALING PATHWAY",
        "EnrichmentMap_fdr_qvalue_AFvsLJF_DOWN_" : 0.38875984954546405,
        "Matching_Attribute" : [ "FCA04022:CGMP-PKG SIGNALING PATHWAY" ],
        "EnrichmentMap_Colouring_AFvsLJF_DOWN_" : 0.9878797624954926,
        "EnrichmentMap_gs_size" : 11,
        "EnrichmentMap_Genes" : [ "ADCY1", "SLC25A4", "MYL9", "PPP3R1", "ATP2A3", "LOC101100432", "EDNRA", "RGS2", "IRS2", "SLC25A6", "ATP1A1" ],
        "name" : "FCA04022:CGMP-PKG SIGNALING PATHWAY",
        "EnrichmentMap_david_category" : "KEGG_PATHWAY"
      },
      "position" : {
        "x" : 770.7914979765883,
        "y" : 598.9602170830924
      },
      "selected" : false
    }, {
      "data" : {
        "id" : "1107",
        "EnrichmentMap_Formatted_name" : "\nGO:0001669~ACROSOMAL \nVESICLE ",
        "EnrichmentMap_GS_DESCR" : "GO:0001669~acrosomal vesicle",
        "EnrichmentMap_Colouring_AFvsLJF_UP_" : 0.999997310509761,
        "EnrichmentMap_GS_Type" : "ENR",
        "EnrichmentMap_NES_LvsEJF_UP_" : 1.0,
        "shared_name" : "GO:0001669~ACROSOMAL VESICLE",
        "EnrichmentMap_pvalue_LvsEJF_UP_" : 6.784633291195876E-9,
        "EnrichmentMap_pvalue_AFvsLJF_UP_" : 2.68949023893647E-6,
        "SUID" : 1107,
        "__mclCluster" : 3,
        "selected" : false,
        "EnrichmentMap_fdr_qvalue_LvsEJF_UP_" : 2.123590220144309E-6,
        "EnrichmentMap_Name" : "GO:0001669~ACROSOMAL VESICLE",
        "EnrichmentMap_fdr_qvalue_AFvsLJF_UP_" : 3.4515124733018035E-4,
        "Matching_Attribute" : [ "GO:0001669~ACROSOMAL VESICLE" ],
        "EnrichmentMap_NES_AFvsLJF_UP_" : 1.0,
        "EnrichmentMap_gs_size" : 13,
        "EnrichmentMap_Colouring_LvsEJF_UP_" : 0.9999999932153667,
        "EnrichmentMap_Genes" : [ "LRGUK", "TSKS", "CATSPER3", "CATSPER4", "ABHD2", "AKAP3", "ENKUR", "CAPZB", "TBC1D21", "TRIM36", "ATP6V1E2", "SPACA9", "TSSK2", "SPESP1", "ACRBP" ],
        "name" : "GO:0001669~ACROSOMAL VESICLE",
        "EnrichmentMap_david_category" : "GOTERM_CC_DIRECT"
      },
      "position" : {
        "x" : 766.0768573669385,
        "y" : -814.2889066086432
      },
      "selected" : false
    }, {
      "data" : {
        "id" : "1106",
        "EnrichmentMap_Formatted_name" : "\nFCA00562:INOSITOL \nPHOSPHATE \nMETABOLISM ",
        "EnrichmentMap_GS_DESCR" : "fca00562:Inositol phosphate metabolism",
        "EnrichmentMap_Colouring_AFvsLJF_UP_" : 0.9985753455824348,
        "EnrichmentMap_GS_Type" : "ENR",
        "shared_name" : "FCA00562:INOSITOL PHOSPHATE METABOLISM",
        "EnrichmentMap_pvalue_AFvsLJF_UP_" : 0.0014246544175652196,
        "SUID" : 1106,
        "__mclCluster" : 1,
        "selected" : false,
        "EnrichmentMap_Name" : "FCA00562:INOSITOL PHOSPHATE METABOLISM",
        "EnrichmentMap_fdr_qvalue_AFvsLJF_UP_" : 0.22088683515044186,
        "Matching_Attribute" : [ "FCA00562:INOSITOL PHOSPHATE METABOLISM" ],
        "EnrichmentMap_NES_AFvsLJF_UP_" : 1.0,
        "EnrichmentMap_gs_size" : 11,
        "EnrichmentMap_Genes" : [ "PLCZ1", "INPP1", "PI4K2B", "PIP5KL1", "PIK3C2G", "SYNJ2", "INPP4B", "MTMR6", "INPP5E", "PLCB1", "PLCD4" ],
        "name" : "FCA00562:INOSITOL PHOSPHATE METABOLISM",
        "EnrichmentMap_david_category" : "KEGG_PATHWAY"
      },
      "position" : {
        "x" : -605.265862926899,
        "y" : -1273.7929424535916
      },
      "selected" : false
    }, {
      "data" : {
        "id" : "1105",
        "EnrichmentMap_Formatted_name" : "GO:0002177~MANC\nHETTE\n",
        "EnrichmentMap_GS_DESCR" : "GO:0002177~manchette",
        "EnrichmentMap_Colouring_AFvsLJF_UP_" : 0.9880958280880675,
        "EnrichmentMap_GS_Type" : "ENR",
        "shared_name" : "GO:0002177~MANCHETTE",
        "EnrichmentMap_pvalue_AFvsLJF_UP_" : 0.011904171911932505,
        "SUID" : 1105,
        "__mclCluster" : 16,
        "selected" : false,
        "EnrichmentMap_Name" : "GO:0002177~MANCHETTE",
        "EnrichmentMap_fdr_qvalue_AFvsLJF_UP_" : 0.2864441366308759,
        "Matching_Attribute" : [ "GO:0002177~MANCHETTE" ],
        "EnrichmentMap_NES_AFvsLJF_UP_" : 1.0,
        "EnrichmentMap_gs_size" : 3,
        "EnrichmentMap_Genes" : [ "SPEF2", "LRGUK", "PPP1R42" ],
        "name" : "GO:0002177~MANCHETTE",
        "EnrichmentMap_david_category" : "GOTERM_CC_DIRECT"
      },
      "position" : {
        "x" : 798.8218030083253,
        "y" : -1450.811513721899
      },
      "selected" : false
    }, {
      "data" : {
        "id" : "1104",
        "EnrichmentMap_Formatted_name" : "\nGO:0035371~MICROTUBULE \nPLUS-END ",
        "EnrichmentMap_GS_DESCR" : "GO:0035371~microtubule plus-end",
        "EnrichmentMap_Colouring_AFvsLJF_UP_" : 0.9923506070528748,
        "EnrichmentMap_GS_Type" : "ENR",
        "shared_name" : "GO:0035371~MICROTUBULE PLUS-END",
        "EnrichmentMap_pvalue_AFvsLJF_UP_" : 0.007649392947125229,
        "SUID" : 1104,
        "selected" : false,
        "EnrichmentMap_Name" : "GO:0035371~MICROTUBULE PLUS-END",
        "EnrichmentMap_fdr_qvalue_AFvsLJF_UP_" : 0.2103583060459438,
        "Matching_Attribute" : [ "GO:0035371~MICROTUBULE PLUS-END" ],
        "EnrichmentMap_NES_AFvsLJF_UP_" : 1.0,
        "EnrichmentMap_gs_size" : 5,
        "EnrichmentMap_Genes" : [ "CDK5RAP2", "KIF2C", "CLIP1", "KNSTRN", "SPAG5" ],
        "name" : "GO:0035371~MICROTUBULE PLUS-END",
        "EnrichmentMap_david_category" : "GOTERM_CC_DIRECT"
      },
      "position" : {
        "x" : 192.20713003670838,
        "y" : -1213.8902449773245
      },
      "selected" : false
    }, {
      "data" : {
        "id" : "1103",
        "EnrichmentMap_Formatted_name" : "\nGO:0035082~AXONEME \nASSEMBLY ",
        "EnrichmentMap_GS_DESCR" : "GO:0035082~axoneme assembly",
        "EnrichmentMap_Colouring_AFvsLJF_UP_" : 0.9776593775239252,
        "EnrichmentMap_GS_Type" : "ENR",
        "EnrichmentMap_NES_LvsEJF_UP_" : 1.0,
        "shared_name" : "GO:0035082~AXONEME ASSEMBLY",
        "EnrichmentMap_pvalue_LvsEJF_UP_" : 6.084753358177512E-4,
        "EnrichmentMap_pvalue_AFvsLJF_UP_" : 0.02234062247607479,
        "SUID" : 1103,
        "__mclCluster" : 16,
        "selected" : false,
        "EnrichmentMap_fdr_qvalue_LvsEJF_UP_" : 0.055588568179350276,
        "EnrichmentMap_Name" : "GO:0035082~AXONEME ASSEMBLY",
        "EnrichmentMap_fdr_qvalue_AFvsLJF_UP_" : 1.0,
        "Matching_Attribute" : [ "GO:0035082~AXONEME ASSEMBLY" ],
        "EnrichmentMap_NES_AFvsLJF_UP_" : 1.0,
        "EnrichmentMap_gs_size" : 4,
        "EnrichmentMap_Colouring_LvsEJF_UP_" : 0.9993915246641822,
        "EnrichmentMap_Genes" : [ "SPEF2", "LRGUK", "CD1H11ORF63", "RSPH1", "RSPH9", "CCDC40" ],
        "name" : "GO:0035082~AXONEME ASSEMBLY",
        "EnrichmentMap_david_category" : "GOTERM_BP_DIRECT"
      },
      "position" : {
        "x" : 838.672738535013,
        "y" : -1353.6137488701575
      },
      "selected" : false
    }, {
      "data" : {
        "id" : "1102",
        "EnrichmentMap_Formatted_name" : "\nGO:0043235~RECEPTOR \nCOMPLEX ",
        "EnrichmentMap_GS_DESCR" : "GO:0043235~receptor complex",
        "EnrichmentMap_pvalue_AFvsLJF_DOWN_" : 0.027163801025461256,
        "EnrichmentMap_GS_Type" : "ENR",
        "shared_name" : "GO:0043235~RECEPTOR COMPLEX",
        "SUID" : 1102,
        "selected" : false,
        "EnrichmentMap_NES_AFvsLJF_DOWN_" : 1.0,
        "EnrichmentMap_Name" : "GO:0043235~RECEPTOR COMPLEX",
        "EnrichmentMap_fdr_qvalue_AFvsLJF_DOWN_" : 0.5098436500163498,
        "Matching_Attribute" : [ "GO:0043235~RECEPTOR COMPLEX" ],
        "EnrichmentMap_Colouring_AFvsLJF_DOWN_" : 0.9728361989745388,
        "EnrichmentMap_gs_size" : 7,
        "EnrichmentMap_Genes" : [ "NOTCH2", "GPR37", "DDR1", "NTRK3", "CAPRIN2", "ERBB3", "SLITRK5" ],
        "name" : "GO:0043235~RECEPTOR COMPLEX",
        "EnrichmentMap_david_category" : "GOTERM_CC_DIRECT"
      },
      "position" : {
        "x" : 1358.4229270764508,
        "y" : 144.34754296175055
      },
      "selected" : false
    }, {
      "data" : {
        "id" : "1101",
        "EnrichmentMap_Formatted_name" : "GO:0030424~AXON\n\n",
        "EnrichmentMap_GS_DESCR" : "GO:0030424~axon",
        "EnrichmentMap_pvalue_AFvsLJF_DOWN_" : 0.03782163996142028,
        "EnrichmentMap_GS_Type" : "ENR",
        "shared_name" : "GO:0030424~AXON",
        "SUID" : 1101,
        "selected" : false,
        "EnrichmentMap_NES_AFvsLJF_DOWN_" : 1.0,
        "EnrichmentMap_Name" : "GO:0030424~AXON",
        "EnrichmentMap_fdr_qvalue_AFvsLJF_DOWN_" : 0.5767800094116593,
        "Matching_Attribute" : [ "GO:0030424~AXON" ],
        "EnrichmentMap_Colouring_AFvsLJF_DOWN_" : 0.9621783600385797,
        "EnrichmentMap_gs_size" : 7,
        "EnrichmentMap_Genes" : [ "NEFH", "BACE1", "DPYSL2", "LRRK2", "LRRTM1", "NCAM2", "GABRA2" ],
        "name" : "GO:0030424~AXON",
        "EnrichmentMap_david_category" : "GOTERM_CC_DIRECT"
      },
      "position" : {
        "x" : 1676.1902641179277,
        "y" : 45.71338336874832
      },
      "selected" : false
    }, {
      "data" : {
        "id" : "1100",
        "EnrichmentMap_Formatted_name" : "\nGO:0060285~CILIUM-DEPENDENT \nCELL MOTILITY ",
        "EnrichmentMap_GS_DESCR" : "GO:0060285~cilium-dependent cell motility",
        "EnrichmentMap_Colouring_AFvsLJF_UP_" : 0.9774778679348232,
        "EnrichmentMap_GS_Type" : "ENR",
        "shared_name" : "GO:0060285~CILIUM-DEPENDENT CELL MOTILITY",
        "EnrichmentMap_pvalue_AFvsLJF_UP_" : 0.02252213206517684,
        "SUID" : 1100,
        "__mclCluster" : 3,
        "selected" : false,
        "EnrichmentMap_Name" : "GO:0060285~CILIUM-DEPENDENT CELL MOTILITY",
        "EnrichmentMap_fdr_qvalue_AFvsLJF_UP_" : 1.0,
        "Matching_Attribute" : [ "GO:0060285~CILIUM-DEPENDENT CELL MOTILITY" ],
        "EnrichmentMap_NES_AFvsLJF_UP_" : 1.0,
        "EnrichmentMap_gs_size" : 3,
        "EnrichmentMap_Genes" : [ "CCDC39", "DRC1", "RFX3" ],
        "name" : "GO:0060285~CILIUM-DEPENDENT CELL MOTILITY",
        "EnrichmentMap_david_category" : "GOTERM_BP_DIRECT"
      },
      "position" : {
        "x" : 806.79017249416,
        "y" : -892.7529379897866
      },
      "selected" : false
    }, {
      "data" : {
        "id" : "1099",
        "EnrichmentMap_Formatted_name" : "\nGO:0007051~SPINDLE \nORGANIZATION ",
        "EnrichmentMap_GS_DESCR" : "GO:0007051~spindle organization",
        "EnrichmentMap_Colouring_AFvsLJF_UP_" : 0.9945493181731749,
        "EnrichmentMap_GS_Type" : "ENR",
        "shared_name" : "GO:0007051~SPINDLE ORGANIZATION",
        "EnrichmentMap_pvalue_AFvsLJF_UP_" : 0.005450681826825064,
        "SUID" : 1099,
        "__mclCluster" : 1,
        "selected" : false,
        "EnrichmentMap_Name" : "GO:0007051~SPINDLE ORGANIZATION",
        "EnrichmentMap_fdr_qvalue_AFvsLJF_UP_" : 0.9865734106553365,
        "Matching_Attribute" : [ "GO:0007051~SPINDLE ORGANIZATION" ],
        "EnrichmentMap_NES_AFvsLJF_UP_" : 1.0,
        "EnrichmentMap_gs_size" : 5,
        "EnrichmentMap_Genes" : [ "NTMT1", "KNSTRN", "SPAG5", "AUNIP", "ASPM" ],
        "name" : "GO:0007051~SPINDLE ORGANIZATION",
        "EnrichmentMap_david_category" : "GOTERM_BP_DIRECT"
      },
      "position" : {
        "x" : -605.1054164456941,
        "y" : -1166.3523759117315
      },
      "selected" : false
    }, {
      "data" : {
        "id" : "1098",
        "EnrichmentMap_Formatted_name" : "\nGO:0004181~METALLOCARBOXYPEPTIDASE \nACTIVITY ",
        "EnrichmentMap_GS_DESCR" : "GO:0004181~metallocarboxypeptidase activity",
        "EnrichmentMap_Colouring_AFvsLJF_UP_" : 0.9755665701530419,
        "EnrichmentMap_GS_Type" : "ENR",
        "EnrichmentMap_NES_LvsEJF_UP_" : 1.0,
        "shared_name" : "GO:0004181~METALLOCARBOXYPEPTIDASE ACTIVITY",
        "EnrichmentMap_pvalue_LvsEJF_UP_" : 0.039514088258815104,
        "EnrichmentMap_pvalue_AFvsLJF_UP_" : 0.024433429846958038,
        "SUID" : 1098,
        "__mclCluster" : 5,
        "selected" : false,
        "EnrichmentMap_fdr_qvalue_LvsEJF_UP_" : 1.0,
        "EnrichmentMap_Name" : "GO:0004181~METALLOCARBOXYPEPTIDASE ACTIVITY",
        "EnrichmentMap_fdr_qvalue_AFvsLJF_UP_" : 1.0,
        "Matching_Attribute" : [ "GO:0004181~METALLOCARBOXYPEPTIDASE ACTIVITY" ],
        "EnrichmentMap_NES_AFvsLJF_UP_" : 1.0,
        "EnrichmentMap_gs_size" : 4,
        "EnrichmentMap_Colouring_LvsEJF_UP_" : 0.9604859117411849,
        "EnrichmentMap_Genes" : [ "AGTPBP1", "AGBL2", "AGBL5", "CPE", "CPA1", "AGBL3", "LOC101089089", "CPN1" ],
        "name" : "GO:0004181~METALLOCARBOXYPEPTIDASE ACTIVITY",
        "EnrichmentMap_david_category" : "GOTERM_MF_DIRECT"
      },
      "position" : {
        "x" : -201.3976240383675,
        "y" : -740.388241219035
      },
      "selected" : false
    }, {
      "data" : {
        "id" : "1097",
        "EnrichmentMap_Formatted_name" : "\nGO:0030215~SEMAPHORIN \nRECEPTOR BINDING ",
        "EnrichmentMap_GS_DESCR" : "GO:0030215~semaphorin receptor binding",
        "EnrichmentMap_pvalue_AFvsLJF_DOWN_" : 0.012480042535226233,
        "EnrichmentMap_GS_Type" : "ENR",
        "shared_name" : "GO:0030215~SEMAPHORIN RECEPTOR BINDING",
        "SUID" : 1097,
        "__mclCluster" : 6,
        "selected" : false,
        "EnrichmentMap_NES_AFvsLJF_DOWN_" : 1.0,
        "EnrichmentMap_Name" : "GO:0030215~SEMAPHORIN RECEPTOR BINDING",
        "EnrichmentMap_fdr_qvalue_AFvsLJF_DOWN_" : 1.0,
        "Matching_Attribute" : [ "GO:0030215~SEMAPHORIN RECEPTOR BINDING" ],
        "EnrichmentMap_Colouring_AFvsLJF_DOWN_" : 0.9875199574647737,
        "EnrichmentMap_gs_size" : 4,
        "EnrichmentMap_Genes" : [ "SEMA5A", "SEMA6D", "SEMA3B", "SEMA3C" ],
        "name" : "GO:0030215~SEMAPHORIN RECEPTOR BINDING",
        "EnrichmentMap_david_category" : "GOTERM_MF_DIRECT"
      },
      "position" : {
        "x" : 29.543942866545365,
        "y" : 284.4443778911783
      },
      "selected" : false
    }, {
      "data" : {
        "id" : "1096",
        "EnrichmentMap_Formatted_name" : "\nGO:0036159~INNER \nDYNEIN ARM \nASSEMBLY ",
        "EnrichmentMap_GS_DESCR" : "GO:0036159~inner dynein arm assembly",
        "EnrichmentMap_Colouring_AFvsLJF_UP_" : 0.9974365649786678,
        "EnrichmentMap_GS_Type" : "ENR",
        "EnrichmentMap_NES_LvsEJF_UP_" : 1.0,
        "shared_name" : "GO:0036159~INNER DYNEIN ARM ASSEMBLY",
        "EnrichmentMap_pvalue_LvsEJF_UP_" : 3.085787129234734E-8,
        "EnrichmentMap_pvalue_AFvsLJF_UP_" : 0.002563435021332182,
        "SUID" : 1096,
        "__mclCluster" : 3,
        "selected" : false,
        "EnrichmentMap_fdr_qvalue_LvsEJF_UP_" : 9.866804345728062E-6,
        "EnrichmentMap_Name" : "GO:0036159~INNER DYNEIN ARM ASSEMBLY",
        "EnrichmentMap_fdr_qvalue_AFvsLJF_UP_" : 0.5103799127472374,
        "Matching_Attribute" : [ "GO:0036159~INNER DYNEIN ARM ASSEMBLY" ],
        "EnrichmentMap_NES_AFvsLJF_UP_" : 1.0,
        "EnrichmentMap_gs_size" : 8,
        "EnrichmentMap_Colouring_LvsEJF_UP_" : 0.9999999691421287,
        "EnrichmentMap_Genes" : [ "DNAH1", "CCDC40", "DNAH7", "DNAAF1", "LRRC6", "TEKT2", "ZMYND10", "CCDC39" ],
        "name" : "GO:0036159~INNER DYNEIN ARM ASSEMBLY",
        "EnrichmentMap_david_category" : "GOTERM_BP_DIRECT"
      },
      "position" : {
        "x" : 611.921961521652,
        "y" : -850.6110686854205
      },
      "selected" : false
    }, {
      "data" : {
        "id" : "1095",
        "EnrichmentMap_Formatted_name" : "\nFCA04914:PROGESTERONE-MEDIATED \nOOCYTE \nMATURATION ",
        "EnrichmentMap_GS_DESCR" : "fca04914:Progesterone-mediated oocyte maturation",
        "EnrichmentMap_Colouring_AFvsLJF_UP_" : 0.958486788451225,
        "EnrichmentMap_GS_Type" : "ENR",
        "shared_name" : "FCA04914:PROGESTERONE-MEDIATED OOCYTE MATURATION",
        "EnrichmentMap_pvalue_AFvsLJF_UP_" : 0.041513211548774936,
        "SUID" : 1095,
        "__mclCluster" : 27,
        "selected" : false,
        "EnrichmentMap_Name" : "FCA04914:PROGESTERONE-MEDIATED OOCYTE MATURATION",
        "EnrichmentMap_fdr_qvalue_AFvsLJF_UP_" : 0.9980489950915938,
        "Matching_Attribute" : [ "FCA04914:PROGESTERONE-MEDIATED OOCYTE MATURATION" ],
        "EnrichmentMap_NES_AFvsLJF_UP_" : 1.0,
        "EnrichmentMap_gs_size" : 9,
        "EnrichmentMap_Genes" : [ "CCNA1", "ADCY4", "CCNB2", "PLK1", "MAPK3", "MAPK10", "CCNB1", "CPEB3", "CPEB4" ],
        "name" : "FCA04914:PROGESTERONE-MEDIATED OOCYTE MATURATION",
        "EnrichmentMap_david_category" : "KEGG_PATHWAY"
      },
      "position" : {
        "x" : -597.4573467465364,
        "y" : -1121.8996787641076
      },
      "selected" : false
    }, {
      "data" : {
        "id" : "1094",
        "EnrichmentMap_Formatted_name" : "\nGO:0003777~MICROTUBULE \nMOTOR ACTIVITY ",
        "EnrichmentMap_GS_DESCR" : "GO:0003777~microtubule motor activity",
        "EnrichmentMap_Colouring_AFvsLJF_UP_" : 0.999999596472114,
        "EnrichmentMap_GS_Type" : "ENR",
        "EnrichmentMap_NES_LvsEJF_UP_" : 1.0,
        "shared_name" : "GO:0003777~MICROTUBULE MOTOR ACTIVITY",
        "EnrichmentMap_pvalue_LvsEJF_UP_" : 8.444621860694296E-6,
        "EnrichmentMap_pvalue_AFvsLJF_UP_" : 4.0352788604784907E-7,
        "SUID" : 1094,
        "__mclCluster" : 1,
        "selected" : false,
        "EnrichmentMap_fdr_qvalue_LvsEJF_UP_" : 0.0033947379879991067,
        "EnrichmentMap_Name" : "GO:0003777~MICROTUBULE MOTOR ACTIVITY",
        "EnrichmentMap_fdr_qvalue_AFvsLJF_UP_" : 2.154838911495514E-4,
        "Matching_Attribute" : [ "GO:0003777~MICROTUBULE MOTOR ACTIVITY" ],
        "EnrichmentMap_NES_AFvsLJF_UP_" : 1.0,
        "EnrichmentMap_gs_size" : 12,
        "EnrichmentMap_Colouring_LvsEJF_UP_" : 0.9999915553781393,
        "EnrichmentMap_Genes" : [ "DNAH1", "DNAH11", "DNAH7", "DNAH8", "DYNC2H1", "DNAH12", "KIF9", "DNAH6", "KIF27", "DNHD1", "KIF2C", "KIF2B", "KIF3B", "KIF3A", "KIF21B", "DNAH3", "KIF15", "CENPE", "KLC3" ],
        "name" : "GO:0003777~MICROTUBULE MOTOR ACTIVITY",
        "EnrichmentMap_david_category" : "GOTERM_MF_DIRECT"
      },
      "position" : {
        "x" : -15.316975836957283,
        "y" : -1177.4808472374743
      },
      "selected" : false
    }, {
      "data" : {
        "id" : "1093",
        "EnrichmentMap_Formatted_name" : "\nGO:0072520~SEMINIFEROUS \nTUBULE \nDEVELOPMENT ",
        "EnrichmentMap_GS_DESCR" : "GO:0072520~seminiferous tubule development",
        "EnrichmentMap_pvalue_AFvsLJF_DOWN_" : 0.03015954255123976,
        "EnrichmentMap_GS_Type" : "ENR",
        "shared_name" : "GO:0072520~SEMINIFEROUS TUBULE DEVELOPMENT",
        "SUID" : 1093,
        "__mclCluster" : 29,
        "selected" : false,
        "EnrichmentMap_NES_AFvsLJF_DOWN_" : 1.0,
        "EnrichmentMap_Name" : "GO:0072520~SEMINIFEROUS TUBULE DEVELOPMENT",
        "EnrichmentMap_fdr_qvalue_AFvsLJF_DOWN_" : 1.0,
        "Matching_Attribute" : [ "GO:0072520~SEMINIFEROUS TUBULE DEVELOPMENT" ],
        "EnrichmentMap_Colouring_AFvsLJF_DOWN_" : 0.9698404574487602,
        "EnrichmentMap_gs_size" : 3,
        "EnrichmentMap_Genes" : [ "AR", "ADGRG1", "ATRX" ],
        "name" : "GO:0072520~SEMINIFEROUS TUBULE DEVELOPMENT",
        "EnrichmentMap_david_category" : "GOTERM_BP_DIRECT"
      },
      "position" : {
        "x" : 956.1050650132727,
        "y" : 407.89593019989695
      },
      "selected" : false
    }, {
      "data" : {
        "id" : "1092",
        "EnrichmentMap_Formatted_name" : "\nGO:0070527~PLATELET \nAGGREGATION ",
        "EnrichmentMap_GS_DESCR" : "GO:0070527~platelet aggregation",
        "EnrichmentMap_pvalue_AFvsLJF_DOWN_" : 0.009219528717050523,
        "EnrichmentMap_GS_Type" : "ENR",
        "shared_name" : "GO:0070527~PLATELET AGGREGATION",
        "SUID" : 1092,
        "__mclCluster" : 4,
        "selected" : false,
        "EnrichmentMap_NES_AFvsLJF_DOWN_" : 1.0,
        "EnrichmentMap_Name" : "GO:0070527~PLATELET AGGREGATION",
        "EnrichmentMap_fdr_qvalue_AFvsLJF_DOWN_" : 1.0,
        "Matching_Attribute" : [ "GO:0070527~PLATELET AGGREGATION" ],
        "EnrichmentMap_Colouring_AFvsLJF_DOWN_" : 0.9907804712829494,
        "EnrichmentMap_gs_size" : 5,
        "EnrichmentMap_Genes" : [ "MYL9", "VCL", "RAP2B", "GNAS", "HSPB1" ],
        "name" : "GO:0070527~PLATELET AGGREGATION",
        "EnrichmentMap_david_category" : "GOTERM_BP_DIRECT"
      },
      "position" : {
        "x" : -266.2582903116095,
        "y" : 30.98405303175887
      },
      "selected" : false
    }, {
      "data" : {
        "id" : "1091",
        "EnrichmentMap_Formatted_name" : "\nGO:0045499~CHEMOREPELLENT \nACTIVITY ",
        "EnrichmentMap_pvalue_LvsEJF_DOWN_" : 0.040869636771012845,
        "EnrichmentMap_GS_DESCR" : "GO:0045499~chemorepellent activity",
        "EnrichmentMap_pvalue_AFvsLJF_DOWN_" : 0.02641869740588563,
        "EnrichmentMap_GS_Type" : "ENR",
        "shared_name" : "GO:0045499~CHEMOREPELLENT ACTIVITY",
        "SUID" : 1091,
        "__mclCluster" : 6,
        "selected" : false,
        "EnrichmentMap_NES_AFvsLJF_DOWN_" : 1.0,
        "EnrichmentMap_Name" : "GO:0045499~CHEMOREPELLENT ACTIVITY",
        "EnrichmentMap_fdr_qvalue_AFvsLJF_DOWN_" : 1.0,
        "Matching_Attribute" : [ "GO:0045499~CHEMOREPELLENT ACTIVITY" ],
        "EnrichmentMap_Colouring_AFvsLJF_DOWN_" : 0.9735813025941144,
        "EnrichmentMap_Colouring_LvsEJF_DOWN_" : 0.9591303632289871,
        "EnrichmentMap_gs_size" : 4,
        "EnrichmentMap_NES_LvsEJF_DOWN_" : 1.0,
        "EnrichmentMap_Genes" : [ "SEMA5A", "SEMA6D", "SEMA3B", "SEMA3C", "SEMA3F", "FLRT3" ],
        "name" : "GO:0045499~CHEMOREPELLENT ACTIVITY",
        "EnrichmentMap_fdr_qvalue_LvsEJF_DOWN_" : 1.0,
        "EnrichmentMap_david_category" : "GOTERM_MF_DIRECT"
      },
      "position" : {
        "x" : 113.54011300611222,
        "y" : 347.6890006376997
      },
      "selected" : false
    }, {
      "data" : {
        "id" : "1090",
        "EnrichmentMap_Formatted_name" : "GO:0005929~CILI\nUM\n",
        "EnrichmentMap_GS_DESCR" : "GO:0005929~cilium",
        "EnrichmentMap_Colouring_AFvsLJF_UP_" : 0.9975868355658589,
        "EnrichmentMap_GS_Type" : "ENR",
        "EnrichmentMap_NES_LvsEJF_UP_" : 1.0,
        "shared_name" : "GO:0005929~CILIUM",
        "EnrichmentMap_pvalue_LvsEJF_UP_" : 0.0034403112364018744,
        "EnrichmentMap_pvalue_AFvsLJF_UP_" : 0.0024131644341410753,
        "SUID" : 1090,
        "__mclCluster" : 25,
        "selected" : false,
        "EnrichmentMap_fdr_qvalue_LvsEJF_UP_" : 0.07691552978527048,
        "EnrichmentMap_Name" : "GO:0005929~CILIUM",
        "EnrichmentMap_fdr_qvalue_AFvsLJF_UP_" : 0.07742235892869284,
        "Matching_Attribute" : [ "GO:0005929~CILIUM" ],
        "EnrichmentMap_NES_AFvsLJF_UP_" : 1.0,
        "EnrichmentMap_gs_size" : 11,
        "EnrichmentMap_Colouring_LvsEJF_UP_" : 0.9965596887635981,
        "EnrichmentMap_Genes" : [ "KIF3B", "TTC21A", "BBS9", "LRRC6", "TULP2", "TRIM59", "IFT22", "CFAP221", "TULP3", "LOC101099822", "KIF27", "WDR60", "IFT81", "CATSPERB" ],
        "name" : "GO:0005929~CILIUM",
        "EnrichmentMap_david_category" : "GOTERM_CC_DIRECT"
      },
      "position" : {
        "x" : 335.01694523665645,
        "y" : -917.9026991960183
      },
      "selected" : false
    }, {
      "data" : {
        "id" : "1089",
        "EnrichmentMap_Formatted_name" : "\nGO:0097539~CILIARY \nTRANSITION FIBER ",
        "EnrichmentMap_GS_DESCR" : "GO:0097539~ciliary transition fiber",
        "EnrichmentMap_Colouring_AFvsLJF_UP_" : 0.983309622842442,
        "EnrichmentMap_GS_Type" : "ENR",
        "shared_name" : "GO:0097539~CILIARY TRANSITION FIBER",
        "EnrichmentMap_pvalue_AFvsLJF_UP_" : 0.016690377157557893,
        "SUID" : 1089,
        "__mclCluster" : 14,
        "selected" : false,
        "EnrichmentMap_Name" : "GO:0097539~CILIARY TRANSITION FIBER",
        "EnrichmentMap_fdr_qvalue_AFvsLJF_UP_" : 0.3779879532741052,
        "Matching_Attribute" : [ "GO:0097539~CILIARY TRANSITION FIBER" ],
        "EnrichmentMap_NES_AFvsLJF_UP_" : 1.0,
        "EnrichmentMap_gs_size" : 4,
        "EnrichmentMap_Genes" : [ "DZIP1", "ODF2", "CEP164", "SCLT1" ],
        "name" : "GO:0097539~CILIARY TRANSITION FIBER",
        "EnrichmentMap_david_category" : "GOTERM_CC_DIRECT"
      },
      "position" : {
        "x" : 557.8259068690846,
        "y" : -1144.9774927360443
      },
      "selected" : false
    }, {
      "data" : {
        "id" : "1088",
        "EnrichmentMap_Formatted_name" : "\nGO:0043209~MYELIN \nSHEATH ",
        "EnrichmentMap_GS_DESCR" : "GO:0043209~myelin sheath",
        "EnrichmentMap_pvalue_AFvsLJF_DOWN_" : 0.009234568105694166,
        "EnrichmentMap_GS_Type" : "ENR",
        "shared_name" : "GO:0043209~MYELIN SHEATH",
        "SUID" : 1088,
        "__mclCluster" : 4,
        "selected" : false,
        "EnrichmentMap_NES_AFvsLJF_DOWN_" : 1.0,
        "EnrichmentMap_Name" : "GO:0043209~MYELIN SHEATH",
        "EnrichmentMap_fdr_qvalue_AFvsLJF_DOWN_" : 0.37553910296489607,
        "Matching_Attribute" : [ "GO:0043209~MYELIN SHEATH" ],
        "EnrichmentMap_Colouring_AFvsLJF_DOWN_" : 0.9907654318943059,
        "EnrichmentMap_gs_size" : 10,
        "EnrichmentMap_Genes" : [ "PLP1", "SLC25A4", "CRYAB", "NEFH", "PACSIN1", "DPYSL2", "GNB4", "CNP", "EEF1A2", "ATP1A1" ],
        "name" : "GO:0043209~MYELIN SHEATH",
        "EnrichmentMap_david_category" : "GOTERM_CC_DIRECT"
      },
      "position" : {
        "x" : -263.23163597379863,
        "y" : 77.29888711757971
      },
      "selected" : false
    }, {
      "data" : {
        "id" : "1087",
        "EnrichmentMap_Formatted_name" : "GO:0007155~CELL \nADHESION ",
        "EnrichmentMap_GS_DESCR" : "GO:0007155~cell adhesion",
        "EnrichmentMap_pvalue_AFvsLJF_DOWN_" : 0.01829354683500916,
        "EnrichmentMap_GS_Type" : "ENR",
        "shared_name" : "GO:0007155~CELL ADHESION",
        "SUID" : 1087,
        "__mclCluster" : 18,
        "selected" : false,
        "EnrichmentMap_NES_AFvsLJF_DOWN_" : 1.0,
        "EnrichmentMap_Name" : "GO:0007155~CELL ADHESION",
        "EnrichmentMap_fdr_qvalue_AFvsLJF_DOWN_" : 1.0,
        "Matching_Attribute" : [ "GO:0007155~CELL ADHESION" ],
        "EnrichmentMap_Colouring_AFvsLJF_DOWN_" : 0.9817064531649908,
        "EnrichmentMap_gs_size" : 9,
        "EnrichmentMap_Genes" : [ "BCAN", "ACHE", "KITLG", "THBS1", "HAPLN1", "VCL", "ADGRG1", "NINJ1", "NCAM2" ],
        "name" : "GO:0007155~CELL ADHESION",
        "EnrichmentMap_david_category" : "GOTERM_BP_DIRECT"
      },
      "position" : {
        "x" : -554.7346257075678,
        "y" : 297.9850948630527
      },
      "selected" : false
    }, {
      "data" : {
        "id" : "1086",
        "EnrichmentMap_Formatted_name" : "GO:0005737~CYTO\nPLASM\n",
        "EnrichmentMap_GS_DESCR" : "GO:0005737~cytoplasm",
        "EnrichmentMap_Colouring_AFvsLJF_UP_" : 0.9993053556516065,
        "EnrichmentMap_GS_Type" : "ENR",
        "shared_name" : "GO:0005737~CYTOPLASM",
        "EnrichmentMap_pvalue_AFvsLJF_UP_" : 6.946443483934503E-4,
        "SUID" : 1086,
        "__mclCluster" : 1,
        "selected" : false,
        "EnrichmentMap_Name" : "GO:0005737~CYTOPLASM",
        "EnrichmentMap_fdr_qvalue_AFvsLJF_UP_" : 0.026743807413147837,
        "Matching_Attribute" : [ "GO:0005737~CYTOPLASM" ],
        "EnrichmentMap_NES_AFvsLJF_UP_" : 1.0,
        "EnrichmentMap_gs_size" : 191,
        "EnrichmentMap_Genes" : [ "TRIM11", "DNAJB13", "MEFV", "FXR1", "XRRA1", "ARMC4", "ZC3H14", "BBS7", "AZIN2", "MAD2L1BP", "PKIB", "DNAH7", "SP7", "CPEB3", "CENPE", "KLC3", "CPEB4", "FMN1", "FOXM1", "AREG", "POLB", "HNF4A", "TTBK2", "BIRC5", "PROX1", "MLF1", "PTP4A1", "TSSK2", "EEF1E1", "CDC14A", "STK36", "USP15", "PSMB10", "AKAP3", "ANKAR", "SKOR1", "SPAG8", "PIM1", "CDKN2C", "NEK2", "CDKN2A", "PRKCG", "USP28", "VRK3", "SPATA33", "KATNAL2", "SLFN14", "TSSK6", "CDKN3", "PRKCQ", "TSSK3", "SOCS2", "TSSK4", "SH3BP5", "NAIP", "CSNK1G2", "AK1", "PLCB1", "PLCD4", "SH3GL3", "STK39", "LPGAT1", "RGSL1", "IPO5", "TTBK1", "DPYSL4", "DPYSL5", "PPFIA1", "NUAK2", "HABP4", "RCC1", "VASH2", "SRPK2", "KNSTRN", "PLK1", "TUBA4A", "SRPK1", "INPP4B", "BIN2", "RIN1", "STAM2", "LOC101083623", "NECAB1", "TPH1", "RNASEH2A", "CDCA2", "NDRG3", "DCUN1D3", "GSG2", "CE2H16ORF46", "JAK2", "ACTL7B", "STRADA", "IQGAP2", "DDX58", "PLA2G6", "LPP", "MTMR6", "RAD51D", "STRIP2", "SGK1", "TESPA1", "RBKS", "FLRT3", "PRKAA1", "MAP2", "EPB41L3", "SYMPK", "TSNAXIP1", "CDR2", "SOCS5", "SRR", "GTF2A1L", "RPS6KC1", "DNASE2B", "INCA1", "LNPEP", "MAPK6", "ALS2CR12", "BFSP2", "HIPK1", "UBE2U", "NAPEPLD", "NOX3", "ACTC1", "DRC3", "RAD9A", "TUBA8", "TTC25", "CAMK4", "PHF2", "NEK10", "TRADD", "FAM208B", "PHTF1", "GLT1D1", "PIP5KL1", "NTMT1", "GDAP1L1", "GIT1", "CCNB1", "ATPAF2", "PRKAR2A", "LYPLA1", "LRRCC1", "GSTO2", "PLA2G4E", "LMNTD1", "C1QL1", "ARL4A", "PITPNM1", "RGS18", "INPP1", "RGCC", "RNF38", "ADCY4", "SLX4", "DNPEP", "CLMN", "STAT4", "LRRC8B", "SPAG5", "ADRM1", "KLF4", "SNCAIP", "PODN", "LRRC6", "ATOX1", "DBNDD2", "PDCL2", "SGSM2", "ROPN1", "RGS12", "PNPLA1", "ZMYND15", "UBE2J1", "CREM", "TDRP", "YBX3", "OAZ3", "TSGA10", "ASPM", "MYCBPAP", "GTSF1", "SPAG17", "SPEF1", "ROPN1L", "TES", "SPATA24", "PAPOLB", "HECW1" ],
        "name" : "GO:0005737~CYTOPLASM",
        "EnrichmentMap_david_category" : "GOTERM_CC_DIRECT"
      },
      "position" : {
        "x" : -482.3678770697093,
        "y" : -1218.6314492021604
      },
      "selected" : false
    }, {
      "data" : {
        "id" : "1085",
        "EnrichmentMap_Formatted_name" : "\nGO:0051973~POSITIVE \nREGULATION OF \nTELOMERASE \nACTIVITY ",
        "EnrichmentMap_GS_DESCR" : "GO:0051973~positive regulation of telomerase activity",
        "EnrichmentMap_Colouring_AFvsLJF_UP_" : 0.9924505617962285,
        "EnrichmentMap_GS_Type" : "ENR",
        "EnrichmentMap_NES_LvsEJF_UP_" : 1.0,
        "shared_name" : "GO:0051973~POSITIVE REGULATION OF TELOMERASE ACTIVITY",
        "EnrichmentMap_pvalue_LvsEJF_UP_" : 0.031908524614305954,
        "EnrichmentMap_pvalue_AFvsLJF_UP_" : 0.007549438203771534,
        "SUID" : 1085,
        "__mclCluster" : 17,
        "selected" : false,
        "EnrichmentMap_fdr_qvalue_LvsEJF_UP_" : 1.0,
        "EnrichmentMap_Name" : "GO:0051973~POSITIVE REGULATION OF TELOMERASE ACTIVITY",
        "EnrichmentMap_fdr_qvalue_AFvsLJF_UP_" : 1.0,
        "Matching_Attribute" : [ "GO:0051973~POSITIVE REGULATION OF TELOMERASE ACTIVITY" ],
        "EnrichmentMap_NES_AFvsLJF_UP_" : 1.0,
        "EnrichmentMap_gs_size" : 5,
        "EnrichmentMap_Colouring_LvsEJF_UP_" : 0.9680914753856941,
        "EnrichmentMap_Genes" : [ "NEK2", "PRKCQ", "KLF4", "PKIB", "TNKS", "AURKB", "MAPK3" ],
        "name" : "GO:0051973~POSITIVE REGULATION OF TELOMERASE ACTIVITY",
        "EnrichmentMap_david_category" : "GOTERM_BP_DIRECT"
      },
      "position" : {
        "x" : -422.6199434830611,
        "y" : -852.5990684028443
      },
      "selected" : false
    }, {
      "data" : {
        "id" : "1084",
        "EnrichmentMap_Formatted_name" : "\nGO:0003351~EPITHELIAL \nCILIUM MOVEMENT ",
        "EnrichmentMap_GS_DESCR" : "GO:0003351~epithelial cilium movement",
        "EnrichmentMap_Colouring_AFvsLJF_UP_" : 0.9998922826802704,
        "EnrichmentMap_GS_Type" : "ENR",
        "EnrichmentMap_NES_LvsEJF_UP_" : 1.0,
        "shared_name" : "GO:0003351~EPITHELIAL CILIUM MOVEMENT",
        "EnrichmentMap_pvalue_LvsEJF_UP_" : 5.019724538344216E-7,
        "EnrichmentMap_pvalue_AFvsLJF_UP_" : 1.0771731972953802E-4,
        "SUID" : 1084,
        "__mclCluster" : 28,
        "selected" : false,
        "EnrichmentMap_fdr_qvalue_LvsEJF_UP_" : 1.2840455369084506E-4,
        "EnrichmentMap_Name" : "GO:0003351~EPITHELIAL CILIUM MOVEMENT",
        "EnrichmentMap_fdr_qvalue_AFvsLJF_UP_" : 0.031126087045293627,
        "Matching_Attribute" : [ "GO:0003351~EPITHELIAL CILIUM MOVEMENT" ],
        "EnrichmentMap_NES_AFvsLJF_UP_" : 1.0,
        "EnrichmentMap_gs_size" : 7,
        "EnrichmentMap_Colouring_LvsEJF_UP_" : 0.9999994980275462,
        "EnrichmentMap_Genes" : [ "DNAH1", "SPAG17", "ADCY10", "NME5", "DPCD", "DNAI1", "KIF27", "STK36" ],
        "name" : "GO:0003351~EPITHELIAL CILIUM MOVEMENT",
        "EnrichmentMap_david_category" : "GOTERM_BP_DIRECT"
      },
      "position" : {
        "x" : 370.29076248230535,
        "y" : -1172.7371308625934
      },
      "selected" : false
    }, {
      "data" : {
        "id" : "1083",
        "EnrichmentMap_Formatted_name" : "\nGO:0030818~NEGATIVE \nREGULATION OF \nCAMP \nBIOSYNTHETIC \nPROCESS ",
        "EnrichmentMap_GS_DESCR" : "GO:0030818~negative regulation of cAMP biosynthetic process",
        "EnrichmentMap_pvalue_AFvsLJF_DOWN_" : 0.00735016131674475,
        "EnrichmentMap_GS_Type" : "ENR",
        "shared_name" : "GO:0030818~NEGATIVE REGULATION OF CAMP BIOSYNTHETIC PROCESS",
        "SUID" : 1083,
        "selected" : false,
        "EnrichmentMap_NES_AFvsLJF_DOWN_" : 1.0,
        "EnrichmentMap_Name" : "GO:0030818~NEGATIVE REGULATION OF CAMP BIOSYNTHETIC PROCESS",
        "EnrichmentMap_fdr_qvalue_AFvsLJF_DOWN_" : 1.0,
        "Matching_Attribute" : [ "GO:0030818~NEGATIVE REGULATION OF CAMP BIOSYNTHETIC PROCESS" ],
        "EnrichmentMap_Colouring_AFvsLJF_DOWN_" : 0.9926498386832553,
        "EnrichmentMap_gs_size" : 3,
        "EnrichmentMap_Genes" : [ "EDN1", "EDNRA", "APLP1" ],
        "name" : "GO:0030818~NEGATIVE REGULATION OF CAMP BIOSYNTHETIC PROCESS",
        "EnrichmentMap_david_category" : "GOTERM_BP_DIRECT"
      },
      "position" : {
        "x" : 1675.7055235872622,
        "y" : -40.88794009762008
      },
      "selected" : false
    }, {
      "data" : {
        "id" : "1082",
        "EnrichmentMap_Formatted_name" : "\nGO:0043022~RIBOSOME \nBINDING ",
        "EnrichmentMap_GS_DESCR" : "GO:0043022~ribosome binding",
        "EnrichmentMap_Colouring_AFvsLJF_UP_" : 0.9941426925330384,
        "EnrichmentMap_GS_Type" : "ENR",
        "shared_name" : "GO:0043022~RIBOSOME BINDING",
        "EnrichmentMap_pvalue_AFvsLJF_UP_" : 0.0058573074669615935,
        "SUID" : 1082,
        "selected" : false,
        "EnrichmentMap_Name" : "GO:0043022~RIBOSOME BINDING",
        "EnrichmentMap_fdr_qvalue_AFvsLJF_UP_" : 0.6255604374714981,
        "Matching_Attribute" : [ "GO:0043022~RIBOSOME BINDING" ],
        "EnrichmentMap_NES_AFvsLJF_UP_" : 1.0,
        "EnrichmentMap_gs_size" : 8,
        "EnrichmentMap_Genes" : [ "LETM1", "SPCS1", "EIF5A2", "MTIF3", "LETM2", "CPEB3", "CPEB4", "SLFN14" ],
        "name" : "GO:0043022~RIBOSOME BINDING",
        "EnrichmentMap_david_category" : "GOTERM_MF_DIRECT"
      },
      "position" : {
        "x" : 1446.11281730541,
        "y" : -1338.441405800934
      },
      "selected" : false
    }, {
      "data" : {
        "id" : "1081",
        "EnrichmentMap_Formatted_name" : "\nGO:0007059~CHROMOSOME \nSEGREGATION ",
        "EnrichmentMap_GS_DESCR" : "GO:0007059~chromosome segregation",
        "EnrichmentMap_Colouring_AFvsLJF_UP_" : 0.9793424518100423,
        "EnrichmentMap_GS_Type" : "ENR",
        "shared_name" : "GO:0007059~CHROMOSOME SEGREGATION",
        "EnrichmentMap_pvalue_AFvsLJF_UP_" : 0.02065754818995767,
        "SUID" : 1081,
        "__mclCluster" : 1,
        "selected" : false,
        "EnrichmentMap_Name" : "GO:0007059~CHROMOSOME SEGREGATION",
        "EnrichmentMap_fdr_qvalue_AFvsLJF_UP_" : 1.0,
        "Matching_Attribute" : [ "GO:0007059~CHROMOSOME SEGREGATION" ],
        "EnrichmentMap_NES_AFvsLJF_UP_" : 1.0,
        "EnrichmentMap_gs_size" : 8,
        "EnrichmentMap_Genes" : [ "CDK5RAP2", "NEK10", "CDCA2", "NEK2", "RCC1", "NTMT1", "SRPK1", "BIRC5" ],
        "name" : "GO:0007059~CHROMOSOME SEGREGATION",
        "EnrichmentMap_david_category" : "GOTERM_BP_DIRECT"
      },
      "position" : {
        "x" : -407.2954738080794,
        "y" : -1086.7057520608716
      },
      "selected" : false
    }, {
      "data" : {
        "id" : "1080",
        "EnrichmentMap_Formatted_name" : "\nGO:0004364~GLUTATHIONE \nTRANSFERASE \nACTIVITY ",
        "EnrichmentMap_GS_DESCR" : "GO:0004364~glutathione transferase activity",
        "EnrichmentMap_Colouring_AFvsLJF_UP_" : 0.9755665701530419,
        "EnrichmentMap_GS_Type" : "ENR",
        "shared_name" : "GO:0004364~GLUTATHIONE TRANSFERASE ACTIVITY",
        "EnrichmentMap_pvalue_AFvsLJF_UP_" : 0.024433429846958038,
        "SUID" : 1080,
        "__mclCluster" : 1,
        "selected" : false,
        "EnrichmentMap_Name" : "GO:0004364~GLUTATHIONE TRANSFERASE ACTIVITY",
        "EnrichmentMap_fdr_qvalue_AFvsLJF_UP_" : 1.0,
        "Matching_Attribute" : [ "GO:0004364~GLUTATHIONE TRANSFERASE ACTIVITY" ],
        "EnrichmentMap_NES_AFvsLJF_UP_" : 1.0,
        "EnrichmentMap_gs_size" : 5,
        "EnrichmentMap_Genes" : [ "GDAP1L1", "EEF1E1", "LTC4S", "GSTO2", "LOC101083623" ],
        "name" : "GO:0004364~GLUTATHIONE TRANSFERASE ACTIVITY",
        "EnrichmentMap_david_category" : "GOTERM_MF_DIRECT"
      },
      "position" : {
        "x" : -488.47943137600015,
        "y" : -1090.3043855028895
      },
      "selected" : false
    }, {
      "data" : {
        "id" : "1079",
        "EnrichmentMap_Formatted_name" : "\nFCA05205:PROTEOGLYCANS \nIN CANCER ",
        "EnrichmentMap_GS_DESCR" : "fca05205:Proteoglycans in cancer",
        "EnrichmentMap_pvalue_AFvsLJF_DOWN_" : 0.008138896251011534,
        "EnrichmentMap_GS_Type" : "ENR",
        "shared_name" : "FCA05205:PROTEOGLYCANS IN CANCER",
        "SUID" : 1079,
        "__mclCluster" : 15,
        "selected" : false,
        "EnrichmentMap_NES_AFvsLJF_DOWN_" : 1.0,
        "EnrichmentMap_Name" : "FCA05205:PROTEOGLYCANS IN CANCER",
        "EnrichmentMap_fdr_qvalue_AFvsLJF_DOWN_" : 0.3646225520453167,
        "Matching_Attribute" : [ "FCA05205:PROTEOGLYCANS IN CANCER" ],
        "EnrichmentMap_Colouring_AFvsLJF_DOWN_" : 0.9918611037489885,
        "EnrichmentMap_gs_size" : 13,
        "EnrichmentMap_Genes" : [ "THBS1", "VTN", "PTCH1", "RRAS", "GPC1", "GPC3", "HBEGF", "ITGA2", "FN1", "ERBB3", "CDKN1A", "PTPN11", "FAS" ],
        "name" : "FCA05205:PROTEOGLYCANS IN CANCER",
        "EnrichmentMap_david_category" : "KEGG_PATHWAY"
      },
      "position" : {
        "x" : -157.81124269122262,
        "y" : 138.07571367994626
      },
      "selected" : false
    }, {
      "data" : {
        "id" : "1078",
        "EnrichmentMap_Formatted_name" : "\nGO:0071526~SEMAPHORIN-PLEXIN \nSIGNALING \nPATHWAY ",
        "EnrichmentMap_GS_DESCR" : "GO:0071526~semaphorin-plexin signaling pathway",
        "EnrichmentMap_pvalue_AFvsLJF_DOWN_" : 0.02241675246594315,
        "EnrichmentMap_GS_Type" : "ENR",
        "shared_name" : "GO:0071526~SEMAPHORIN-PLEXIN SIGNALING PATHWAY",
        "SUID" : 1078,
        "__mclCluster" : 6,
        "selected" : false,
        "EnrichmentMap_NES_AFvsLJF_DOWN_" : 1.0,
        "EnrichmentMap_Name" : "GO:0071526~SEMAPHORIN-PLEXIN SIGNALING PATHWAY",
        "EnrichmentMap_fdr_qvalue_AFvsLJF_DOWN_" : 1.0,
        "Matching_Attribute" : [ "GO:0071526~SEMAPHORIN-PLEXIN SIGNALING PATHWAY" ],
        "EnrichmentMap_Colouring_AFvsLJF_DOWN_" : 0.9775832475340569,
        "EnrichmentMap_gs_size" : 4,
        "EnrichmentMap_Genes" : [ "SEMA5A", "SEMA6D", "SEMA3B", "SEMA3C" ],
        "name" : "GO:0071526~SEMAPHORIN-PLEXIN SIGNALING PATHWAY",
        "EnrichmentMap_david_category" : "GOTERM_BP_DIRECT"
      },
      "position" : {
        "x" : 86.89213697265626,
        "y" : 292.86340320970146
      },
      "selected" : false
    }, {
      "data" : {
        "id" : "1077",
        "EnrichmentMap_Formatted_name" : "\nGO:0005887~INTEGRAL \nCOMPONENT OF \nPLASMA MEMBRANE ",
        "EnrichmentMap_GS_DESCR" : "GO:0005887~integral component of plasma membrane",
        "EnrichmentMap_pvalue_AFvsLJF_DOWN_" : 2.6359583227650936E-4,
        "EnrichmentMap_GS_Type" : "ENR",
        "shared_name" : "GO:0005887~INTEGRAL COMPONENT OF PLASMA MEMBRANE",
        "SUID" : 1077,
        "__mclCluster" : 11,
        "selected" : false,
        "EnrichmentMap_NES_AFvsLJF_DOWN_" : 1.0,
        "EnrichmentMap_Name" : "GO:0005887~INTEGRAL COMPONENT OF PLASMA MEMBRANE",
        "EnrichmentMap_fdr_qvalue_AFvsLJF_DOWN_" : 0.02143912769182276,
        "Matching_Attribute" : [ "GO:0005887~INTEGRAL COMPONENT OF PLASMA MEMBRANE" ],
        "EnrichmentMap_Colouring_AFvsLJF_DOWN_" : 0.9997364041677235,
        "EnrichmentMap_gs_size" : 37,
        "EnrichmentMap_Genes" : [ "CD72", "EPHA8", "SEMA6D", "DDR1", "NTRK3", "GPR75", "BACE1", "SYT11", "MMP15", "CD200", "LOC101081401", "PKD2", "REEP2", "FAS", "NLGN3", "NOTCH2", "FSHR", "MPZL1", "HBEGF", "STEAP3", "SLC24A3", "SLC26A1", "PLPPR2", "PLPPR4", "ATP2A3", "GRIK3", "TNFRSF11A", "HTR4", "SLC7A10", "ZDHHC2", "SLC4A5", "SLC22A17", "LRRC8D", "NEO1", "SLC19A1", "ATP1A1", "KCNJ5" ],
        "name" : "GO:0005887~INTEGRAL COMPONENT OF PLASMA MEMBRANE",
        "EnrichmentMap_david_category" : "GOTERM_CC_DIRECT"
      },
      "position" : {
        "x" : -150.9363043754609,
        "y" : -278.9730406472303
      },
      "selected" : false
    }, {
      "data" : {
        "id" : "1076",
        "EnrichmentMap_Formatted_name" : "\nGO:0036158~OUTER \nDYNEIN ARM \nASSEMBLY ",
        "EnrichmentMap_GS_DESCR" : "GO:0036158~outer dynein arm assembly",
        "EnrichmentMap_Colouring_AFvsLJF_UP_" : 0.9538472772349532,
        "EnrichmentMap_GS_Type" : "ENR",
        "EnrichmentMap_NES_LvsEJF_UP_" : 1.0,
        "shared_name" : "GO:0036158~OUTER DYNEIN ARM ASSEMBLY",
        "EnrichmentMap_pvalue_LvsEJF_UP_" : 8.824847631775574E-6,
        "EnrichmentMap_pvalue_AFvsLJF_UP_" : 0.04615272276504674,
        "SUID" : 1076,
        "__mclCluster" : 3,
        "selected" : false,
        "EnrichmentMap_fdr_qvalue_LvsEJF_UP_" : 0.0012541089023378844,
        "EnrichmentMap_Name" : "GO:0036158~OUTER DYNEIN ARM ASSEMBLY",
        "EnrichmentMap_fdr_qvalue_AFvsLJF_UP_" : 1.0,
        "Matching_Attribute" : [ "GO:0036158~OUTER DYNEIN ARM ASSEMBLY" ],
        "EnrichmentMap_NES_AFvsLJF_UP_" : 1.0,
        "EnrichmentMap_gs_size" : 7,
        "EnrichmentMap_Colouring_LvsEJF_UP_" : 0.9999911751523682,
        "EnrichmentMap_Genes" : [ "DNAAF1", "CCDC114", "ARMC4", "CCDC63", "LRRC6", "CCDC183", "ZMYND10" ],
        "name" : "GO:0036158~OUTER DYNEIN ARM ASSEMBLY",
        "EnrichmentMap_david_category" : "GOTERM_BP_DIRECT"
      },
      "position" : {
        "x" : 522.7316188210248,
        "y" : -910.0413398176851
      },
      "selected" : false
    }, {
      "data" : {
        "id" : "1075",
        "EnrichmentMap_Formatted_name" : "\nGO:0005615~EXTRACELLULAR \nSPACE ",
        "EnrichmentMap_pvalue_LvsEJF_DOWN_" : 5.21692754387977E-4,
        "EnrichmentMap_GS_DESCR" : "GO:0005615~extracellular space",
        "EnrichmentMap_pvalue_AFvsLJF_DOWN_" : 0.03750792721894231,
        "EnrichmentMap_GS_Type" : "ENR",
        "shared_name" : "GO:0005615~EXTRACELLULAR SPACE",
        "SUID" : 1075,
        "__mclCluster" : 2,
        "selected" : false,
        "EnrichmentMap_NES_AFvsLJF_DOWN_" : 1.0,
        "EnrichmentMap_Name" : "GO:0005615~EXTRACELLULAR SPACE",
        "EnrichmentMap_fdr_qvalue_AFvsLJF_DOWN_" : 0.5767800094116593,
        "Matching_Attribute" : [ "GO:0005615~EXTRACELLULAR SPACE" ],
        "EnrichmentMap_Colouring_AFvsLJF_DOWN_" : 0.9624920727810576,
        "EnrichmentMap_Colouring_LvsEJF_DOWN_" : 0.999478307245612,
        "EnrichmentMap_gs_size" : 25,
        "EnrichmentMap_NES_LvsEJF_DOWN_" : 1.0,
        "EnrichmentMap_Genes" : [ "CXCL10", "IFNE", "OAS3", "NRN1", "FLRT3", "FLRT1", "COL18A1", "C1QTNF2", "C1QTNF1", "CSF1", "SEMA3B", "LRRC17", "SEMA3F", "CTSS", "WNT6", "MCF2L", "SPP1", "TAC4", "B2M", "IGFBP2", "ERAP1", "GREM2", "BMP1", "KCP", "INHA", "FBLN5", "DDR1", "UCMA", "LRRK2", "HSPB1", "ENO1", "METRNL", "KITLG", "LGALS1", "EDN1", "GLB1", "CPXM2", "ACHE", "SPARC", "INHBA", "ACTA2", "GPRC5B", "ENPP1", "HBEGF", "STC1", "CST3", "C1QTNF6", "BTN1A1", "CELA1", "FRMD4B", "ERBB3", "SEMA3C", "CNP", "GBA" ],
        "name" : "GO:0005615~EXTRACELLULAR SPACE",
        "EnrichmentMap_fdr_qvalue_LvsEJF_DOWN_" : 0.036518492807158395,
        "EnrichmentMap_david_category" : "GOTERM_CC_DIRECT"
      },
      "position" : {
        "x" : 54.994656399425764,
        "y" : 83.57687619034695
      },
      "selected" : false
    }, {
      "data" : {
        "id" : "1074",
        "EnrichmentMap_Formatted_name" : "\nGO:0016939~KINESIN \nII COMPLEX ",
        "EnrichmentMap_GS_DESCR" : "GO:0016939~kinesin II complex",
        "EnrichmentMap_Colouring_AFvsLJF_UP_" : 0.9880958280880675,
        "EnrichmentMap_GS_Type" : "ENR",
        "shared_name" : "GO:0016939~KINESIN II COMPLEX",
        "EnrichmentMap_pvalue_AFvsLJF_UP_" : 0.011904171911932505,
        "SUID" : 1074,
        "__mclCluster" : 1,
        "selected" : false,
        "EnrichmentMap_Name" : "GO:0016939~KINESIN II COMPLEX",
        "EnrichmentMap_fdr_qvalue_AFvsLJF_UP_" : 0.2864441366308759,
        "Matching_Attribute" : [ "GO:0016939~KINESIN II COMPLEX" ],
        "EnrichmentMap_NES_AFvsLJF_UP_" : 1.0,
        "EnrichmentMap_gs_size" : 3,
        "EnrichmentMap_Genes" : [ "KIF3B", "KIF3A", "KIFAP3" ],
        "name" : "GO:0016939~KINESIN II COMPLEX",
        "EnrichmentMap_david_category" : "GOTERM_CC_DIRECT"
      },
      "position" : {
        "x" : 107.84876505723285,
        "y" : -1151.1426425931463
      },
      "selected" : false
    }, {
      "data" : {
        "id" : "1073",
        "EnrichmentMap_Formatted_name" : "\nGO:0003341~CILIUM \nMOVEMENT ",
        "EnrichmentMap_GS_DESCR" : "GO:0003341~cilium movement",
        "EnrichmentMap_Colouring_AFvsLJF_UP_" : 0.999890566243437,
        "EnrichmentMap_GS_Type" : "ENR",
        "EnrichmentMap_NES_LvsEJF_UP_" : 1.0,
        "shared_name" : "GO:0003341~CILIUM MOVEMENT",
        "EnrichmentMap_pvalue_LvsEJF_UP_" : 1.4794824651701178E-9,
        "EnrichmentMap_pvalue_AFvsLJF_UP_" : 1.0943375656306146E-4,
        "SUID" : 1073,
        "__mclCluster" : 3,
        "selected" : false,
        "EnrichmentMap_fdr_qvalue_LvsEJF_UP_" : 9.461290364762903E-7,
        "EnrichmentMap_Name" : "GO:0003341~CILIUM MOVEMENT",
        "EnrichmentMap_fdr_qvalue_AFvsLJF_UP_" : 0.031126087045293627,
        "Matching_Attribute" : [ "GO:0003341~CILIUM MOVEMENT" ],
        "EnrichmentMap_NES_AFvsLJF_UP_" : 1.0,
        "EnrichmentMap_gs_size" : 11,
        "EnrichmentMap_Colouring_LvsEJF_UP_" : 0.9999999985205176,
        "EnrichmentMap_Genes" : [ "DNAH11", "CFAP221", "DNAH7", "DNAAF1", "CCDC114", "ARMC4", "CCDC63", "LRRC6", "HYDIN", "CCDC183", "CCDC39" ],
        "name" : "GO:0003341~CILIUM MOVEMENT",
        "EnrichmentMap_david_category" : "GOTERM_BP_DIRECT"
      },
      "position" : {
        "x" : 578.4210618563369,
        "y" : -885.9756345767621
      },
      "selected" : false
    }, {
      "data" : {
        "id" : "1072",
        "EnrichmentMap_Formatted_name" : "GO:0005634~NUCL\nEUS\n",
        "EnrichmentMap_GS_DESCR" : "GO:0005634~nucleus",
        "EnrichmentMap_Colouring_AFvsLJF_UP_" : 0.9995989031442436,
        "EnrichmentMap_GS_Type" : "ENR",
        "EnrichmentMap_NES_LvsEJF_UP_" : 1.0,
        "shared_name" : "GO:0005634~NUCLEUS",
        "EnrichmentMap_pvalue_LvsEJF_UP_" : 7.393918794217198E-5,
        "EnrichmentMap_pvalue_AFvsLJF_UP_" : 4.010968557563888E-4,
        "SUID" : 1072,
        "__mclCluster" : 5,
        "selected" : false,
        "EnrichmentMap_fdr_qvalue_LvsEJF_UP_" : 0.004628593165179966,
        "EnrichmentMap_Name" : "GO:0005634~NUCLEUS",
        "EnrichmentMap_fdr_qvalue_AFvsLJF_UP_" : 0.017158032162912187,
        "Matching_Attribute" : [ "GO:0005634~NUCLEUS" ],
        "EnrichmentMap_NES_AFvsLJF_UP_" : 1.0,
        "EnrichmentMap_gs_size" : 134,
        "EnrichmentMap_Colouring_LvsEJF_UP_" : 0.9999260608120578,
        "EnrichmentMap_Genes" : [ "LDHAL6B", "DYRK3", "CHD5", "FMN1", "FOXM1", "LARP1B", "FAM166A", "CHAF1A", "GSG2", "PRX", "RNF151", "SPDL1", "ZNF488", "CERS3", "DSP", "IZUMO4", "ETV2", "MLF1", "CCNA1", "SMDT1", "SYNPO2L", "SGK1", "ZSWIM1", "USP15", "KATNB1", "FAM71F2", "TP53INP2", "ANKAR", "UBN1", "TP53INP1", "USP1", "ANKRD54", "TP53TG5", "CENPT", "FOXB1", "CENPU", "CDKN2C", "SPAG6", "IRX4", "KIAA1683", "FAM71E1", "AGBL5", "OSTM1", "STK17A", "MORN3", "TCEA2", "NEK10", "LPIN1", "FAM50B", "CDKN3", "DPCD", "TEKT2", "TEKT3", "PGK2", "DNAAF1", "ARMC4", "AKAP3", "ACRBP", "TSSK2", "MAK", "BBS7", "MCIDAS", "CABYR", "ADCY10", "TEKT5", "CREM", "TDRP", "OVOL1", "YBX3", "OAZ3", "TSSK3", "TCFL5", "BRDT", "ZMYND15", "ADAD1", "RFX2", "FOXJ1", "CDC14A", "RFX4", "TES", "GLDC", "FOXI3", "FAM107A", "RORB", "LOC101081272", "SPATA24", "TEKT1", "CHP2", "NEK2", "PAPOLB", "CDKL2", "AGTPBP1", "USP2", "LIG3", "HNF1B", "VRK2", "ASRGL1", "FNDC8", "RFX8", "CT83", "KATNAL1", "KATNAL2", "ARMC3", "GAPDHS", "TSSK6", "NUPR2", "FAM76A", "TSSK4", "TRIM11", "ATF3", "EXD2", "L3MBTL2", "CUL3", "WDR62", "FBXO43", "PKMYT1", "DNAJC27", "GMCL1", "CCNB2", "BAG5", "XRRA1", "ZFHX2", "POU2F1", "HACE1", "ODF2", "CIDEA", "MEMO1", "PBX4", "SNUPN", "PKIB", "LHX1", "NDUFAF3", "ARMC12", "CDK14", "HOXB3", "TFAM", "OPTN", "MEFV", "FXR1", "LOC101094758", "BAG4", "ALX3", "FAM192A", "ZC3H14", "EGR3", "AZIN2", "MAD2L1BP", "SCCPDH", "ALB", "SP7", "REEP6", "CPEB3", "CENPE", "CPEB4", "PPP1R11", "TMEM53", "AREG", "POLB", "HNF4A", "PHACTR1", "POLL", "TTBK2", "MKL2", "IZUMO2", "MYOCD", "BIRC5", "ZHX3", "PROX1", "GNL1", "PTP4A1", "METTL22", "ITGB1BP1", "RFX3", "EEF1E1", "DNASE1L3", "ZNF114", "LTF", "OTUB2", "STK36", "FAM71F1", "DOT1L", "FAM214B", "PSMB10", "DNAJB1", "PARD6A", "DNAJB5", "RNF138", "RXRG", "DRGX", "E2F8", "RUNX1T1", "TBX1", "SKOR1", "SPAG8", "PIM1", "CDKN2A", "CDX1", "PRKCG", "ARID3A", "USP28", "TBX4", "VRK3", "SPATA33", "SLFN14", "TBATA", "CSNK1G2", "ACACB", "TTBK1", "NUAK2", "SRPK1", "JAK2", "RBKS", "PRKAA1", "MAPK6", "CAMK4", "TFAP2A", "RGCC", "FGFR1OP", "RAD18", "ASPM", "EHF", "CBLC", "CHCHD3", "ANGEL1", "RFX1", "GTF2F1", "CCNY", "HECW1" ],
        "name" : "GO:0005634~NUCLEUS",
        "EnrichmentMap_david_category" : "GOTERM_CC_DIRECT"
      },
      "position" : {
        "x" : -109.85693435600928,
        "y" : -802.4575731553789
      },
      "selected" : false
    }, {
      "data" : {
        "id" : "1071",
        "EnrichmentMap_Formatted_name" : "\nGO:0003073~REGULATION \nOF SYSTEMIC \nARTERIAL BLOOD \nPRESSURE ",
        "EnrichmentMap_GS_DESCR" : "GO:0003073~regulation of systemic arterial blood pressure",
        "EnrichmentMap_pvalue_AFvsLJF_DOWN_" : 0.014873904475200634,
        "EnrichmentMap_GS_Type" : "ENR",
        "shared_name" : "GO:0003073~REGULATION OF SYSTEMIC ARTERIAL BLOOD PRESSURE",
        "SUID" : 1071,
        "__mclCluster" : 11,
        "selected" : false,
        "EnrichmentMap_NES_AFvsLJF_DOWN_" : 1.0,
        "EnrichmentMap_Name" : "GO:0003073~REGULATION OF SYSTEMIC ARTERIAL BLOOD PRESSURE",
        "EnrichmentMap_fdr_qvalue_AFvsLJF_DOWN_" : 1.0,
        "Matching_Attribute" : [ "GO:0003073~REGULATION OF SYSTEMIC ARTERIAL BLOOD PRESSURE" ],
        "EnrichmentMap_Colouring_AFvsLJF_DOWN_" : 0.9851260955247994,
        "EnrichmentMap_gs_size" : 3,
        "EnrichmentMap_Genes" : [ "AR", "FSHR", "SLC4A5" ],
        "name" : "GO:0003073~REGULATION OF SYSTEMIC ARTERIAL BLOOD PRESSURE",
        "EnrichmentMap_david_category" : "GOTERM_BP_DIRECT"
      },
      "position" : {
        "x" : -133.70188569544604,
        "y" : -225.1445395457036
      },
      "selected" : false
    }, {
      "data" : {
        "id" : "1070",
        "EnrichmentMap_Formatted_name" : "\nGO:0097225~SPERM \nMIDPIECE ",
        "EnrichmentMap_GS_DESCR" : "GO:0097225~sperm midpiece",
        "EnrichmentMap_Colouring_AFvsLJF_UP_" : 0.9772814039265265,
        "EnrichmentMap_GS_Type" : "ENR",
        "shared_name" : "GO:0097225~SPERM MIDPIECE",
        "EnrichmentMap_pvalue_AFvsLJF_UP_" : 0.022718596073473502,
        "SUID" : 1070,
        "__mclCluster" : 5,
        "selected" : false,
        "EnrichmentMap_Name" : "GO:0097225~SPERM MIDPIECE",
        "EnrichmentMap_fdr_qvalue_AFvsLJF_UP_" : 0.4618721706014851,
        "Matching_Attribute" : [ "GO:0097225~SPERM MIDPIECE" ],
        "EnrichmentMap_NES_AFvsLJF_UP_" : 1.0,
        "EnrichmentMap_gs_size" : 4,
        "EnrichmentMap_Genes" : [ "SPEF2", "ROPN1", "SLC9A3R1", "IFT27" ],
        "name" : "GO:0097225~SPERM MIDPIECE",
        "EnrichmentMap_david_category" : "GOTERM_CC_DIRECT"
      },
      "position" : {
        "x" : 113.80044472666708,
        "y" : -801.1440388512957
      },
      "selected" : false
    }, {
      "data" : {
        "id" : "1069",
        "EnrichmentMap_Formatted_name" : "\nGO:0035556~INTRACELLULAR \nSIGNAL \nTRANSDUCTION ",
        "EnrichmentMap_GS_DESCR" : "GO:0035556~intracellular signal transduction",
        "EnrichmentMap_Colouring_AFvsLJF_UP_" : 0.9995150628626406,
        "EnrichmentMap_GS_Type" : "ENR",
        "shared_name" : "GO:0035556~INTRACELLULAR SIGNAL TRANSDUCTION",
        "EnrichmentMap_pvalue_AFvsLJF_UP_" : 4.849371373594637E-4,
        "SUID" : 1069,
        "__mclCluster" : 1,
        "selected" : false,
        "EnrichmentMap_Name" : "GO:0035556~INTRACELLULAR SIGNAL TRANSDUCTION",
        "EnrichmentMap_fdr_qvalue_AFvsLJF_UP_" : 0.12068873006033654,
        "Matching_Attribute" : [ "GO:0035556~INTRACELLULAR SIGNAL TRANSDUCTION" ],
        "EnrichmentMap_NES_AFvsLJF_UP_" : 1.0,
        "EnrichmentMap_gs_size" : 32,
        "EnrichmentMap_Genes" : [ "GSG2", "ZAP70", "SGK1", "PRKAA1", "GUCY2D", "PRKCG", "PRKCD", "STK17A", "CAMK4", "TSSK6", "AKAP6", "PRKCQ", "SOCS2", "TSSK3", "PLCZ1", "TSSK4", "SH3BP5", "NFAM1", "PLCL2", "STAC3", "DGKH", "NEURL2", "ASB9", "ARHGEF4", "ASB5", "PLCB1", "PLCD4", "STK39", "NUAK2", "TSSK2", "SRPK2", "SRPK1" ],
        "name" : "GO:0035556~INTRACELLULAR SIGNAL TRANSDUCTION",
        "EnrichmentMap_david_category" : "GOTERM_BP_DIRECT"
      },
      "position" : {
        "x" : -323.96826792412764,
        "y" : -1269.08544986334
      },
      "selected" : false
    }, {
      "data" : {
        "id" : "1068",
        "EnrichmentMap_Formatted_name" : "FCA01200:CARBON \nMETABOLISM ",
        "EnrichmentMap_GS_DESCR" : "fca01200:Carbon metabolism",
        "EnrichmentMap_pvalue_AFvsLJF_DOWN_" : 0.030797578125408637,
        "EnrichmentMap_GS_Type" : "ENR",
        "shared_name" : "FCA01200:CARBON METABOLISM",
        "SUID" : 1068,
        "__mclCluster" : 24,
        "selected" : false,
        "EnrichmentMap_NES_AFvsLJF_DOWN_" : 1.0,
        "EnrichmentMap_Name" : "FCA01200:CARBON METABOLISM",
        "EnrichmentMap_fdr_qvalue_AFvsLJF_DOWN_" : 0.574888125007628,
        "Matching_Attribute" : [ "FCA01200:CARBON METABOLISM" ],
        "EnrichmentMap_Colouring_AFvsLJF_DOWN_" : 0.9692024218745914,
        "EnrichmentMap_gs_size" : 8,
        "EnrichmentMap_Genes" : [ "RGN", "IDH2", "G6PD", "SDS", "GPT2", "PGK1", "ENO1", "GAPDH" ],
        "name" : "FCA01200:CARBON METABOLISM",
        "EnrichmentMap_david_category" : "KEGG_PATHWAY"
      },
      "position" : {
        "x" : 1334.521331897177,
        "y" : 51.518051136536755
      },
      "selected" : false
    }, {
      "data" : {
        "id" : "1067",
        "EnrichmentMap_Formatted_name" : "\nGO:0007420~BRAIN \nDEVELOPMENT ",
        "EnrichmentMap_GS_DESCR" : "GO:0007420~brain development",
        "EnrichmentMap_pvalue_AFvsLJF_DOWN_" : 0.004172945518998741,
        "EnrichmentMap_GS_Type" : "ENR",
        "shared_name" : "GO:0007420~BRAIN DEVELOPMENT",
        "SUID" : 1067,
        "selected" : false,
        "EnrichmentMap_NES_AFvsLJF_DOWN_" : 1.0,
        "EnrichmentMap_Name" : "GO:0007420~BRAIN DEVELOPMENT",
        "EnrichmentMap_fdr_qvalue_AFvsLJF_DOWN_" : 0.8985704742978041,
        "Matching_Attribute" : [ "GO:0007420~BRAIN DEVELOPMENT" ],
        "EnrichmentMap_Colouring_AFvsLJF_DOWN_" : 0.9958270544810013,
        "EnrichmentMap_gs_size" : 8,
        "EnrichmentMap_Genes" : [ "ROBO2", "NDRG4", "CITED1", "SMARCA1", "DPYSL2", "PTCH1", "COL4A1", "FAS" ],
        "name" : "GO:0007420~BRAIN DEVELOPMENT",
        "EnrichmentMap_david_category" : "GOTERM_BP_DIRECT"
      },
      "position" : {
        "x" : 1576.6004883619994,
        "y" : 45.04292624670976
      },
      "selected" : false
    }, {
      "data" : {
        "id" : "1066",
        "EnrichmentMap_Formatted_name" : "\nGO:0021591~VENTRICULAR \nSYSTEM \nDEVELOPMENT ",
        "EnrichmentMap_GS_DESCR" : "GO:0021591~ventricular system development",
        "EnrichmentMap_Colouring_AFvsLJF_UP_" : 0.9925208034325895,
        "EnrichmentMap_GS_Type" : "ENR",
        "EnrichmentMap_NES_LvsEJF_UP_" : 1.0,
        "shared_name" : "GO:0021591~VENTRICULAR SYSTEM DEVELOPMENT",
        "EnrichmentMap_pvalue_LvsEJF_UP_" : 0.00186590349783605,
        "EnrichmentMap_pvalue_AFvsLJF_UP_" : 0.007479196567410447,
        "SUID" : 1066,
        "selected" : false,
        "EnrichmentMap_fdr_qvalue_LvsEJF_UP_" : 0.14038179845484164,
        "EnrichmentMap_Name" : "GO:0021591~VENTRICULAR SYSTEM DEVELOPMENT",
        "EnrichmentMap_fdr_qvalue_AFvsLJF_UP_" : 1.0,
        "Matching_Attribute" : [ "GO:0021591~VENTRICULAR SYSTEM DEVELOPMENT" ],
        "EnrichmentMap_NES_AFvsLJF_UP_" : 1.0,
        "EnrichmentMap_gs_size" : 5,
        "EnrichmentMap_Colouring_LvsEJF_UP_" : 0.998134096502164,
        "EnrichmentMap_Genes" : [ "ARMC4", "HYDIN", "NME5", "AK8", "KIF27" ],
        "name" : "GO:0021591~VENTRICULAR SYSTEM DEVELOPMENT",
        "EnrichmentMap_david_category" : "GOTERM_BP_DIRECT"
      },
      "position" : {
        "x" : 1216.3356775221364,
        "y" : -1225.2774169540553
      },
      "selected" : false
    }, {
      "data" : {
        "id" : "1065",
        "EnrichmentMap_Formatted_name" : "GO:0005930~AXON\nEME\n",
        "EnrichmentMap_GS_DESCR" : "GO:0005930~axoneme",
        "EnrichmentMap_Colouring_AFvsLJF_UP_" : 0.9999998223588173,
        "EnrichmentMap_GS_Type" : "ENR",
        "EnrichmentMap_NES_LvsEJF_UP_" : 1.0,
        "shared_name" : "GO:0005930~AXONEME",
        "EnrichmentMap_pvalue_LvsEJF_UP_" : 1.8459890995399492E-8,
        "EnrichmentMap_pvalue_AFvsLJF_UP_" : 1.7764118269066317E-7,
        "SUID" : 1065,
        "__mclCluster" : 3,
        "selected" : false,
        "EnrichmentMap_fdr_qvalue_LvsEJF_UP_" : 2.8889729407800207E-6,
        "EnrichmentMap_Name" : "GO:0005930~AXONEME",
        "EnrichmentMap_fdr_qvalue_AFvsLJF_UP_" : 6.839185533590532E-5,
        "Matching_Attribute" : [ "GO:0005930~AXONEME" ],
        "EnrichmentMap_NES_AFvsLJF_UP_" : 1.0,
        "EnrichmentMap_gs_size" : 15,
        "EnrichmentMap_Colouring_LvsEJF_UP_" : 0.999999981540109,
        "EnrichmentMap_Genes" : [ "DYNC2H1", "DNAJB13", "KIF17", "AK8", "SPATA7", "MAK", "MNS1", "BBS7", "CCDC40", "DNAAF1", "CCDC114", "ARMC4", "CCDC63", "CCDC183", "CCDC39", "TULP3", "CCSAP", "INPP5E", "MAPT", "KIFAP3" ],
        "name" : "GO:0005930~AXONEME",
        "EnrichmentMap_david_category" : "GOTERM_CC_DIRECT"
      },
      "position" : {
        "x" : 591.1984958802481,
        "y" : -947.4281172057119
      },
      "selected" : false
    }, {
      "data" : {
        "id" : "1064",
        "EnrichmentMap_Formatted_name" : "\nGO:0005605~BASAL \nLAMINA ",
        "EnrichmentMap_GS_DESCR" : "GO:0005605~basal lamina",
        "EnrichmentMap_pvalue_AFvsLJF_DOWN_" : 0.003452158976387136,
        "EnrichmentMap_GS_Type" : "ENR",
        "shared_name" : "GO:0005605~BASAL LAMINA",
        "SUID" : 1064,
        "__mclCluster" : 7,
        "selected" : false,
        "EnrichmentMap_NES_AFvsLJF_DOWN_" : 1.0,
        "EnrichmentMap_Name" : "GO:0005605~BASAL LAMINA",
        "EnrichmentMap_fdr_qvalue_AFvsLJF_DOWN_" : 0.16846535804769222,
        "Matching_Attribute" : [ "GO:0005605~BASAL LAMINA" ],
        "EnrichmentMap_Colouring_AFvsLJF_DOWN_" : 0.9965478410236128,
        "EnrichmentMap_gs_size" : 4,
        "EnrichmentMap_Genes" : [ "ACHE", "FN1", "COL4A4", "COL4A5" ],
        "name" : "GO:0005605~BASAL LAMINA",
        "EnrichmentMap_david_category" : "GOTERM_CC_DIRECT"
      },
      "position" : {
        "x" : -212.45576842311726,
        "y" : 339.0765735262652
      },
      "selected" : false
    }, {
      "data" : {
        "id" : "1063",
        "EnrichmentMap_Formatted_name" : "\nFCA00480:GLUTATHIONE \nMETABOLISM ",
        "EnrichmentMap_GS_DESCR" : "fca00480:Glutathione metabolism",
        "EnrichmentMap_pvalue_AFvsLJF_DOWN_" : 0.038477768572724905,
        "EnrichmentMap_GS_Type" : "ENR",
        "shared_name" : "FCA00480:GLUTATHIONE METABOLISM",
        "SUID" : 1063,
        "selected" : false,
        "EnrichmentMap_NES_AFvsLJF_DOWN_" : 1.0,
        "EnrichmentMap_Name" : "FCA00480:GLUTATHIONE METABOLISM",
        "EnrichmentMap_fdr_qvalue_AFvsLJF_DOWN_" : 0.6156442971635985,
        "Matching_Attribute" : [ "FCA00480:GLUTATHIONE METABOLISM" ],
        "EnrichmentMap_Colouring_AFvsLJF_DOWN_" : 0.9615222314272751,
        "EnrichmentMap_gs_size" : 5,
        "EnrichmentMap_Genes" : [ "IDH2", "GSTA4", "GSTP1", "G6PD", "GPX1" ],
        "name" : "FCA00480:GLUTATHIONE METABOLISM",
        "EnrichmentMap_david_category" : "KEGG_PATHWAY"
      },
      "position" : {
        "x" : 1470.0013069590066,
        "y" : -44.00303374339878
      },
      "selected" : false
    }, {
      "data" : {
        "id" : "1062",
        "EnrichmentMap_Formatted_name" : "\nFCA00561:GLYCEROLIPID \nMETABOLISM ",
        "EnrichmentMap_GS_DESCR" : "fca00561:Glycerolipid metabolism",
        "EnrichmentMap_Colouring_AFvsLJF_UP_" : 0.9536944268263361,
        "EnrichmentMap_GS_Type" : "ENR",
        "EnrichmentMap_NES_LvsEJF_UP_" : 1.0,
        "shared_name" : "FCA00561:GLYCEROLIPID METABOLISM",
        "EnrichmentMap_pvalue_LvsEJF_UP_" : 0.0015790923880401762,
        "EnrichmentMap_pvalue_AFvsLJF_UP_" : 0.04630557317366392,
        "SUID" : 1062,
        "__mclCluster" : 22,
        "selected" : false,
        "EnrichmentMap_fdr_qvalue_LvsEJF_UP_" : 0.1740755362187236,
        "EnrichmentMap_Name" : "FCA00561:GLYCEROLIPID METABOLISM",
        "EnrichmentMap_fdr_qvalue_AFvsLJF_UP_" : 0.9980489950915938,
        "Matching_Attribute" : [ "FCA00561:GLYCEROLIPID METABOLISM" ],
        "EnrichmentMap_NES_AFvsLJF_UP_" : 1.0,
        "EnrichmentMap_gs_size" : 8,
        "EnrichmentMap_Colouring_LvsEJF_UP_" : 0.9984209076119598,
        "EnrichmentMap_Genes" : [ "PNLIPRP3", "DGKA", "DGKH", "AGPAT3", "LIPG", "GK2", "DGAT2", "LPIN1", "GPAT4", "AGPAT2" ],
        "name" : "FCA00561:GLYCEROLIPID METABOLISM",
        "EnrichmentMap_david_category" : "KEGG_PATHWAY"
      },
      "position" : {
        "x" : 423.4069619030698,
        "y" : -1444.9041242586886
      },
      "selected" : false
    }, {
      "data" : {
        "id" : "1061",
        "EnrichmentMap_Formatted_name" : "\nGO:0043410~POSITIVE \nREGULATION OF \nMAPK CASCADE ",
        "EnrichmentMap_GS_DESCR" : "GO:0043410~positive regulation of MAPK cascade",
        "EnrichmentMap_pvalue_AFvsLJF_DOWN_" : 0.013528218428129485,
        "EnrichmentMap_GS_Type" : "ENR",
        "shared_name" : "GO:0043410~POSITIVE REGULATION OF MAPK CASCADE",
        "SUID" : 1061,
        "__mclCluster" : 11,
        "selected" : false,
        "EnrichmentMap_NES_AFvsLJF_DOWN_" : 1.0,
        "EnrichmentMap_Name" : "GO:0043410~POSITIVE REGULATION OF MAPK CASCADE",
        "EnrichmentMap_fdr_qvalue_AFvsLJF_DOWN_" : 1.0,
        "Matching_Attribute" : [ "GO:0043410~POSITIVE REGULATION OF MAPK CASCADE" ],
        "EnrichmentMap_Colouring_AFvsLJF_DOWN_" : 0.9864717815718705,
        "EnrichmentMap_gs_size" : 6,
        "EnrichmentMap_Genes" : [ "AR", "EPHA8", "GPR37", "LIF", "TNFRSF11A", "FAS" ],
        "name" : "GO:0043410~POSITIVE REGULATION OF MAPK CASCADE",
        "EnrichmentMap_david_category" : "GOTERM_BP_DIRECT"
      },
      "position" : {
        "x" : -196.91978117243553,
        "y" : -306.42484772795603
      },
      "selected" : false
    }, {
      "data" : {
        "id" : "1060",
        "EnrichmentMap_Formatted_name" : "\nGO:0030308~NEGATIVE \nREGULATION OF \nCELL GROWTH ",
        "EnrichmentMap_GS_DESCR" : "GO:0030308~negative regulation of cell growth",
        "EnrichmentMap_pvalue_AFvsLJF_DOWN_" : 0.01607999682156898,
        "EnrichmentMap_GS_Type" : "ENR",
        "shared_name" : "GO:0030308~NEGATIVE REGULATION OF CELL GROWTH",
        "SUID" : 1060,
        "selected" : false,
        "EnrichmentMap_NES_AFvsLJF_DOWN_" : 1.0,
        "EnrichmentMap_Name" : "GO:0030308~NEGATIVE REGULATION OF CELL GROWTH",
        "EnrichmentMap_fdr_qvalue_AFvsLJF_DOWN_" : 1.0,
        "Matching_Attribute" : [ "GO:0030308~NEGATIVE REGULATION OF CELL GROWTH" ],
        "EnrichmentMap_Colouring_AFvsLJF_DOWN_" : 0.983920003178431,
        "EnrichmentMap_gs_size" : 7,
        "EnrichmentMap_Genes" : [ "CDKN1B", "CAPRIN2", "INHBA", "CDKN1A", "ENPP1", "PTPRJ", "ENO1" ],
        "name" : "GO:0030308~NEGATIVE REGULATION OF CELL GROWTH",
        "EnrichmentMap_david_category" : "GOTERM_BP_DIRECT"
      },
      "position" : {
        "x" : 1573.1164006047854,
        "y" : -40.88794009762008
      },
      "selected" : false
    }, {
      "data" : {
        "id" : "1059",
        "EnrichmentMap_Formatted_name" : "\nGO:0032391~PHOTORECEPTOR \nCONNECTING \nCILIUM ",
        "EnrichmentMap_GS_DESCR" : "GO:0032391~photoreceptor connecting cilium",
        "EnrichmentMap_Colouring_AFvsLJF_UP_" : 0.9687217359427024,
        "EnrichmentMap_GS_Type" : "ENR",
        "shared_name" : "GO:0032391~PHOTORECEPTOR CONNECTING CILIUM",
        "EnrichmentMap_pvalue_AFvsLJF_UP_" : 0.03127826405729757,
        "SUID" : 1059,
        "__mclCluster" : 1,
        "selected" : false,
        "EnrichmentMap_Name" : "GO:0032391~PHOTORECEPTOR CONNECTING CILIUM",
        "EnrichmentMap_fdr_qvalue_AFvsLJF_UP_" : 0.5473696210027075,
        "Matching_Attribute" : [ "GO:0032391~PHOTORECEPTOR CONNECTING CILIUM" ],
        "EnrichmentMap_NES_AFvsLJF_UP_" : 1.0,
        "EnrichmentMap_gs_size" : 6,
        "EnrichmentMap_Genes" : [ "KIF3A", "KIFAP3", "KIF17", "SPATA7", "MAK", "FAM161A" ],
        "name" : "GO:0032391~PHOTORECEPTOR CONNECTING CILIUM",
        "EnrichmentMap_david_category" : "GOTERM_CC_DIRECT"
      },
      "position" : {
        "x" : 138.3689104800773,
        "y" : -1109.933644850716
      },
      "selected" : false
    }, {
      "data" : {
        "id" : "1058",
        "EnrichmentMap_Formatted_name" : "\nGO:0007156~HOMOPHILIC \nCELL ADHESION VIA \nPLASMA MEMBRANE \nADHESION \nMOLECULES ",
        "EnrichmentMap_GS_DESCR" : "GO:0007156~homophilic cell adhesion via plasma membrane adhesion molecules",
        "EnrichmentMap_pvalue_AFvsLJF_DOWN_" : 0.007876172970872189,
        "EnrichmentMap_GS_Type" : "ENR",
        "shared_name" : "GO:0007156~HOMOPHILIC CELL ADHESION VIA PLASMA MEMBRANE ADHESION MOLECULES",
        "SUID" : 1058,
        "__mclCluster" : 10,
        "selected" : false,
        "EnrichmentMap_NES_AFvsLJF_DOWN_" : 1.0,
        "EnrichmentMap_Name" : "GO:0007156~HOMOPHILIC CELL ADHESION VIA PLASMA MEMBRANE ADHESION MOLECULES",
        "EnrichmentMap_fdr_qvalue_AFvsLJF_DOWN_" : 1.0,
        "Matching_Attribute" : [ "GO:0007156~HOMOPHILIC CELL ADHESION VIA PLASMA MEMBRANE ADHESION MOLECULES" ],
        "EnrichmentMap_Colouring_AFvsLJF_DOWN_" : 0.9921238270291278,
        "EnrichmentMap_gs_size" : 8,
        "EnrichmentMap_Genes" : [ "DSG2", "ROBO2", "DSC1", "DSC2", "CD200", "CDH3", "PCDH11X", "PCDH20" ],
        "name" : "GO:0007156~HOMOPHILIC CELL ADHESION VIA PLASMA MEMBRANE ADHESION MOLECULES",
        "EnrichmentMap_david_category" : "GOTERM_BP_DIRECT"
      },
      "position" : {
        "x" : -373.81881194625436,
        "y" : -30.759536414825696
      },
      "selected" : false
    }, {
      "data" : {
        "id" : "1057",
        "EnrichmentMap_Formatted_name" : "GO:0009986~CELL \nSURFACE ",
        "EnrichmentMap_GS_DESCR" : "GO:0009986~cell surface",
        "EnrichmentMap_pvalue_AFvsLJF_DOWN_" : 9.678148798852005E-6,
        "EnrichmentMap_GS_Type" : "ENR",
        "shared_name" : "GO:0009986~CELL SURFACE",
        "SUID" : 1057,
        "__mclCluster" : 10,
        "selected" : false,
        "EnrichmentMap_NES_AFvsLJF_DOWN_" : 1.0,
        "EnrichmentMap_Name" : "GO:0009986~CELL SURFACE",
        "EnrichmentMap_fdr_qvalue_AFvsLJF_DOWN_" : 0.0011807341534599445,
        "Matching_Attribute" : [ "GO:0009986~CELL SURFACE" ],
        "EnrichmentMap_Colouring_AFvsLJF_DOWN_" : 0.9999903218512012,
        "EnrichmentMap_gs_size" : 24,
        "EnrichmentMap_Genes" : [ "NOTCH2", "ACHE", "ROBO2", "SPARC", "KCNE2", "TNFRSF12A", "KCNA1", "SDC3", "SLC1A2", "NT5E", "DEFB123", "LRFN3", "BCAM", "GPRC5B", "FSHR", "ENPP1", "IL6R", "PTPRJ", "MPZL1", "HBEGF", "DSG2", "CLU", "ITGB8", "NLGN3" ],
        "name" : "GO:0009986~CELL SURFACE",
        "EnrichmentMap_david_category" : "GOTERM_CC_DIRECT"
      },
      "position" : {
        "x" : -455.89107836265117,
        "y" : -99.79343239983461
      },
      "selected" : false
    }, {
      "data" : {
        "id" : "1056",
        "EnrichmentMap_Formatted_name" : "\nGO:0016042~LIPID \nCATABOLIC \nPROCESS ",
        "EnrichmentMap_GS_DESCR" : "GO:0016042~lipid catabolic process",
        "EnrichmentMap_Colouring_AFvsLJF_UP_" : 0.971360131251898,
        "EnrichmentMap_GS_Type" : "ENR",
        "shared_name" : "GO:0016042~LIPID CATABOLIC PROCESS",
        "EnrichmentMap_pvalue_AFvsLJF_UP_" : 0.028639868748101937,
        "SUID" : 1056,
        "__mclCluster" : 1,
        "selected" : false,
        "EnrichmentMap_Name" : "GO:0016042~LIPID CATABOLIC PROCESS",
        "EnrichmentMap_fdr_qvalue_AFvsLJF_UP_" : 1.0,
        "Matching_Attribute" : [ "GO:0016042~LIPID CATABOLIC PROCESS" ],
        "EnrichmentMap_NES_AFvsLJF_UP_" : 1.0,
        "EnrichmentMap_gs_size" : 7,
        "EnrichmentMap_Genes" : [ "PLCZ1", "PLCL2", "LIPH", "PLCB1", "PLCD4", "PLIN1", "PAFAH1B1" ],
        "name" : "GO:0016042~LIPID CATABOLIC PROCESS",
        "EnrichmentMap_david_category" : "GOTERM_BP_DIRECT"
      },
      "position" : {
        "x" : -389.79707854774693,
        "y" : -1319.2745718639567
      },
      "selected" : false
    }, {
      "data" : {
        "id" : "1055",
        "EnrichmentMap_Formatted_name" : "GO:0045202~SYNA\nPSE\n",
        "EnrichmentMap_GS_DESCR" : "GO:0045202~synapse",
        "EnrichmentMap_pvalue_AFvsLJF_DOWN_" : 0.022076376487749256,
        "EnrichmentMap_GS_Type" : "ENR",
        "shared_name" : "GO:0045202~SYNAPSE",
        "SUID" : 1055,
        "selected" : false,
        "EnrichmentMap_NES_AFvsLJF_DOWN_" : 1.0,
        "EnrichmentMap_Name" : "GO:0045202~SYNAPSE",
        "EnrichmentMap_fdr_qvalue_AFvsLJF_DOWN_" : 0.5071324650545277,
        "Matching_Attribute" : [ "GO:0045202~SYNAPSE" ],
        "EnrichmentMap_Colouring_AFvsLJF_DOWN_" : 0.9779236235122507,
        "EnrichmentMap_gs_size" : 7,
        "EnrichmentMap_Genes" : [ "PACSIN1", "KCNA1", "GABRB2", "SH3GL2", "GABRQ", "SNTB1", "NLGN3" ],
        "name" : "GO:0045202~SYNAPSE",
        "EnrichmentMap_david_category" : "GOTERM_CC_DIRECT"
      },
      "position" : {
        "x" : 1582.9121737239968,
        "y" : 140.4599596573134
      },
      "selected" : false
    }, {
      "data" : {
        "id" : "1054",
        "EnrichmentMap_Formatted_name" : "\nGO:0030990~INTRACILIARY \nTRANSPORT \nPARTICLE ",
        "EnrichmentMap_GS_DESCR" : "GO:0030990~intraciliary transport particle",
        "EnrichmentMap_Colouring_AFvsLJF_UP_" : 0.9772063084638228,
        "EnrichmentMap_GS_Type" : "ENR",
        "shared_name" : "GO:0030990~INTRACILIARY TRANSPORT PARTICLE",
        "EnrichmentMap_pvalue_AFvsLJF_UP_" : 0.022793691536177187,
        "SUID" : 1054,
        "__mclCluster" : 1,
        "selected" : false,
        "EnrichmentMap_Name" : "GO:0030990~INTRACILIARY TRANSPORT PARTICLE",
        "EnrichmentMap_fdr_qvalue_AFvsLJF_UP_" : 0.4618721706014851,
        "Matching_Attribute" : [ "GO:0030990~INTRACILIARY TRANSPORT PARTICLE" ],
        "EnrichmentMap_NES_AFvsLJF_UP_" : 1.0,
        "EnrichmentMap_gs_size" : 3,
        "EnrichmentMap_Genes" : [ "KIF3B", "KIF3A", "KIFAP3" ],
        "name" : "GO:0030990~INTRACILIARY TRANSPORT PARTICLE",
        "EnrichmentMap_david_category" : "GOTERM_CC_DIRECT"
      },
      "position" : {
        "x" : 83.759185608613,
        "y" : -1111.456450129346
      },
      "selected" : false
    }, {
      "data" : {
        "id" : "1053",
        "EnrichmentMap_Formatted_name" : "\nGO:0009267~CELLULAR \nRESPONSE TO \nSTARVATION ",
        "EnrichmentMap_GS_DESCR" : "GO:0009267~cellular response to starvation",
        "EnrichmentMap_pvalue_AFvsLJF_DOWN_" : 0.01908674130314757,
        "EnrichmentMap_GS_Type" : "ENR",
        "shared_name" : "GO:0009267~CELLULAR RESPONSE TO STARVATION",
        "SUID" : 1053,
        "__mclCluster" : 4,
        "selected" : false,
        "EnrichmentMap_NES_AFvsLJF_DOWN_" : 1.0,
        "EnrichmentMap_Name" : "GO:0009267~CELLULAR RESPONSE TO STARVATION",
        "EnrichmentMap_fdr_qvalue_AFvsLJF_DOWN_" : 1.0,
        "Matching_Attribute" : [ "GO:0009267~CELLULAR RESPONSE TO STARVATION" ],
        "EnrichmentMap_Colouring_AFvsLJF_DOWN_" : 0.9809132586968524,
        "EnrichmentMap_gs_size" : 5,
        "EnrichmentMap_Genes" : [ "DSC2", "RRAGD", "PDK4", "LRRK2", "GBA" ],
        "name" : "GO:0009267~CELLULAR RESPONSE TO STARVATION",
        "EnrichmentMap_david_category" : "GOTERM_BP_DIRECT"
      },
      "position" : {
        "x" : -298.5985771537117,
        "y" : 50.36933831517704
      },
      "selected" : false
    }, {
      "data" : {
        "id" : "1052",
        "EnrichmentMap_Formatted_name" : "\nGO:0043536~POSITIVE \nREGULATION OF \nBLOOD VESSEL \nENDOTHELIAL CELL \nMIGRATION ",
        "EnrichmentMap_GS_DESCR" : "GO:0043536~positive regulation of blood vessel endothelial cell migration",
        "EnrichmentMap_pvalue_AFvsLJF_DOWN_" : 0.042643901171377126,
        "EnrichmentMap_GS_Type" : "ENR",
        "shared_name" : "GO:0043536~POSITIVE REGULATION OF BLOOD VESSEL ENDOTHELIAL CELL MIGRATION",
        "SUID" : 1052,
        "__mclCluster" : 4,
        "selected" : false,
        "EnrichmentMap_NES_AFvsLJF_DOWN_" : 1.0,
        "EnrichmentMap_Name" : "GO:0043536~POSITIVE REGULATION OF BLOOD VESSEL ENDOTHELIAL CELL MIGRATION",
        "EnrichmentMap_fdr_qvalue_AFvsLJF_DOWN_" : 1.0,
        "Matching_Attribute" : [ "GO:0043536~POSITIVE REGULATION OF BLOOD VESSEL ENDOTHELIAL CELL MIGRATION" ],
        "EnrichmentMap_Colouring_AFvsLJF_DOWN_" : 0.9573560988286228,
        "EnrichmentMap_gs_size" : 3,
        "EnrichmentMap_Genes" : [ "THBS1", "PRKD1", "HSPB1" ],
        "name" : "GO:0043536~POSITIVE REGULATION OF BLOOD VESSEL ENDOTHELIAL CELL MIGRATION",
        "EnrichmentMap_david_category" : "GOTERM_BP_DIRECT"
      },
      "position" : {
        "x" : -248.6581593640997,
        "y" : -93.76798115958434
      },
      "selected" : false
    }, {
      "data" : {
        "id" : "1051",
        "EnrichmentMap_Formatted_name" : "\nGO:0006468~PROTEIN \nPHOSPHORYLATION ",
        "EnrichmentMap_GS_DESCR" : "GO:0006468~protein phosphorylation",
        "EnrichmentMap_Colouring_AFvsLJF_UP_" : 0.9506693513402261,
        "EnrichmentMap_GS_Type" : "ENR",
        "shared_name" : "GO:0006468~PROTEIN PHOSPHORYLATION",
        "EnrichmentMap_pvalue_AFvsLJF_UP_" : 0.04933064865977392,
        "SUID" : 1051,
        "__mclCluster" : 1,
        "selected" : false,
        "EnrichmentMap_Name" : "GO:0006468~PROTEIN PHOSPHORYLATION",
        "EnrichmentMap_fdr_qvalue_AFvsLJF_UP_" : 1.0,
        "Matching_Attribute" : [ "GO:0006468~PROTEIN PHOSPHORYLATION" ],
        "EnrichmentMap_NES_AFvsLJF_UP_" : 1.0,
        "EnrichmentMap_gs_size" : 10,
        "EnrichmentMap_Genes" : [ "TSSK6", "NEK10", "TSSK3", "NEK2", "TSSK4", "NUAK2", "TSSK2", "P2RX7", "PRKAA1", "BIRC5" ],
        "name" : "GO:0006468~PROTEIN PHOSPHORYLATION",
        "EnrichmentMap_david_category" : "GOTERM_BP_DIRECT"
      },
      "position" : {
        "x" : -284.74326891605074,
        "y" : -1221.3608313183097
      },
      "selected" : false
    }, {
      "data" : {
        "id" : "1050",
        "EnrichmentMap_Formatted_name" : "\nGO:0042759~LONG-CHAIN \nFATTY ACID \nBIOSYNTHETIC \nPROCESS ",
        "EnrichmentMap_GS_DESCR" : "GO:0042759~long-chain fatty acid biosynthetic process",
        "EnrichmentMap_pvalue_AFvsLJF_DOWN_" : 0.010822635615951051,
        "EnrichmentMap_GS_Type" : "ENR",
        "shared_name" : "GO:0042759~LONG-CHAIN FATTY ACID BIOSYNTHETIC PROCESS",
        "SUID" : 1050,
        "selected" : false,
        "EnrichmentMap_NES_AFvsLJF_DOWN_" : 1.0,
        "EnrichmentMap_Name" : "GO:0042759~LONG-CHAIN FATTY ACID BIOSYNTHETIC PROCESS",
        "EnrichmentMap_fdr_qvalue_AFvsLJF_DOWN_" : 1.0,
        "Matching_Attribute" : [ "GO:0042759~LONG-CHAIN FATTY ACID BIOSYNTHETIC PROCESS" ],
        "EnrichmentMap_Colouring_AFvsLJF_DOWN_" : 0.9891773643840489,
        "EnrichmentMap_gs_size" : 3,
        "EnrichmentMap_Genes" : [ "PLP1", "SCD5", "ELOVL6" ],
        "name" : "GO:0042759~LONG-CHAIN FATTY ACID BIOSYNTHETIC PROCESS",
        "EnrichmentMap_david_category" : "GOTERM_BP_DIRECT"
      },
      "position" : {
        "x" : 1674.6203035482213,
        "y" : 140.4599596573134
      },
      "selected" : false
    }, {
      "data" : {
        "id" : "1049",
        "EnrichmentMap_Formatted_name" : "\nGO:2001241~POSITIVE \nREGULATION OF \nEXTRINSIC \nAPOPTOTIC \nSIGNALING \nPATHWAY IN \nABSENCE OF LIGAND ",
        "EnrichmentMap_GS_DESCR" : "GO:2001241~positive regulation of extrinsic apoptotic signaling pathway in absence of ligand",
        "EnrichmentMap_pvalue_AFvsLJF_DOWN_" : 0.03015954255123976,
        "EnrichmentMap_GS_Type" : "ENR",
        "shared_name" : "GO:2001241~POSITIVE REGULATION OF EXTRINSIC APOPTOTIC SIGNALING PATHWAY IN ABSENCE OF LIGAND",
        "SUID" : 1049,
        "selected" : false,
        "EnrichmentMap_NES_AFvsLJF_DOWN_" : 1.0,
        "EnrichmentMap_Name" : "GO:2001241~POSITIVE REGULATION OF EXTRINSIC APOPTOTIC SIGNALING PATHWAY IN ABSENCE OF LIGAND",
        "EnrichmentMap_fdr_qvalue_AFvsLJF_DOWN_" : 1.0,
        "Matching_Attribute" : [ "GO:2001241~POSITIVE REGULATION OF EXTRINSIC APOPTOTIC SIGNALING PATHWAY IN ABSENCE OF LIGAND" ],
        "EnrichmentMap_Colouring_AFvsLJF_DOWN_" : 0.9698404574487602,
        "EnrichmentMap_gs_size" : 3,
        "EnrichmentMap_Genes" : [ "INHBA", "SRPX", "FAS" ],
        "name" : "GO:2001241~POSITIVE REGULATION OF EXTRINSIC APOPTOTIC SIGNALING PATHWAY IN ABSENCE OF LIGAND",
        "EnrichmentMap_david_category" : "GOTERM_BP_DIRECT"
      },
      "position" : {
        "x" : 1784.9738566082174,
        "y" : 134.58090928627564
      },
      "selected" : false
    }, {
      "data" : {
        "id" : "1048",
        "EnrichmentMap_Formatted_name" : "GO:0000086~G2/M \nTRANSITION OF \nMITOTIC CELL \nCYCLE ",
        "EnrichmentMap_GS_DESCR" : "GO:0000086~G2/M transition of mitotic cell cycle",
        "EnrichmentMap_Colouring_AFvsLJF_UP_" : 0.9694639639771528,
        "EnrichmentMap_GS_Type" : "ENR",
        "shared_name" : "GO:0000086~G2/M TRANSITION OF MITOTIC CELL CYCLE",
        "EnrichmentMap_pvalue_AFvsLJF_UP_" : 0.030536036022847168,
        "SUID" : 1048,
        "__mclCluster" : 5,
        "selected" : false,
        "EnrichmentMap_Name" : "GO:0000086~G2/M TRANSITION OF MITOTIC CELL CYCLE",
        "EnrichmentMap_fdr_qvalue_AFvsLJF_UP_" : 1.0,
        "Matching_Attribute" : [ "GO:0000086~G2/M TRANSITION OF MITOTIC CELL CYCLE" ],
        "EnrichmentMap_NES_AFvsLJF_UP_" : 1.0,
        "EnrichmentMap_gs_size" : 6,
        "EnrichmentMap_Genes" : [ "FOXM1", "PLK1", "CCNY", "PLCB1", "CDK14", "BIRC5" ],
        "name" : "GO:0000086~G2/M TRANSITION OF MITOTIC CELL CYCLE",
        "EnrichmentMap_david_category" : "GOTERM_BP_DIRECT"
      },
      "position" : {
        "x" : -210.80944960293488,
        "y" : -800.2120711989324
      },
      "selected" : false
    }, {
      "data" : {
        "id" : "1047",
        "EnrichmentMap_Formatted_name" : "\nGO:0005635~NUCLEAR \nENVELOPE ",
        "EnrichmentMap_GS_DESCR" : "GO:0005635~nuclear envelope",
        "EnrichmentMap_Colouring_AFvsLJF_UP_" : 0.9623410769785025,
        "EnrichmentMap_GS_Type" : "ENR",
        "shared_name" : "GO:0005635~NUCLEAR ENVELOPE",
        "EnrichmentMap_pvalue_AFvsLJF_UP_" : 0.037658923021497495,
        "SUID" : 1047,
        "selected" : false,
        "EnrichmentMap_Name" : "GO:0005635~NUCLEAR ENVELOPE",
        "EnrichmentMap_fdr_qvalue_AFvsLJF_UP_" : 0.5803036114682204,
        "Matching_Attribute" : [ "GO:0005635~NUCLEAR ENVELOPE" ],
        "EnrichmentMap_NES_AFvsLJF_UP_" : 1.0,
        "EnrichmentMap_gs_size" : 9,
        "EnrichmentMap_Genes" : [ "NRM", "MNS1", "CLIP1", "GMCL1", "MAPK3", "LTC4S", "SUN3", "LMNTD1", "SPAG4" ],
        "name" : "GO:0005635~NUCLEAR ENVELOPE",
        "EnrichmentMap_david_category" : "GOTERM_CC_DIRECT"
      },
      "position" : {
        "x" : 1353.1401580123468,
        "y" : -1442.230380833624
      },
      "selected" : false
    }, {
      "data" : {
        "id" : "1046",
        "EnrichmentMap_Formatted_name" : "\nFCA04724:GLUTAMATERGIC \nSYNAPSE ",
        "EnrichmentMap_GS_DESCR" : "fca04724:Glutamatergic synapse",
        "EnrichmentMap_pvalue_AFvsLJF_DOWN_" : 0.030797578125408637,
        "EnrichmentMap_GS_Type" : "ENR",
        "shared_name" : "FCA04724:GLUTAMATERGIC SYNAPSE",
        "SUID" : 1046,
        "selected" : false,
        "EnrichmentMap_NES_AFvsLJF_DOWN_" : 1.0,
        "EnrichmentMap_Name" : "FCA04724:GLUTAMATERGIC SYNAPSE",
        "EnrichmentMap_fdr_qvalue_AFvsLJF_DOWN_" : 0.574888125007628,
        "Matching_Attribute" : [ "FCA04724:GLUTAMATERGIC SYNAPSE" ],
        "EnrichmentMap_Colouring_AFvsLJF_DOWN_" : 0.9692024218745914,
        "EnrichmentMap_gs_size" : 8,
        "EnrichmentMap_Genes" : [ "ADCY1", "PPP3R1", "GRIK3", "SLC1A2", "GNB4", "GNAS", "GRIN3A", "DLGAP1" ],
        "name" : "FCA04724:GLUTAMATERGIC SYNAPSE",
        "EnrichmentMap_david_category" : "KEGG_PATHWAY"
      },
      "position" : {
        "x" : 1474.301953679818,
        "y" : 138.98343062536873
      },
      "selected" : false
    }, {
      "data" : {
        "id" : "1045",
        "EnrichmentMap_Formatted_name" : "\nGO:0016301~KINASE \nACTIVITY ",
        "EnrichmentMap_GS_DESCR" : "GO:0016301~kinase activity",
        "EnrichmentMap_Colouring_AFvsLJF_UP_" : 0.9537902845329741,
        "EnrichmentMap_GS_Type" : "ENR",
        "shared_name" : "GO:0016301~KINASE ACTIVITY",
        "EnrichmentMap_pvalue_AFvsLJF_UP_" : 0.046209715467025854,
        "SUID" : 1045,
        "selected" : false,
        "EnrichmentMap_Name" : "GO:0016301~KINASE ACTIVITY",
        "EnrichmentMap_fdr_qvalue_AFvsLJF_UP_" : 1.0,
        "Matching_Attribute" : [ "GO:0016301~KINASE ACTIVITY" ],
        "EnrichmentMap_NES_AFvsLJF_UP_" : 1.0,
        "EnrichmentMap_gs_size" : 5,
        "EnrichmentMap_Genes" : [ "COL4A3BP", "CDKN2A", "PI4K2B", "CCNB1", "PKLR" ],
        "name" : "GO:0016301~KINASE ACTIVITY",
        "EnrichmentMap_david_category" : "GOTERM_MF_DIRECT"
      },
      "position" : {
        "x" : 146.15143961516026,
        "y" : -1214.6875262071462
      },
      "selected" : false
    }, {
      "data" : {
        "id" : "1044",
        "EnrichmentMap_Formatted_name" : "\nGO:0016887~ATPASE \nACTIVITY ",
        "EnrichmentMap_GS_DESCR" : "GO:0016887~ATPase activity",
        "EnrichmentMap_Colouring_AFvsLJF_UP_" : 0.9994281170703349,
        "EnrichmentMap_GS_Type" : "ENR",
        "EnrichmentMap_NES_LvsEJF_UP_" : 1.0,
        "shared_name" : "GO:0016887~ATPASE ACTIVITY",
        "EnrichmentMap_pvalue_LvsEJF_UP_" : 0.0024236969577526623,
        "EnrichmentMap_pvalue_AFvsLJF_UP_" : 5.71882929665175E-4,
        "SUID" : 1044,
        "__mclCluster" : 1,
        "selected" : false,
        "EnrichmentMap_fdr_qvalue_LvsEJF_UP_" : 0.24358154425414255,
        "EnrichmentMap_Name" : "GO:0016887~ATPASE ACTIVITY",
        "EnrichmentMap_fdr_qvalue_AFvsLJF_UP_" : 0.10179516148040116,
        "Matching_Attribute" : [ "GO:0016887~ATPASE ACTIVITY" ],
        "EnrichmentMap_NES_AFvsLJF_UP_" : 1.0,
        "EnrichmentMap_gs_size" : 15,
        "EnrichmentMap_Colouring_LvsEJF_UP_" : 0.9975763030422473,
        "EnrichmentMap_Genes" : [ "KIF3B", "KIF3A", "KIF2C", "KIF2B", "KIF21B", "DNAH12", "DNAH1", "ABCF2", "DNAH7", "DNAH8", "KIF27", "KIF15", "CENPE", "ACTC1", "KIF9", "DNAH11", "DYNC2H1", "DNAH6" ],
        "name" : "GO:0016887~ATPASE ACTIVITY",
        "EnrichmentMap_david_category" : "GOTERM_MF_DIRECT"
      },
      "position" : {
        "x" : 9.777539545532875,
        "y" : -1103.8256964959178
      },
      "selected" : false
    }, {
      "data" : {
        "id" : "1043",
        "EnrichmentMap_Formatted_name" : "GO:0009566~FERT\nILIZATION\n",
        "EnrichmentMap_GS_DESCR" : "GO:0009566~fertilization",
        "EnrichmentMap_Colouring_AFvsLJF_UP_" : 0.9853844873840027,
        "EnrichmentMap_GS_Type" : "ENR",
        "EnrichmentMap_NES_LvsEJF_UP_" : 1.0,
        "shared_name" : "GO:0009566~FERTILIZATION",
        "EnrichmentMap_pvalue_LvsEJF_UP_" : 0.048953024050550804,
        "EnrichmentMap_pvalue_AFvsLJF_UP_" : 0.01461551261599725,
        "SUID" : 1043,
        "selected" : false,
        "EnrichmentMap_fdr_qvalue_LvsEJF_UP_" : 1.0,
        "EnrichmentMap_Name" : "GO:0009566~FERTILIZATION",
        "EnrichmentMap_fdr_qvalue_AFvsLJF_UP_" : 1.0,
        "Matching_Attribute" : [ "GO:0009566~FERTILIZATION" ],
        "EnrichmentMap_NES_AFvsLJF_UP_" : 1.0,
        "EnrichmentMap_gs_size" : 7,
        "EnrichmentMap_Colouring_LvsEJF_UP_" : 0.9510469759494492,
        "EnrichmentMap_Genes" : [ "SPTBN4", "ATP1A4", "TTLL5", "SPEF2", "YBX3", "REC8", "NECTIN3", "SYCP2" ],
        "name" : "GO:0009566~FERTILIZATION",
        "EnrichmentMap_david_category" : "GOTERM_BP_DIRECT"
      },
      "position" : {
        "x" : 1219.0401258850527,
        "y" : -1136.8459397684342
      },
      "selected" : false
    }, {
      "data" : {
        "id" : "1042",
        "EnrichmentMap_Formatted_name" : "\nGO:0051965~POSITIVE \nREGULATION OF \nSYNAPSE ASSEMBLY ",
        "EnrichmentMap_pvalue_LvsEJF_DOWN_" : 0.0037467865236698278,
        "EnrichmentMap_GS_DESCR" : "GO:0051965~positive regulation of synapse assembly",
        "EnrichmentMap_pvalue_AFvsLJF_DOWN_" : 0.008834722301153482,
        "EnrichmentMap_GS_Type" : "ENR",
        "shared_name" : "GO:0051965~POSITIVE REGULATION OF SYNAPSE ASSEMBLY",
        "SUID" : 1042,
        "__mclCluster" : 13,
        "selected" : false,
        "EnrichmentMap_NES_AFvsLJF_DOWN_" : 1.0,
        "EnrichmentMap_Name" : "GO:0051965~POSITIVE REGULATION OF SYNAPSE ASSEMBLY",
        "EnrichmentMap_fdr_qvalue_AFvsLJF_DOWN_" : 1.0,
        "Matching_Attribute" : [ "GO:0051965~POSITIVE REGULATION OF SYNAPSE ASSEMBLY" ],
        "EnrichmentMap_Colouring_AFvsLJF_DOWN_" : 0.9911652776988465,
        "EnrichmentMap_Colouring_LvsEJF_DOWN_" : 0.9962532134763302,
        "EnrichmentMap_gs_size" : 6,
        "EnrichmentMap_NES_LvsEJF_DOWN_" : 1.0,
        "EnrichmentMap_Genes" : [ "NTRK3", "BHLHB9", "LRRN3", "LRRTM1", "SLITRK5", "NLGN3", "NTRK1", "CLSTN3", "TPBG", "FLRT3", "FLRT1" ],
        "name" : "GO:0051965~POSITIVE REGULATION OF SYNAPSE ASSEMBLY",
        "EnrichmentMap_fdr_qvalue_LvsEJF_DOWN_" : 0.6553184116511136,
        "EnrichmentMap_david_category" : "GOTERM_BP_DIRECT"
      },
      "position" : {
        "x" : 353.65432682591876,
        "y" : 236.28826947446436
      },
      "selected" : false
    }, {
      "data" : {
        "id" : "1041",
        "EnrichmentMap_Formatted_name" : "\nGO:0050840~EXTRACELLULAR \nMATRIX BINDING ",
        "EnrichmentMap_GS_DESCR" : "GO:0050840~extracellular matrix binding",
        "EnrichmentMap_pvalue_AFvsLJF_DOWN_" : 0.018728644661054353,
        "EnrichmentMap_GS_Type" : "ENR",
        "shared_name" : "GO:0050840~EXTRACELLULAR MATRIX BINDING",
        "SUID" : 1041,
        "__mclCluster" : 18,
        "selected" : false,
        "EnrichmentMap_NES_AFvsLJF_DOWN_" : 1.0,
        "EnrichmentMap_Name" : "GO:0050840~EXTRACELLULAR MATRIX BINDING",
        "EnrichmentMap_fdr_qvalue_AFvsLJF_DOWN_" : 1.0,
        "Matching_Attribute" : [ "GO:0050840~EXTRACELLULAR MATRIX BINDING" ],
        "EnrichmentMap_Colouring_AFvsLJF_DOWN_" : 0.9812713553389456,
        "EnrichmentMap_gs_size" : 4,
        "EnrichmentMap_Genes" : [ "THBS1", "SPARC", "VTN", "ADGRG1" ],
        "name" : "GO:0050840~EXTRACELLULAR MATRIX BINDING",
        "EnrichmentMap_david_category" : "GOTERM_MF_DIRECT"
      },
      "position" : {
        "x" : -474.907176874503,
        "y" : 255.9686091294829
      },
      "selected" : false
    }, {
      "data" : {
        "id" : "1040",
        "EnrichmentMap_Formatted_name" : "FCA04514:CELL \nADHESION \nMOLECULES (CAMS) ",
        "EnrichmentMap_GS_DESCR" : "fca04514:Cell adhesion molecules (CAMs)",
        "EnrichmentMap_pvalue_AFvsLJF_DOWN_" : 0.0013867837524105652,
        "EnrichmentMap_GS_Type" : "ENR",
        "shared_name" : "FCA04514:CELL ADHESION MOLECULES (CAMS)",
        "SUID" : 1040,
        "selected" : false,
        "EnrichmentMap_NES_AFvsLJF_DOWN_" : 1.0,
        "EnrichmentMap_Name" : "FCA04514:CELL ADHESION MOLECULES (CAMS)",
        "EnrichmentMap_fdr_qvalue_AFvsLJF_DOWN_" : 0.1508103383994666,
        "Matching_Attribute" : [ "FCA04514:CELL ADHESION MOLECULES (CAMS)" ],
        "EnrichmentMap_Colouring_AFvsLJF_DOWN_" : 0.9986132162475895,
        "EnrichmentMap_gs_size" : 12,
        "EnrichmentMap_Genes" : [ "JAM2", "SDC3", "ITGB8", "CDH3", "LOC101098301", "LOC101088734", "NCAM2", "NEO1", "MPZL1", "NECTIN2", "NLGN3", "CD99" ],
        "name" : "FCA04514:CELL ADHESION MOLECULES (CAMS)",
        "EnrichmentMap_david_category" : "KEGG_PATHWAY"
      },
      "position" : {
        "x" : -501.05500443054444,
        "y" : 324.2998315103365
      },
      "selected" : false
    }, {
      "data" : {
        "id" : "1039",
        "EnrichmentMap_Formatted_name" : "\nGO:0045121~MEMBRANE \nRAFT ",
        "EnrichmentMap_GS_DESCR" : "GO:0045121~membrane raft",
        "EnrichmentMap_pvalue_AFvsLJF_DOWN_" : 0.03454162633215234,
        "EnrichmentMap_GS_Type" : "ENR",
        "shared_name" : "GO:0045121~MEMBRANE RAFT",
        "SUID" : 1039,
        "__mclCluster" : 4,
        "selected" : false,
        "EnrichmentMap_NES_AFvsLJF_DOWN_" : 1.0,
        "EnrichmentMap_Name" : "GO:0045121~MEMBRANE RAFT",
        "EnrichmentMap_fdr_qvalue_AFvsLJF_DOWN_" : 0.5767800094116593,
        "Matching_Attribute" : [ "GO:0045121~MEMBRANE RAFT" ],
        "EnrichmentMap_Colouring_AFvsLJF_DOWN_" : 0.9654583736678477,
        "EnrichmentMap_gs_size" : 7,
        "EnrichmentMap_Genes" : [ "KCNQ1", "RHOQ", "GPRC5B", "RAP2B", "GPC1", "FAS", "MYADM" ],
        "name" : "GO:0045121~MEMBRANE RAFT",
        "EnrichmentMap_david_category" : "GOTERM_CC_DIRECT"
      },
      "position" : {
        "x" : -97.73327503308161,
        "y" : -95.73421614515257
      },
      "selected" : false
    }, {
      "data" : {
        "id" : "1038",
        "EnrichmentMap_Formatted_name" : "\nFCA04910:INSULIN \nSIGNALING \nPATHWAY ",
        "EnrichmentMap_GS_DESCR" : "fca04910:Insulin signaling pathway",
        "EnrichmentMap_Colouring_AFvsLJF_UP_" : 0.9552372329891659,
        "EnrichmentMap_GS_Type" : "ENR",
        "shared_name" : "FCA04910:INSULIN SIGNALING PATHWAY",
        "EnrichmentMap_pvalue_AFvsLJF_UP_" : 0.04476276701083415,
        "SUID" : 1038,
        "__mclCluster" : 1,
        "selected" : false,
        "EnrichmentMap_Name" : "FCA04910:INSULIN SIGNALING PATHWAY",
        "EnrichmentMap_fdr_qvalue_AFvsLJF_UP_" : 0.9980489950915938,
        "Matching_Attribute" : [ "FCA04910:INSULIN SIGNALING PATHWAY" ],
        "EnrichmentMap_NES_AFvsLJF_UP_" : 1.0,
        "EnrichmentMap_gs_size" : 12,
        "EnrichmentMap_Genes" : [ "CBLC", "ACACB", "HK1", "SOCS2", "PHKG2", "MAPK3", "G6PC3", "MAPK10", "LIPE", "PKLR", "PRKAR2A", "PRKAA1" ],
        "name" : "FCA04910:INSULIN SIGNALING PATHWAY",
        "EnrichmentMap_david_category" : "KEGG_PATHWAY"
      },
      "position" : {
        "x" : -181.7626739205142,
        "y" : -1245.7640202317175
      },
      "selected" : false
    }, {
      "data" : {
        "id" : "1037",
        "EnrichmentMap_Formatted_name" : "\nFCA04512:ECM-RECEPTOR \nINTERACTION ",
        "EnrichmentMap_GS_DESCR" : "fca04512:ECM-receptor interaction",
        "EnrichmentMap_pvalue_AFvsLJF_DOWN_" : 6.62010540876547E-4,
        "EnrichmentMap_GS_Type" : "ENR",
        "shared_name" : "FCA04512:ECM-RECEPTOR INTERACTION",
        "SUID" : 1037,
        "__mclCluster" : 7,
        "selected" : false,
        "EnrichmentMap_NES_AFvsLJF_DOWN_" : 1.0,
        "EnrichmentMap_Name" : "FCA04512:ECM-RECEPTOR INTERACTION",
        "EnrichmentMap_fdr_qvalue_AFvsLJF_DOWN_" : 0.14829036115634653,
        "Matching_Attribute" : [ "FCA04512:ECM-RECEPTOR INTERACTION" ],
        "EnrichmentMap_Colouring_AFvsLJF_DOWN_" : 0.9993379894591234,
        "EnrichmentMap_gs_size" : 10,
        "EnrichmentMap_Genes" : [ "LAMC2", "THBS1", "FN1", "VTN", "ITGB8", "COL4A1", "COL4A4", "COL4A3", "SV2A", "ITGA2" ],
        "name" : "FCA04512:ECM-RECEPTOR INTERACTION",
        "EnrichmentMap_david_category" : "KEGG_PATHWAY"
      },
      "position" : {
        "x" : -280.1827013648461,
        "y" : 348.18186302831634
      },
      "selected" : false
    }, {
      "data" : {
        "id" : "1036",
        "EnrichmentMap_Formatted_name" : "\nGO:0007286~SPERMATID \nDEVELOPMENT ",
        "EnrichmentMap_GS_DESCR" : "GO:0007286~spermatid development",
        "EnrichmentMap_Colouring_AFvsLJF_UP_" : 0.9999677116534693,
        "EnrichmentMap_GS_Type" : "ENR",
        "EnrichmentMap_NES_LvsEJF_UP_" : 1.0,
        "shared_name" : "GO:0007286~SPERMATID DEVELOPMENT",
        "EnrichmentMap_pvalue_LvsEJF_UP_" : 3.2876402443989046E-6,
        "EnrichmentMap_pvalue_AFvsLJF_UP_" : 3.228834653066435E-5,
        "SUID" : 1036,
        "selected" : false,
        "EnrichmentMap_fdr_qvalue_LvsEJF_UP_" : 6.006988389408856E-4,
        "EnrichmentMap_Name" : "GO:0007286~SPERMATID DEVELOPMENT",
        "EnrichmentMap_fdr_qvalue_AFvsLJF_UP_" : 0.016071524485638183,
        "Matching_Attribute" : [ "GO:0007286~SPERMATID DEVELOPMENT" ],
        "EnrichmentMap_NES_AFvsLJF_UP_" : 1.0,
        "EnrichmentMap_gs_size" : 13,
        "EnrichmentMap_Colouring_LvsEJF_UP_" : 0.9999967123597556,
        "EnrichmentMap_Genes" : [ "TSSK2", "ZMYND15", "TDRD5", "IQCG", "RSPH1", "DPY19L2", "HOOK1", "ADAD1", "GALNTL5", "RNF17", "NECTIN3", "OSBP2", "NME5", "ALMS1", "CEP57", "REC8", "UBE2J1" ],
        "name" : "GO:0007286~SPERMATID DEVELOPMENT",
        "EnrichmentMap_david_category" : "GOTERM_BP_DIRECT"
      },
      "position" : {
        "x" : 916.5228195290636,
        "y" : -1351.2602791373865
      },
      "selected" : false
    }, {
      "data" : {
        "id" : "1035",
        "EnrichmentMap_Formatted_name" : "\nFCA04070:PHOSPHATIDYLINOSITOL \nSIGNALING SYSTEM ",
        "EnrichmentMap_GS_DESCR" : "fca04070:Phosphatidylinositol signaling system",
        "EnrichmentMap_Colouring_AFvsLJF_UP_" : 0.9951615111089709,
        "EnrichmentMap_GS_Type" : "ENR",
        "shared_name" : "FCA04070:PHOSPHATIDYLINOSITOL SIGNALING SYSTEM",
        "EnrichmentMap_pvalue_AFvsLJF_UP_" : 0.004838488891029091,
        "SUID" : 1035,
        "__mclCluster" : 1,
        "selected" : false,
        "EnrichmentMap_Name" : "FCA04070:PHOSPHATIDYLINOSITOL SIGNALING SYSTEM",
        "EnrichmentMap_fdr_qvalue_AFvsLJF_UP_" : 0.3024055556893182,
        "Matching_Attribute" : [ "FCA04070:PHOSPHATIDYLINOSITOL SIGNALING SYSTEM" ],
        "EnrichmentMap_NES_AFvsLJF_UP_" : 1.0,
        "EnrichmentMap_gs_size" : 12,
        "EnrichmentMap_Genes" : [ "PLCZ1", "INPP1", "PRKCG", "PI4K2B", "PIK3C2G", "DGKH", "SYNJ2", "INPP4B", "MTMR6", "INPP5E", "PLCB1", "PLCD4" ],
        "name" : "FCA04070:PHOSPHATIDYLINOSITOL SIGNALING SYSTEM",
        "EnrichmentMap_david_category" : "KEGG_PATHWAY"
      },
      "position" : {
        "x" : -616.0211220838155,
        "y" : -1216.6271265363198
      },
      "selected" : false
    }, {
      "data" : {
        "id" : "1034",
        "EnrichmentMap_Formatted_name" : "\nGO:0031514~MOTILE \nCILIUM ",
        "EnrichmentMap_GS_DESCR" : "GO:0031514~motile cilium",
        "EnrichmentMap_Colouring_AFvsLJF_UP_" : 0.9996346034843185,
        "EnrichmentMap_GS_Type" : "ENR",
        "EnrichmentMap_NES_LvsEJF_UP_" : 1.0,
        "shared_name" : "GO:0031514~MOTILE CILIUM",
        "EnrichmentMap_pvalue_LvsEJF_UP_" : 2.7037560854403667E-4,
        "EnrichmentMap_pvalue_AFvsLJF_UP_" : 3.653965156814777E-4,
        "SUID" : 1034,
        "selected" : false,
        "EnrichmentMap_fdr_qvalue_LvsEJF_UP_" : 0.009958742270726791,
        "EnrichmentMap_Name" : "GO:0031514~MOTILE CILIUM",
        "EnrichmentMap_fdr_qvalue_AFvsLJF_UP_" : 0.017158032162912187,
        "Matching_Attribute" : [ "GO:0031514~MOTILE CILIUM" ],
        "EnrichmentMap_NES_AFvsLJF_UP_" : 1.0,
        "EnrichmentMap_gs_size" : 8,
        "EnrichmentMap_Colouring_LvsEJF_UP_" : 0.999729624391456,
        "EnrichmentMap_Genes" : [ "ROPN1L", "TSGA10", "ADCY10", "MAK", "MNS1", "SPEF1", "NPHP1", "SCNN1A", "ALMS1", "KLC3" ],
        "name" : "GO:0031514~MOTILE CILIUM",
        "EnrichmentMap_david_category" : "GOTERM_CC_DIRECT"
      },
      "position" : {
        "x" : 529.1165122126549,
        "y" : -816.0230794807868
      },
      "selected" : false
    }, {
      "data" : {
        "id" : "1033",
        "EnrichmentMap_Formatted_name" : "\nGO:0030335~POSITIVE \nREGULATION OF \nCELL MIGRATION ",
        "EnrichmentMap_GS_DESCR" : "GO:0030335~positive regulation of cell migration",
        "EnrichmentMap_pvalue_AFvsLJF_DOWN_" : 0.001143681481403859,
        "EnrichmentMap_GS_Type" : "ENR",
        "shared_name" : "GO:0030335~POSITIVE REGULATION OF CELL MIGRATION",
        "SUID" : 1033,
        "__mclCluster" : 6,
        "selected" : false,
        "EnrichmentMap_NES_AFvsLJF_DOWN_" : 1.0,
        "EnrichmentMap_Name" : "GO:0030335~POSITIVE REGULATION OF CELL MIGRATION",
        "EnrichmentMap_fdr_qvalue_AFvsLJF_DOWN_" : 0.5337180246551342,
        "Matching_Attribute" : [ "GO:0030335~POSITIVE REGULATION OF CELL MIGRATION" ],
        "EnrichmentMap_Colouring_AFvsLJF_DOWN_" : 0.9988563185185961,
        "EnrichmentMap_gs_size" : 11,
        "EnrichmentMap_Genes" : [ "SEMA5A", "SEMA7A", "SEMA6D", "NTRK3", "SEMA3B", "EDN1", "MMP14", "CPNE3", "ROR2", "SEMA3C", "MYADM" ],
        "name" : "GO:0030335~POSITIVE REGULATION OF CELL MIGRATION",
        "EnrichmentMap_david_category" : "GOTERM_BP_DIRECT"
      },
      "position" : {
        "x" : 63.92421678452996,
        "y" : 236.4821318906051
      },
      "selected" : false
    }, {
      "data" : {
        "id" : "1032",
        "EnrichmentMap_Formatted_name" : "\nGO:0004672~PROTEIN \nKINASE ACTIVITY ",
        "EnrichmentMap_GS_DESCR" : "GO:0004672~protein kinase activity",
        "EnrichmentMap_Colouring_AFvsLJF_UP_" : 0.9747298379323646,
        "EnrichmentMap_GS_Type" : "ENR",
        "EnrichmentMap_NES_LvsEJF_UP_" : 1.0,
        "shared_name" : "GO:0004672~PROTEIN KINASE ACTIVITY",
        "EnrichmentMap_pvalue_LvsEJF_UP_" : 0.03653767120403313,
        "EnrichmentMap_pvalue_AFvsLJF_UP_" : 0.025270162067635417,
        "SUID" : 1032,
        "__mclCluster" : 1,
        "selected" : false,
        "EnrichmentMap_fdr_qvalue_LvsEJF_UP_" : 1.0,
        "EnrichmentMap_Name" : "GO:0004672~PROTEIN KINASE ACTIVITY",
        "EnrichmentMap_fdr_qvalue_AFvsLJF_UP_" : 1.0,
        "Matching_Attribute" : [ "GO:0004672~PROTEIN KINASE ACTIVITY" ],
        "EnrichmentMap_NES_AFvsLJF_UP_" : 1.0,
        "EnrichmentMap_gs_size" : 9,
        "EnrichmentMap_Colouring_LvsEJF_UP_" : 0.9634623287959668,
        "EnrichmentMap_Genes" : [ "DYRK3", "ERN2", "NEK2", "TESK2", "CAMKV", "MAK", "CDKL3", "STRADA", "NEK10", "ANKK1", "STK35", "HIPK1", "GUCY2D", "STK36" ],
        "name" : "GO:0004672~PROTEIN KINASE ACTIVITY",
        "EnrichmentMap_david_category" : "GOTERM_MF_DIRECT"
      },
      "position" : {
        "x" : -8.097114029895295,
        "y" : -1219.9571487431967
      },
      "selected" : false
    }, {
      "data" : {
        "id" : "1031",
        "EnrichmentMap_Formatted_name" : "\nGO:0048843~NEGATIVE \nREGULATION OF \nAXON EXTENSION \nINVOLVED IN AXON \nGUIDANCE ",
        "EnrichmentMap_GS_DESCR" : "GO:0048843~negative regulation of axon extension involved in axon guidance",
        "EnrichmentMap_pvalue_AFvsLJF_DOWN_" : 0.03149436853355306,
        "EnrichmentMap_GS_Type" : "ENR",
        "shared_name" : "GO:0048843~NEGATIVE REGULATION OF AXON EXTENSION INVOLVED IN AXON GUIDANCE",
        "SUID" : 1031,
        "__mclCluster" : 6,
        "selected" : false,
        "EnrichmentMap_NES_AFvsLJF_DOWN_" : 1.0,
        "EnrichmentMap_Name" : "GO:0048843~NEGATIVE REGULATION OF AXON EXTENSION INVOLVED IN AXON GUIDANCE",
        "EnrichmentMap_fdr_qvalue_AFvsLJF_DOWN_" : 1.0,
        "Matching_Attribute" : [ "GO:0048843~NEGATIVE REGULATION OF AXON EXTENSION INVOLVED IN AXON GUIDANCE" ],
        "EnrichmentMap_Colouring_AFvsLJF_DOWN_" : 0.968505631466447,
        "EnrichmentMap_gs_size" : 4,
        "EnrichmentMap_Genes" : [ "SEMA5A", "SEMA6D", "SEMA3B", "SEMA3C" ],
        "name" : "GO:0048843~NEGATIVE REGULATION OF AXON EXTENSION INVOLVED IN AXON GUIDANCE",
        "EnrichmentMap_david_category" : "GOTERM_BP_DIRECT"
      },
      "position" : {
        "x" : 55.17471453051297,
        "y" : 340.79377742002146
      },
      "selected" : false
    }, {
      "data" : {
        "id" : "1030",
        "EnrichmentMap_Formatted_name" : "\nGO:0009615~RESPONSE \nTO VIRUS ",
        "EnrichmentMap_GS_DESCR" : "GO:0009615~response to virus",
        "EnrichmentMap_pvalue_AFvsLJF_DOWN_" : 0.02684646803843032,
        "EnrichmentMap_GS_Type" : "ENR",
        "shared_name" : "GO:0009615~RESPONSE TO VIRUS",
        "SUID" : 1030,
        "__mclCluster" : 4,
        "selected" : false,
        "EnrichmentMap_NES_AFvsLJF_DOWN_" : 1.0,
        "EnrichmentMap_Name" : "GO:0009615~RESPONSE TO VIRUS",
        "EnrichmentMap_fdr_qvalue_AFvsLJF_DOWN_" : 1.0,
        "Matching_Attribute" : [ "GO:0009615~RESPONSE TO VIRUS" ],
        "EnrichmentMap_Colouring_AFvsLJF_DOWN_" : 0.9731535319615697,
        "EnrichmentMap_gs_size" : 5,
        "EnrichmentMap_Genes" : [ "CLU", "ACTA2", "HSPB1", "NPC2", "ENO1" ],
        "name" : "GO:0009615~RESPONSE TO VIRUS",
        "EnrichmentMap_david_category" : "GOTERM_BP_DIRECT"
      },
      "position" : {
        "x" : -83.61255794811228,
        "y" : 48.614873346137394
      },
      "selected" : false
    }, {
      "data" : {
        "id" : "1029",
        "EnrichmentMap_Formatted_name" : "\nGO:0097192~EXTRINSIC \nAPOPTOTIC \nSIGNALING \nPATHWAY IN \nABSENCE OF LIGAND ",
        "EnrichmentMap_GS_DESCR" : "GO:0097192~extrinsic apoptotic signaling pathway in absence of ligand",
        "EnrichmentMap_pvalue_AFvsLJF_DOWN_" : 0.02828465494852479,
        "EnrichmentMap_GS_Type" : "ENR",
        "shared_name" : "GO:0097192~EXTRINSIC APOPTOTIC SIGNALING PATHWAY IN ABSENCE OF LIGAND",
        "SUID" : 1029,
        "__mclCluster" : 15,
        "selected" : false,
        "EnrichmentMap_NES_AFvsLJF_DOWN_" : 1.0,
        "EnrichmentMap_Name" : "GO:0097192~EXTRINSIC APOPTOTIC SIGNALING PATHWAY IN ABSENCE OF LIGAND",
        "EnrichmentMap_fdr_qvalue_AFvsLJF_DOWN_" : 1.0,
        "Matching_Attribute" : [ "GO:0097192~EXTRINSIC APOPTOTIC SIGNALING PATHWAY IN ABSENCE OF LIGAND" ],
        "EnrichmentMap_Colouring_AFvsLJF_DOWN_" : 0.9717153450514752,
        "EnrichmentMap_gs_size" : 4,
        "EnrichmentMap_Genes" : [ "KITLG", "ERBB3", "FOXO3", "FAS" ],
        "name" : "GO:0097192~EXTRINSIC APOPTOTIC SIGNALING PATHWAY IN ABSENCE OF LIGAND",
        "EnrichmentMap_david_category" : "GOTERM_BP_DIRECT"
      },
      "position" : {
        "x" : -67.94494382357658,
        "y" : 184.73995506402116
      },
      "selected" : false
    }, {
      "data" : {
        "id" : "1028",
        "EnrichmentMap_Formatted_name" : "\nGO:0048471~PERINUCLEAR \nREGION OF \nCYTOPLASM ",
        "EnrichmentMap_GS_DESCR" : "GO:0048471~perinuclear region of cytoplasm",
        "EnrichmentMap_Colouring_AFvsLJF_UP_" : 0.9623179473072584,
        "EnrichmentMap_GS_Type" : "ENR",
        "shared_name" : "GO:0048471~PERINUCLEAR REGION OF CYTOPLASM",
        "EnrichmentMap_pvalue_AFvsLJF_UP_" : 0.03768205269274159,
        "SUID" : 1028,
        "selected" : false,
        "EnrichmentMap_Name" : "GO:0048471~PERINUCLEAR REGION OF CYTOPLASM",
        "EnrichmentMap_fdr_qvalue_AFvsLJF_UP_" : 0.5803036114682204,
        "Matching_Attribute" : [ "GO:0048471~PERINUCLEAR REGION OF CYTOPLASM" ],
        "EnrichmentMap_NES_AFvsLJF_UP_" : 1.0,
        "EnrichmentMap_gs_size" : 29,
        "EnrichmentMap_Genes" : [ "CALCOCO2", "COL4A3BP", "ATP7B", "CDH1", "PDE4A", "DCUN1D3", "TSPAN1", "HHATL", "OPTN", "GSDMA", "DGAT2", "FXR1", "ASPSCR1", "RANGAP1", "BAG5", "AZIN2", "LNPEP", "SPATA32", "CDK5RAP2", "CDKN3", "AKAP6", "SLC9A3R1", "DDX4", "USP2", "ANGEL1", "FGFR1OP", "ITGB1BP1", "EHD1", "PAFAH1B1" ],
        "name" : "GO:0048471~PERINUCLEAR REGION OF CYTOPLASM",
        "EnrichmentMap_david_category" : "GOTERM_CC_DIRECT"
      },
      "position" : {
        "x" : 1215.550347382139,
        "y" : -1433.4216327553324
      },
      "selected" : false
    }, {
      "data" : {
        "id" : "1027",
        "EnrichmentMap_Formatted_name" : "\nFCA04974:PROTEIN \nDIGESTION AND \nABSORPTION ",
        "EnrichmentMap_GS_DESCR" : "fca04974:Protein digestion and absorption",
        "EnrichmentMap_pvalue_AFvsLJF_DOWN_" : 0.0278458279084715,
        "EnrichmentMap_GS_Type" : "ENR",
        "shared_name" : "FCA04974:PROTEIN DIGESTION AND ABSORPTION",
        "SUID" : 1027,
        "__mclCluster" : 7,
        "selected" : false,
        "EnrichmentMap_NES_AFvsLJF_DOWN_" : 1.0,
        "EnrichmentMap_Name" : "FCA04974:PROTEIN DIGESTION AND ABSORPTION",
        "EnrichmentMap_fdr_qvalue_AFvsLJF_DOWN_" : 0.574888125007628,
        "Matching_Attribute" : [ "FCA04974:PROTEIN DIGESTION AND ABSORPTION" ],
        "EnrichmentMap_Colouring_AFvsLJF_DOWN_" : 0.9721541720915285,
        "EnrichmentMap_gs_size" : 7,
        "EnrichmentMap_Genes" : [ "KCNQ1", "ELN", "COL17A1", "COL4A1", "COL4A4", "COL4A3", "ATP1A1" ],
        "name" : "FCA04974:PROTEIN DIGESTION AND ABSORPTION",
        "EnrichmentMap_david_category" : "KEGG_PATHWAY"
      },
      "position" : {
        "x" : -174.1269630488801,
        "y" : 372.04149177859574
      },
      "selected" : false
    }, {
      "data" : {
        "id" : "1026",
        "EnrichmentMap_Formatted_name" : "\nGO:0035264~MULTICELLULAR \nORGANISM GROWTH ",
        "EnrichmentMap_GS_DESCR" : "GO:0035264~multicellular organism growth",
        "EnrichmentMap_pvalue_AFvsLJF_DOWN_" : 0.03891450582733519,
        "EnrichmentMap_GS_Type" : "ENR",
        "shared_name" : "GO:0035264~MULTICELLULAR ORGANISM GROWTH",
        "SUID" : 1026,
        "__mclCluster" : 29,
        "selected" : false,
        "EnrichmentMap_NES_AFvsLJF_DOWN_" : 1.0,
        "EnrichmentMap_Name" : "GO:0035264~MULTICELLULAR ORGANISM GROWTH",
        "EnrichmentMap_fdr_qvalue_AFvsLJF_DOWN_" : 1.0,
        "Matching_Attribute" : [ "GO:0035264~MULTICELLULAR ORGANISM GROWTH" ],
        "EnrichmentMap_Colouring_AFvsLJF_DOWN_" : 0.9610854941726648,
        "EnrichmentMap_gs_size" : 6,
        "EnrichmentMap_Genes" : [ "AR", "CELA1", "SLC1A2", "ATRX", "GNAS", "PTPN11" ],
        "name" : "GO:0035264~MULTICELLULAR ORGANISM GROWTH",
        "EnrichmentMap_david_category" : "GOTERM_BP_DIRECT"
      },
      "position" : {
        "x" : 1042.5341838728857,
        "y" : 409.184858436922
      },
      "selected" : false
    }, {
      "data" : {
        "id" : "1025",
        "EnrichmentMap_Formatted_name" : "\nGO:0005587~COLLAGEN \nTYPE IV TRIMER ",
        "EnrichmentMap_GS_DESCR" : "GO:0005587~collagen type IV trimer",
        "EnrichmentMap_pvalue_AFvsLJF_DOWN_" : 3.535858739939858E-4,
        "EnrichmentMap_GS_Type" : "ENR",
        "shared_name" : "GO:0005587~COLLAGEN TYPE IV TRIMER",
        "SUID" : 1025,
        "__mclCluster" : 7,
        "selected" : false,
        "EnrichmentMap_NES_AFvsLJF_DOWN_" : 1.0,
        "EnrichmentMap_Name" : "GO:0005587~COLLAGEN TYPE IV TRIMER",
        "EnrichmentMap_fdr_qvalue_AFvsLJF_DOWN_" : 0.021568738313633134,
        "Matching_Attribute" : [ "GO:0005587~COLLAGEN TYPE IV TRIMER" ],
        "EnrichmentMap_Colouring_AFvsLJF_DOWN_" : 0.999646414126006,
        "EnrichmentMap_gs_size" : 4,
        "EnrichmentMap_Genes" : [ "COL4A1", "COL4A4", "COL4A3", "COL4A5" ],
        "name" : "GO:0005587~COLLAGEN TYPE IV TRIMER",
        "EnrichmentMap_david_category" : "GOTERM_CC_DIRECT"
      },
      "position" : {
        "x" : -227.24058591321165,
        "y" : 381.07516674534315
      },
      "selected" : false
    }, {
      "data" : {
        "id" : "1024",
        "EnrichmentMap_Formatted_name" : "GO:0030018~Z \nDISC ",
        "EnrichmentMap_GS_DESCR" : "GO:0030018~Z disc",
        "EnrichmentMap_pvalue_AFvsLJF_DOWN_" : 0.020205001969132684,
        "EnrichmentMap_GS_Type" : "ENR",
        "shared_name" : "GO:0030018~Z DISC",
        "SUID" : 1024,
        "__mclCluster" : 4,
        "selected" : false,
        "EnrichmentMap_NES_AFvsLJF_DOWN_" : 1.0,
        "EnrichmentMap_Name" : "GO:0030018~Z DISC",
        "EnrichmentMap_fdr_qvalue_AFvsLJF_DOWN_" : 0.5071324650545277,
        "Matching_Attribute" : [ "GO:0030018~Z DISC" ],
        "EnrichmentMap_Colouring_AFvsLJF_DOWN_" : 0.9797949980308673,
        "EnrichmentMap_gs_size" : 6,
        "EnrichmentMap_Genes" : [ "NEBL", "MYL9", "CRYAB", "SCN1A", "MYH6", "HSPB1" ],
        "name" : "GO:0030018~Z DISC",
        "EnrichmentMap_david_category" : "GOTERM_CC_DIRECT"
      },
      "position" : {
        "x" : -16.969978108476937,
        "y" : -103.4928631629167
      },
      "selected" : false
    }, {
      "data" : {
        "id" : "1023",
        "EnrichmentMap_Formatted_name" : "\nGO:0060287~EPITHELIAL \nCILIUM MOVEMENT \nINVOLVED IN \nDETERMINATION OF \nLEFT/RIGHT \nASYMMETRY ",
        "EnrichmentMap_GS_DESCR" : "GO:0060287~epithelial cilium movement involved in determination of left/right asymmetry",
        "EnrichmentMap_Colouring_AFvsLJF_UP_" : 0.9774778679348232,
        "EnrichmentMap_GS_Type" : "ENR",
        "EnrichmentMap_NES_LvsEJF_UP_" : 1.0,
        "shared_name" : "GO:0060287~EPITHELIAL CILIUM MOVEMENT INVOLVED IN DETERMINATION OF LEFT/RIGHT ASYMMETRY",
        "EnrichmentMap_pvalue_LvsEJF_UP_" : 0.010740918794545813,
        "EnrichmentMap_pvalue_AFvsLJF_UP_" : 0.02252213206517684,
        "SUID" : 1023,
        "__mclCluster" : 3,
        "selected" : false,
        "EnrichmentMap_fdr_qvalue_LvsEJF_UP_" : 0.6244379608283679,
        "EnrichmentMap_Name" : "GO:0060287~EPITHELIAL CILIUM MOVEMENT INVOLVED IN DETERMINATION OF LEFT/RIGHT ASYMMETRY",
        "EnrichmentMap_fdr_qvalue_AFvsLJF_UP_" : 1.0,
        "Matching_Attribute" : [ "GO:0060287~EPITHELIAL CILIUM MOVEMENT INVOLVED IN DETERMINATION OF LEFT/RIGHT ASYMMETRY" ],
        "EnrichmentMap_NES_AFvsLJF_UP_" : 1.0,
        "EnrichmentMap_gs_size" : 3,
        "EnrichmentMap_Colouring_LvsEJF_UP_" : 0.9892590812054541,
        "EnrichmentMap_Genes" : [ "LRRC6", "CCDC39", "RFX3", "CCDC40" ],
        "name" : "GO:0060287~EPITHELIAL CILIUM MOVEMENT INVOLVED IN DETERMINATION OF LEFT/RIGHT ASYMMETRY",
        "EnrichmentMap_david_category" : "GOTERM_BP_DIRECT"
      },
      "position" : {
        "x" : 754.9594707808843,
        "y" : -875.609111652816
      },
      "selected" : false
    }, {
      "data" : {
        "id" : "1022",
        "EnrichmentMap_Formatted_name" : "\nGO:1904355~POSITIVE \nREGULATION OF \nTELOMERE CAPPING ",
        "EnrichmentMap_GS_DESCR" : "GO:1904355~positive regulation of telomere capping",
        "EnrichmentMap_Colouring_AFvsLJF_UP_" : 0.998142171441134,
        "EnrichmentMap_GS_Type" : "ENR",
        "EnrichmentMap_NES_LvsEJF_UP_" : 1.0,
        "shared_name" : "GO:1904355~POSITIVE REGULATION OF TELOMERE CAPPING",
        "EnrichmentMap_pvalue_LvsEJF_UP_" : 0.02536208725132577,
        "EnrichmentMap_pvalue_AFvsLJF_UP_" : 0.0018578285588659242,
        "SUID" : 1022,
        "__mclCluster" : 17,
        "selected" : false,
        "EnrichmentMap_fdr_qvalue_LvsEJF_UP_" : 1.0,
        "EnrichmentMap_Name" : "GO:1904355~POSITIVE REGULATION OF TELOMERE CAPPING",
        "EnrichmentMap_fdr_qvalue_AFvsLJF_UP_" : 0.41099296230022836,
        "Matching_Attribute" : [ "GO:1904355~POSITIVE REGULATION OF TELOMERE CAPPING" ],
        "EnrichmentMap_NES_AFvsLJF_UP_" : 1.0,
        "EnrichmentMap_gs_size" : 6,
        "EnrichmentMap_Colouring_LvsEJF_UP_" : 0.9746379127486742,
        "EnrichmentMap_Genes" : [ "PRKCQ", "AURKB", "NEK2", "PKIB", "MAPK3", "TNKS" ],
        "name" : "GO:1904355~POSITIVE REGULATION OF TELOMERE CAPPING",
        "EnrichmentMap_david_category" : "GOTERM_BP_DIRECT"
      },
      "position" : {
        "x" : -527.4653942723186,
        "y" : -813.6102532970575
      },
      "selected" : false
    }, {
      "data" : {
        "id" : "1021",
        "EnrichmentMap_Formatted_name" : "\nFCA05032:MORPHINE \nADDICTION ",
        "EnrichmentMap_GS_DESCR" : "fca05032:Morphine addiction",
        "EnrichmentMap_Colouring_AFvsLJF_UP_" : 0.9506735081349595,
        "EnrichmentMap_pvalue_AFvsLJF_DOWN_" : 0.0357177438551824,
        "EnrichmentMap_GS_Type" : "ENR",
        "shared_name" : "FCA05032:MORPHINE ADDICTION",
        "EnrichmentMap_pvalue_AFvsLJF_UP_" : 0.049326491865040484,
        "SUID" : 1021,
        "__mclCluster" : 4,
        "selected" : false,
        "EnrichmentMap_NES_AFvsLJF_DOWN_" : 1.0,
        "EnrichmentMap_Name" : "FCA05032:MORPHINE ADDICTION",
        "EnrichmentMap_fdr_qvalue_AFvsLJF_UP_" : 0.9980489950915938,
        "EnrichmentMap_fdr_qvalue_AFvsLJF_DOWN_" : 0.6154442018123737,
        "Matching_Attribute" : [ "FCA05032:MORPHINE ADDICTION" ],
        "EnrichmentMap_Colouring_AFvsLJF_DOWN_" : 0.9642822561448176,
        "EnrichmentMap_NES_AFvsLJF_UP_" : 1.0,
        "EnrichmentMap_gs_size" : 16,
        "EnrichmentMap_Genes" : [ "ADCY1", "PDE4A", "GABRB2", "SLC32A1", "GABRA2", "PDE1A", "PDE7A", "GABRD", "GRK3", "PRKCG", "ADCY4", "GRK4", "GNB4", "GNAS", "GABRQ", "KCNJ5" ],
        "name" : "FCA05032:MORPHINE ADDICTION",
        "EnrichmentMap_david_category" : "KEGG_PATHWAY"
      },
      "position" : {
        "x" : -170.3522461269618,
        "y" : -91.93255902528031
      },
      "selected" : false
    }, {
      "data" : {
        "id" : "1020",
        "EnrichmentMap_Formatted_name" : "\nGO:0005871~KINESIN \nCOMPLEX ",
        "EnrichmentMap_GS_DESCR" : "GO:0005871~kinesin complex",
        "EnrichmentMap_Colouring_AFvsLJF_UP_" : 0.999848175414272,
        "EnrichmentMap_GS_Type" : "ENR",
        "shared_name" : "GO:0005871~KINESIN COMPLEX",
        "EnrichmentMap_pvalue_AFvsLJF_UP_" : 1.5182458572805414E-4,
        "SUID" : 1020,
        "__mclCluster" : 1,
        "selected" : false,
        "EnrichmentMap_Name" : "GO:0005871~KINESIN COMPLEX",
        "EnrichmentMap_fdr_qvalue_AFvsLJF_UP_" : 0.008350352215042978,
        "Matching_Attribute" : [ "GO:0005871~KINESIN COMPLEX" ],
        "EnrichmentMap_NES_AFvsLJF_UP_" : 1.0,
        "EnrichmentMap_gs_size" : 12,
        "EnrichmentMap_Genes" : [ "KIF3B", "KIF26B", "KIF3A", "KIF2C", "KIF2B", "KIF21B", "KIF17", "KIF27", "KIF15", "CENPE", "KLC3", "KIF9" ],
        "name" : "GO:0005871~KINESIN COMPLEX",
        "EnrichmentMap_david_category" : "GOTERM_CC_DIRECT"
      },
      "position" : {
        "x" : -44.48982848019968,
        "y" : -1090.1252684635947
      },
      "selected" : false
    }, {
      "data" : {
        "id" : "1019",
        "EnrichmentMap_Formatted_name" : "\nGO:0004872~RECEPTOR \nACTIVITY ",
        "EnrichmentMap_GS_DESCR" : "GO:0004872~receptor activity",
        "EnrichmentMap_pvalue_AFvsLJF_DOWN_" : 0.0028568744513847843,
        "EnrichmentMap_GS_Type" : "ENR",
        "shared_name" : "GO:0004872~RECEPTOR ACTIVITY",
        "SUID" : 1019,
        "__mclCluster" : 11,
        "selected" : false,
        "EnrichmentMap_NES_AFvsLJF_DOWN_" : 1.0,
        "EnrichmentMap_Name" : "GO:0004872~RECEPTOR ACTIVITY",
        "EnrichmentMap_fdr_qvalue_AFvsLJF_DOWN_" : 0.4648088650485681,
        "Matching_Attribute" : [ "GO:0004872~RECEPTOR ACTIVITY" ],
        "EnrichmentMap_Colouring_AFvsLJF_DOWN_" : 0.9971431255486152,
        "EnrichmentMap_gs_size" : 8,
        "EnrichmentMap_Genes" : [ "NOTCH2", "SCARB2", "GFRA1", "ITGB8", "CD200", "NEO1", "SV2A", "NLGN3" ],
        "name" : "GO:0004872~RECEPTOR ACTIVITY",
        "EnrichmentMap_david_category" : "GOTERM_MF_DIRECT"
      },
      "position" : {
        "x" : -91.53129403795589,
        "y" : -254.8613120207641
      },
      "selected" : false
    }, {
      "data" : {
        "id" : "1018",
        "EnrichmentMap_Formatted_name" : "\nGO:0005578~PROTEINACEOUS \nEXTRACELLULAR \nMATRIX ",
        "EnrichmentMap_GS_DESCR" : "GO:0005578~proteinaceous extracellular matrix",
        "EnrichmentMap_pvalue_AFvsLJF_DOWN_" : 0.011091026385025514,
        "EnrichmentMap_GS_Type" : "ENR",
        "shared_name" : "GO:0005578~PROTEINACEOUS EXTRACELLULAR MATRIX",
        "SUID" : 1018,
        "__mclCluster" : 18,
        "selected" : false,
        "EnrichmentMap_NES_AFvsLJF_DOWN_" : 1.0,
        "EnrichmentMap_Name" : "GO:0005578~PROTEINACEOUS EXTRACELLULAR MATRIX",
        "EnrichmentMap_fdr_qvalue_AFvsLJF_DOWN_" : 0.386601491135175,
        "Matching_Attribute" : [ "GO:0005578~PROTEINACEOUS EXTRACELLULAR MATRIX" ],
        "EnrichmentMap_Colouring_AFvsLJF_DOWN_" : 0.9889089736149745,
        "EnrichmentMap_gs_size" : 10,
        "EnrichmentMap_Genes" : [ "BCAN", "SPARC", "HAPLN1", "COCH", "COL17A1", "VTN", "UCMA", "GPC1", "GPC3", "MMP11" ],
        "name" : "GO:0005578~PROTEINACEOUS EXTRACELLULAR MATRIX",
        "EnrichmentMap_david_category" : "GOTERM_CC_DIRECT"
      },
      "position" : {
        "x" : -557.8238735139166,
        "y" : 240.73374160531756
      },
      "selected" : false
    }, {
      "data" : {
        "id" : "1017",
        "EnrichmentMap_Formatted_name" : "GO:0005814~CENT\nRIOLE\n",
        "EnrichmentMap_GS_DESCR" : "GO:0005814~centriole",
        "EnrichmentMap_Colouring_AFvsLJF_UP_" : 0.9999995372456003,
        "EnrichmentMap_GS_Type" : "ENR",
        "EnrichmentMap_NES_LvsEJF_UP_" : 1.0,
        "shared_name" : "GO:0005814~CENTRIOLE",
        "EnrichmentMap_pvalue_LvsEJF_UP_" : 9.810767746788743E-5,
        "EnrichmentMap_pvalue_AFvsLJF_UP_" : 4.6275439966272753E-7,
        "SUID" : 1017,
        "__mclCluster" : 14,
        "selected" : false,
        "EnrichmentMap_fdr_qvalue_LvsEJF_UP_" : 0.0051179505079081275,
        "EnrichmentMap_Name" : "GO:0005814~CENTRIOLE",
        "EnrichmentMap_fdr_qvalue_AFvsLJF_UP_" : 8.908022193507505E-5,
        "Matching_Attribute" : [ "GO:0005814~CENTRIOLE" ],
        "EnrichmentMap_NES_AFvsLJF_UP_" : 1.0,
        "EnrichmentMap_gs_size" : 13,
        "EnrichmentMap_Colouring_LvsEJF_UP_" : 0.9999018923225321,
        "EnrichmentMap_Genes" : [ "TSSK2", "KIAA0586", "POC1B", "DZIP1", "CCDC146", "CEP120", "CCP110", "CEP128", "ODF2", "AGBL2", "CEP63", "TSKS", "CEP164", "CEP152", "CCSAP", "SCLT1", "TTBK2", "POC1A", "BIRC5", "CEP41", "CCDC92", "CCHCR1" ],
        "name" : "GO:0005814~CENTRIOLE",
        "EnrichmentMap_david_category" : "GOTERM_CC_DIRECT"
      },
      "position" : {
        "x" : 630.7194076756949,
        "y" : -1148.8578543677218
      },
      "selected" : false
    }, {
      "data" : {
        "id" : "1016",
        "EnrichmentMap_Formatted_name" : "GO:0005813~CENT\nROSOME\n",
        "EnrichmentMap_GS_DESCR" : "GO:0005813~centrosome",
        "EnrichmentMap_Colouring_AFvsLJF_UP_" : 0.9999942418531941,
        "EnrichmentMap_GS_Type" : "ENR",
        "EnrichmentMap_NES_LvsEJF_UP_" : 1.0,
        "shared_name" : "GO:0005813~CENTROSOME",
        "EnrichmentMap_pvalue_LvsEJF_UP_" : 3.945375758604511E-4,
        "EnrichmentMap_pvalue_AFvsLJF_UP_" : 5.7581468058956E-6,
        "SUID" : 1016,
        "selected" : false,
        "EnrichmentMap_fdr_qvalue_LvsEJF_UP_" : 0.01234902612443212,
        "EnrichmentMap_Name" : "GO:0005813~CENTROSOME",
        "EnrichmentMap_fdr_qvalue_AFvsLJF_UP_" : 5.542216300674516E-4,
        "Matching_Attribute" : [ "GO:0005813~CENTROSOME" ],
        "EnrichmentMap_NES_AFvsLJF_UP_" : 1.0,
        "EnrichmentMap_gs_size" : 29,
        "EnrichmentMap_Colouring_LvsEJF_UP_" : 0.9996054624241395,
        "EnrichmentMap_Genes" : [ "CDC14A", "GSG2", "MAK", "BBS7", "NEK2", "CDKL2", "IFT81", "KATNB1", "CEP126", "CCDC187", "SPATC1L", "CA2H7ORF31", "CNTRL", "CCDC141", "LRRCC1", "TTC12", "TTLL5", "CCDC116", "WDR62", "PCGF5", "PPP4R3B", "HAUS2", "TCEA2", "IFT22", "NEK10", "PPP1R42", "CCNB2", "CCDC81", "NME7", "TRIM59", "RAD51D", "KIFAP3", "KIF3B", "CEP57", "CEP85L", "CAMSAP2", "CEP152", "SLC9A3R1", "CCNB1", "PRKAR2A", "TFAP2A", "CLIP1", "RGCC", "SPATC1", "FEZ1", "PLK1", "FGFR1OP", "IFT27", "AUNIP", "FAM161A", "RAD18", "PAFAH1B1" ],
        "name" : "GO:0005813~CENTROSOME",
        "EnrichmentMap_david_category" : "GOTERM_CC_DIRECT"
      },
      "position" : {
        "x" : 140.26048827450228,
        "y" : -954.2418085281713
      },
      "selected" : false
    }, {
      "data" : {
        "id" : "1015",
        "EnrichmentMap_Formatted_name" : "\nGO:0007018~MICROTUBULE-BASED \nMOVEMENT ",
        "EnrichmentMap_GS_DESCR" : "GO:0007018~microtubule-based movement",
        "EnrichmentMap_Colouring_AFvsLJF_UP_" : 0.9999677116534693,
        "EnrichmentMap_GS_Type" : "ENR",
        "EnrichmentMap_NES_LvsEJF_UP_" : 1.0,
        "shared_name" : "GO:0007018~MICROTUBULE-BASED MOVEMENT",
        "EnrichmentMap_pvalue_LvsEJF_UP_" : 5.635299880665313E-4,
        "EnrichmentMap_pvalue_AFvsLJF_UP_" : 3.228834653066435E-5,
        "SUID" : 1015,
        "__mclCluster" : 1,
        "selected" : false,
        "EnrichmentMap_fdr_qvalue_LvsEJF_UP_" : 0.05544268113362258,
        "EnrichmentMap_Name" : "GO:0007018~MICROTUBULE-BASED MOVEMENT",
        "EnrichmentMap_fdr_qvalue_AFvsLJF_UP_" : 0.016071524485638183,
        "Matching_Attribute" : [ "GO:0007018~MICROTUBULE-BASED MOVEMENT" ],
        "EnrichmentMap_NES_AFvsLJF_UP_" : 1.0,
        "EnrichmentMap_gs_size" : 10,
        "EnrichmentMap_Colouring_LvsEJF_UP_" : 0.9994364700119335,
        "EnrichmentMap_Genes" : [ "DYNLRB2", "DNAH8", "DNAH12", "KIF17", "KIF9", "DNAH6", "KIF27", "DNHD1", "KIF2C", "KIF2B", "KIF3B", "KIF3A", "KIF21B", "DNAH3", "KIF15", "CENPE" ],
        "name" : "GO:0007018~MICROTUBULE-BASED MOVEMENT",
        "EnrichmentMap_david_category" : "GOTERM_BP_DIRECT"
      },
      "position" : {
        "x" : 43.75021994744765,
        "y" : -1165.0900235370377
      },
      "selected" : false
    }, {
      "data" : {
        "id" : "1014",
        "EnrichmentMap_Formatted_name" : "\nGO:0036064~CILIARY \nBASAL BODY ",
        "EnrichmentMap_GS_DESCR" : "GO:0036064~ciliary basal body",
        "EnrichmentMap_Colouring_AFvsLJF_UP_" : 0.9976176095713832,
        "EnrichmentMap_GS_Type" : "ENR",
        "EnrichmentMap_NES_LvsEJF_UP_" : 1.0,
        "shared_name" : "GO:0036064~CILIARY BASAL BODY",
        "EnrichmentMap_pvalue_LvsEJF_UP_" : 0.0024851317467797906,
        "EnrichmentMap_pvalue_AFvsLJF_UP_" : 0.002382390428616765,
        "SUID" : 1014,
        "__mclCluster" : 1,
        "selected" : false,
        "EnrichmentMap_fdr_qvalue_LvsEJF_UP_" : 0.0648205197285062,
        "EnrichmentMap_Name" : "GO:0036064~CILIARY BASAL BODY",
        "EnrichmentMap_fdr_qvalue_AFvsLJF_UP_" : 0.07742235892869284,
        "Matching_Attribute" : [ "GO:0036064~CILIARY BASAL BODY" ],
        "EnrichmentMap_NES_AFvsLJF_UP_" : 1.0,
        "EnrichmentMap_gs_size" : 10,
        "EnrichmentMap_Colouring_LvsEJF_UP_" : 0.9975148682532202,
        "EnrichmentMap_Genes" : [ "CFAP126", "IFT81", "KIAA0586", "AGBL2", "POC1B", "TTLL6", "DZIP1", "KIF17", "SPATA7", "BBS7", "CEP41", "KIFAP3", "SSX2IP", "CCSAP", "FAM161A", "POC1A" ],
        "name" : "GO:0036064~CILIARY BASAL BODY",
        "EnrichmentMap_david_category" : "GOTERM_CC_DIRECT"
      },
      "position" : {
        "x" : 257.71656450518026,
        "y" : -1113.1350678415142
      },
      "selected" : false
    }, {
      "data" : {
        "id" : "1013",
        "EnrichmentMap_Formatted_name" : "FCA05146:AMOEBI\nASIS\n",
        "EnrichmentMap_GS_DESCR" : "fca05146:Amoebiasis",
        "EnrichmentMap_pvalue_AFvsLJF_DOWN_" : 0.002693041757133332,
        "EnrichmentMap_GS_Type" : "ENR",
        "shared_name" : "FCA05146:AMOEBIASIS",
        "SUID" : 1013,
        "__mclCluster" : 7,
        "selected" : false,
        "EnrichmentMap_NES_AFvsLJF_DOWN_" : 1.0,
        "EnrichmentMap_Name" : "FCA05146:AMOEBIASIS",
        "EnrichmentMap_fdr_qvalue_AFvsLJF_DOWN_" : 0.1508103383994666,
        "Matching_Attribute" : [ "FCA05146:AMOEBIASIS" ],
        "EnrichmentMap_Colouring_AFvsLJF_DOWN_" : 0.9973069582428666,
        "EnrichmentMap_gs_size" : 10,
        "EnrichmentMap_Genes" : [ "LAMC2", "ADCY1", "FN1", "GNA14", "VCL", "COL4A1", "COL4A4", "GNAS", "COL4A3", "HSPB1" ],
        "name" : "FCA05146:AMOEBIASIS",
        "EnrichmentMap_david_category" : "KEGG_PATHWAY"
      },
      "position" : {
        "x" : -250.50625471222023,
        "y" : 304.54604066196055
      },
      "selected" : false
    }, {
      "data" : {
        "id" : "1012",
        "EnrichmentMap_Formatted_name" : "\nGO:0042384~CILIUM \nASSEMBLY ",
        "EnrichmentMap_GS_DESCR" : "GO:0042384~cilium assembly",
        "EnrichmentMap_Colouring_AFvsLJF_UP_" : 0.9999984484103618,
        "EnrichmentMap_GS_Type" : "ENR",
        "EnrichmentMap_NES_LvsEJF_UP_" : 1.0,
        "shared_name" : "GO:0042384~CILIUM ASSEMBLY",
        "EnrichmentMap_pvalue_LvsEJF_UP_" : 1.2333847382927982E-5,
        "EnrichmentMap_pvalue_AFvsLJF_UP_" : 1.5515896382047522E-6,
        "SUID" : 1012,
        "__mclCluster" : 28,
        "selected" : false,
        "EnrichmentMap_fdr_qvalue_LvsEJF_UP_" : 0.001577499080276489,
        "EnrichmentMap_Name" : "GO:0042384~CILIUM ASSEMBLY",
        "EnrichmentMap_fdr_qvalue_AFvsLJF_UP_" : 0.003089214969665662,
        "Matching_Attribute" : [ "GO:0042384~CILIUM ASSEMBLY" ],
        "EnrichmentMap_NES_AFvsLJF_UP_" : 1.0,
        "EnrichmentMap_gs_size" : 16,
        "EnrichmentMap_Colouring_LvsEJF_UP_" : 0.999987666152617,
        "EnrichmentMap_Genes" : [ "RFX2", "LOC101099822", "FOXJ1", "CDC14A", "EHD1", "KIAA0586", "DYNC2H1", "RFX4", "POC1B", "DZIP1", "NME8", "BBS7", "IFT81", "NME5", "KIF27", "CEP164", "ALMS1", "BBS9", "TRIM59", "SSX2IP", "SCLT1", "TTBK2", "CEP41", "CCDC113", "RFX3", "FAM161A", "STK36" ],
        "name" : "GO:0042384~CILIUM ASSEMBLY",
        "EnrichmentMap_david_category" : "GOTERM_BP_DIRECT"
      },
      "position" : {
        "x" : 428.06783535120024,
        "y" : -1146.3287271065533
      },
      "selected" : false
    }, {
      "data" : {
        "id" : "1011",
        "EnrichmentMap_Formatted_name" : "\nFCA04151:PI3K-AKT \nSIGNALING \nPATHWAY ",
        "EnrichmentMap_GS_DESCR" : "fca04151:PI3K-Akt signaling pathway",
        "EnrichmentMap_pvalue_AFvsLJF_DOWN_" : 0.028794360636958286,
        "EnrichmentMap_GS_Type" : "ENR",
        "shared_name" : "FCA04151:PI3K-AKT SIGNALING PATHWAY",
        "SUID" : 1011,
        "__mclCluster" : 7,
        "selected" : false,
        "EnrichmentMap_NES_AFvsLJF_DOWN_" : 1.0,
        "EnrichmentMap_Name" : "FCA04151:PI3K-AKT SIGNALING PATHWAY",
        "EnrichmentMap_fdr_qvalue_AFvsLJF_DOWN_" : 0.574888125007628,
        "Matching_Attribute" : [ "FCA04151:PI3K-AKT SIGNALING PATHWAY" ],
        "EnrichmentMap_Colouring_AFvsLJF_DOWN_" : 0.9712056393630417,
        "EnrichmentMap_gs_size" : 17,
        "EnrichmentMap_Genes" : [ "THBS1", "FOXO3", "VTN", "NR4A1", "PPP2R2C", "COL4A1", "COL4A4", "COL4A3", "IL6R", "ITGA2", "LAMC2", "KITLG", "FN1", "CDKN1B", "ITGB8", "CDKN1A", "GNB4" ],
        "name" : "FCA04151:PI3K-AKT SIGNALING PATHWAY",
        "EnrichmentMap_david_category" : "KEGG_PATHWAY"
      },
      "position" : {
        "x" : -180.89539595360708,
        "y" : 306.42858050985626
      },
      "selected" : false
    }, {
      "data" : {
        "id" : "1010",
        "EnrichmentMap_Formatted_name" : "FCA04144:ENDOCY\nTOSIS\n",
        "EnrichmentMap_GS_DESCR" : "fca04144:Endocytosis",
        "EnrichmentMap_Colouring_AFvsLJF_UP_" : 0.989039477611105,
        "EnrichmentMap_GS_Type" : "ENR",
        "shared_name" : "FCA04144:ENDOCYTOSIS",
        "EnrichmentMap_pvalue_AFvsLJF_UP_" : 0.010960522388895,
        "SUID" : 1010,
        "selected" : false,
        "EnrichmentMap_Name" : "FCA04144:ENDOCYTOSIS",
        "EnrichmentMap_fdr_qvalue_AFvsLJF_UP_" : 0.456688432870625,
        "Matching_Attribute" : [ "FCA04144:ENDOCYTOSIS" ],
        "EnrichmentMap_NES_AFvsLJF_UP_" : 1.0,
        "EnrichmentMap_gs_size" : 20,
        "EnrichmentMap_Genes" : [ "SH3GLB1", "GIT2", "IQSEC2", "VPS37C", "VPS26A", "PARD6A", "ASAP2", "PIP5KL1", "HGS", "CCDC53", "CAPZB", "GIT1", "RAB11FIP5", "SH3GL3", "CBLC", "GRK3", "GRK4", "LOC101091022", "EHD1", "STAM2" ],
        "name" : "FCA04144:ENDOCYTOSIS",
        "EnrichmentMap_david_category" : "KEGG_PATHWAY"
      },
      "position" : {
        "x" : 1212.0374997862539,
        "y" : -1316.05699962808
      },
      "selected" : false
    }, {
      "data" : {
        "id" : "1009",
        "EnrichmentMap_Formatted_name" : "GO:0007409~AXON\nOGENESIS\n",
        "EnrichmentMap_GS_DESCR" : "GO:0007409~axonogenesis",
        "EnrichmentMap_pvalue_AFvsLJF_DOWN_" : 0.012479300568527611,
        "EnrichmentMap_GS_Type" : "ENR",
        "shared_name" : "GO:0007409~AXONOGENESIS",
        "SUID" : 1009,
        "__mclCluster" : 23,
        "selected" : false,
        "EnrichmentMap_NES_AFvsLJF_DOWN_" : 1.0,
        "EnrichmentMap_Name" : "GO:0007409~AXONOGENESIS",
        "EnrichmentMap_fdr_qvalue_AFvsLJF_DOWN_" : 1.0,
        "Matching_Attribute" : [ "GO:0007409~AXONOGENESIS" ],
        "EnrichmentMap_Colouring_AFvsLJF_DOWN_" : 0.9875206994314724,
        "EnrichmentMap_gs_size" : 6,
        "EnrichmentMap_Genes" : [ "ADCY1", "PLPPR4", "LRFN3", "CNP", "PTPN11", "SLITRK5" ],
        "name" : "GO:0007409~AXONOGENESIS",
        "EnrichmentMap_david_category" : "GOTERM_BP_DIRECT"
      },
      "position" : {
        "x" : 1354.3604471245678,
        "y" : -54.08235728273675
      },
      "selected" : false
    }, {
      "data" : {
        "id" : "1008",
        "EnrichmentMap_Formatted_name" : "\nGO:0048240~SPERM \nCAPACITATION ",
        "EnrichmentMap_GS_DESCR" : "GO:0048240~sperm capacitation",
        "EnrichmentMap_Colouring_AFvsLJF_UP_" : 0.9925208034325895,
        "EnrichmentMap_GS_Type" : "ENR",
        "EnrichmentMap_NES_LvsEJF_UP_" : 1.0,
        "shared_name" : "GO:0048240~SPERM CAPACITATION",
        "EnrichmentMap_pvalue_LvsEJF_UP_" : 8.824847631775574E-6,
        "EnrichmentMap_pvalue_AFvsLJF_UP_" : 0.007479196567410447,
        "SUID" : 1008,
        "__mclCluster" : 3,
        "selected" : false,
        "EnrichmentMap_fdr_qvalue_LvsEJF_UP_" : 0.0012541089023378844,
        "EnrichmentMap_Name" : "GO:0048240~SPERM CAPACITATION",
        "EnrichmentMap_fdr_qvalue_AFvsLJF_UP_" : 1.0,
        "Matching_Attribute" : [ "GO:0048240~SPERM CAPACITATION" ],
        "EnrichmentMap_NES_AFvsLJF_UP_" : 1.0,
        "EnrichmentMap_gs_size" : 7,
        "EnrichmentMap_Colouring_LvsEJF_UP_" : 0.9999911751523682,
        "EnrichmentMap_Genes" : [ "ROPN1", "CATSPER3", "CATSPER4", "ABHD2", "SLC26A8", "CATSPERB", "ACRBP", "SEPT4" ],
        "name" : "GO:0048240~SPERM CAPACITATION",
        "EnrichmentMap_david_category" : "GOTERM_BP_DIRECT"
      },
      "position" : {
        "x" : 733.6761360731458,
        "y" : -841.5536704569121
      },
      "selected" : false
    }, {
      "data" : {
        "id" : "1007",
        "EnrichmentMap_Formatted_name" : "\nGO:0001578~MICROTUBULE \nBUNDLE FORMATION ",
        "EnrichmentMap_GS_DESCR" : "GO:0001578~microtubule bundle formation",
        "EnrichmentMap_Colouring_AFvsLJF_UP_" : 0.9644897060631219,
        "EnrichmentMap_GS_Type" : "ENR",
        "shared_name" : "GO:0001578~MICROTUBULE BUNDLE FORMATION",
        "EnrichmentMap_pvalue_AFvsLJF_UP_" : 0.035510293936878046,
        "SUID" : 1007,
        "selected" : false,
        "EnrichmentMap_Name" : "GO:0001578~MICROTUBULE BUNDLE FORMATION",
        "EnrichmentMap_fdr_qvalue_AFvsLJF_UP_" : 1.0,
        "Matching_Attribute" : [ "GO:0001578~MICROTUBULE BUNDLE FORMATION" ],
        "EnrichmentMap_NES_AFvsLJF_UP_" : 1.0,
        "EnrichmentMap_gs_size" : 5,
        "EnrichmentMap_Genes" : [ "CDK5RAP2", "CLIP1", "PLK1", "CCSER2", "MAP2" ],
        "name" : "GO:0001578~MICROTUBULE BUNDLE FORMATION",
        "EnrichmentMap_david_category" : "GOTERM_BP_DIRECT"
      },
      "position" : {
        "x" : 195.23386018948852,
        "y" : -1259.4013186018062
      },
      "selected" : false
    }, {
      "data" : {
        "id" : "1006",
        "EnrichmentMap_Formatted_name" : "\nGO:0005509~CALCIUM \nION BINDING ",
        "EnrichmentMap_GS_DESCR" : "GO:0005509~calcium ion binding",
        "EnrichmentMap_pvalue_AFvsLJF_DOWN_" : 0.004125522470845279,
        "EnrichmentMap_GS_Type" : "ENR",
        "EnrichmentMap_NES_LvsEJF_UP_" : 1.0,
        "shared_name" : "GO:0005509~CALCIUM ION BINDING",
        "EnrichmentMap_pvalue_LvsEJF_UP_" : 0.04453338525333947,
        "SUID" : 1006,
        "__mclCluster" : 20,
        "selected" : false,
        "EnrichmentMap_fdr_qvalue_LvsEJF_UP_" : 1.0,
        "EnrichmentMap_NES_AFvsLJF_DOWN_" : 1.0,
        "EnrichmentMap_Name" : "GO:0005509~CALCIUM ION BINDING",
        "EnrichmentMap_fdr_qvalue_AFvsLJF_DOWN_" : 0.4648088650485681,
        "Matching_Attribute" : [ "GO:0005509~CALCIUM ION BINDING" ],
        "EnrichmentMap_Colouring_AFvsLJF_DOWN_" : 0.9958744775291547,
        "EnrichmentMap_gs_size" : 25,
        "EnrichmentMap_Colouring_LvsEJF_UP_" : 0.9554666147466605,
        "EnrichmentMap_Genes" : [ "THBS1", "FBLN5", "MMP15", "PKD2", "AIF1L", "MMP14", "CDH3", "EDIL3", "NOTCH2", "ANXA5", "SPARC", "PPP3R1", "FKBP10", "PCDH11X", "S100A1", "PCDH20", "TESC", "MMP11", "NIN", "SLC24A3", "RGN", "DSG2", "MYL9", "DSC1", "DSC2", "RYR1", "FBLN7", "CALR3", "PCDH10", "DGKA", "EFCAB6", "EHD1", "EFCAB7", "MMP24", "SPATA21", "EFCAB1", "EFCAB2", "DNER", "LOC101086547", "PCDH9", "GALNT3", "SYTL3", "MYL4", "CDHR2", "CHP2", "EFHB", "CABYR", "PPEF1", "PLCD4", "SLC24A2", "DNAH7", "PLCZ1", "PKDREJ", "PKD2L2" ],
        "name" : "GO:0005509~CALCIUM ION BINDING",
        "EnrichmentMap_david_category" : "GOTERM_MF_DIRECT"
      },
      "position" : {
        "x" : -488.11417044625586,
        "y" : 118.83568615398562
      },
      "selected" : false
    }, {
      "data" : {
        "id" : "1005",
        "EnrichmentMap_Formatted_name" : "\nGO:0001755~NEURAL \nCREST CELL \nMIGRATION ",
        "EnrichmentMap_GS_DESCR" : "GO:0001755~neural crest cell migration",
        "EnrichmentMap_pvalue_AFvsLJF_DOWN_" : 6.783051384871133E-4,
        "EnrichmentMap_GS_Type" : "ENR",
        "shared_name" : "GO:0001755~NEURAL CREST CELL MIGRATION",
        "SUID" : 1005,
        "__mclCluster" : 6,
        "selected" : false,
        "EnrichmentMap_NES_AFvsLJF_DOWN_" : 1.0,
        "EnrichmentMap_Name" : "GO:0001755~NEURAL CREST CELL MIGRATION",
        "EnrichmentMap_fdr_qvalue_AFvsLJF_DOWN_" : 0.5337180246551342,
        "Matching_Attribute" : [ "GO:0001755~NEURAL CREST CELL MIGRATION" ],
        "EnrichmentMap_Colouring_AFvsLJF_DOWN_" : 0.9993216948615129,
        "EnrichmentMap_gs_size" : 7,
        "EnrichmentMap_Genes" : [ "SEMA5A", "KITLG", "SEMA7A", "SEMA6D", "SEMA3B", "OVOL2", "SEMA3C" ],
        "name" : "GO:0001755~NEURAL CREST CELL MIGRATION",
        "EnrichmentMap_david_category" : "GOTERM_BP_DIRECT"
      },
      "position" : {
        "x" : 155.4645055350715,
        "y" : 327.4092441296858
      },
      "selected" : false
    }, {
      "data" : {
        "id" : "1004",
        "EnrichmentMap_Formatted_name" : "\nGO:0014704~INTERCALATED \nDISC ",
        "EnrichmentMap_GS_DESCR" : "GO:0014704~intercalated disc",
        "EnrichmentMap_pvalue_AFvsLJF_DOWN_" : 0.017483271754864776,
        "EnrichmentMap_GS_Type" : "ENR",
        "shared_name" : "GO:0014704~INTERCALATED DISC",
        "SUID" : 1004,
        "__mclCluster" : 10,
        "selected" : false,
        "EnrichmentMap_NES_AFvsLJF_DOWN_" : 1.0,
        "EnrichmentMap_Name" : "GO:0014704~INTERCALATED DISC",
        "EnrichmentMap_fdr_qvalue_AFvsLJF_DOWN_" : 0.5071324650545277,
        "Matching_Attribute" : [ "GO:0014704~INTERCALATED DISC" ],
        "EnrichmentMap_Colouring_AFvsLJF_DOWN_" : 0.9825167282451353,
        "EnrichmentMap_gs_size" : 4,
        "EnrichmentMap_Genes" : [ "DSG2", "SCN4B", "SCN1A", "DSC2" ],
        "name" : "GO:0014704~INTERCALATED DISC",
        "EnrichmentMap_david_category" : "GOTERM_CC_DIRECT"
      },
      "position" : {
        "x" : -381.598645852674,
        "y" : -80.12849868877439
      },
      "selected" : false
    }, {
      "data" : {
        "id" : "1003",
        "EnrichmentMap_Formatted_name" : "\nGO:0031012~EXTRACELLULAR \nMATRIX ",
        "EnrichmentMap_GS_DESCR" : "GO:0031012~extracellular matrix",
        "EnrichmentMap_pvalue_AFvsLJF_DOWN_" : 0.023282447733525655,
        "EnrichmentMap_GS_Type" : "ENR",
        "shared_name" : "GO:0031012~EXTRACELLULAR MATRIX",
        "SUID" : 1003,
        "__mclCluster" : 4,
        "selected" : false,
        "EnrichmentMap_NES_AFvsLJF_DOWN_" : 1.0,
        "EnrichmentMap_Name" : "GO:0031012~EXTRACELLULAR MATRIX",
        "EnrichmentMap_fdr_qvalue_AFvsLJF_DOWN_" : 0.5071324650545277,
        "Matching_Attribute" : [ "GO:0031012~EXTRACELLULAR MATRIX" ],
        "EnrichmentMap_Colouring_AFvsLJF_DOWN_" : 0.9767175522664744,
        "EnrichmentMap_gs_size" : 7,
        "EnrichmentMap_Genes" : [ "THBS1", "CLU", "LGALS1", "MMP15", "MMP14", "HTRA1", "CPXM2" ],
        "name" : "GO:0031012~EXTRACELLULAR MATRIX",
        "EnrichmentMap_david_category" : "GOTERM_CC_DIRECT"
      },
      "position" : {
        "x" : -240.11248513637344,
        "y" : 132.7688365798459
      },
      "selected" : false
    }, {
      "data" : {
        "id" : "1002",
        "EnrichmentMap_Formatted_name" : "\nFCA04320:DORSO-VENTRAL \nAXIS FORMATION ",
        "EnrichmentMap_GS_DESCR" : "fca04320:Dorso-ventral axis formation",
        "EnrichmentMap_Colouring_AFvsLJF_UP_" : 0.9929319185523668,
        "EnrichmentMap_GS_Type" : "ENR",
        "shared_name" : "FCA04320:DORSO-VENTRAL AXIS FORMATION",
        "EnrichmentMap_pvalue_AFvsLJF_UP_" : 0.0070680814476331115,
        "SUID" : 1002,
        "__mclCluster" : 27,
        "selected" : false,
        "EnrichmentMap_Name" : "FCA04320:DORSO-VENTRAL AXIS FORMATION",
        "EnrichmentMap_fdr_qvalue_AFvsLJF_UP_" : 0.35340407238165555,
        "Matching_Attribute" : [ "FCA04320:DORSO-VENTRAL AXIS FORMATION" ],
        "EnrichmentMap_NES_AFvsLJF_UP_" : 1.0,
        "EnrichmentMap_gs_size" : 6,
        "EnrichmentMap_Genes" : [ "MAPK3", "NOTCH4", "CPEB3", "SPIRE1", "CPEB4", "FMN2" ],
        "name" : "FCA04320:DORSO-VENTRAL AXIS FORMATION",
        "EnrichmentMap_david_category" : "KEGG_PATHWAY"
      },
      "position" : {
        "x" : -656.3974828699311,
        "y" : -1123.5247008370136
      },
      "selected" : false
    }, {
      "data" : {
        "id" : "1001",
        "EnrichmentMap_Formatted_name" : "\nGO:0086091~REGULATION \nOF HEART RATE BY \nCARDIAC \nCONDUCTION ",
        "EnrichmentMap_pvalue_LvsEJF_DOWN_" : 0.040236423031388434,
        "EnrichmentMap_GS_DESCR" : "GO:0086091~regulation of heart rate by cardiac conduction",
        "EnrichmentMap_pvalue_AFvsLJF_DOWN_" : 0.025258521652323687,
        "EnrichmentMap_GS_Type" : "ENR",
        "shared_name" : "GO:0086091~REGULATION OF HEART RATE BY CARDIAC CONDUCTION",
        "SUID" : 1001,
        "__mclCluster" : 10,
        "selected" : false,
        "EnrichmentMap_NES_AFvsLJF_DOWN_" : 1.0,
        "EnrichmentMap_Name" : "GO:0086091~REGULATION OF HEART RATE BY CARDIAC CONDUCTION",
        "EnrichmentMap_fdr_qvalue_AFvsLJF_DOWN_" : 1.0,
        "Matching_Attribute" : [ "GO:0086091~REGULATION OF HEART RATE BY CARDIAC CONDUCTION" ],
        "EnrichmentMap_Colouring_AFvsLJF_DOWN_" : 0.9747414783476763,
        "EnrichmentMap_Colouring_LvsEJF_DOWN_" : 0.9597635769686116,
        "EnrichmentMap_gs_size" : 3,
        "EnrichmentMap_NES_LvsEJF_DOWN_" : 1.0,
        "EnrichmentMap_Genes" : [ "SCN2B", "ANK2", "SCN4B", "DSG2", "KCNE2", "DSC2" ],
        "name" : "GO:0086091~REGULATION OF HEART RATE BY CARDIAC CONDUCTION",
        "EnrichmentMap_fdr_qvalue_LvsEJF_DOWN_" : 1.0,
        "EnrichmentMap_david_category" : "GOTERM_BP_DIRECT"
      },
      "position" : {
        "x" : -429.8648803198884,
        "y" : -58.415488597735845
      },
      "selected" : false
    }, {
      "data" : {
        "id" : "1000",
        "EnrichmentMap_Formatted_name" : "\nGO:0090231~REGULATION \nOF SPINDLE \nCHECKPOINT ",
        "EnrichmentMap_GS_DESCR" : "GO:0090231~regulation of spindle checkpoint",
        "EnrichmentMap_Colouring_AFvsLJF_UP_" : 0.9882410226338452,
        "EnrichmentMap_GS_Type" : "ENR",
        "shared_name" : "GO:0090231~REGULATION OF SPINDLE CHECKPOINT",
        "EnrichmentMap_pvalue_AFvsLJF_UP_" : 0.011758977366154817,
        "SUID" : 1000,
        "selected" : false,
        "EnrichmentMap_Name" : "GO:0090231~REGULATION OF SPINDLE CHECKPOINT",
        "EnrichmentMap_fdr_qvalue_AFvsLJF_UP_" : 1.0,
        "Matching_Attribute" : [ "GO:0090231~REGULATION OF SPINDLE CHECKPOINT" ],
        "EnrichmentMap_NES_AFvsLJF_UP_" : 1.0,
        "EnrichmentMap_gs_size" : 3,
        "EnrichmentMap_Genes" : [ "CDK5RAP2", "GSG2", "USP44" ],
        "name" : "GO:0090231~REGULATION OF SPINDLE CHECKPOINT",
        "EnrichmentMap_david_category" : "GOTERM_BP_DIRECT"
      },
      "position" : {
        "x" : 1350.1016860091672,
        "y" : -1339.9265330764108
      },
      "selected" : false
    }, {
      "data" : {
        "id" : "999",
        "EnrichmentMap_Formatted_name" : "\nGO:0005201~EXTRACELLULAR \nMATRIX \nSTRUCTURAL \nCONSTITUENT ",
        "EnrichmentMap_GS_DESCR" : "GO:0005201~extracellular matrix structural constituent",
        "EnrichmentMap_pvalue_AFvsLJF_DOWN_" : 0.002263553643739547,
        "EnrichmentMap_GS_Type" : "ENR",
        "shared_name" : "GO:0005201~EXTRACELLULAR MATRIX STRUCTURAL CONSTITUENT",
        "SUID" : 999,
        "__mclCluster" : 7,
        "selected" : false,
        "EnrichmentMap_NES_AFvsLJF_DOWN_" : 1.0,
        "EnrichmentMap_Name" : "GO:0005201~EXTRACELLULAR MATRIX STRUCTURAL CONSTITUENT",
        "EnrichmentMap_fdr_qvalue_AFvsLJF_DOWN_" : 0.4648088650485681,
        "Matching_Attribute" : [ "GO:0005201~EXTRACELLULAR MATRIX STRUCTURAL CONSTITUENT" ],
        "EnrichmentMap_Colouring_AFvsLJF_DOWN_" : 0.9977364463562605,
        "EnrichmentMap_gs_size" : 6,
        "EnrichmentMap_Genes" : [ "BCAN", "HAPLN1", "COL4A1", "COL4A4", "COL4A3", "COL4A5" ],
        "name" : "GO:0005201~EXTRACELLULAR MATRIX STRUCTURAL CONSTITUENT",
        "EnrichmentMap_david_category" : "GOTERM_MF_DIRECT"
      },
      "position" : {
        "x" : -135.07393965332977,
        "y" : 338.70933220202994
      },
      "selected" : false
    }, {
      "data" : {
        "id" : "998",
        "EnrichmentMap_Formatted_name" : "FCA04360:AXON \nGUIDANCE ",
        "EnrichmentMap_GS_DESCR" : "fca04360:Axon guidance",
        "EnrichmentMap_pvalue_AFvsLJF_DOWN_" : 0.0024680463441834103,
        "EnrichmentMap_GS_Type" : "ENR",
        "shared_name" : "FCA04360:AXON GUIDANCE",
        "SUID" : 998,
        "__mclCluster" : 6,
        "selected" : false,
        "EnrichmentMap_NES_AFvsLJF_DOWN_" : 1.0,
        "EnrichmentMap_Name" : "FCA04360:AXON GUIDANCE",
        "EnrichmentMap_fdr_qvalue_AFvsLJF_DOWN_" : 0.1508103383994666,
        "Matching_Attribute" : [ "FCA04360:AXON GUIDANCE" ],
        "EnrichmentMap_Colouring_AFvsLJF_DOWN_" : 0.9975319536558166,
        "EnrichmentMap_gs_size" : 11,
        "EnrichmentMap_Genes" : [ "SEMA5A", "EPHA8", "ROBO2", "SEMA7A", "SEMA6D", "PPP3R1", "SEMA3B", "UNC5A", "DPYSL2", "LIMK1", "SEMA3C" ],
        "name" : "FCA04360:AXON GUIDANCE",
        "EnrichmentMap_david_category" : "KEGG_PATHWAY"
      },
      "position" : {
        "x" : 118.60993695640758,
        "y" : 238.8982389603188
      },
      "selected" : false
    }, {
      "data" : {
        "id" : "997",
        "EnrichmentMap_Formatted_name" : "\nGO:0032212~POSITIVE \nREGULATION OF \nTELOMERE \nMAINTENANCE VIA \nTELOMERASE ",
        "EnrichmentMap_GS_DESCR" : "GO:0032212~positive regulation of telomere maintenance via telomerase",
        "EnrichmentMap_Colouring_AFvsLJF_UP_" : 0.964980391824349,
        "EnrichmentMap_GS_Type" : "ENR",
        "shared_name" : "GO:0032212~POSITIVE REGULATION OF TELOMERE MAINTENANCE VIA TELOMERASE",
        "EnrichmentMap_pvalue_AFvsLJF_UP_" : 0.035019608175650994,
        "SUID" : 997,
        "__mclCluster" : 17,
        "selected" : false,
        "EnrichmentMap_Name" : "GO:0032212~POSITIVE REGULATION OF TELOMERE MAINTENANCE VIA TELOMERASE",
        "EnrichmentMap_fdr_qvalue_AFvsLJF_UP_" : 1.0,
        "Matching_Attribute" : [ "GO:0032212~POSITIVE REGULATION OF TELOMERE MAINTENANCE VIA TELOMERASE" ],
        "EnrichmentMap_NES_AFvsLJF_UP_" : 1.0,
        "EnrichmentMap_gs_size" : 6,
        "EnrichmentMap_Genes" : [ "PRKCQ", "AURKB", "NEK2", "PKIB", "MAPK3", "TNKS" ],
        "name" : "GO:0032212~POSITIVE REGULATION OF TELOMERE MAINTENANCE VIA TELOMERASE",
        "EnrichmentMap_david_category" : "GOTERM_BP_DIRECT"
      },
      "position" : {
        "x" : -496.8828488689038,
        "y" : -883.2465521574495
      },
      "selected" : false
    }, {
      "data" : {
        "id" : "996",
        "EnrichmentMap_Formatted_name" : "\nFCA04020:CALCIUM \nSIGNALING \nPATHWAY ",
        "EnrichmentMap_GS_DESCR" : "fca04020:Calcium signaling pathway",
        "EnrichmentMap_pvalue_AFvsLJF_DOWN_" : 0.023292478352022767,
        "EnrichmentMap_GS_Type" : "ENR",
        "shared_name" : "FCA04020:CALCIUM SIGNALING PATHWAY",
        "SUID" : 996,
        "__mclCluster" : 26,
        "selected" : false,
        "EnrichmentMap_NES_AFvsLJF_DOWN_" : 1.0,
        "EnrichmentMap_Name" : "FCA04020:CALCIUM SIGNALING PATHWAY",
        "EnrichmentMap_fdr_qvalue_AFvsLJF_DOWN_" : 0.574888125007628,
        "Matching_Attribute" : [ "FCA04020:CALCIUM SIGNALING PATHWAY" ],
        "EnrichmentMap_Colouring_AFvsLJF_DOWN_" : 0.9767075216479773,
        "EnrichmentMap_gs_size" : 11,
        "EnrichmentMap_Genes" : [ "HRH1", "ADCY1", "SLC25A4", "PPP3R1", "ATP2A3", "GNA14", "ERBB3", "HTR4", "EDNRA", "GNAS", "SLC25A6" ],
        "name" : "FCA04020:CALCIUM SIGNALING PATHWAY",
        "EnrichmentMap_david_category" : "KEGG_PATHWAY"
      },
      "position" : {
        "x" : 667.199904443692,
        "y" : 597.1340516743386
      },
      "selected" : false
    }, {
      "data" : {
        "id" : "995",
        "EnrichmentMap_Formatted_name" : "\nGO:0004674~PROTEIN \nSERINE/THREONINE \nKINASE ACTIVITY ",
        "EnrichmentMap_GS_DESCR" : "GO:0004674~protein serine/threonine kinase activity",
        "EnrichmentMap_Colouring_AFvsLJF_UP_" : 0.9987870389709946,
        "EnrichmentMap_GS_Type" : "ENR",
        "EnrichmentMap_NES_LvsEJF_UP_" : 1.0,
        "shared_name" : "GO:0004674~PROTEIN SERINE/THREONINE KINASE ACTIVITY",
        "EnrichmentMap_pvalue_LvsEJF_UP_" : 0.024277989780085853,
        "EnrichmentMap_pvalue_AFvsLJF_UP_" : 0.0012129610290053468,
        "SUID" : 995,
        "__mclCluster" : 1,
        "selected" : false,
        "EnrichmentMap_fdr_qvalue_LvsEJF_UP_" : 1.0,
        "EnrichmentMap_Name" : "GO:0004674~PROTEIN SERINE/THREONINE KINASE ACTIVITY",
        "EnrichmentMap_fdr_qvalue_AFvsLJF_UP_" : 0.1619302973722138,
        "Matching_Attribute" : [ "GO:0004674~PROTEIN SERINE/THREONINE KINASE ACTIVITY" ],
        "EnrichmentMap_NES_AFvsLJF_UP_" : 1.0,
        "EnrichmentMap_gs_size" : 24,
        "EnrichmentMap_Colouring_LvsEJF_UP_" : 0.9757220102199141,
        "EnrichmentMap_Genes" : [ "TSSK6", "PRKCQ", "TSSK3", "TSSK4", "GSG2", "CSNK1G2", "SGK1", "TTBK2", "PRKAA1", "STKLD1", "TTBK1", "STK33", "PIM1", "NUAK2", "RPS6KC1", "PRKCG", "TSSK2", "SRPK2", "CDKL4", "PLK1", "PRKCD", "SRPK1", "VRK3", "STK17A", "PKMYT1", "ULK2", "CDKL2", "VRK2" ],
        "name" : "GO:0004674~PROTEIN SERINE/THREONINE KINASE ACTIVITY",
        "EnrichmentMap_david_category" : "GOTERM_MF_DIRECT"
      },
      "position" : {
        "x" : -214.18268895302236,
        "y" : -1165.406576093143
      },
      "selected" : false
    }, {
      "data" : {
        "id" : "994",
        "EnrichmentMap_Formatted_name" : "\nGO:0030992~INTRACILIARY \nTRANSPORT \nPARTICLE B ",
        "EnrichmentMap_GS_DESCR" : "GO:0030992~intraciliary transport particle B",
        "EnrichmentMap_Colouring_AFvsLJF_UP_" : 0.9695053460065556,
        "EnrichmentMap_GS_Type" : "ENR",
        "shared_name" : "GO:0030992~INTRACILIARY TRANSPORT PARTICLE B",
        "EnrichmentMap_pvalue_AFvsLJF_UP_" : 0.0304946539934444,
        "SUID" : 994,
        "__mclCluster" : 25,
        "selected" : false,
        "EnrichmentMap_Name" : "GO:0030992~INTRACILIARY TRANSPORT PARTICLE B",
        "EnrichmentMap_fdr_qvalue_AFvsLJF_UP_" : 0.5473696210027075,
        "Matching_Attribute" : [ "GO:0030992~INTRACILIARY TRANSPORT PARTICLE B" ],
        "EnrichmentMap_NES_AFvsLJF_UP_" : 1.0,
        "EnrichmentMap_gs_size" : 5,
        "EnrichmentMap_Genes" : [ "TRIM59", "IFT22", "LOC101099822", "KIF17", "IFT27" ],
        "name" : "GO:0030992~INTRACILIARY TRANSPORT PARTICLE B",
        "EnrichmentMap_david_category" : "GOTERM_CC_DIRECT"
      },
      "position" : {
        "x" : 273.8010990132138,
        "y" : -933.428133434667
      },
      "selected" : false
    }, {
      "data" : {
        "id" : "993",
        "EnrichmentMap_Formatted_name" : "GO:0007283~SPER\nMATOGENESIS\n",
        "EnrichmentMap_GS_DESCR" : "GO:0007283~spermatogenesis",
        "EnrichmentMap_Colouring_AFvsLJF_UP_" : 0.9998924320825219,
        "EnrichmentMap_GS_Type" : "ENR",
        "EnrichmentMap_NES_LvsEJF_UP_" : 1.0,
        "shared_name" : "GO:0007283~SPERMATOGENESIS",
        "EnrichmentMap_pvalue_LvsEJF_UP_" : 7.671954008207603E-7,
        "EnrichmentMap_pvalue_AFvsLJF_UP_" : 1.0756791747809053E-4,
        "SUID" : 993,
        "__mclCluster" : 16,
        "selected" : false,
        "EnrichmentMap_fdr_qvalue_LvsEJF_UP_" : 1.6354048627495872E-4,
        "EnrichmentMap_Name" : "GO:0007283~SPERMATOGENESIS",
        "EnrichmentMap_fdr_qvalue_AFvsLJF_UP_" : 0.031126087045293627,
        "Matching_Attribute" : [ "GO:0007283~SPERMATOGENESIS" ],
        "EnrichmentMap_NES_AFvsLJF_UP_" : 1.0,
        "EnrichmentMap_gs_size" : 24,
        "EnrichmentMap_Colouring_LvsEJF_UP_" : 0.9999992328045991,
        "EnrichmentMap_Genes" : [ "SPATA32", "B4GALNT1", "MYCBPAP", "TSSK3", "GTSF1", "LRGUK", "CCNYL1", "TCFL5", "MNS1", "ATP1A4", "ACE", "SPEF2", "CREM", "TDRP", "MEA1", "YBX3", "SPATA6", "OAZ3", "SOX30", "SPATA25", "TSGA10", "ASPM", "CNBD2", "SPATA16", "OVOL1", "FANCF", "DPCD", "BRDT", "IFT81", "SHCBP1L" ],
        "name" : "GO:0007283~SPERMATOGENESIS",
        "EnrichmentMap_david_category" : "GOTERM_BP_DIRECT"
      },
      "position" : {
        "x" : 909.2111143895047,
        "y" : -1435.1359046318762
      },
      "selected" : false
    }, {
      "data" : {
        "id" : "992",
        "EnrichmentMap_Formatted_name" : "\nGO:0045879~NEGATIVE \nREGULATION OF \nSMOOTHENED \nSIGNALING \nPATHWAY ",
        "EnrichmentMap_GS_DESCR" : "GO:0045879~negative regulation of smoothened signaling pathway",
        "EnrichmentMap_pvalue_AFvsLJF_DOWN_" : 0.003934010683628146,
        "EnrichmentMap_GS_Type" : "ENR",
        "shared_name" : "GO:0045879~NEGATIVE REGULATION OF SMOOTHENED SIGNALING PATHWAY",
        "SUID" : 992,
        "__mclCluster" : 15,
        "selected" : false,
        "EnrichmentMap_NES_AFvsLJF_DOWN_" : 1.0,
        "EnrichmentMap_Name" : "GO:0045879~NEGATIVE REGULATION OF SMOOTHENED SIGNALING PATHWAY",
        "EnrichmentMap_fdr_qvalue_AFvsLJF_DOWN_" : 0.8985704742978041,
        "Matching_Attribute" : [ "GO:0045879~NEGATIVE REGULATION OF SMOOTHENED SIGNALING PATHWAY" ],
        "EnrichmentMap_Colouring_AFvsLJF_DOWN_" : 0.9960659893163718,
        "EnrichmentMap_gs_size" : 4,
        "EnrichmentMap_Genes" : [ "SALL3", "PTCH1", "CD3E", "GPC3" ],
        "name" : "GO:0045879~NEGATIVE REGULATION OF SMOOTHENED SIGNALING PATHWAY",
        "EnrichmentMap_david_category" : "GOTERM_BP_DIRECT"
      },
      "position" : {
        "x" : -71.78820973718922,
        "y" : 215.38195335261992
      },
      "selected" : false
    }, {
      "data" : {
        "id" : "991",
        "EnrichmentMap_Formatted_name" : "\nGO:0001520~OUTER \nDENSE FIBER ",
        "EnrichmentMap_GS_DESCR" : "GO:0001520~outer dense fiber",
        "EnrichmentMap_Colouring_AFvsLJF_UP_" : 0.9636204292915599,
        "EnrichmentMap_GS_Type" : "ENR",
        "shared_name" : "GO:0001520~OUTER DENSE FIBER",
        "EnrichmentMap_pvalue_AFvsLJF_UP_" : 0.03637957070844009,
        "SUID" : 991,
        "__mclCluster" : 1,
        "selected" : false,
        "EnrichmentMap_Name" : "GO:0001520~OUTER DENSE FIBER",
        "EnrichmentMap_fdr_qvalue_AFvsLJF_UP_" : 0.5803036114682204,
        "Matching_Attribute" : [ "GO:0001520~OUTER DENSE FIBER" ],
        "EnrichmentMap_NES_AFvsLJF_UP_" : 1.0,
        "EnrichmentMap_gs_size" : 3,
        "EnrichmentMap_Genes" : [ "ALS2CR12", "RSPH1", "AK1" ],
        "name" : "GO:0001520~OUTER DENSE FIBER",
        "EnrichmentMap_david_category" : "GOTERM_CC_DIRECT"
      },
      "position" : {
        "x" : -542.5098531009323,
        "y" : -1095.3394889546662
      },
      "selected" : false
    }, {
      "data" : {
        "id" : "990",
        "EnrichmentMap_Formatted_name" : "\nGO:0014037~SCHWANN \nCELL \nDIFFERENTIATION ",
        "EnrichmentMap_GS_DESCR" : "GO:0014037~Schwann cell differentiation",
        "EnrichmentMap_pvalue_AFvsLJF_DOWN_" : 0.00449285237148902,
        "EnrichmentMap_GS_Type" : "ENR",
        "shared_name" : "GO:0014037~SCHWANN CELL DIFFERENTIATION",
        "SUID" : 990,
        "selected" : false,
        "EnrichmentMap_NES_AFvsLJF_DOWN_" : 1.0,
        "EnrichmentMap_Name" : "GO:0014037~SCHWANN CELL DIFFERENTIATION",
        "EnrichmentMap_fdr_qvalue_AFvsLJF_DOWN_" : 0.8985704742978041,
        "Matching_Attribute" : [ "GO:0014037~SCHWANN CELL DIFFERENTIATION" ],
        "EnrichmentMap_Colouring_AFvsLJF_DOWN_" : 0.995507147628511,
        "EnrichmentMap_gs_size" : 3,
        "EnrichmentMap_Genes" : [ "EGR2", "ERBB3", "NAB2" ],
        "name" : "GO:0014037~SCHWANN CELL DIFFERENTIATION",
        "EnrichmentMap_david_category" : "GOTERM_BP_DIRECT"
      },
      "position" : {
        "x" : 1468.9478961974464,
        "y" : 48.37555320286297
      },
      "selected" : false
    }, {
      "data" : {
        "id" : "989",
        "EnrichmentMap_Formatted_name" : "\nGO:0005886~PLASMA \nMEMBRANE ",
        "EnrichmentMap_GS_DESCR" : "GO:0005886~plasma membrane",
        "EnrichmentMap_pvalue_AFvsLJF_DOWN_" : 0.04910630967628843,
        "EnrichmentMap_GS_Type" : "ENR",
        "shared_name" : "GO:0005886~PLASMA MEMBRANE",
        "SUID" : 989,
        "__mclCluster" : 4,
        "selected" : false,
        "EnrichmentMap_NES_AFvsLJF_DOWN_" : 1.0,
        "EnrichmentMap_Name" : "GO:0005886~PLASMA MEMBRANE",
        "EnrichmentMap_fdr_qvalue_AFvsLJF_DOWN_" : 0.6416128830418311,
        "Matching_Attribute" : [ "GO:0005886~PLASMA MEMBRANE" ],
        "EnrichmentMap_Colouring_AFvsLJF_DOWN_" : 0.9508936903237115,
        "EnrichmentMap_gs_size" : 55,
        "EnrichmentMap_Genes" : [ "ILDR1", "UBQLN2", "ATP8B2", "STAG2", "FXYD6", "GABRB2", "SYT11", "HSPB1", "KITLG", "MAP1B", "CPNE3", "MMP14", "CDH3", "CNKSR2", "CD3E", "BCAM", "PCDH11X", "GPRC5B", "RAP2B", "PCDH20", "TESC", "MYADM", "DSG2", "CRYAB", "DSC1", "RHOQ", "ARF5", "VCL", "DSC2", "APLP1", "HTRA1", "ADCY1", "PLP1", "NT5E", "LOC101100432", "RGS2", "GPC1", "AR", "GPR37", "SCN1A", "GABRQ", "HRH1", "ACHE", "ZNF185", "TNFRSF12A", "KCNQ1", "FSHR", "ENPP1", "GABRA2", "IFI30", "PRKD1", "DIRAS1", "VSTM4", "ENPP5", "PRND" ],
        "name" : "GO:0005886~PLASMA MEMBRANE",
        "EnrichmentMap_david_category" : "GOTERM_CC_DIRECT"
      },
      "position" : {
        "x" : -185.6159475955754,
        "y" : -207.38539776017717
      },
      "selected" : false
    }, {
      "data" : {
        "id" : "988",
        "EnrichmentMap_Formatted_name" : "\nGO:0060749~MAMMARY \nGLAND ALVEOLUS \nDEVELOPMENT ",
        "EnrichmentMap_GS_DESCR" : "GO:0060749~mammary gland alveolus development",
        "EnrichmentMap_pvalue_AFvsLJF_DOWN_" : 0.04948654207241953,
        "EnrichmentMap_GS_Type" : "ENR",
        "shared_name" : "GO:0060749~MAMMARY GLAND ALVEOLUS DEVELOPMENT",
        "SUID" : 988,
        "__mclCluster" : 11,
        "selected" : false,
        "EnrichmentMap_NES_AFvsLJF_DOWN_" : 1.0,
        "EnrichmentMap_Name" : "GO:0060749~MAMMARY GLAND ALVEOLUS DEVELOPMENT",
        "EnrichmentMap_fdr_qvalue_AFvsLJF_DOWN_" : 1.0,
        "Matching_Attribute" : [ "GO:0060749~MAMMARY GLAND ALVEOLUS DEVELOPMENT" ],
        "EnrichmentMap_Colouring_AFvsLJF_DOWN_" : 0.9505134579275805,
        "EnrichmentMap_gs_size" : 3,
        "EnrichmentMap_Genes" : [ "AR", "DDR1", "TNFRSF11A" ],
        "name" : "GO:0060749~MAMMARY GLAND ALVEOLUS DEVELOPMENT",
        "EnrichmentMap_david_category" : "GOTERM_BP_DIRECT"
      },
      "position" : {
        "x" : -207.20870791546855,
        "y" : -261.76683669698684
      },
      "selected" : false
    }, {
      "data" : {
        "id" : "987",
        "EnrichmentMap_Formatted_name" : "\nGO:0038191~NEUROPILIN \nBINDING ",
        "EnrichmentMap_GS_DESCR" : "GO:0038191~neuropilin binding",
        "EnrichmentMap_pvalue_AFvsLJF_DOWN_" : 0.01710432356864608,
        "EnrichmentMap_GS_Type" : "ENR",
        "shared_name" : "GO:0038191~NEUROPILIN BINDING",
        "SUID" : 987,
        "__mclCluster" : 6,
        "selected" : false,
        "EnrichmentMap_NES_AFvsLJF_DOWN_" : 1.0,
        "EnrichmentMap_Name" : "GO:0038191~NEUROPILIN BINDING",
        "EnrichmentMap_fdr_qvalue_AFvsLJF_DOWN_" : 1.0,
        "Matching_Attribute" : [ "GO:0038191~NEUROPILIN BINDING" ],
        "EnrichmentMap_Colouring_AFvsLJF_DOWN_" : 0.9828956764313539,
        "EnrichmentMap_gs_size" : 3,
        "EnrichmentMap_Genes" : [ "SEMA7A", "SEMA3B", "SEMA3C" ],
        "name" : "GO:0038191~NEUROPILIN BINDING",
        "EnrichmentMap_david_category" : "GOTERM_MF_DIRECT"
      },
      "position" : {
        "x" : 144.76412722512254,
        "y" : 271.0847243696687
      },
      "selected" : false
    }, {
      "data" : {
        "id" : "986",
        "EnrichmentMap_Formatted_name" : "GO:0007411~AXON \nGUIDANCE ",
        "EnrichmentMap_GS_DESCR" : "GO:0007411~axon guidance",
        "EnrichmentMap_pvalue_AFvsLJF_DOWN_" : 0.020432585713981197,
        "EnrichmentMap_GS_Type" : "ENR",
        "shared_name" : "GO:0007411~AXON GUIDANCE",
        "SUID" : 986,
        "__mclCluster" : 4,
        "selected" : false,
        "EnrichmentMap_NES_AFvsLJF_DOWN_" : 1.0,
        "EnrichmentMap_Name" : "GO:0007411~AXON GUIDANCE",
        "EnrichmentMap_fdr_qvalue_AFvsLJF_DOWN_" : 1.0,
        "Matching_Attribute" : [ "GO:0007411~AXON GUIDANCE" ],
        "EnrichmentMap_Colouring_AFvsLJF_DOWN_" : 0.9795674142860188,
        "EnrichmentMap_gs_size" : 7,
        "EnrichmentMap_Genes" : [ "EPHA8", "ROBO2", "DPYSL2", "SEMA3C", "FEZF2", "NEO1", "B3GNT2" ],
        "name" : "GO:0007411~AXON GUIDANCE",
        "EnrichmentMap_david_category" : "GOTERM_BP_DIRECT"
      },
      "position" : {
        "x" : -41.78615111208188,
        "y" : 98.95930554717378
      },
      "selected" : false
    }, {
      "data" : {
        "id" : "985",
        "EnrichmentMap_Formatted_name" : "GO:0005874~MICR\nOTUBULE\n",
        "EnrichmentMap_GS_DESCR" : "GO:0005874~microtubule",
        "EnrichmentMap_Colouring_AFvsLJF_UP_" : 0.9929185117491252,
        "EnrichmentMap_GS_Type" : "ENR",
        "shared_name" : "GO:0005874~MICROTUBULE",
        "EnrichmentMap_pvalue_AFvsLJF_UP_" : 0.007081488250874818,
        "SUID" : 985,
        "__mclCluster" : 1,
        "selected" : false,
        "EnrichmentMap_Name" : "GO:0005874~MICROTUBULE",
        "EnrichmentMap_fdr_qvalue_AFvsLJF_UP_" : 0.209720998198985,
        "Matching_Attribute" : [ "GO:0005874~MICROTUBULE" ],
        "EnrichmentMap_NES_AFvsLJF_UP_" : 1.0,
        "EnrichmentMap_gs_size" : 14,
        "EnrichmentMap_Genes" : [ "KIF3B", "TUBA8", "KIF3A", "CEP57", "KIF2B", "KIF17", "MAP2", "MAPT", "TUBA4A", "CENPE", "KATNAL1", "KATNAL2", "KIF9", "PAFAH1B1" ],
        "name" : "GO:0005874~MICROTUBULE",
        "EnrichmentMap_david_category" : "GOTERM_CC_DIRECT"
      },
      "position" : {
        "x" : -105.61666040364315,
        "y" : -1077.0186668719712
      },
      "selected" : false
    }, {
      "data" : {
        "id" : "984",
        "EnrichmentMap_Formatted_name" : "\nGO:0009966~REGULATION \nOF SIGNAL \nTRANSDUCTION ",
        "EnrichmentMap_GS_DESCR" : "GO:0009966~regulation of signal transduction",
        "EnrichmentMap_Colouring_AFvsLJF_UP_" : 0.9796998143476654,
        "EnrichmentMap_GS_Type" : "ENR",
        "shared_name" : "GO:0009966~REGULATION OF SIGNAL TRANSDUCTION",
        "EnrichmentMap_pvalue_AFvsLJF_UP_" : 0.020300185652334657,
        "SUID" : 984,
        "selected" : false,
        "EnrichmentMap_Name" : "GO:0009966~REGULATION OF SIGNAL TRANSDUCTION",
        "EnrichmentMap_fdr_qvalue_AFvsLJF_UP_" : 1.0,
        "Matching_Attribute" : [ "GO:0009966~REGULATION OF SIGNAL TRANSDUCTION" ],
        "EnrichmentMap_NES_AFvsLJF_UP_" : 1.0,
        "EnrichmentMap_gs_size" : 5,
        "EnrichmentMap_Genes" : [ "PPP1R2", "AFAP1", "VWCE", "NAIP", "BIRC5" ],
        "name" : "GO:0009966~REGULATION OF SIGNAL TRANSDUCTION",
        "EnrichmentMap_david_category" : "GOTERM_BP_DIRECT"
      },
      "position" : {
        "x" : 1543.3296349766767,
        "y" : -1442.6171057489066
      },
      "selected" : false
    }, {
      "data" : {
        "id" : "983",
        "EnrichmentMap_Formatted_name" : "GO:0005764~LYSO\nSOME\n",
        "EnrichmentMap_GS_DESCR" : "GO:0005764~lysosome",
        "EnrichmentMap_pvalue_AFvsLJF_DOWN_" : 0.04146496483477222,
        "EnrichmentMap_GS_Type" : "ENR",
        "shared_name" : "GO:0005764~LYSOSOME",
        "SUID" : 983,
        "selected" : false,
        "EnrichmentMap_NES_AFvsLJF_DOWN_" : 1.0,
        "EnrichmentMap_Name" : "GO:0005764~LYSOSOME",
        "EnrichmentMap_fdr_qvalue_AFvsLJF_DOWN_" : 0.5951442011579071,
        "Matching_Attribute" : [ "GO:0005764~LYSOSOME" ],
        "EnrichmentMap_Colouring_AFvsLJF_DOWN_" : 0.9585350351652278,
        "EnrichmentMap_gs_size" : 8,
        "EnrichmentMap_Genes" : [ "KCNE2", "SYT11", "GLB1", "GLMP", "RRAGD", "IFI30", "NPC2", "GPC3" ],
        "name" : "GO:0005764~LYSOSOME",
        "EnrichmentMap_david_category" : "GOTERM_CC_DIRECT"
      },
      "position" : {
        "x" : 1879.8994808345478,
        "y" : 44.20905997324636
      },
      "selected" : false
    }, {
      "data" : {
        "id" : "982",
        "EnrichmentMap_Formatted_name" : "FCA04024:CAMP \nSIGNALING \nPATHWAY ",
        "EnrichmentMap_GS_DESCR" : "fca04024:cAMP signaling pathway",
        "EnrichmentMap_pvalue_AFvsLJF_DOWN_" : 0.044309651432563275,
        "EnrichmentMap_GS_Type" : "ENR",
        "shared_name" : "FCA04024:CAMP SIGNALING PATHWAY",
        "SUID" : 982,
        "selected" : false,
        "EnrichmentMap_NES_AFvsLJF_DOWN_" : 1.0,
        "EnrichmentMap_Name" : "FCA04024:CAMP SIGNALING PATHWAY",
        "EnrichmentMap_fdr_qvalue_AFvsLJF_DOWN_" : 0.6616907947262782,
        "Matching_Attribute" : [ "FCA04024:CAMP SIGNALING PATHWAY" ],
        "EnrichmentMap_Colouring_AFvsLJF_DOWN_" : 0.9556903485674367,
        "EnrichmentMap_gs_size" : 11,
        "EnrichmentMap_Genes" : [ "ADCY1", "MYL9", "PTCH1", "HTR4", "EDNRA", "RRAS", "FSHR", "GNAS", "PPARA", "GRIN3A", "ATP1A1" ],
        "name" : "FCA04024:CAMP SIGNALING PATHWAY",
        "EnrichmentMap_david_category" : "KEGG_PATHWAY"
      },
      "position" : {
        "x" : 1883.3315778154038,
        "y" : 133.14222801875292
      },
      "selected" : false
    }, {
      "data" : {
        "id" : "981",
        "EnrichmentMap_Formatted_name" : "\nGO:0035987~ENDODERMAL \nCELL \nDIFFERENTIATION ",
        "EnrichmentMap_GS_DESCR" : "GO:0035987~endodermal cell differentiation",
        "EnrichmentMap_pvalue_AFvsLJF_DOWN_" : 0.0034716245604986123,
        "EnrichmentMap_GS_Type" : "ENR",
        "shared_name" : "GO:0035987~ENDODERMAL CELL DIFFERENTIATION",
        "SUID" : 981,
        "selected" : false,
        "EnrichmentMap_NES_AFvsLJF_DOWN_" : 1.0,
        "EnrichmentMap_Name" : "GO:0035987~ENDODERMAL CELL DIFFERENTIATION",
        "EnrichmentMap_fdr_qvalue_AFvsLJF_DOWN_" : 0.8985704742978041,
        "Matching_Attribute" : [ "GO:0035987~ENDODERMAL CELL DIFFERENTIATION" ],
        "EnrichmentMap_Colouring_AFvsLJF_DOWN_" : 0.9965283754395013,
        "EnrichmentMap_gs_size" : 5,
        "EnrichmentMap_Genes" : [ "FN1", "INHBA", "VTN", "MMP15", "MMP14" ],
        "name" : "GO:0035987~ENDODERMAL CELL DIFFERENTIATION",
        "EnrichmentMap_david_category" : "GOTERM_BP_DIRECT"
      },
      "position" : {
        "x" : 1873.7815809277085,
        "y" : -45.77751883382015
      },
      "selected" : false
    }, {
      "data" : {
        "id" : "980",
        "EnrichmentMap_Formatted_name" : "\nFCA01230:BIOSYNTHESIS \nOF AMINO ACIDS ",
        "EnrichmentMap_GS_DESCR" : "fca01230:Biosynthesis of amino acids",
        "EnrichmentMap_pvalue_AFvsLJF_DOWN_" : 0.012148745298295752,
        "EnrichmentMap_GS_Type" : "ENR",
        "shared_name" : "FCA01230:BIOSYNTHESIS OF AMINO ACIDS",
        "SUID" : 980,
        "__mclCluster" : 24,
        "selected" : false,
        "EnrichmentMap_NES_AFvsLJF_DOWN_" : 1.0,
        "EnrichmentMap_Name" : "FCA01230:BIOSYNTHESIS OF AMINO ACIDS",
        "EnrichmentMap_fdr_qvalue_AFvsLJF_DOWN_" : 0.38875984954546405,
        "Matching_Attribute" : [ "FCA01230:BIOSYNTHESIS OF AMINO ACIDS" ],
        "EnrichmentMap_Colouring_AFvsLJF_DOWN_" : 0.9878512547017042,
        "EnrichmentMap_gs_size" : 7,
        "EnrichmentMap_Genes" : [ "BCAT2", "IDH2", "SDS", "GPT2", "PGK1", "ENO1", "GAPDH" ],
        "name" : "FCA01230:BIOSYNTHESIS OF AMINO ACIDS",
        "EnrichmentMap_david_category" : "KEGG_PATHWAY"
      },
      "position" : {
        "x" : 1243.390112947396,
        "y" : 49.691885727782825
      },
      "selected" : false
    }, {
      "data" : {
        "id" : "979",
        "EnrichmentMap_Formatted_name" : "GO:0005524~ATP \nBINDING ",
        "EnrichmentMap_GS_DESCR" : "GO:0005524~ATP binding",
        "EnrichmentMap_Colouring_AFvsLJF_UP_" : 0.9999948653163774,
        "EnrichmentMap_GS_Type" : "ENR",
        "EnrichmentMap_NES_LvsEJF_UP_" : 1.0,
        "shared_name" : "GO:0005524~ATP BINDING",
        "EnrichmentMap_pvalue_LvsEJF_UP_" : 3.1583487906734287E-4,
        "EnrichmentMap_pvalue_AFvsLJF_UP_" : 5.13468362262518E-6,
        "SUID" : 979,
        "__mclCluster" : 1,
        "selected" : false,
        "EnrichmentMap_fdr_qvalue_LvsEJF_UP_" : 0.042321873795023945,
        "EnrichmentMap_Name" : "GO:0005524~ATP BINDING",
        "EnrichmentMap_fdr_qvalue_AFvsLJF_UP_" : 0.001370960527240923,
        "Matching_Attribute" : [ "GO:0005524~ATP BINDING" ],
        "EnrichmentMap_NES_AFvsLJF_UP_" : 1.0,
        "EnrichmentMap_gs_size" : 102,
        "EnrichmentMap_Colouring_LvsEJF_UP_" : 0.9996841651209326,
        "EnrichmentMap_Genes" : [ "KIF17", "AK8", "MAK", "DNAH12", "DNAH1", "DNAH8", "KIF27", "KIF15", "CENPE", "KIF9", "KIF3B", "KIF3A", "KIF2C", "KIF2B", "KIF21B", "TTBK2", "TSSK2", "STK36", "VARS", "CLPB", "STKLD1", "CCT6B", "PIM1", "NEK2", "EPHB1", "PRKCG", "CDKL3", "CDKL4", "MYH15", "PRKCD", "LIG3", "VRK3", "KATNAL1", "KATNAL2", "SLFN14", "LACE1", "TSSK6", "PRKCQ", "TSSK3", "TSSK4", "ANKK1", "NAIP", "CSNK1G2", "DGKH", "PFKFB2", "IQCA1", "DDX4", "EPHA10", "AK1", "HSPA4L", "STK39", "MST1R", "ACACB", "TTBK1", "STK33", "GRK3", "NUAK2", "STK35", "GRK4", "SRPK2", "PLK1", "SRPK1", "ATP4A", "LOC101091022", "MAP3K13", "CDK14", "ACVRL1", "DYRK3", "CHD5", "HK1", "ATP7B", "CAMKV", "GSG2", "JAK2", "STRADA", "DDX58", "INSRR", "ZAP70", "RAD51D", "SGK1", "RBKS", "PRKAA1", "GUCY2D", "DDX20", "ATP1A4", "HSPA14", "AURKB", "SRR", "RPS6KC1", "PHKG2", "ABCF2", "MAPK6", "MAPK3", "HIPK1", "MAPK10", "P2RX7", "ACTC1", "P2RX2", "STK17A", "KIF26B", "CAMK4", "NEK10", "DYNC2H1", "NME7", "DNAH6", "AK9", "ALK", "DGKA", "TESK2", "ABCC12", "LOC101085594", "ACOT12", "MAT1A", "SYN2", "ERN2", "ULK2", "CDKL2", "AURKA", "VRK2", "MAPK13", "CPS1", "DNAH11", "GALK2", "PKMYT1", "PGK2" ],
        "name" : "GO:0005524~ATP BINDING",
        "EnrichmentMap_david_category" : "GOTERM_MF_DIRECT"
      },
      "position" : {
        "x" : -105.53879826373196,
        "y" : -1185.2538010923322
      },
      "selected" : false
    }, {
      "data" : {
        "id" : "978",
        "EnrichmentMap_Formatted_name" : "\nFCA04920:ADIPOCYTOKINE \nSIGNALING \nPATHWAY ",
        "EnrichmentMap_GS_DESCR" : "fca04920:Adipocytokine signaling pathway",
        "EnrichmentMap_Colouring_AFvsLJF_UP_" : 0.9982329053187965,
        "EnrichmentMap_GS_Type" : "ENR",
        "shared_name" : "FCA04920:ADIPOCYTOKINE SIGNALING PATHWAY",
        "EnrichmentMap_pvalue_AFvsLJF_UP_" : 0.0017670946812035349,
        "SUID" : 978,
        "selected" : false,
        "EnrichmentMap_Name" : "FCA04920:ADIPOCYTOKINE SIGNALING PATHWAY",
        "EnrichmentMap_fdr_qvalue_AFvsLJF_UP_" : 0.22088683515044186,
        "Matching_Attribute" : [ "FCA04920:ADIPOCYTOKINE SIGNALING PATHWAY" ],
        "EnrichmentMap_NES_AFvsLJF_UP_" : 1.0,
        "EnrichmentMap_gs_size" : 11,
        "EnrichmentMap_Genes" : [ "ACACB", "PRKCQ", "TRADD", "JAK2", "G6PC3", "MAPK10", "ACSL1", "LOC102900010", "RXRG", "CPT1B", "PRKAA1" ],
        "name" : "FCA04920:ADIPOCYTOKINE SIGNALING PATHWAY",
        "EnrichmentMap_david_category" : "KEGG_PATHWAY"
      },
      "position" : {
        "x" : 1547.6704597120195,
        "y" : -1339.535951636918
      },
      "selected" : false
    }, {
      "data" : {
        "id" : "977",
        "EnrichmentMap_Formatted_name" : "\nGO:0097228~SPERM \nPRINCIPAL PIECE ",
        "EnrichmentMap_GS_DESCR" : "GO:0097228~sperm principal piece",
        "EnrichmentMap_Colouring_AFvsLJF_UP_" : 0.9999692684764612,
        "EnrichmentMap_GS_Type" : "ENR",
        "EnrichmentMap_NES_LvsEJF_UP_" : 1.0,
        "shared_name" : "GO:0097228~SPERM PRINCIPAL PIECE",
        "EnrichmentMap_pvalue_LvsEJF_UP_" : 1.7725020942466962E-7,
        "EnrichmentMap_pvalue_AFvsLJF_UP_" : 3.0731523538842976E-5,
        "SUID" : 977,
        "__mclCluster" : 5,
        "selected" : false,
        "EnrichmentMap_fdr_qvalue_LvsEJF_UP_" : 1.8493105183307198E-5,
        "EnrichmentMap_Name" : "GO:0097228~SPERM PRINCIPAL PIECE",
        "EnrichmentMap_fdr_qvalue_AFvsLJF_UP_" : 0.002366327312490909,
        "Matching_Attribute" : [ "GO:0097228~SPERM PRINCIPAL PIECE" ],
        "EnrichmentMap_NES_AFvsLJF_UP_" : 1.0,
        "EnrichmentMap_gs_size" : 8,
        "EnrichmentMap_Colouring_LvsEJF_UP_" : 0.9999998227497906,
        "EnrichmentMap_Genes" : [ "HK1", "ROPN1", "CATSPER4", "CATSPERG", "AKAP3", "DNAH8", "ENKUR", "IFT27", "CABYR", "IFT81", "NME8" ],
        "name" : "GO:0097228~SPERM PRINCIPAL PIECE",
        "EnrichmentMap_david_category" : "GOTERM_CC_DIRECT"
      },
      "position" : {
        "x" : 57.548297283279624,
        "y" : -757.0709604736963
      },
      "selected" : false
    }, {
      "data" : {
        "id" : "976",
        "EnrichmentMap_Formatted_name" : "\nGO:0001933~NEGATIVE \nREGULATION OF \nPROTEIN \nPHOSPHORYLATION ",
        "EnrichmentMap_GS_DESCR" : "GO:0001933~negative regulation of protein phosphorylation",
        "EnrichmentMap_pvalue_AFvsLJF_DOWN_" : 0.038459322405613006,
        "EnrichmentMap_GS_Type" : "ENR",
        "shared_name" : "GO:0001933~NEGATIVE REGULATION OF PROTEIN PHOSPHORYLATION",
        "SUID" : 976,
        "__mclCluster" : 4,
        "selected" : false,
        "EnrichmentMap_NES_AFvsLJF_DOWN_" : 1.0,
        "EnrichmentMap_Name" : "GO:0001933~NEGATIVE REGULATION OF PROTEIN PHOSPHORYLATION",
        "EnrichmentMap_fdr_qvalue_AFvsLJF_DOWN_" : 1.0,
        "Matching_Attribute" : [ "GO:0001933~NEGATIVE REGULATION OF PROTEIN PHOSPHORYLATION" ],
        "EnrichmentMap_Colouring_AFvsLJF_DOWN_" : 0.961540677594387,
        "EnrichmentMap_gs_size" : 4,
        "EnrichmentMap_Genes" : [ "NTRK3", "CTDSPL", "LRRK2", "MYADM" ],
        "name" : "GO:0001933~NEGATIVE REGULATION OF PROTEIN PHOSPHORYLATION",
        "EnrichmentMap_david_category" : "GOTERM_BP_DIRECT"
      },
      "position" : {
        "x" : -95.64875011122837,
        "y" : 108.98681188726059
      },
      "selected" : false
    }, {
      "data" : {
        "id" : "975",
        "EnrichmentMap_Formatted_name" : "\nGO:0030317~SPERM \nMOTILITY ",
        "EnrichmentMap_GS_DESCR" : "GO:0030317~sperm motility",
        "EnrichmentMap_Colouring_AFvsLJF_UP_" : 0.9999919389783892,
        "EnrichmentMap_GS_Type" : "ENR",
        "EnrichmentMap_NES_LvsEJF_UP_" : 1.0,
        "shared_name" : "GO:0030317~SPERM MOTILITY",
        "EnrichmentMap_pvalue_LvsEJF_UP_" : 3.249984874713894E-14,
        "EnrichmentMap_pvalue_AFvsLJF_UP_" : 8.061021610782685E-6,
        "SUID" : 975,
        "__mclCluster" : 3,
        "selected" : false,
        "EnrichmentMap_fdr_qvalue_LvsEJF_UP_" : 4.1567306547590703E-11,
        "EnrichmentMap_Name" : "GO:0030317~SPERM MOTILITY",
        "EnrichmentMap_fdr_qvalue_AFvsLJF_UP_" : 0.008024747013534164,
        "Matching_Attribute" : [ "GO:0030317~SPERM MOTILITY" ],
        "EnrichmentMap_NES_AFvsLJF_UP_" : 1.0,
        "EnrichmentMap_gs_size" : 13,
        "EnrichmentMap_Colouring_LvsEJF_UP_" : 0.9999999999999675,
        "EnrichmentMap_Genes" : [ "TMF1", "LRRC6", "SLC22A16", "TEKT2", "CCNYL1", "CCDC39", "CATSPER3", "ROPN1", "CATSPER4", "DDX4", "ATP1A4", "TTLL5", "DNAH1", "DNAH11", "CATSPER2", "DPCD", "NME8", "SLC26A8", "TEKT3", "PGK2", "CCDC40" ],
        "name" : "GO:0030317~SPERM MOTILITY",
        "EnrichmentMap_david_category" : "GOTERM_BP_DIRECT"
      },
      "position" : {
        "x" : 666.3732127703321,
        "y" : -850.4433941309574
      },
      "selected" : false
    }, {
      "data" : {
        "id" : "974",
        "EnrichmentMap_Formatted_name" : "\nGO:0005925~FOCAL \nADHESION ",
        "EnrichmentMap_GS_DESCR" : "GO:0005925~focal adhesion",
        "EnrichmentMap_pvalue_AFvsLJF_DOWN_" : 0.024940940904321036,
        "EnrichmentMap_GS_Type" : "ENR",
        "shared_name" : "GO:0005925~FOCAL ADHESION",
        "SUID" : 974,
        "selected" : false,
        "EnrichmentMap_NES_AFvsLJF_DOWN_" : 1.0,
        "EnrichmentMap_Name" : "GO:0005925~FOCAL ADHESION",
        "EnrichmentMap_fdr_qvalue_AFvsLJF_DOWN_" : 0.5071324650545277,
        "Matching_Attribute" : [ "GO:0005925~FOCAL ADHESION" ],
        "EnrichmentMap_Colouring_AFvsLJF_DOWN_" : 0.9750590590956789,
        "EnrichmentMap_gs_size" : 15,
        "EnrichmentMap_Genes" : [ "ANXA5", "ZNF185", "FHL2", "CD99L2", "SCARB2", "RRAS", "HSPB1", "MPZL1", "ITGA2", "LIMK1", "AIF1L", "VCL", "MMP14", "CPNE3", "SNTB1" ],
        "name" : "GO:0005925~FOCAL ADHESION",
        "EnrichmentMap_david_category" : "GOTERM_CC_DIRECT"
      },
      "position" : {
        "x" : -442.9692756617646,
        "y" : 318.41753346256894
      },
      "selected" : false
    }, {
      "data" : {
        "id" : "973",
        "EnrichmentMap_Formatted_name" : "\nGO:0071711~BASEMENT \nMEMBRANE \nORGANIZATION ",
        "EnrichmentMap_GS_DESCR" : "GO:0071711~basement membrane organization",
        "EnrichmentMap_pvalue_AFvsLJF_DOWN_" : 0.014873904475200634,
        "EnrichmentMap_GS_Type" : "ENR",
        "shared_name" : "GO:0071711~BASEMENT MEMBRANE ORGANIZATION",
        "SUID" : 973,
        "selected" : false,
        "EnrichmentMap_NES_AFvsLJF_DOWN_" : 1.0,
        "EnrichmentMap_Name" : "GO:0071711~BASEMENT MEMBRANE ORGANIZATION",
        "EnrichmentMap_fdr_qvalue_AFvsLJF_DOWN_" : 1.0,
        "Matching_Attribute" : [ "GO:0071711~BASEMENT MEMBRANE ORGANIZATION" ],
        "EnrichmentMap_Colouring_AFvsLJF_DOWN_" : 0.9851260955247994,
        "EnrichmentMap_gs_size" : 3,
        "EnrichmentMap_Genes" : [ "COL4A1", "FSHR", "MMP11" ],
        "name" : "GO:0071711~BASEMENT MEMBRANE ORGANIZATION",
        "EnrichmentMap_david_category" : "GOTERM_BP_DIRECT"
      },
      "position" : {
        "x" : 1787.622164529566,
        "y" : -40.014879353967636
      },
      "selected" : false
    }, {
      "data" : {
        "id" : "972",
        "EnrichmentMap_Formatted_name" : "FCA03320:PPAR \nSIGNALING \nPATHWAY ",
        "EnrichmentMap_GS_DESCR" : "fca03320:PPAR signaling pathway",
        "EnrichmentMap_Colouring_AFvsLJF_UP_" : 0.9864776340710593,
        "EnrichmentMap_GS_Type" : "ENR",
        "shared_name" : "FCA03320:PPAR SIGNALING PATHWAY",
        "EnrichmentMap_pvalue_AFvsLJF_UP_" : 0.013522365928940738,
        "SUID" : 972,
        "selected" : false,
        "EnrichmentMap_Name" : "FCA03320:PPAR SIGNALING PATHWAY",
        "EnrichmentMap_fdr_qvalue_AFvsLJF_UP_" : 0.4829416403193121,
        "Matching_Attribute" : [ "FCA03320:PPAR SIGNALING PATHWAY" ],
        "EnrichmentMap_NES_AFvsLJF_UP_" : 1.0,
        "EnrichmentMap_gs_size" : 9,
        "EnrichmentMap_Genes" : [ "GK2", "ACSL1", "FABP3", "LOC102900010", "RXRG", "UBC", "CPT1B", "AQP7", "PLIN1" ],
        "name" : "FCA03320:PPAR SIGNALING PATHWAY",
        "EnrichmentMap_david_category" : "KEGG_PATHWAY"
      },
      "position" : {
        "x" : 1445.18719552423,
        "y" : -1442.6029343303223
      },
      "selected" : false
    }, {
      "data" : {
        "id" : "971",
        "EnrichmentMap_Formatted_name" : "\nGO:0048839~INNER \nEAR DEVELOPMENT ",
        "EnrichmentMap_GS_DESCR" : "GO:0048839~inner ear development",
        "EnrichmentMap_pvalue_AFvsLJF_DOWN_" : 0.03149436853355306,
        "EnrichmentMap_GS_Type" : "ENR",
        "shared_name" : "GO:0048839~INNER EAR DEVELOPMENT",
        "SUID" : 971,
        "__mclCluster" : 23,
        "selected" : false,
        "EnrichmentMap_NES_AFvsLJF_DOWN_" : 1.0,
        "EnrichmentMap_Name" : "GO:0048839~INNER EAR DEVELOPMENT",
        "EnrichmentMap_fdr_qvalue_AFvsLJF_DOWN_" : 1.0,
        "Matching_Attribute" : [ "GO:0048839~INNER EAR DEVELOPMENT" ],
        "EnrichmentMap_Colouring_AFvsLJF_DOWN_" : 0.968505631466447,
        "EnrichmentMap_gs_size" : 4,
        "EnrichmentMap_Genes" : [ "PLPPR4", "CDKN1B", "KCNQ1", "PTPN11" ],
        "name" : "GO:0048839~INNER EAR DEVELOPMENT",
        "EnrichmentMap_david_category" : "GOTERM_BP_DIRECT"
      },
      "position" : {
        "x" : 1242.314717282318,
        "y" : -55.3884669162463
      },
      "selected" : false
    }, {
      "data" : {
        "id" : "970",
        "EnrichmentMap_Formatted_name" : "\nGO:0036126~SPERM \nFLAGELLUM ",
        "EnrichmentMap_GS_DESCR" : "GO:0036126~sperm flagellum",
        "EnrichmentMap_Colouring_AFvsLJF_UP_" : 0.9999185774884111,
        "EnrichmentMap_GS_Type" : "ENR",
        "EnrichmentMap_NES_LvsEJF_UP_" : 1.0,
        "shared_name" : "GO:0036126~SPERM FLAGELLUM",
        "EnrichmentMap_pvalue_LvsEJF_UP_" : 5.661253877396724E-7,
        "EnrichmentMap_pvalue_AFvsLJF_UP_" : 8.142251158897189E-5,
        "SUID" : 970,
        "selected" : false,
        "EnrichmentMap_fdr_qvalue_LvsEJF_UP_" : 4.429931159062937E-5,
        "EnrichmentMap_Name" : "GO:0036126~SPERM FLAGELLUM",
        "EnrichmentMap_fdr_qvalue_AFvsLJF_UP_" : 0.005224611160292363,
        "Matching_Attribute" : [ "GO:0036126~SPERM FLAGELLUM" ],
        "EnrichmentMap_NES_AFvsLJF_UP_" : 1.0,
        "EnrichmentMap_gs_size" : 8,
        "EnrichmentMap_Colouring_LvsEJF_UP_" : 0.9999994338746122,
        "EnrichmentMap_Genes" : [ "DNAH1", "DNAJB13", "NME5", "AK8", "TEKT5", "ABHD2", "MNS1", "TEKT3" ],
        "name" : "GO:0036126~SPERM FLAGELLUM",
        "EnrichmentMap_david_category" : "GOTERM_CC_DIRECT"
      },
      "position" : {
        "x" : 585.9648777130792,
        "y" : -795.7118662185343
      },
      "selected" : false
    }, {
      "data" : {
        "id" : "969",
        "EnrichmentMap_Formatted_name" : "\nGO:0005875~MICROTUBULE \nASSOCIATED \nCOMPLEX ",
        "EnrichmentMap_GS_DESCR" : "GO:0005875~microtubule associated complex",
        "EnrichmentMap_Colouring_AFvsLJF_UP_" : 0.9702302431860964,
        "EnrichmentMap_GS_Type" : "ENR",
        "shared_name" : "GO:0005875~MICROTUBULE ASSOCIATED COMPLEX",
        "EnrichmentMap_pvalue_AFvsLJF_UP_" : 0.029769756813903637,
        "SUID" : 969,
        "__mclCluster" : 1,
        "selected" : false,
        "EnrichmentMap_Name" : "GO:0005875~MICROTUBULE ASSOCIATED COMPLEX",
        "EnrichmentMap_fdr_qvalue_AFvsLJF_UP_" : 0.5473696210027075,
        "Matching_Attribute" : [ "GO:0005875~MICROTUBULE ASSOCIATED COMPLEX" ],
        "EnrichmentMap_NES_AFvsLJF_UP_" : 1.0,
        "EnrichmentMap_gs_size" : 4,
        "EnrichmentMap_Genes" : [ "MAPT", "MEFV", "MAP2", "PAFAH1B1" ],
        "name" : "GO:0005875~MICROTUBULE ASSOCIATED COMPLEX",
        "EnrichmentMap_david_category" : "GOTERM_CC_DIRECT"
      },
      "position" : {
        "x" : -171.44086397530901,
        "y" : -1102.055931965131
      },
      "selected" : false
    }, {
      "data" : {
        "id" : "968",
        "EnrichmentMap_Formatted_name" : "\nGO:0000070~MITOTIC \nSISTER CHROMATID \nSEGREGATION ",
        "EnrichmentMap_GS_DESCR" : "GO:0000070~mitotic sister chromatid segregation",
        "EnrichmentMap_Colouring_AFvsLJF_UP_" : 0.970122835543865,
        "EnrichmentMap_GS_Type" : "ENR",
        "shared_name" : "GO:0000070~MITOTIC SISTER CHROMATID SEGREGATION",
        "EnrichmentMap_pvalue_AFvsLJF_UP_" : 0.02987716445613497,
        "SUID" : 968,
        "__mclCluster" : 1,
        "selected" : false,
        "EnrichmentMap_Name" : "GO:0000070~MITOTIC SISTER CHROMATID SEGREGATION",
        "EnrichmentMap_fdr_qvalue_AFvsLJF_UP_" : 1.0,
        "Matching_Attribute" : [ "GO:0000070~MITOTIC SISTER CHROMATID SEGREGATION" ],
        "EnrichmentMap_NES_AFvsLJF_UP_" : 1.0,
        "EnrichmentMap_gs_size" : 5,
        "EnrichmentMap_Genes" : [ "CEP57", "NEK2", "PLK1", "KNSTRN", "SPAG5" ],
        "name" : "GO:0000070~MITOTIC SISTER CHROMATID SEGREGATION",
        "EnrichmentMap_david_category" : "GOTERM_BP_DIRECT"
      },
      "position" : {
        "x" : -275.7472097496387,
        "y" : -1107.9182215069472
      },
      "selected" : false
    }, {
      "data" : {
        "id" : "967",
        "EnrichmentMap_Formatted_name" : "\nGO:0070062~EXTRACELLULAR \nEXOSOME ",
        "EnrichmentMap_GS_DESCR" : "GO:0070062~extracellular exosome",
        "EnrichmentMap_pvalue_AFvsLJF_DOWN_" : 3.4787345968852815E-7,
        "EnrichmentMap_GS_Type" : "ENR",
        "shared_name" : "GO:0070062~EXTRACELLULAR EXOSOME",
        "SUID" : 967,
        "__mclCluster" : 4,
        "selected" : false,
        "EnrichmentMap_NES_AFvsLJF_DOWN_" : 1.0,
        "EnrichmentMap_Name" : "GO:0070062~EXTRACELLULAR EXOSOME",
        "EnrichmentMap_fdr_qvalue_AFvsLJF_DOWN_" : 8.488112416400087E-5,
        "Matching_Attribute" : [ "GO:0070062~EXTRACELLULAR EXOSOME" ],
        "EnrichmentMap_Colouring_AFvsLJF_DOWN_" : 0.9999996521265403,
        "EnrichmentMap_gs_size" : 94,
        "EnrichmentMap_Genes" : [ "SEMA5A", "ROBO2", "DDR1", "SCARB2", "CLIC5", "GABRB2", "BTG2", "LOC105260228", "SLC44A2", "FRMPD1", "LRRK2", "HSPB1", "PTPRJ", "ENO1", "LSP1", "METRNL", "PKD2", "CLU", "WFDC2", "LGALS1", "MB", "DPYSL2", "ITGB8", "CPNE3", "TMEM38A", "EDIL3", "SH3GL2", "SLC30A7", "GAMT", "GPX1", "VPS13C", "ANXA5", "ECH1", "SHROOM2", "CTDSPL", "GFRA1", "PDZK1", "ACTA2", "CNKSR2", "ALDH1A3", "BCAM", "GPRC5B", "RAP2B", "TBC1D4", "NPC2", "MYADM", "B3GNT2", "DSG2", "FAM20A", "CRYAB", "DSC1", "MXRA5", "RHOQ", "ARF5", "VCL", "DSC2", "BHLHB9", "SEMA3C", "CNP", "IDUA", "GBA", "HTRA1", "ATP1A1", "ADCY1", "THBS1", "FBLN5", "COCH", "PRDX2", "GNA14", "VTN", "NT5E", "ADGRG1", "INPP5A", "RRAS", "MGAT5", "GPC1", "GPC3", "TAC3", "CHST14", "NEBL", "CMTM6", "IDH2", "FN1", "BBOX1", "CP", "AIF1L", "GATM", "GLB1", "REEP2", "GNB4", "GNAS", "FAS", "PAM", "BEX5" ],
        "name" : "GO:0070062~EXTRACELLULAR EXOSOME",
        "EnrichmentMap_david_category" : "GOTERM_CC_DIRECT"
      },
      "position" : {
        "x" : -180.79924513178736,
        "y" : 59.28615232595153
      },
      "selected" : false
    }, {
      "data" : {
        "id" : "966",
        "EnrichmentMap_Formatted_name" : "\nFCA00564:GLYCEROPHOSPHOLIPID \nMETABOLISM ",
        "EnrichmentMap_GS_DESCR" : "fca00564:Glycerophospholipid metabolism",
        "EnrichmentMap_Colouring_AFvsLJF_UP_" : 0.9973065108042951,
        "EnrichmentMap_GS_Type" : "ENR",
        "shared_name" : "FCA00564:GLYCEROPHOSPHOLIPID METABOLISM",
        "EnrichmentMap_pvalue_AFvsLJF_UP_" : 0.002693489195704922,
        "SUID" : 966,
        "__mclCluster" : 22,
        "selected" : false,
        "EnrichmentMap_Name" : "FCA00564:GLYCEROPHOSPHOLIPID METABOLISM",
        "EnrichmentMap_fdr_qvalue_AFvsLJF_UP_" : 0.22445743297541018,
        "Matching_Attribute" : [ "FCA00564:GLYCEROPHOSPHOLIPID METABOLISM" ],
        "EnrichmentMap_NES_AFvsLJF_UP_" : 1.0,
        "EnrichmentMap_gs_size" : 12,
        "EnrichmentMap_Genes" : [ "LPGAT1", "CHKA", "GPAT4", "GPD2", "PLA2G4A", "AGPAT2", "AGPAT3", "DGKH", "PLA2G6", "LYPLA1", "PLA2G4E", "LPIN1" ],
        "name" : "FCA00564:GLYCEROPHOSPHOLIPID METABOLISM",
        "EnrichmentMap_david_category" : "KEGG_PATHWAY"
      },
      "position" : {
        "x" : 476.4232585026424,
        "y" : -1405.2758556694253
      },
      "selected" : false
    }, {
      "data" : {
        "id" : "965",
        "EnrichmentMap_Formatted_name" : "\nGO:0015630~MICROTUBULE \nCYTOSKELETON ",
        "EnrichmentMap_GS_DESCR" : "GO:0015630~microtubule cytoskeleton",
        "EnrichmentMap_GS_Type" : "ENR",
        "EnrichmentMap_NES_LvsEJF_UP_" : 1.0,
        "shared_name" : "GO:0015630~MICROTUBULE CYTOSKELETON",
        "EnrichmentMap_pvalue_LvsEJF_UP_" : 0.0016044059674983977,
        "SUID" : 965,
        "selected" : false,
        "EnrichmentMap_fdr_qvalue_LvsEJF_UP_" : 0.04565264252972713,
        "EnrichmentMap_Name" : "GO:0015630~MICROTUBULE CYTOSKELETON",
        "Matching_Attribute" : [ "GO:0015630~MICROTUBULE CYTOSKELETON" ],
        "EnrichmentMap_gs_size" : 11,
        "EnrichmentMap_Colouring_LvsEJF_UP_" : 0.9983955940325016,
        "EnrichmentMap_Genes" : [ "TEKT1", "CCNA1", "HOOK1", "FMN1", "SPAG6", "ADCY10", "USP44", "MAP7", "TACC3", "TEX35", "PPP1R42" ],
        "name" : "GO:0015630~MICROTUBULE CYTOSKELETON",
        "EnrichmentMap_david_category" : "GOTERM_CC_DIRECT"
      },
      "position" : {
        "x" : 144.69729910296522,
        "y" : -1269.5261543786119
      },
      "selected" : false
    }, {
      "data" : {
        "id" : "964",
        "EnrichmentMap_Formatted_name" : "GO:0007050~CELL \nCYCLE ARREST ",
        "EnrichmentMap_GS_DESCR" : "GO:0007050~cell cycle arrest",
        "EnrichmentMap_GS_Type" : "ENR",
        "EnrichmentMap_NES_LvsEJF_UP_" : 1.0,
        "shared_name" : "GO:0007050~CELL CYCLE ARREST",
        "EnrichmentMap_pvalue_LvsEJF_UP_" : 0.027061439246220165,
        "SUID" : 964,
        "__mclCluster" : 5,
        "selected" : false,
        "EnrichmentMap_fdr_qvalue_LvsEJF_UP_" : 1.0,
        "EnrichmentMap_Name" : "GO:0007050~CELL CYCLE ARREST",
        "Matching_Attribute" : [ "GO:0007050~CELL CYCLE ARREST" ],
        "EnrichmentMap_gs_size" : 7,
        "EnrichmentMap_Colouring_LvsEJF_UP_" : 0.9729385607537798,
        "EnrichmentMap_Genes" : [ "PPM1G", "MLF1", "CDKN3", "ERN2", "CDKN2C", "TP53INP1", "CDKN2B" ],
        "name" : "GO:0007050~CELL CYCLE ARREST",
        "EnrichmentMap_david_category" : "GOTERM_BP_DIRECT"
      },
      "position" : {
        "x" : -137.2175285453779,
        "y" : -705.0443886509
      },
      "selected" : false
    }, {
      "data" : {
        "id" : "963",
        "EnrichmentMap_Formatted_name" : "FCA05168:HERPES \nSIMPLEX \nINFECTION ",
        "EnrichmentMap_pvalue_LvsEJF_DOWN_" : 0.0049455924353723705,
        "EnrichmentMap_GS_DESCR" : "fca05168:Herpes simplex infection",
        "EnrichmentMap_GS_Type" : "ENR",
        "shared_name" : "FCA05168:HERPES SIMPLEX INFECTION",
        "SUID" : 963,
        "__mclCluster" : 2,
        "selected" : false,
        "EnrichmentMap_Name" : "FCA05168:HERPES SIMPLEX INFECTION",
        "Matching_Attribute" : [ "FCA05168:HERPES SIMPLEX INFECTION" ],
        "EnrichmentMap_Colouring_LvsEJF_DOWN_" : 0.9950544075646276,
        "EnrichmentMap_gs_size" : 8,
        "EnrichmentMap_NES_LvsEJF_DOWN_" : 1.0,
        "EnrichmentMap_Genes" : [ "JUN", "OAS1", "OAS3", "NFKB1", "TNFRSF14", "CASP3", "LOC101080790", "LOC101093955" ],
        "name" : "FCA05168:HERPES SIMPLEX INFECTION",
        "EnrichmentMap_fdr_qvalue_LvsEJF_DOWN_" : 0.20891106120044958,
        "EnrichmentMap_david_category" : "KEGG_PATHWAY"
      },
      "position" : {
        "x" : 325.3463923096063,
        "y" : -210.80045531754357
      },
      "selected" : false
    }, {
      "data" : {
        "id" : "962",
        "EnrichmentMap_Formatted_name" : "\nGO:0035469~DETERMINATION \nOF PANCREATIC \nLEFT/RIGHT \nASYMMETRY ",
        "EnrichmentMap_GS_DESCR" : "GO:0035469~determination of pancreatic left/right asymmetry",
        "EnrichmentMap_GS_Type" : "ENR",
        "EnrichmentMap_NES_LvsEJF_UP_" : 1.0,
        "shared_name" : "GO:0035469~DETERMINATION OF PANCREATIC LEFT/RIGHT ASYMMETRY",
        "EnrichmentMap_pvalue_LvsEJF_UP_" : 0.017386810589574198,
        "SUID" : 962,
        "__mclCluster" : 3,
        "selected" : false,
        "EnrichmentMap_fdr_qvalue_LvsEJF_UP_" : 0.9265721143360582,
        "EnrichmentMap_Name" : "GO:0035469~DETERMINATION OF PANCREATIC LEFT/RIGHT ASYMMETRY",
        "Matching_Attribute" : [ "GO:0035469~DETERMINATION OF PANCREATIC LEFT/RIGHT ASYMMETRY" ],
        "EnrichmentMap_gs_size" : 3,
        "EnrichmentMap_Colouring_LvsEJF_UP_" : 0.9826131894104257,
        "EnrichmentMap_Genes" : [ "CCDC40", "DNAAF1", "CCDC39" ],
        "name" : "GO:0035469~DETERMINATION OF PANCREATIC LEFT/RIGHT ASYMMETRY",
        "EnrichmentMap_david_category" : "GOTERM_BP_DIRECT"
      },
      "position" : {
        "x" : 710.2247495792805,
        "y" : -875.7587196171338
      },
      "selected" : false
    }, {
      "data" : {
        "id" : "961",
        "EnrichmentMap_Formatted_name" : "\nGO:0051902~NEGATIVE \nREGULATION OF \nMITOCHONDRIAL \nDEPOLARIZATION ",
        "EnrichmentMap_pvalue_LvsEJF_DOWN_" : 0.041179508308269344,
        "EnrichmentMap_GS_DESCR" : "GO:0051902~negative regulation of mitochondrial depolarization",
        "EnrichmentMap_GS_Type" : "ENR",
        "shared_name" : "GO:0051902~NEGATIVE REGULATION OF MITOCHONDRIAL DEPOLARIZATION",
        "SUID" : 961,
        "selected" : false,
        "EnrichmentMap_Name" : "GO:0051902~NEGATIVE REGULATION OF MITOCHONDRIAL DEPOLARIZATION",
        "Matching_Attribute" : [ "GO:0051902~NEGATIVE REGULATION OF MITOCHONDRIAL DEPOLARIZATION" ],
        "EnrichmentMap_Colouring_LvsEJF_DOWN_" : 0.9588204916917307,
        "EnrichmentMap_gs_size" : 2,
        "EnrichmentMap_NES_LvsEJF_DOWN_" : 1.0,
        "EnrichmentMap_Genes" : [ "HSH2D", "IFI6" ],
        "name" : "GO:0051902~NEGATIVE REGULATION OF MITOCHONDRIAL DEPOLARIZATION",
        "EnrichmentMap_fdr_qvalue_LvsEJF_DOWN_" : 1.0,
        "EnrichmentMap_david_category" : "GOTERM_BP_DIRECT"
      },
      "position" : {
        "x" : 1444.3210576278943,
        "y" : -151.76695310458183
      },
      "selected" : false
    }, {
      "data" : {
        "id" : "960",
        "EnrichmentMap_Formatted_name" : "\nGO:0072687~MEIOTIC \nSPINDLE ",
        "EnrichmentMap_GS_DESCR" : "GO:0072687~meiotic spindle",
        "EnrichmentMap_GS_Type" : "ENR",
        "EnrichmentMap_NES_LvsEJF_UP_" : 1.0,
        "shared_name" : "GO:0072687~MEIOTIC SPINDLE",
        "EnrichmentMap_pvalue_LvsEJF_UP_" : 0.049161323462809776,
        "SUID" : 960,
        "selected" : false,
        "EnrichmentMap_fdr_qvalue_LvsEJF_UP_" : 0.9617183902412163,
        "EnrichmentMap_Name" : "GO:0072687~MEIOTIC SPINDLE",
        "Matching_Attribute" : [ "GO:0072687~MEIOTIC SPINDLE" ],
        "EnrichmentMap_gs_size" : 3,
        "EnrichmentMap_Colouring_LvsEJF_UP_" : 0.9508386765371902,
        "EnrichmentMap_Genes" : [ "RSPH1", "AURKA", "SHCBP1L" ],
        "name" : "GO:0072687~MEIOTIC SPINDLE",
        "EnrichmentMap_david_category" : "GOTERM_CC_DIRECT"
      },
      "position" : {
        "x" : 1429.716060289936,
        "y" : -1239.9084210908386
      },
      "selected" : false
    }, {
      "data" : {
        "id" : "959",
        "EnrichmentMap_Formatted_name" : "\nGO:1990138~NEURON \nPROJECTION \nEXTENSION ",
        "EnrichmentMap_pvalue_LvsEJF_DOWN_" : 2.9568902193880176E-4,
        "EnrichmentMap_GS_DESCR" : "GO:1990138~neuron projection extension",
        "EnrichmentMap_GS_Type" : "ENR",
        "shared_name" : "GO:1990138~NEURON PROJECTION EXTENSION",
        "SUID" : 959,
        "__mclCluster" : 13,
        "selected" : false,
        "EnrichmentMap_Name" : "GO:1990138~NEURON PROJECTION EXTENSION",
        "Matching_Attribute" : [ "GO:1990138~NEURON PROJECTION EXTENSION" ],
        "EnrichmentMap_Colouring_LvsEJF_DOWN_" : 0.9997043109780612,
        "EnrichmentMap_gs_size" : 4,
        "EnrichmentMap_NES_LvsEJF_DOWN_" : 1.0,
        "EnrichmentMap_Genes" : [ "NRN1", "FLRT3", "FLRT1", "PRKCZ" ],
        "name" : "GO:1990138~NEURON PROJECTION EXTENSION",
        "EnrichmentMap_fdr_qvalue_LvsEJF_DOWN_" : 0.11206613931480587,
        "EnrichmentMap_david_category" : "GOTERM_BP_DIRECT"
      },
      "position" : {
        "x" : 316.2714594559133,
        "y" : 196.27432852018575
      },
      "selected" : false
    }, {
      "data" : {
        "id" : "958",
        "EnrichmentMap_Formatted_name" : "\nGO:2001181~POSITIVE \nREGULATION OF \nINTERLEUKIN-10 \nSECRETION ",
        "EnrichmentMap_pvalue_LvsEJF_DOWN_" : 0.041179508308269344,
        "EnrichmentMap_GS_DESCR" : "GO:2001181~positive regulation of interleukin-10 secretion",
        "EnrichmentMap_GS_Type" : "ENR",
        "shared_name" : "GO:2001181~POSITIVE REGULATION OF INTERLEUKIN-10 SECRETION",
        "SUID" : 958,
        "__mclCluster" : 2,
        "selected" : false,
        "EnrichmentMap_Name" : "GO:2001181~POSITIVE REGULATION OF INTERLEUKIN-10 SECRETION",
        "Matching_Attribute" : [ "GO:2001181~POSITIVE REGULATION OF INTERLEUKIN-10 SECRETION" ],
        "EnrichmentMap_Colouring_LvsEJF_DOWN_" : 0.9588204916917307,
        "EnrichmentMap_gs_size" : 2,
        "EnrichmentMap_NES_LvsEJF_DOWN_" : 1.0,
        "EnrichmentMap_Genes" : [ "LOC101088449", "PRKCZ" ],
        "name" : "GO:2001181~POSITIVE REGULATION OF INTERLEUKIN-10 SECRETION",
        "EnrichmentMap_fdr_qvalue_LvsEJF_DOWN_" : 1.0,
        "EnrichmentMap_david_category" : "GOTERM_BP_DIRECT"
      },
      "position" : {
        "x" : 250.98109655549916,
        "y" : -55.94825142517386
      },
      "selected" : false
    }, {
      "data" : {
        "id" : "957",
        "EnrichmentMap_Formatted_name" : "GO:0006183~GTP \nBIOSYNTHETIC \nPROCESS ",
        "EnrichmentMap_GS_DESCR" : "GO:0006183~GTP biosynthetic process",
        "EnrichmentMap_GS_Type" : "ENR",
        "EnrichmentMap_NES_LvsEJF_UP_" : 1.0,
        "shared_name" : "GO:0006183~GTP BIOSYNTHETIC PROCESS",
        "EnrichmentMap_pvalue_LvsEJF_UP_" : 0.007864733489448156,
        "SUID" : 957,
        "__mclCluster" : 8,
        "selected" : false,
        "EnrichmentMap_fdr_qvalue_LvsEJF_UP_" : 0.5029497066502097,
        "EnrichmentMap_Name" : "GO:0006183~GTP BIOSYNTHETIC PROCESS",
        "Matching_Attribute" : [ "GO:0006183~GTP BIOSYNTHETIC PROCESS" ],
        "EnrichmentMap_gs_size" : 4,
        "EnrichmentMap_Colouring_LvsEJF_UP_" : 0.9921352665105518,
        "EnrichmentMap_Genes" : [ "NME5", "NME7", "NME8", "NME9" ],
        "name" : "GO:0006183~GTP BIOSYNTHETIC PROCESS",
        "EnrichmentMap_david_category" : "GOTERM_BP_DIRECT"
      },
      "position" : {
        "x" : 396.3919460160889,
        "y" : -1329.9467985069823
      },
      "selected" : false
    }, {
      "data" : {
        "id" : "956",
        "EnrichmentMap_Formatted_name" : "\nGO:2000406~POSITIVE \nREGULATION OF T \nCELL MIGRATION ",
        "EnrichmentMap_pvalue_LvsEJF_DOWN_" : 0.006500653717797848,
        "EnrichmentMap_GS_DESCR" : "GO:2000406~positive regulation of T cell migration",
        "EnrichmentMap_GS_Type" : "ENR",
        "shared_name" : "GO:2000406~POSITIVE REGULATION OF T CELL MIGRATION",
        "SUID" : 956,
        "__mclCluster" : 2,
        "selected" : false,
        "EnrichmentMap_Name" : "GO:2000406~POSITIVE REGULATION OF T CELL MIGRATION",
        "Matching_Attribute" : [ "GO:2000406~POSITIVE REGULATION OF T CELL MIGRATION" ],
        "EnrichmentMap_Colouring_LvsEJF_DOWN_" : 0.9934993462822022,
        "EnrichmentMap_gs_size" : 3,
        "EnrichmentMap_NES_LvsEJF_DOWN_" : 1.0,
        "EnrichmentMap_Genes" : [ "CXCL10", "LOC101088449", "TNFRSF14" ],
        "name" : "GO:2000406~POSITIVE REGULATION OF T CELL MIGRATION",
        "EnrichmentMap_fdr_qvalue_LvsEJF_DOWN_" : 0.8212492530151282,
        "EnrichmentMap_david_category" : "GOTERM_BP_DIRECT"
      },
      "position" : {
        "x" : 288.7936434690276,
        "y" : -118.47488373149443
      },
      "selected" : false
    }, {
      "data" : {
        "id" : "955",
        "EnrichmentMap_Formatted_name" : "\nGO:0008360~REGULATION \nOF CELL SHAPE ",
        "EnrichmentMap_pvalue_LvsEJF_DOWN_" : 0.04486688639081732,
        "EnrichmentMap_GS_DESCR" : "GO:0008360~regulation of cell shape",
        "EnrichmentMap_GS_Type" : "ENR",
        "shared_name" : "GO:0008360~REGULATION OF CELL SHAPE",
        "SUID" : 955,
        "__mclCluster" : 21,
        "selected" : false,
        "EnrichmentMap_Name" : "GO:0008360~REGULATION OF CELL SHAPE",
        "Matching_Attribute" : [ "GO:0008360~REGULATION OF CELL SHAPE" ],
        "EnrichmentMap_Colouring_LvsEJF_DOWN_" : 0.9551331136091827,
        "EnrichmentMap_gs_size" : 5,
        "EnrichmentMap_NES_LvsEJF_DOWN_" : 1.0,
        "EnrichmentMap_Genes" : [ "PALM", "FMNL3", "LIMD1", "PALMD", "ARHGAP18" ],
        "name" : "GO:0008360~REGULATION OF CELL SHAPE",
        "EnrichmentMap_fdr_qvalue_LvsEJF_DOWN_" : 1.0,
        "EnrichmentMap_david_category" : "GOTERM_BP_DIRECT"
      },
      "position" : {
        "x" : 1255.454567902576,
        "y" : -336.52433681674563
      },
      "selected" : false
    }, {
      "data" : {
        "id" : "954",
        "EnrichmentMap_Formatted_name" : "\nFCA05016:HUNTINGTON'S \nDISEASE ",
        "EnrichmentMap_GS_DESCR" : "fca05016:Huntington's disease",
        "EnrichmentMap_GS_Type" : "ENR",
        "EnrichmentMap_NES_LvsEJF_UP_" : 1.0,
        "shared_name" : "FCA05016:HUNTINGTON'S DISEASE",
        "EnrichmentMap_pvalue_LvsEJF_UP_" : 0.024817358015614896,
        "SUID" : 954,
        "__mclCluster" : 1,
        "selected" : false,
        "EnrichmentMap_fdr_qvalue_LvsEJF_UP_" : 1.0,
        "EnrichmentMap_Name" : "FCA05016:HUNTINGTON'S DISEASE",
        "Matching_Attribute" : [ "FCA05016:HUNTINGTON'S DISEASE" ],
        "EnrichmentMap_gs_size" : 12,
        "EnrichmentMap_Colouring_LvsEJF_UP_" : 0.9751826419843851,
        "EnrichmentMap_Genes" : [ "LOC101098629", "DNAH1", "DNAH11", "DNAH7", "DNAH8", "HIP1", "DNAH14", "LOC101093608", "DNAH12", "DNALI1", "DNAI1", "DNAH6" ],
        "name" : "FCA05016:HUNTINGTON'S DISEASE",
        "EnrichmentMap_david_category" : "KEGG_PATHWAY"
      },
      "position" : {
        "x" : 104.60054354032593,
        "y" : -1206.2577067496413
      },
      "selected" : false
    }, {
      "data" : {
        "id" : "953",
        "EnrichmentMap_Formatted_name" : "\nGO:0003256~REGULATION \nOF TRANSCRIPTION \nFROM RNA \nPOLYMERASE II \nPROMOTER \nINVOLVED IN \nMYOCARDIAL \nPRECURSOR CELL \nDIFFERENTIATION ",
        "EnrichmentMap_pvalue_LvsEJF_DOWN_" : 0.041179508308269344,
        "EnrichmentMap_GS_DESCR" : "GO:0003256~regulation of transcription from RNA polymerase II promoter involved in myocardial precursor cell differentiation",
        "EnrichmentMap_GS_Type" : "ENR",
        "shared_name" : "GO:0003256~REGULATION OF TRANSCRIPTION FROM RNA POLYMERASE II PROMOTER INVOLVED IN MYOCARDIAL PRECURSOR CELL DIFFERENTIATION",
        "SUID" : 953,
        "__mclCluster" : 12,
        "selected" : false,
        "EnrichmentMap_Name" : "GO:0003256~REGULATION OF TRANSCRIPTION FROM RNA POLYMERASE II PROMOTER INVOLVED IN MYOCARDIAL PRECURSOR CELL DIFFERENTIATION",
        "Matching_Attribute" : [ "GO:0003256~REGULATION OF TRANSCRIPTION FROM RNA POLYMERASE II PROMOTER INVOLVED IN MYOCARDIAL PRECURSOR CELL DIFFERENTIATION" ],
        "EnrichmentMap_Colouring_LvsEJF_DOWN_" : 0.9588204916917307,
        "EnrichmentMap_gs_size" : 2,
        "EnrichmentMap_NES_LvsEJF_DOWN_" : 1.0,
        "EnrichmentMap_Genes" : [ "TBX2", "RBPJ" ],
        "name" : "GO:0003256~REGULATION OF TRANSCRIPTION FROM RNA POLYMERASE II PROMOTER INVOLVED IN MYOCARDIAL PRECURSOR CELL DIFFERENTIATION",
        "EnrichmentMap_fdr_qvalue_LvsEJF_DOWN_" : 1.0,
        "EnrichmentMap_david_category" : "GOTERM_BP_DIRECT"
      },
      "position" : {
        "x" : 641.3738276702794,
        "y" : -77.0871495652662
      },
      "selected" : false
    }, {
      "data" : {
        "id" : "952",
        "EnrichmentMap_Formatted_name" : "\nFCA04722:NEUROTROPHIN \nSIGNALING \nPATHWAY ",
        "EnrichmentMap_pvalue_LvsEJF_DOWN_" : 0.04918579120808564,
        "EnrichmentMap_GS_DESCR" : "fca04722:Neurotrophin signaling pathway",
        "EnrichmentMap_GS_Type" : "ENR",
        "shared_name" : "FCA04722:NEUROTROPHIN SIGNALING PATHWAY",
        "SUID" : 952,
        "__mclCluster" : 9,
        "selected" : false,
        "EnrichmentMap_Name" : "FCA04722:NEUROTROPHIN SIGNALING PATHWAY",
        "Matching_Attribute" : [ "FCA04722:NEUROTROPHIN SIGNALING PATHWAY" ],
        "EnrichmentMap_Colouring_LvsEJF_DOWN_" : 0.9508142087919144,
        "EnrichmentMap_gs_size" : 5,
        "EnrichmentMap_NES_LvsEJF_DOWN_" : 1.0,
        "EnrichmentMap_Genes" : [ "JUN", "NFKB1", "NTRK1", "NFKBIE", "ARHGDIG" ],
        "name" : "FCA04722:NEUROTROPHIN SIGNALING PATHWAY",
        "EnrichmentMap_fdr_qvalue_LvsEJF_DOWN_" : 0.541043703288942,
        "EnrichmentMap_david_category" : "KEGG_PATHWAY"
      },
      "position" : {
        "x" : 606.4986450545107,
        "y" : 163.66727036741133
      },
      "selected" : false
    }, {
      "data" : {
        "id" : "951",
        "EnrichmentMap_Formatted_name" : "\nGO:0030286~DYNEIN \nCOMPLEX ",
        "EnrichmentMap_GS_DESCR" : "GO:0030286~dynein complex",
        "EnrichmentMap_GS_Type" : "ENR",
        "EnrichmentMap_NES_LvsEJF_UP_" : 1.0,
        "shared_name" : "GO:0030286~DYNEIN COMPLEX",
        "EnrichmentMap_pvalue_LvsEJF_UP_" : 2.863536116183422E-4,
        "SUID" : 951,
        "__mclCluster" : 1,
        "selected" : false,
        "EnrichmentMap_fdr_qvalue_LvsEJF_UP_" : 0.009958742270726791,
        "EnrichmentMap_Name" : "GO:0030286~DYNEIN COMPLEX",
        "Matching_Attribute" : [ "GO:0030286~DYNEIN COMPLEX" ],
        "EnrichmentMap_gs_size" : 6,
        "EnrichmentMap_Colouring_LvsEJF_UP_" : 0.9997136463883817,
        "EnrichmentMap_Genes" : [ "DNAH11", "DYNLRB2", "DNAH8", "DYNC2H1", "DNAH12", "DNHD1" ],
        "name" : "GO:0030286~DYNEIN COMPLEX",
        "EnrichmentMap_david_category" : "GOTERM_CC_DIRECT"
      },
      "position" : {
        "x" : 46.61542342165819,
        "y" : -1224.483618326905
      },
      "selected" : false
    }, {
      "data" : {
        "id" : "950",
        "EnrichmentMap_Formatted_name" : "\nFCA05164:INFLUENZA \nA ",
        "EnrichmentMap_pvalue_LvsEJF_DOWN_" : 0.0028579580469642184,
        "EnrichmentMap_GS_DESCR" : "fca05164:Influenza A",
        "EnrichmentMap_GS_Type" : "ENR",
        "shared_name" : "FCA05164:INFLUENZA A",
        "SUID" : 950,
        "__mclCluster" : 2,
        "selected" : false,
        "EnrichmentMap_Name" : "FCA05164:INFLUENZA A",
        "Matching_Attribute" : [ "FCA05164:INFLUENZA A" ],
        "EnrichmentMap_Colouring_LvsEJF_DOWN_" : 0.9971420419530358,
        "EnrichmentMap_gs_size" : 8,
        "EnrichmentMap_NES_LvsEJF_DOWN_" : 1.0,
        "EnrichmentMap_Genes" : [ "CXCL10", "RSAD2", "JUN", "OAS1", "OAS3", "NFKB1", "LOC101088449", "TLR7" ],
        "name" : "FCA05164:INFLUENZA A",
        "EnrichmentMap_fdr_qvalue_LvsEJF_DOWN_" : 0.20891106120044958,
        "EnrichmentMap_david_category" : "KEGG_PATHWAY"
      },
      "position" : {
        "x" : 275.74310579817785,
        "y" : -168.41415328755588
      },
      "selected" : false
    }, {
      "data" : {
        "id" : "949",
        "EnrichmentMap_Formatted_name" : "\nGO:0035686~SPERM \nFIBROUS SHEATH ",
        "EnrichmentMap_GS_DESCR" : "GO:0035686~sperm fibrous sheath",
        "EnrichmentMap_GS_Type" : "ENR",
        "EnrichmentMap_NES_LvsEJF_UP_" : 1.0,
        "shared_name" : "GO:0035686~SPERM FIBROUS SHEATH",
        "EnrichmentMap_pvalue_LvsEJF_UP_" : 0.0029471247048538456,
        "SUID" : 949,
        "__mclCluster" : 5,
        "selected" : false,
        "EnrichmentMap_fdr_qvalue_LvsEJF_UP_" : 0.07095769481686566,
        "EnrichmentMap_Name" : "GO:0035686~SPERM FIBROUS SHEATH",
        "Matching_Attribute" : [ "GO:0035686~SPERM FIBROUS SHEATH" ],
        "EnrichmentMap_gs_size" : 4,
        "EnrichmentMap_Colouring_LvsEJF_UP_" : 0.9970528752951462,
        "EnrichmentMap_Genes" : [ "ALS2CR12", "CABYR", "AKAP3", "PGK2" ],
        "name" : "GO:0035686~SPERM FIBROUS SHEATH",
        "EnrichmentMap_david_category" : "GOTERM_CC_DIRECT"
      },
      "position" : {
        "x" : -3.0010389076314254,
        "y" : -768.5016872462086
      },
      "selected" : false
    }, {
      "data" : {
        "id" : "948",
        "EnrichmentMap_Formatted_name" : "\nGO:0071907~DETERMINATION \nOF DIGESTIVE \nTRACT LEFT/RIGHT \nASYMMETRY ",
        "EnrichmentMap_GS_DESCR" : "GO:0071907~determination of digestive tract left/right asymmetry",
        "EnrichmentMap_GS_Type" : "ENR",
        "EnrichmentMap_NES_LvsEJF_UP_" : 1.0,
        "shared_name" : "GO:0071907~DETERMINATION OF DIGESTIVE TRACT LEFT/RIGHT ASYMMETRY",
        "EnrichmentMap_pvalue_LvsEJF_UP_" : 0.017386810589574198,
        "SUID" : 948,
        "__mclCluster" : 3,
        "selected" : false,
        "EnrichmentMap_fdr_qvalue_LvsEJF_UP_" : 0.9265721143360582,
        "EnrichmentMap_Name" : "GO:0071907~DETERMINATION OF DIGESTIVE TRACT LEFT/RIGHT ASYMMETRY",
        "Matching_Attribute" : [ "GO:0071907~DETERMINATION OF DIGESTIVE TRACT LEFT/RIGHT ASYMMETRY" ],
        "EnrichmentMap_gs_size" : 3,
        "EnrichmentMap_Colouring_LvsEJF_UP_" : 0.9826131894104257,
        "EnrichmentMap_Genes" : [ "CCDC40", "DNAAF1", "CCDC39" ],
        "name" : "GO:0071907~DETERMINATION OF DIGESTIVE TRACT LEFT/RIGHT ASYMMETRY",
        "EnrichmentMap_david_category" : "GOTERM_BP_DIRECT"
      },
      "position" : {
        "x" : 678.9049657029294,
        "y" : -914.1213489889168
      },
      "selected" : false
    }, {
      "data" : {
        "id" : "947",
        "EnrichmentMap_Formatted_name" : "\nGO:0036128~CATSPER \nCOMPLEX ",
        "EnrichmentMap_GS_DESCR" : "GO:0036128~CatSper complex",
        "EnrichmentMap_GS_Type" : "ENR",
        "EnrichmentMap_NES_LvsEJF_UP_" : 1.0,
        "shared_name" : "GO:0036128~CATSPER COMPLEX",
        "EnrichmentMap_pvalue_LvsEJF_UP_" : 1.386746940207863E-4,
        "SUID" : 947,
        "__mclCluster" : 3,
        "selected" : false,
        "EnrichmentMap_fdr_qvalue_LvsEJF_UP_" : 0.0062007398897865875,
        "EnrichmentMap_Name" : "GO:0036128~CATSPER COMPLEX",
        "Matching_Attribute" : [ "GO:0036128~CATSPER COMPLEX" ],
        "EnrichmentMap_gs_size" : 5,
        "EnrichmentMap_Colouring_LvsEJF_UP_" : 0.9998613253059793,
        "EnrichmentMap_Genes" : [ "CATSPER3", "CATSPER2", "CATSPER4", "CATSPERG", "CATSPERB" ],
        "name" : "GO:0036128~CATSPER COMPLEX",
        "EnrichmentMap_david_category" : "GOTERM_CC_DIRECT"
      },
      "position" : {
        "x" : 696.0333265595513,
        "y" : -823.6049291537627
      },
      "selected" : false
    }, {
      "data" : {
        "id" : "946",
        "EnrichmentMap_Formatted_name" : "FCA00230:PURINE \nMETABOLISM ",
        "EnrichmentMap_GS_DESCR" : "fca00230:Purine metabolism",
        "EnrichmentMap_GS_Type" : "ENR",
        "EnrichmentMap_NES_LvsEJF_UP_" : 1.0,
        "shared_name" : "FCA00230:PURINE METABOLISM",
        "EnrichmentMap_pvalue_LvsEJF_UP_" : 0.002260721249593813,
        "SUID" : 946,
        "__mclCluster" : 8,
        "selected" : false,
        "EnrichmentMap_fdr_qvalue_LvsEJF_UP_" : 0.1740755362187236,
        "EnrichmentMap_Name" : "FCA00230:PURINE METABOLISM",
        "Matching_Attribute" : [ "FCA00230:PURINE METABOLISM" ],
        "EnrichmentMap_gs_size" : 14,
        "EnrichmentMap_Colouring_LvsEJF_UP_" : 0.9977392787504061,
        "EnrichmentMap_Genes" : [ "PDE7A", "AK8", "ADSS", "XDH", "POLR3C", "POLE2", "NT5C1B", "ADCY10", "ALLC", "NME5", "NME7", "AK9", "PDE11A", "PDE4A" ],
        "name" : "FCA00230:PURINE METABOLISM",
        "EnrichmentMap_david_category" : "KEGG_PATHWAY"
      },
      "position" : {
        "x" : 424.2075830107369,
        "y" : -1385.6298038696104
      },
      "selected" : false
    }, {
      "data" : {
        "id" : "945",
        "EnrichmentMap_Formatted_name" : "\nGO:0042742~DEFENSE \nRESPONSE TO \nBACTERIUM ",
        "EnrichmentMap_pvalue_LvsEJF_DOWN_" : 0.024516318731857053,
        "EnrichmentMap_GS_DESCR" : "GO:0042742~defense response to bacterium",
        "EnrichmentMap_GS_Type" : "ENR",
        "shared_name" : "GO:0042742~DEFENSE RESPONSE TO BACTERIUM",
        "SUID" : 945,
        "__mclCluster" : 12,
        "selected" : false,
        "EnrichmentMap_Name" : "GO:0042742~DEFENSE RESPONSE TO BACTERIUM",
        "Matching_Attribute" : [ "GO:0042742~DEFENSE RESPONSE TO BACTERIUM" ],
        "EnrichmentMap_Colouring_LvsEJF_DOWN_" : 0.975483681268143,
        "EnrichmentMap_gs_size" : 4,
        "EnrichmentMap_NES_LvsEJF_DOWN_" : 1.0,
        "EnrichmentMap_Genes" : [ "IFNE", "ANXA3", "ISG15", "RBPJ" ],
        "name" : "GO:0042742~DEFENSE RESPONSE TO BACTERIUM",
        "EnrichmentMap_fdr_qvalue_LvsEJF_DOWN_" : 1.0,
        "EnrichmentMap_david_category" : "GOTERM_BP_DIRECT"
      },
      "position" : {
        "x" : 570.3290200044036,
        "y" : -99.6681681566013
      },
      "selected" : false
    }, {
      "data" : {
        "id" : "944",
        "EnrichmentMap_Formatted_name" : "\nGO:0044458~MOTILE \nCILIUM ASSEMBLY ",
        "EnrichmentMap_GS_DESCR" : "GO:0044458~motile cilium assembly",
        "EnrichmentMap_GS_Type" : "ENR",
        "EnrichmentMap_NES_LvsEJF_UP_" : 1.0,
        "shared_name" : "GO:0044458~MOTILE CILIUM ASSEMBLY",
        "EnrichmentMap_pvalue_LvsEJF_UP_" : 3.085787129234734E-8,
        "SUID" : 944,
        "__mclCluster" : 3,
        "selected" : false,
        "EnrichmentMap_fdr_qvalue_LvsEJF_UP_" : 9.866804345728062E-6,
        "EnrichmentMap_Name" : "GO:0044458~MOTILE CILIUM ASSEMBLY",
        "Matching_Attribute" : [ "GO:0044458~MOTILE CILIUM ASSEMBLY" ],
        "EnrichmentMap_gs_size" : 8,
        "EnrichmentMap_Colouring_LvsEJF_UP_" : 0.9999999691421287,
        "EnrichmentMap_Genes" : [ "RSPH9", "SPATA6", "CCDC40", "DNAAF1", "LRRC6", "ZMYND10", "CCDC39", "MCIDAS" ],
        "name" : "GO:0044458~MOTILE CILIUM ASSEMBLY",
        "EnrichmentMap_david_category" : "GOTERM_BP_DIRECT"
      },
      "position" : {
        "x" : 732.8957065219978,
        "y" : -909.9205851893972
      },
      "selected" : false
    }, {
      "data" : {
        "id" : "943",
        "EnrichmentMap_Formatted_name" : "\nGO:0086006~VOLTAGE-GATED \nSODIUM CHANNEL \nACTIVITY \nINVOLVED IN \nCARDIAC MUSCLE \nCELL ACTION \nPOTENTIAL ",
        "EnrichmentMap_pvalue_LvsEJF_DOWN_" : 0.03821745186158624,
        "EnrichmentMap_GS_DESCR" : "GO:0086006~voltage-gated sodium channel activity involved in cardiac muscle cell action potential",
        "EnrichmentMap_GS_Type" : "ENR",
        "shared_name" : "GO:0086006~VOLTAGE-GATED SODIUM CHANNEL ACTIVITY INVOLVED IN CARDIAC MUSCLE CELL ACTION POTENTIAL",
        "SUID" : 943,
        "__mclCluster" : 10,
        "selected" : false,
        "EnrichmentMap_Name" : "GO:0086006~VOLTAGE-GATED SODIUM CHANNEL ACTIVITY INVOLVED IN CARDIAC MUSCLE CELL ACTION POTENTIAL",
        "Matching_Attribute" : [ "GO:0086006~VOLTAGE-GATED SODIUM CHANNEL ACTIVITY INVOLVED IN CARDIAC MUSCLE CELL ACTION POTENTIAL" ],
        "EnrichmentMap_Colouring_LvsEJF_DOWN_" : 0.9617825481384138,
        "EnrichmentMap_gs_size" : 2,
        "EnrichmentMap_NES_LvsEJF_DOWN_" : 1.0,
        "EnrichmentMap_Genes" : [ "SCN2B", "SCN4B" ],
        "name" : "GO:0086006~VOLTAGE-GATED SODIUM CHANNEL ACTIVITY INVOLVED IN CARDIAC MUSCLE CELL ACTION POTENTIAL",
        "EnrichmentMap_fdr_qvalue_LvsEJF_DOWN_" : 1.0,
        "EnrichmentMap_david_category" : "GOTERM_MF_DIRECT"
      },
      "position" : {
        "x" : -488.3601718577533,
        "y" : -57.45584063222066
      },
      "selected" : false
    }, {
      "data" : {
        "id" : "942",
        "EnrichmentMap_Formatted_name" : "\nGO:0019885~ANTIGEN \nPROCESSING AND \nPRESENTATION OF \nENDOGENOUS \nPEPTIDE ANTIGEN \nVIA MHC CLASS I ",
        "EnrichmentMap_pvalue_LvsEJF_DOWN_" : 0.041179508308269344,
        "EnrichmentMap_GS_DESCR" : "GO:0019885~antigen processing and presentation of endogenous peptide antigen via MHC class I",
        "EnrichmentMap_GS_Type" : "ENR",
        "shared_name" : "GO:0019885~ANTIGEN PROCESSING AND PRESENTATION OF ENDOGENOUS PEPTIDE ANTIGEN VIA MHC CLASS I",
        "SUID" : 942,
        "__mclCluster" : 2,
        "selected" : false,
        "EnrichmentMap_Name" : "GO:0019885~ANTIGEN PROCESSING AND PRESENTATION OF ENDOGENOUS PEPTIDE ANTIGEN VIA MHC CLASS I",
        "Matching_Attribute" : [ "GO:0019885~ANTIGEN PROCESSING AND PRESENTATION OF ENDOGENOUS PEPTIDE ANTIGEN VIA MHC CLASS I" ],
        "EnrichmentMap_Colouring_LvsEJF_DOWN_" : 0.9588204916917307,
        "EnrichmentMap_gs_size" : 2,
        "EnrichmentMap_NES_LvsEJF_DOWN_" : 1.0,
        "EnrichmentMap_Genes" : [ "B2M", "ERAP1" ],
        "name" : "GO:0019885~ANTIGEN PROCESSING AND PRESENTATION OF ENDOGENOUS PEPTIDE ANTIGEN VIA MHC CLASS I",
        "EnrichmentMap_fdr_qvalue_LvsEJF_DOWN_" : 1.0,
        "EnrichmentMap_david_category" : "GOTERM_BP_DIRECT"
      },
      "position" : {
        "x" : 106.52787063170518,
        "y" : -74.4067229524872
      },
      "selected" : false
    }, {
      "data" : {
        "id" : "941",
        "EnrichmentMap_Formatted_name" : "\nGO:0006955~IMMUNE \nRESPONSE ",
        "EnrichmentMap_pvalue_LvsEJF_DOWN_" : 0.01786403564282927,
        "EnrichmentMap_GS_DESCR" : "GO:0006955~immune response",
        "EnrichmentMap_GS_Type" : "ENR",
        "shared_name" : "GO:0006955~IMMUNE RESPONSE",
        "SUID" : 941,
        "__mclCluster" : 2,
        "selected" : false,
        "EnrichmentMap_Name" : "GO:0006955~IMMUNE RESPONSE",
        "Matching_Attribute" : [ "GO:0006955~IMMUNE RESPONSE" ],
        "EnrichmentMap_Colouring_LvsEJF_DOWN_" : 0.9821359643571708,
        "EnrichmentMap_gs_size" : 7,
        "EnrichmentMap_NES_LvsEJF_DOWN_" : 1.0,
        "EnrichmentMap_Genes" : [ "CXCL10", "OAS1", "OAS3", "CTSS", "TNFRSF14", "B2M", "COLEC12" ],
        "name" : "GO:0006955~IMMUNE RESPONSE",
        "EnrichmentMap_fdr_qvalue_LvsEJF_DOWN_" : 1.0,
        "EnrichmentMap_david_category" : "GOTERM_BP_DIRECT"
      },
      "position" : {
        "x" : 104.94745080609692,
        "y" : -147.9708176118116
      },
      "selected" : false
    }, {
      "data" : {
        "id" : "940",
        "EnrichmentMap_Formatted_name" : "\nGO:1902476~CHLORIDE \nTRANSMEMBRANE \nTRANSPORT ",
        "EnrichmentMap_pvalue_LvsEJF_DOWN_" : 0.046861208654458225,
        "EnrichmentMap_GS_DESCR" : "GO:1902476~chloride transmembrane transport",
        "EnrichmentMap_GS_Type" : "ENR",
        "shared_name" : "GO:1902476~CHLORIDE TRANSMEMBRANE TRANSPORT",
        "SUID" : 940,
        "selected" : false,
        "EnrichmentMap_Name" : "GO:1902476~CHLORIDE TRANSMEMBRANE TRANSPORT",
        "Matching_Attribute" : [ "GO:1902476~CHLORIDE TRANSMEMBRANE TRANSPORT" ],
        "EnrichmentMap_Colouring_LvsEJF_DOWN_" : 0.9531387913455418,
        "EnrichmentMap_gs_size" : 3,
        "EnrichmentMap_NES_LvsEJF_DOWN_" : 1.0,
        "EnrichmentMap_Genes" : [ "SLC26A10", "SLC4A3", "CLIC1" ],
        "name" : "GO:1902476~CHLORIDE TRANSMEMBRANE TRANSPORT",
        "EnrichmentMap_fdr_qvalue_LvsEJF_DOWN_" : 1.0,
        "EnrichmentMap_david_category" : "GOTERM_BP_DIRECT"
      },
      "position" : {
        "x" : 1348.7639245623075,
        "y" : -250.95520744593807
      },
      "selected" : false
    }, {
      "data" : {
        "id" : "939",
        "EnrichmentMap_Formatted_name" : "GO:0006241~CTP \nBIOSYNTHETIC \nPROCESS ",
        "EnrichmentMap_GS_DESCR" : "GO:0006241~CTP biosynthetic process",
        "EnrichmentMap_GS_Type" : "ENR",
        "EnrichmentMap_NES_LvsEJF_UP_" : 1.0,
        "shared_name" : "GO:0006241~CTP BIOSYNTHETIC PROCESS",
        "EnrichmentMap_pvalue_LvsEJF_UP_" : 0.003917931821030316,
        "SUID" : 939,
        "__mclCluster" : 8,
        "selected" : false,
        "EnrichmentMap_fdr_qvalue_LvsEJF_UP_" : 0.26373867363672493,
        "EnrichmentMap_Name" : "GO:0006241~CTP BIOSYNTHETIC PROCESS",
        "Matching_Attribute" : [ "GO:0006241~CTP BIOSYNTHETIC PROCESS" ],
        "EnrichmentMap_gs_size" : 4,
        "EnrichmentMap_Colouring_LvsEJF_UP_" : 0.9960820681789697,
        "EnrichmentMap_Genes" : [ "NME5", "NME7", "NME8", "NME9" ],
        "name" : "GO:0006241~CTP BIOSYNTHETIC PROCESS",
        "EnrichmentMap_david_category" : "GOTERM_BP_DIRECT"
      },
      "position" : {
        "x" : 337.2226232359069,
        "y" : -1330.905156757895
      },
      "selected" : false
    }, {
      "data" : {
        "id" : "938",
        "EnrichmentMap_Formatted_name" : "\nGO:0044309~NEURON \nSPINE ",
        "EnrichmentMap_pvalue_LvsEJF_DOWN_" : 0.028608061706021128,
        "EnrichmentMap_GS_DESCR" : "GO:0044309~neuron spine",
        "EnrichmentMap_GS_Type" : "ENR",
        "shared_name" : "GO:0044309~NEURON SPINE",
        "SUID" : 938,
        "__mclCluster" : 21,
        "selected" : false,
        "EnrichmentMap_Name" : "GO:0044309~NEURON SPINE",
        "Matching_Attribute" : [ "GO:0044309~NEURON SPINE" ],
        "EnrichmentMap_Colouring_LvsEJF_DOWN_" : 0.9713919382939789,
        "EnrichmentMap_gs_size" : 2,
        "EnrichmentMap_NES_LvsEJF_DOWN_" : 1.0,
        "EnrichmentMap_Genes" : [ "PALM", "SHANK3" ],
        "name" : "GO:0044309~NEURON SPINE",
        "EnrichmentMap_fdr_qvalue_LvsEJF_DOWN_" : 0.7156891263385744,
        "EnrichmentMap_david_category" : "GOTERM_CC_DIRECT"
      },
      "position" : {
        "x" : 1348.1138740537463,
        "y" : -338.3505022254991
      },
      "selected" : false
    }, {
      "data" : {
        "id" : "937",
        "EnrichmentMap_Formatted_name" : "\nGO:0005581~COLLAGEN \nTRIMER ",
        "EnrichmentMap_pvalue_LvsEJF_DOWN_" : 4.8705496152006523E-4,
        "EnrichmentMap_GS_DESCR" : "GO:0005581~collagen trimer",
        "EnrichmentMap_GS_Type" : "ENR",
        "shared_name" : "GO:0005581~COLLAGEN TRIMER",
        "SUID" : 937,
        "__mclCluster" : 2,
        "selected" : false,
        "EnrichmentMap_Name" : "GO:0005581~COLLAGEN TRIMER",
        "Matching_Attribute" : [ "GO:0005581~COLLAGEN TRIMER" ],
        "EnrichmentMap_Colouring_LvsEJF_DOWN_" : 0.99951294503848,
        "EnrichmentMap_gs_size" : 5,
        "EnrichmentMap_NES_LvsEJF_DOWN_" : 1.0,
        "EnrichmentMap_Genes" : [ "C1QTNF2", "C1QTNF1", "OTOL1", "COLEC12", "COL18A1" ],
        "name" : "GO:0005581~COLLAGEN TRIMER",
        "EnrichmentMap_fdr_qvalue_LvsEJF_DOWN_" : 0.036518492807158395,
        "EnrichmentMap_david_category" : "GOTERM_CC_DIRECT"
      },
      "position" : {
        "x" : 149.60081321869876,
        "y" : 69.36976419025513
      },
      "selected" : false
    }, {
      "data" : {
        "id" : "936",
        "EnrichmentMap_Formatted_name" : "\nGO:0051013~MICROTUBULE \nSEVERING ",
        "EnrichmentMap_GS_DESCR" : "GO:0051013~microtubule severing",
        "EnrichmentMap_GS_Type" : "ENR",
        "EnrichmentMap_NES_LvsEJF_UP_" : 1.0,
        "shared_name" : "GO:0051013~MICROTUBULE SEVERING",
        "EnrichmentMap_pvalue_LvsEJF_UP_" : 2.1753611617675767E-4,
        "SUID" : 936,
        "__mclCluster" : 5,
        "selected" : false,
        "EnrichmentMap_fdr_qvalue_LvsEJF_UP_" : 0.023185724382506087,
        "EnrichmentMap_Name" : "GO:0051013~MICROTUBULE SEVERING",
        "Matching_Attribute" : [ "GO:0051013~MICROTUBULE SEVERING" ],
        "EnrichmentMap_gs_size" : 5,
        "EnrichmentMap_Colouring_LvsEJF_UP_" : 0.9997824638838232,
        "EnrichmentMap_Genes" : [ "TTLL6", "KATNB1", "TTLL11", "KATNAL1", "KATNAL2" ],
        "name" : "GO:0051013~MICROTUBULE SEVERING",
        "EnrichmentMap_david_category" : "GOTERM_BP_DIRECT"
      },
      "position" : {
        "x" : 8.914938630303539,
        "y" : -806.4594978051007
      },
      "selected" : false
    }, {
      "data" : {
        "id" : "935",
        "EnrichmentMap_Formatted_name" : "\nFCA04622:RIG-I-LIKE \nRECEPTOR \nSIGNALING \nPATHWAY ",
        "EnrichmentMap_pvalue_LvsEJF_DOWN_" : 0.01728575256735097,
        "EnrichmentMap_GS_DESCR" : "fca04622:RIG-I-like receptor signaling pathway",
        "EnrichmentMap_GS_Type" : "ENR",
        "shared_name" : "FCA04622:RIG-I-LIKE RECEPTOR SIGNALING PATHWAY",
        "SUID" : 935,
        "__mclCluster" : 2,
        "selected" : false,
        "EnrichmentMap_Name" : "FCA04622:RIG-I-LIKE RECEPTOR SIGNALING PATHWAY",
        "Matching_Attribute" : [ "FCA04622:RIG-I-LIKE RECEPTOR SIGNALING PATHWAY" ],
        "EnrichmentMap_Colouring_LvsEJF_DOWN_" : 0.982714247432649,
        "EnrichmentMap_gs_size" : 5,
        "EnrichmentMap_NES_LvsEJF_DOWN_" : 1.0,
        "EnrichmentMap_Genes" : [ "CXCL10", "DHX58", "IFNE", "NFKB1", "ISG15" ],
        "name" : "FCA04622:RIG-I-LIKE RECEPTOR SIGNALING PATHWAY",
        "EnrichmentMap_fdr_qvalue_LvsEJF_DOWN_" : 0.3089828271413986,
        "EnrichmentMap_david_category" : "KEGG_PATHWAY"
      },
      "position" : {
        "x" : 377.89383893485893,
        "y" : -205.49431869605294
      },
      "selected" : false
    }, {
      "data" : {
        "id" : "934",
        "EnrichmentMap_Formatted_name" : "\nGO:0045724~POSITIVE \nREGULATION OF \nCILIUM ASSEMBLY ",
        "EnrichmentMap_GS_DESCR" : "GO:0045724~positive regulation of cilium assembly",
        "EnrichmentMap_GS_Type" : "ENR",
        "EnrichmentMap_NES_LvsEJF_UP_" : 1.0,
        "shared_name" : "GO:0045724~POSITIVE REGULATION OF CILIUM ASSEMBLY",
        "EnrichmentMap_pvalue_LvsEJF_UP_" : 0.044633062426387315,
        "SUID" : 934,
        "__mclCluster" : 14,
        "selected" : false,
        "EnrichmentMap_fdr_qvalue_LvsEJF_UP_" : 1.0,
        "EnrichmentMap_Name" : "GO:0045724~POSITIVE REGULATION OF CILIUM ASSEMBLY",
        "Matching_Attribute" : [ "GO:0045724~POSITIVE REGULATION OF CILIUM ASSEMBLY" ],
        "EnrichmentMap_gs_size" : 3,
        "EnrichmentMap_Colouring_LvsEJF_UP_" : 0.9553669375736127,
        "EnrichmentMap_Genes" : [ "CEP120", "CCP110", "MNS1" ],
        "name" : "GO:0045724~POSITIVE REGULATION OF CILIUM ASSEMBLY",
        "EnrichmentMap_david_category" : "GOTERM_BP_DIRECT"
      },
      "position" : {
        "x" : 610.0192543624215,
        "y" : -1097.6094794290498
      },
      "selected" : false
    }, {
      "data" : {
        "id" : "933",
        "EnrichmentMap_Formatted_name" : "\nGO:0005262~CALCIUM \nCHANNEL ACTIVITY ",
        "EnrichmentMap_GS_DESCR" : "GO:0005262~calcium channel activity",
        "EnrichmentMap_GS_Type" : "ENR",
        "EnrichmentMap_NES_LvsEJF_UP_" : 1.0,
        "shared_name" : "GO:0005262~CALCIUM CHANNEL ACTIVITY",
        "EnrichmentMap_pvalue_LvsEJF_UP_" : 0.031656235689972514,
        "SUID" : 933,
        "__mclCluster" : 20,
        "selected" : false,
        "EnrichmentMap_fdr_qvalue_LvsEJF_UP_" : 1.0,
        "EnrichmentMap_Name" : "GO:0005262~CALCIUM CHANNEL ACTIVITY",
        "Matching_Attribute" : [ "GO:0005262~CALCIUM CHANNEL ACTIVITY" ],
        "EnrichmentMap_gs_size" : 5,
        "EnrichmentMap_Colouring_LvsEJF_UP_" : 0.9683437643100274,
        "EnrichmentMap_Genes" : [ "SLC24A2", "TRPV5", "TRPV3", "PKDREJ", "PKD2L2" ],
        "name" : "GO:0005262~CALCIUM CHANNEL ACTIVITY",
        "EnrichmentMap_david_category" : "GOTERM_MF_DIRECT"
      },
      "position" : {
        "x" : -568.931870132189,
        "y" : 109.31313071003555
      },
      "selected" : false
    }, {
      "data" : {
        "id" : "932",
        "EnrichmentMap_Formatted_name" : "\nGO:0072686~MITOTIC \nSPINDLE ",
        "EnrichmentMap_GS_DESCR" : "GO:0072686~mitotic spindle",
        "EnrichmentMap_GS_Type" : "ENR",
        "EnrichmentMap_NES_LvsEJF_UP_" : 1.0,
        "shared_name" : "GO:0072686~MITOTIC SPINDLE",
        "EnrichmentMap_pvalue_LvsEJF_UP_" : 0.03352413832270852,
        "SUID" : 932,
        "__mclCluster" : 5,
        "selected" : false,
        "EnrichmentMap_fdr_qvalue_LvsEJF_UP_" : 0.6995370196671845,
        "EnrichmentMap_Name" : "GO:0072686~MITOTIC SPINDLE",
        "Matching_Attribute" : [ "GO:0072686~MITOTIC SPINDLE" ],
        "EnrichmentMap_gs_size" : 5,
        "EnrichmentMap_Colouring_LvsEJF_UP_" : 0.9664758616772915,
        "EnrichmentMap_Genes" : [ "CDC14A", "AURKA", "AGBL5", "SPAG5", "MAK" ],
        "name" : "GO:0072686~MITOTIC SPINDLE",
        "EnrichmentMap_david_category" : "GOTERM_CC_DIRECT"
      },
      "position" : {
        "x" : -33.64148024366369,
        "y" : -717.69023070135
      },
      "selected" : false
    }, {
      "data" : {
        "id" : "931",
        "EnrichmentMap_Formatted_name" : "\nGO:0019433~TRIGLYCERIDE \nCATABOLIC \nPROCESS ",
        "EnrichmentMap_GS_DESCR" : "GO:0019433~triglyceride catabolic process",
        "EnrichmentMap_GS_Type" : "ENR",
        "EnrichmentMap_NES_LvsEJF_UP_" : 1.0,
        "shared_name" : "GO:0019433~TRIGLYCERIDE CATABOLIC PROCESS",
        "EnrichmentMap_pvalue_LvsEJF_UP_" : 0.02536208725132577,
        "SUID" : 931,
        "selected" : false,
        "EnrichmentMap_fdr_qvalue_LvsEJF_UP_" : 1.0,
        "EnrichmentMap_Name" : "GO:0019433~TRIGLYCERIDE CATABOLIC PROCESS",
        "Matching_Attribute" : [ "GO:0019433~TRIGLYCERIDE CATABOLIC PROCESS" ],
        "EnrichmentMap_gs_size" : 4,
        "EnrichmentMap_Colouring_LvsEJF_UP_" : 0.9746379127486742,
        "EnrichmentMap_Genes" : [ "LIPE", "APOA4", "PNPLA1", "CPS1" ],
        "name" : "GO:0019433~TRIGLYCERIDE CATABOLIC PROCESS",
        "EnrichmentMap_david_category" : "GOTERM_BP_DIRECT"
      },
      "position" : {
        "x" : 1347.9696643817117,
        "y" : -1234.500269220839
      },
      "selected" : false
    }, {
      "data" : {
        "id" : "930",
        "EnrichmentMap_Formatted_name" : "\nFCA04620:TOLL-LIKE \nRECEPTOR \nSIGNALING \nPATHWAY ",
        "EnrichmentMap_pvalue_LvsEJF_DOWN_" : 0.03637953189389004,
        "EnrichmentMap_GS_DESCR" : "fca04620:Toll-like receptor signaling pathway",
        "EnrichmentMap_GS_Type" : "ENR",
        "shared_name" : "FCA04620:TOLL-LIKE RECEPTOR SIGNALING PATHWAY",
        "SUID" : 930,
        "__mclCluster" : 2,
        "selected" : false,
        "EnrichmentMap_Name" : "FCA04620:TOLL-LIKE RECEPTOR SIGNALING PATHWAY",
        "Matching_Attribute" : [ "FCA04620:TOLL-LIKE RECEPTOR SIGNALING PATHWAY" ],
        "EnrichmentMap_Colouring_LvsEJF_DOWN_" : 0.96362046810611,
        "EnrichmentMap_gs_size" : 5,
        "EnrichmentMap_NES_LvsEJF_DOWN_" : 1.0,
        "EnrichmentMap_Genes" : [ "CXCL10", "JUN", "NFKB1", "TLR7", "SPP1" ],
        "name" : "FCA04620:TOLL-LIKE RECEPTOR SIGNALING PATHWAY",
        "EnrichmentMap_fdr_qvalue_LvsEJF_DOWN_" : 0.5010731658456897,
        "EnrichmentMap_david_category" : "KEGG_PATHWAY"
      },
      "position" : {
        "x" : 328.9386004767078,
        "y" : -171.44923532922516
      },
      "selected" : false
    }, {
      "data" : {
        "id" : "929",
        "EnrichmentMap_Formatted_name" : "\nGO:0004550~NUCLEOSIDE \nDIPHOSPHATE \nKINASE ACTIVITY ",
        "EnrichmentMap_GS_DESCR" : "GO:0004550~nucleoside diphosphate kinase activity",
        "EnrichmentMap_GS_Type" : "ENR",
        "EnrichmentMap_NES_LvsEJF_UP_" : 1.0,
        "shared_name" : "GO:0004550~NUCLEOSIDE DIPHOSPHATE KINASE ACTIVITY",
        "EnrichmentMap_pvalue_LvsEJF_UP_" : 2.2880611040320244E-4,
        "SUID" : 929,
        "__mclCluster" : 8,
        "selected" : false,
        "EnrichmentMap_fdr_qvalue_LvsEJF_UP_" : 0.042321873795023945,
        "EnrichmentMap_Name" : "GO:0004550~NUCLEOSIDE DIPHOSPHATE KINASE ACTIVITY",
        "Matching_Attribute" : [ "GO:0004550~NUCLEOSIDE DIPHOSPHATE KINASE ACTIVITY" ],
        "EnrichmentMap_gs_size" : 6,
        "EnrichmentMap_Colouring_LvsEJF_UP_" : 0.9997711938895968,
        "EnrichmentMap_Genes" : [ "NME5", "AK8", "NME7", "NME8", "NME9", "AK9" ],
        "name" : "GO:0004550~NUCLEOSIDE DIPHOSPHATE KINASE ACTIVITY",
        "EnrichmentMap_david_category" : "GOTERM_MF_DIRECT"
      },
      "position" : {
        "x" : 285.12952227738526,
        "y" : -1350.6795998823109
      },
      "selected" : false
    }, {
      "data" : {
        "id" : "928",
        "EnrichmentMap_Formatted_name" : "FCA04390:HIPPO \nSIGNALING \nPATHWAY ",
        "EnrichmentMap_pvalue_LvsEJF_DOWN_" : 0.007304582559456279,
        "EnrichmentMap_GS_DESCR" : "fca04390:Hippo signaling pathway",
        "EnrichmentMap_GS_Type" : "ENR",
        "shared_name" : "FCA04390:HIPPO SIGNALING PATHWAY",
        "SUID" : 928,
        "__mclCluster" : 2,
        "selected" : false,
        "EnrichmentMap_Name" : "FCA04390:HIPPO SIGNALING PATHWAY",
        "Matching_Attribute" : [ "FCA04390:HIPPO SIGNALING PATHWAY" ],
        "EnrichmentMap_Colouring_LvsEJF_DOWN_" : 0.9926954174405437,
        "EnrichmentMap_gs_size" : 7,
        "EnrichmentMap_NES_LvsEJF_DOWN_" : 1.0,
        "EnrichmentMap_Genes" : [ "DLG2", "AMH", "WNT6", "LIMD1", "TEAD2", "PRKCZ", "FZD2" ],
        "name" : "FCA04390:HIPPO SIGNALING PATHWAY",
        "EnrichmentMap_fdr_qvalue_LvsEJF_DOWN_" : 0.20891106120044958,
        "EnrichmentMap_david_category" : "KEGG_PATHWAY"
      },
      "position" : {
        "x" : 319.3265393795867,
        "y" : -74.66188510154285
      },
      "selected" : false
    }, {
      "data" : {
        "id" : "927",
        "EnrichmentMap_Formatted_name" : "\nGO:0008568~MICROTUBULE-SEVERING \nATPASE ACTIVITY ",
        "EnrichmentMap_GS_DESCR" : "GO:0008568~microtubule-severing ATPase activity",
        "EnrichmentMap_GS_Type" : "ENR",
        "EnrichmentMap_NES_LvsEJF_UP_" : 1.0,
        "shared_name" : "GO:0008568~MICROTUBULE-SEVERING ATPASE ACTIVITY",
        "EnrichmentMap_pvalue_LvsEJF_UP_" : 0.03899934031527754,
        "SUID" : 927,
        "__mclCluster" : 5,
        "selected" : false,
        "EnrichmentMap_fdr_qvalue_LvsEJF_UP_" : 1.0,
        "EnrichmentMap_Name" : "GO:0008568~MICROTUBULE-SEVERING ATPASE ACTIVITY",
        "Matching_Attribute" : [ "GO:0008568~MICROTUBULE-SEVERING ATPASE ACTIVITY" ],
        "EnrichmentMap_gs_size" : 3,
        "EnrichmentMap_Colouring_LvsEJF_UP_" : 0.9610006596847225,
        "EnrichmentMap_Genes" : [ "KATNB1", "KATNAL1", "KATNAL2" ],
        "name" : "GO:0008568~MICROTUBULE-SEVERING ATPASE ACTIVITY",
        "EnrichmentMap_david_category" : "GOTERM_MF_DIRECT"
      },
      "position" : {
        "x" : -12.620307385022159,
        "y" : -854.9943427644328
      },
      "selected" : false
    }, {
      "data" : {
        "id" : "926",
        "EnrichmentMap_Formatted_name" : "GO:0005089~RHO \nGUANYL-NUCLEOTIDE \nEXCHANGE FACTOR \nACTIVITY ",
        "EnrichmentMap_pvalue_LvsEJF_DOWN_" : 0.0440060597321832,
        "EnrichmentMap_GS_DESCR" : "GO:0005089~Rho guanyl-nucleotide exchange factor activity",
        "EnrichmentMap_GS_Type" : "ENR",
        "shared_name" : "GO:0005089~RHO GUANYL-NUCLEOTIDE EXCHANGE FACTOR ACTIVITY",
        "SUID" : 926,
        "selected" : false,
        "EnrichmentMap_Name" : "GO:0005089~RHO GUANYL-NUCLEOTIDE EXCHANGE FACTOR ACTIVITY",
        "Matching_Attribute" : [ "GO:0005089~RHO GUANYL-NUCLEOTIDE EXCHANGE FACTOR ACTIVITY" ],
        "EnrichmentMap_Colouring_LvsEJF_DOWN_" : 0.9559939402678168,
        "EnrichmentMap_gs_size" : 4,
        "EnrichmentMap_NES_LvsEJF_DOWN_" : 1.0,
        "EnrichmentMap_Genes" : [ "ARHGEF9", "ARHGEF3", "ARHGEF40", "MCF2L" ],
        "name" : "GO:0005089~RHO GUANYL-NUCLEOTIDE EXCHANGE FACTOR ACTIVITY",
        "EnrichmentMap_fdr_qvalue_LvsEJF_DOWN_" : 1.0,
        "EnrichmentMap_david_category" : "GOTERM_MF_DIRECT"
      },
      "position" : {
        "x" : 1249.4079715331816,
        "y" : -254.83332734371277
      },
      "selected" : false
    }, {
      "data" : {
        "id" : "925",
        "EnrichmentMap_Formatted_name" : "\nGO:0044782~CILIUM \nORGANIZATION ",
        "EnrichmentMap_GS_DESCR" : "GO:0044782~cilium organization",
        "EnrichmentMap_GS_Type" : "ENR",
        "EnrichmentMap_NES_LvsEJF_UP_" : 1.0,
        "shared_name" : "GO:0044782~CILIUM ORGANIZATION",
        "EnrichmentMap_pvalue_LvsEJF_UP_" : 0.025333137962720877,
        "SUID" : 925,
        "selected" : false,
        "EnrichmentMap_fdr_qvalue_LvsEJF_UP_" : 1.0,
        "EnrichmentMap_Name" : "GO:0044782~CILIUM ORGANIZATION",
        "Matching_Attribute" : [ "GO:0044782~CILIUM ORGANIZATION" ],
        "EnrichmentMap_gs_size" : 3,
        "EnrichmentMap_Colouring_LvsEJF_UP_" : 0.9746668620372791,
        "EnrichmentMap_Genes" : [ "ROPN1", "CFAP126", "MNS1" ],
        "name" : "GO:0044782~CILIUM ORGANIZATION",
        "EnrichmentMap_david_category" : "GOTERM_BP_DIRECT"
      },
      "position" : {
        "x" : 296.581932227429,
        "y" : -891.0125239825167
      },
      "selected" : false
    }, {
      "data" : {
        "id" : "924",
        "EnrichmentMap_Formatted_name" : "FCA04114:OOCYTE \nMEIOSIS ",
        "EnrichmentMap_GS_DESCR" : "fca04114:Oocyte meiosis",
        "EnrichmentMap_GS_Type" : "ENR",
        "EnrichmentMap_NES_LvsEJF_UP_" : 1.0,
        "shared_name" : "FCA04114:OOCYTE MEIOSIS",
        "EnrichmentMap_pvalue_LvsEJF_UP_" : 0.040308958234473155,
        "SUID" : 924,
        "selected" : false,
        "EnrichmentMap_fdr_qvalue_LvsEJF_UP_" : 1.0,
        "EnrichmentMap_Name" : "FCA04114:OOCYTE MEIOSIS",
        "Matching_Attribute" : [ "FCA04114:OOCYTE MEIOSIS" ],
        "EnrichmentMap_gs_size" : 8,
        "EnrichmentMap_Colouring_LvsEJF_UP_" : 0.9596910417655269,
        "EnrichmentMap_Genes" : [ "PLCZ1", "AURKA", "CDC20", "FBXO43", "PPP1CC", "PKMYT1", "PPP3CC", "CPEB2" ],
        "name" : "FCA04114:OOCYTE MEIOSIS",
        "EnrichmentMap_david_category" : "KEGG_PATHWAY"
      },
      "position" : {
        "x" : 1347.7157350151035,
        "y" : -1130.3253327188697
      },
      "selected" : false
    }, {
      "data" : {
        "id" : "923",
        "EnrichmentMap_Formatted_name" : "\nGO:0071222~CELLULAR \nRESPONSE TO \nLIPOPOLYSACCHARIDE ",
        "EnrichmentMap_pvalue_LvsEJF_DOWN_" : 0.04884957545616366,
        "EnrichmentMap_GS_DESCR" : "GO:0071222~cellular response to lipopolysaccharide",
        "EnrichmentMap_GS_Type" : "ENR",
        "shared_name" : "GO:0071222~CELLULAR RESPONSE TO LIPOPOLYSACCHARIDE",
        "SUID" : 923,
        "__mclCluster" : 2,
        "selected" : false,
        "EnrichmentMap_Name" : "GO:0071222~CELLULAR RESPONSE TO LIPOPOLYSACCHARIDE",
        "Matching_Attribute" : [ "GO:0071222~CELLULAR RESPONSE TO LIPOPOLYSACCHARIDE" ],
        "EnrichmentMap_Colouring_LvsEJF_DOWN_" : 0.9511504245438364,
        "EnrichmentMap_gs_size" : 4,
        "EnrichmentMap_NES_LvsEJF_DOWN_" : 1.0,
        "EnrichmentMap_Genes" : [ "CXCL10", "NFKB1", "LOC101088449", "B2M" ],
        "name" : "GO:0071222~CELLULAR RESPONSE TO LIPOPOLYSACCHARIDE",
        "EnrichmentMap_fdr_qvalue_LvsEJF_DOWN_" : 1.0,
        "EnrichmentMap_david_category" : "GOTERM_BP_DIRECT"
      },
      "position" : {
        "x" : 238.4125147657308,
        "y" : -111.43687663702443
      },
      "selected" : false
    }, {
      "data" : {
        "id" : "922",
        "EnrichmentMap_Formatted_name" : "\nGO:0050829~DEFENSE \nRESPONSE TO \nGRAM-NEGATIVE \nBACTERIUM ",
        "EnrichmentMap_pvalue_LvsEJF_DOWN_" : 0.004322680815640591,
        "EnrichmentMap_GS_DESCR" : "GO:0050829~defense response to Gram-negative bacterium",
        "EnrichmentMap_GS_Type" : "ENR",
        "shared_name" : "GO:0050829~DEFENSE RESPONSE TO GRAM-NEGATIVE BACTERIUM",
        "SUID" : 922,
        "__mclCluster" : 2,
        "selected" : false,
        "EnrichmentMap_Name" : "GO:0050829~DEFENSE RESPONSE TO GRAM-NEGATIVE BACTERIUM",
        "Matching_Attribute" : [ "GO:0050829~DEFENSE RESPONSE TO GRAM-NEGATIVE BACTERIUM" ],
        "EnrichmentMap_Colouring_LvsEJF_DOWN_" : 0.9956773191843594,
        "EnrichmentMap_gs_size" : 4,
        "EnrichmentMap_NES_LvsEJF_DOWN_" : 1.0,
        "EnrichmentMap_Genes" : [ "LOC101088449", "CHGA", "TNFRSF14", "B2M" ],
        "name" : "GO:0050829~DEFENSE RESPONSE TO GRAM-NEGATIVE BACTERIUM",
        "EnrichmentMap_fdr_qvalue_LvsEJF_DOWN_" : 0.6553184116511136,
        "EnrichmentMap_david_category" : "GOTERM_BP_DIRECT"
      },
      "position" : {
        "x" : 190.7688377761827,
        "y" : -67.11942815466847
      },
      "selected" : false
    }, {
      "data" : {
        "id" : "921",
        "EnrichmentMap_Formatted_name" : "\nFCA05169:EPSTEIN-BARR \nVIRUS INFECTION ",
        "EnrichmentMap_pvalue_LvsEJF_DOWN_" : 0.03854408968043767,
        "EnrichmentMap_GS_DESCR" : "fca05169:Epstein-Barr virus infection",
        "EnrichmentMap_GS_Type" : "ENR",
        "shared_name" : "FCA05169:EPSTEIN-BARR VIRUS INFECTION",
        "SUID" : 921,
        "__mclCluster" : 9,
        "selected" : false,
        "EnrichmentMap_Name" : "FCA05169:EPSTEIN-BARR VIRUS INFECTION",
        "Matching_Attribute" : [ "FCA05169:EPSTEIN-BARR VIRUS INFECTION" ],
        "EnrichmentMap_Colouring_LvsEJF_DOWN_" : 0.9614559103195623,
        "EnrichmentMap_gs_size" : 5,
        "EnrichmentMap_NES_LvsEJF_DOWN_" : 1.0,
        "EnrichmentMap_Genes" : [ "JUN", "NFKB1", "NFKBIE", "LOC101080790", "RBPJ" ],
        "name" : "FCA05169:EPSTEIN-BARR VIRUS INFECTION",
        "EnrichmentMap_fdr_qvalue_LvsEJF_DOWN_" : 0.5010731658456897,
        "EnrichmentMap_david_category" : "KEGG_PATHWAY"
      },
      "position" : {
        "x" : 630.5061836895181,
        "y" : 116.3600423948993
      },
      "selected" : false
    }, {
      "data" : {
        "id" : "920",
        "EnrichmentMap_Formatted_name" : "\nGO:0007507~HEART \nDEVELOPMENT ",
        "EnrichmentMap_GS_DESCR" : "GO:0007507~heart development",
        "EnrichmentMap_GS_Type" : "ENR",
        "EnrichmentMap_NES_LvsEJF_UP_" : 1.0,
        "shared_name" : "GO:0007507~HEART DEVELOPMENT",
        "EnrichmentMap_pvalue_LvsEJF_UP_" : 0.02545158028077711,
        "SUID" : 920,
        "__mclCluster" : 19,
        "selected" : false,
        "EnrichmentMap_fdr_qvalue_LvsEJF_UP_" : 1.0,
        "EnrichmentMap_Name" : "GO:0007507~HEART DEVELOPMENT",
        "Matching_Attribute" : [ "GO:0007507~HEART DEVELOPMENT" ],
        "EnrichmentMap_gs_size" : 10,
        "EnrichmentMap_Colouring_LvsEJF_UP_" : 0.9745484197192229,
        "EnrichmentMap_Genes" : [ "DNAH11", "DAW1", "FOXJ1", "DRC1", "IRX4", "ARMC4", "DNAI1", "RB1CC1", "BBS7", "FREM2" ],
        "name" : "GO:0007507~HEART DEVELOPMENT",
        "EnrichmentMap_david_category" : "GOTERM_BP_DIRECT"
      },
      "position" : {
        "x" : 40.11557467984272,
        "y" : -691.6766664562688
      },
      "selected" : false
    }, {
      "data" : {
        "id" : "919",
        "EnrichmentMap_Formatted_name" : "GO:0051301~CELL \nDIVISION ",
        "EnrichmentMap_GS_DESCR" : "GO:0051301~cell division",
        "EnrichmentMap_GS_Type" : "ENR",
        "EnrichmentMap_NES_LvsEJF_UP_" : 1.0,
        "shared_name" : "GO:0051301~CELL DIVISION",
        "EnrichmentMap_pvalue_LvsEJF_UP_" : 0.03991141483498828,
        "SUID" : 919,
        "selected" : false,
        "EnrichmentMap_fdr_qvalue_LvsEJF_UP_" : 1.0,
        "EnrichmentMap_Name" : "GO:0051301~CELL DIVISION",
        "Matching_Attribute" : [ "GO:0051301~CELL DIVISION" ],
        "EnrichmentMap_gs_size" : 5,
        "EnrichmentMap_Colouring_LvsEJF_UP_" : 0.9600885851650117,
        "EnrichmentMap_Genes" : [ "CNTRL", "KATNB1", "SPAG5", "CDCA2", "SPDL1" ],
        "name" : "GO:0051301~CELL DIVISION",
        "EnrichmentMap_david_category" : "GOTERM_BP_DIRECT"
      },
      "position" : {
        "x" : 1429.0970700194946,
        "y" : -1129.2643418385373
      },
      "selected" : false
    }, {
      "data" : {
        "id" : "918",
        "EnrichmentMap_Formatted_name" : "FCA05133:PERTUS\nSIS\n",
        "EnrichmentMap_pvalue_LvsEJF_DOWN_" : 0.010321243211886388,
        "EnrichmentMap_GS_DESCR" : "fca05133:Pertussis",
        "EnrichmentMap_GS_Type" : "ENR",
        "shared_name" : "FCA05133:PERTUSSIS",
        "SUID" : 918,
        "__mclCluster" : 9,
        "selected" : false,
        "EnrichmentMap_Name" : "FCA05133:PERTUSSIS",
        "Matching_Attribute" : [ "FCA05133:PERTUSSIS" ],
        "EnrichmentMap_Colouring_LvsEJF_DOWN_" : 0.9896787567881136,
        "EnrichmentMap_gs_size" : 5,
        "EnrichmentMap_NES_LvsEJF_DOWN_" : 1.0,
        "EnrichmentMap_Genes" : [ "JUN", "IRF1", "NFKB1", "LOC101088449", "CASP3" ],
        "name" : "FCA05133:PERTUSSIS",
        "EnrichmentMap_fdr_qvalue_LvsEJF_DOWN_" : 0.24598962988329223,
        "EnrichmentMap_david_category" : "KEGG_PATHWAY"
      },
      "position" : {
        "x" : 493.10272638283,
        "y" : 139.20088212608255
      },
      "selected" : false
    }, {
      "data" : {
        "id" : "917",
        "EnrichmentMap_Formatted_name" : "GO:0006228~UTP \nBIOSYNTHETIC \nPROCESS ",
        "EnrichmentMap_GS_DESCR" : "GO:0006228~UTP biosynthetic process",
        "EnrichmentMap_GS_Type" : "ENR",
        "EnrichmentMap_NES_LvsEJF_UP_" : 1.0,
        "shared_name" : "GO:0006228~UTP BIOSYNTHETIC PROCESS",
        "EnrichmentMap_pvalue_LvsEJF_UP_" : 0.003917931821030316,
        "SUID" : 917,
        "__mclCluster" : 8,
        "selected" : false,
        "EnrichmentMap_fdr_qvalue_LvsEJF_UP_" : 0.26373867363672493,
        "EnrichmentMap_Name" : "GO:0006228~UTP BIOSYNTHETIC PROCESS",
        "Matching_Attribute" : [ "GO:0006228~UTP BIOSYNTHETIC PROCESS" ],
        "EnrichmentMap_gs_size" : 4,
        "EnrichmentMap_Colouring_LvsEJF_UP_" : 0.9960820681789697,
        "EnrichmentMap_Genes" : [ "NME5", "NME7", "NME8", "NME9" ],
        "name" : "GO:0006228~UTP BIOSYNTHETIC PROCESS",
        "EnrichmentMap_david_category" : "GOTERM_BP_DIRECT"
      },
      "position" : {
        "x" : 349.78814472579825,
        "y" : -1379.4679263462294
      },
      "selected" : false
    }, {
      "data" : {
        "id" : "916",
        "EnrichmentMap_Formatted_name" : "FCA04668:TNF \nSIGNALING \nPATHWAY ",
        "EnrichmentMap_pvalue_LvsEJF_DOWN_" : 0.006416940413790555,
        "EnrichmentMap_GS_DESCR" : "fca04668:TNF signaling pathway",
        "EnrichmentMap_GS_Type" : "ENR",
        "shared_name" : "FCA04668:TNF SIGNALING PATHWAY",
        "SUID" : 916,
        "__mclCluster" : 2,
        "selected" : false,
        "EnrichmentMap_Name" : "FCA04668:TNF SIGNALING PATHWAY",
        "Matching_Attribute" : [ "FCA04668:TNF SIGNALING PATHWAY" ],
        "EnrichmentMap_Colouring_LvsEJF_DOWN_" : 0.9935830595862094,
        "EnrichmentMap_gs_size" : 6,
        "EnrichmentMap_NES_LvsEJF_DOWN_" : 1.0,
        "EnrichmentMap_Genes" : [ "CXCL10", "JUN", "CSF1", "TNFRSF1B", "NFKB1", "CASP3" ],
        "name" : "FCA04668:TNF SIGNALING PATHWAY",
        "EnrichmentMap_fdr_qvalue_LvsEJF_DOWN_" : 0.20891106120044958,
        "EnrichmentMap_david_category" : "KEGG_PATHWAY"
      },
      "position" : {
        "x" : 383.0155198006361,
        "y" : -148.59877781688974
      },
      "selected" : false
    }, {
      "data" : {
        "id" : "915",
        "EnrichmentMap_Formatted_name" : "\nGO:0060972~LEFT/RIGHT \nPATTERN \nFORMATION ",
        "EnrichmentMap_GS_DESCR" : "GO:0060972~left/right pattern formation",
        "EnrichmentMap_GS_Type" : "ENR",
        "EnrichmentMap_NES_LvsEJF_UP_" : 1.0,
        "shared_name" : "GO:0060972~LEFT/RIGHT PATTERN FORMATION",
        "EnrichmentMap_pvalue_LvsEJF_UP_" : 0.025333137962720877,
        "SUID" : 915,
        "__mclCluster" : 5,
        "selected" : false,
        "EnrichmentMap_fdr_qvalue_LvsEJF_UP_" : 1.0,
        "EnrichmentMap_Name" : "GO:0060972~LEFT/RIGHT PATTERN FORMATION",
        "Matching_Attribute" : [ "GO:0060972~LEFT/RIGHT PATTERN FORMATION" ],
        "EnrichmentMap_gs_size" : 3,
        "EnrichmentMap_Colouring_LvsEJF_UP_" : 0.9746668620372791,
        "EnrichmentMap_Genes" : [ "FOXJ1", "DNAAF1", "DPCD" ],
        "name" : "GO:0060972~LEFT/RIGHT PATTERN FORMATION",
        "EnrichmentMap_david_category" : "GOTERM_BP_DIRECT"
      },
      "position" : {
        "x" : -83.59179728337818,
        "y" : -692.8718693940706
      },
      "selected" : false
    }, {
      "data" : {
        "id" : "914",
        "EnrichmentMap_Formatted_name" : "\nGO:0006954~INFLAMMATORY \nRESPONSE ",
        "EnrichmentMap_pvalue_LvsEJF_DOWN_" : 0.011210849708081528,
        "EnrichmentMap_GS_DESCR" : "GO:0006954~inflammatory response",
        "EnrichmentMap_GS_Type" : "ENR",
        "shared_name" : "GO:0006954~INFLAMMATORY RESPONSE",
        "SUID" : 914,
        "__mclCluster" : 2,
        "selected" : false,
        "EnrichmentMap_Name" : "GO:0006954~INFLAMMATORY RESPONSE",
        "Matching_Attribute" : [ "GO:0006954~INFLAMMATORY RESPONSE" ],
        "EnrichmentMap_Colouring_LvsEJF_DOWN_" : 0.9887891502919185,
        "EnrichmentMap_gs_size" : 8,
        "EnrichmentMap_NES_LvsEJF_DOWN_" : 1.0,
        "EnrichmentMap_Genes" : [ "CXCL10", "CSF1", "NFKB1", "LOC101088449", "TLR7", "PTGIR", "TNFRSF14", "TAC4" ],
        "name" : "GO:0006954~INFLAMMATORY RESPONSE",
        "EnrichmentMap_fdr_qvalue_LvsEJF_DOWN_" : 1.0,
        "EnrichmentMap_david_category" : "GOTERM_BP_DIRECT"
      },
      "position" : {
        "x" : 163.74926273742705,
        "y" : -126.353671485214
      },
      "selected" : false
    }, {
      "data" : {
        "id" : "913",
        "EnrichmentMap_Formatted_name" : "\nGO:0003356~REGULATION \nOF CILIUM BEAT \nFREQUENCY ",
        "EnrichmentMap_GS_DESCR" : "GO:0003356~regulation of cilium beat frequency",
        "EnrichmentMap_GS_Type" : "ENR",
        "EnrichmentMap_NES_LvsEJF_UP_" : 1.0,
        "shared_name" : "GO:0003356~REGULATION OF CILIUM BEAT FREQUENCY",
        "EnrichmentMap_pvalue_LvsEJF_UP_" : 1.726585113361663E-5,
        "SUID" : 913,
        "__mclCluster" : 3,
        "selected" : false,
        "EnrichmentMap_fdr_qvalue_LvsEJF_UP_" : 0.0020075475999905153,
        "EnrichmentMap_Name" : "GO:0003356~REGULATION OF CILIUM BEAT FREQUENCY",
        "Matching_Attribute" : [ "GO:0003356~REGULATION OF CILIUM BEAT FREQUENCY" ],
        "EnrichmentMap_gs_size" : 5,
        "EnrichmentMap_Colouring_LvsEJF_UP_" : 0.9999827341488664,
        "EnrichmentMap_Genes" : [ "DNAH11", "CCDC40", "DNAAF1", "ARMC4", "CCDC39" ],
        "name" : "GO:0003356~REGULATION OF CILIUM BEAT FREQUENCY",
        "EnrichmentMap_david_category" : "GOTERM_BP_DIRECT"
      },
      "position" : {
        "x" : 656.15936996227,
        "y" : -951.2533180939203
      },
      "selected" : false
    }, {
      "data" : {
        "id" : "912",
        "EnrichmentMap_Formatted_name" : "\nGO:0005769~EARLY \nENDOSOME ",
        "EnrichmentMap_pvalue_LvsEJF_DOWN_" : 0.030672391128796047,
        "EnrichmentMap_GS_DESCR" : "GO:0005769~early endosome",
        "EnrichmentMap_GS_Type" : "ENR",
        "shared_name" : "GO:0005769~EARLY ENDOSOME",
        "SUID" : 912,
        "selected" : false,
        "EnrichmentMap_Name" : "GO:0005769~EARLY ENDOSOME",
        "Matching_Attribute" : [ "GO:0005769~EARLY ENDOSOME" ],
        "EnrichmentMap_Colouring_LvsEJF_DOWN_" : 0.969327608871204,
        "EnrichmentMap_gs_size" : 6,
        "EnrichmentMap_NES_LvsEJF_DOWN_" : 1.0,
        "EnrichmentMap_Genes" : [ "NTRK1", "SAMD9L", "KIAA0196", "NIPA1", "STEAP2", "TBC1D16" ],
        "name" : "GO:0005769~EARLY ENDOSOME",
        "EnrichmentMap_fdr_qvalue_LvsEJF_DOWN_" : 0.7156891263385744,
        "EnrichmentMap_david_category" : "GOTERM_CC_DIRECT"
      },
      "position" : {
        "x" : 1245.5604013312775,
        "y" : -154.18050271573088
      },
      "selected" : false
    }, {
      "data" : {
        "id" : "911",
        "EnrichmentMap_Formatted_name" : "\nFCA00620:PYRUVATE \nMETABOLISM ",
        "EnrichmentMap_GS_DESCR" : "fca00620:Pyruvate metabolism",
        "EnrichmentMap_GS_Type" : "ENR",
        "EnrichmentMap_NES_LvsEJF_UP_" : 1.0,
        "shared_name" : "FCA00620:PYRUVATE METABOLISM",
        "EnrichmentMap_pvalue_LvsEJF_UP_" : 0.02734480532889113,
        "SUID" : 911,
        "selected" : false,
        "EnrichmentMap_fdr_qvalue_LvsEJF_UP_" : 1.0,
        "EnrichmentMap_Name" : "FCA00620:PYRUVATE METABOLISM",
        "Matching_Attribute" : [ "FCA00620:PYRUVATE METABOLISM" ],
        "EnrichmentMap_gs_size" : 5,
        "EnrichmentMap_Colouring_LvsEJF_UP_" : 0.9726551946711088,
        "EnrichmentMap_Genes" : [ "LDHAL6B", "HAGHL", "ACYP1", "LDHC", "ACOT12" ],
        "name" : "FCA00620:PYRUVATE METABOLISM",
        "EnrichmentMap_david_category" : "KEGG_PATHWAY"
      },
      "position" : {
        "x" : 470.376429440416,
        "y" : -1345.7692063281775
      },
      "selected" : false
    }, {
      "data" : {
        "id" : "910",
        "EnrichmentMap_Formatted_name" : "\nFCA05200:PATHWAYS \nIN CANCER ",
        "EnrichmentMap_pvalue_LvsEJF_DOWN_" : 0.005133568595158188,
        "EnrichmentMap_GS_DESCR" : "fca05200:Pathways in cancer",
        "EnrichmentMap_GS_Type" : "ENR",
        "shared_name" : "FCA05200:PATHWAYS IN CANCER",
        "SUID" : 910,
        "__mclCluster" : 9,
        "selected" : false,
        "EnrichmentMap_Name" : "FCA05200:PATHWAYS IN CANCER",
        "Matching_Attribute" : [ "FCA05200:PATHWAYS IN CANCER" ],
        "EnrichmentMap_Colouring_LvsEJF_DOWN_" : 0.9948664314048418,
        "EnrichmentMap_gs_size" : 12,
        "EnrichmentMap_NES_LvsEJF_DOWN_" : 1.0,
        "EnrichmentMap_Genes" : [ "GNG2", "DAPK1", "LAMB2", "JUN", "ERBB2", "BIRC7", "NFKB1", "NTRK1", "WNT6", "CASP3", "ARNT2", "FZD2" ],
        "name" : "FCA05200:PATHWAYS IN CANCER",
        "EnrichmentMap_fdr_qvalue_LvsEJF_DOWN_" : 0.20891106120044958,
        "EnrichmentMap_david_category" : "KEGG_PATHWAY"
      },
      "position" : {
        "x" : 544.175019430229,
        "y" : 185.2627508674202
      },
      "selected" : false
    }, {
      "data" : {
        "id" : "909",
        "EnrichmentMap_Formatted_name" : "\nFCA04060:CYTOKINE-CYTOKINE \nRECEPTOR \nINTERACTION ",
        "EnrichmentMap_pvalue_LvsEJF_DOWN_" : 0.013552127068593798,
        "EnrichmentMap_GS_DESCR" : "fca04060:Cytokine-cytokine receptor interaction",
        "EnrichmentMap_GS_Type" : "ENR",
        "shared_name" : "FCA04060:CYTOKINE-CYTOKINE RECEPTOR INTERACTION",
        "SUID" : 909,
        "__mclCluster" : 2,
        "selected" : false,
        "EnrichmentMap_Name" : "FCA04060:CYTOKINE-CYTOKINE RECEPTOR INTERACTION",
        "Matching_Attribute" : [ "FCA04060:CYTOKINE-CYTOKINE RECEPTOR INTERACTION" ],
        "EnrichmentMap_Colouring_LvsEJF_DOWN_" : 0.9864478729314062,
        "EnrichmentMap_gs_size" : 8,
        "EnrichmentMap_NES_LvsEJF_DOWN_" : 1.0,
        "EnrichmentMap_Genes" : [ "CXCL10", "CSF1", "IFNE", "TNFRSF1B", "AMH", "TNFRSF14", "CNTFR", "AMHR2" ],
        "name" : "FCA04060:CYTOKINE-CYTOKINE RECEPTOR INTERACTION",
        "EnrichmentMap_fdr_qvalue_LvsEJF_DOWN_" : 0.2768505958298447,
        "EnrichmentMap_david_category" : "KEGG_PATHWAY"
      },
      "position" : {
        "x" : 339.87107361478985,
        "y" : -126.05267039104282
      },
      "selected" : false
    }, {
      "data" : {
        "id" : "908",
        "EnrichmentMap_Formatted_name" : "FCA04660:T CELL \nRECEPTOR \nSIGNALING \nPATHWAY ",
        "EnrichmentMap_pvalue_LvsEJF_DOWN_" : 0.029374152588903045,
        "EnrichmentMap_GS_DESCR" : "fca04660:T cell receptor signaling pathway",
        "EnrichmentMap_GS_Type" : "ENR",
        "shared_name" : "FCA04660:T CELL RECEPTOR SIGNALING PATHWAY",
        "SUID" : 908,
        "__mclCluster" : 9,
        "selected" : false,
        "EnrichmentMap_Name" : "FCA04660:T CELL RECEPTOR SIGNALING PATHWAY",
        "Matching_Attribute" : [ "FCA04660:T CELL RECEPTOR SIGNALING PATHWAY" ],
        "EnrichmentMap_Colouring_LvsEJF_DOWN_" : 0.9706258474110969,
        "EnrichmentMap_gs_size" : 5,
        "EnrichmentMap_NES_LvsEJF_DOWN_" : 1.0,
        "EnrichmentMap_Genes" : [ "PTPN6", "JUN", "NFKB1", "PDCD1", "NFKBIE" ],
        "name" : "FCA04660:T CELL RECEPTOR SIGNALING PATHWAY",
        "EnrichmentMap_fdr_qvalue_LvsEJF_DOWN_" : 0.4667226466903484,
        "EnrichmentMap_david_category" : "KEGG_PATHWAY"
      },
      "position" : {
        "x" : 577.816578110356,
        "y" : 75.6161709021836
      },
      "selected" : false
    }, {
      "data" : {
        "id" : "907",
        "EnrichmentMap_Formatted_name" : "\nGO:0005911~CELL-CELL \nJUNCTION ",
        "EnrichmentMap_pvalue_LvsEJF_DOWN_" : 0.014170796069690616,
        "EnrichmentMap_GS_DESCR" : "GO:0005911~cell-cell junction",
        "EnrichmentMap_GS_Type" : "ENR",
        "shared_name" : "GO:0005911~CELL-CELL JUNCTION",
        "SUID" : 907,
        "__mclCluster" : 13,
        "selected" : false,
        "EnrichmentMap_Name" : "GO:0005911~CELL-CELL JUNCTION",
        "Matching_Attribute" : [ "GO:0005911~CELL-CELL JUNCTION" ],
        "EnrichmentMap_Colouring_LvsEJF_DOWN_" : 0.9858292039303094,
        "EnrichmentMap_gs_size" : 6,
        "EnrichmentMap_NES_LvsEJF_DOWN_" : 1.0,
        "EnrichmentMap_Genes" : [ "PTPN6", "AQP3", "LIMD1", "FLRT3", "FLRT1", "KIRREL" ],
        "name" : "GO:0005911~CELL-CELL JUNCTION",
        "EnrichmentMap_fdr_qvalue_LvsEJF_DOWN_" : 0.661303816585562,
        "EnrichmentMap_david_category" : "GOTERM_CC_DIRECT"
      },
      "position" : {
        "x" : 280.5783322744422,
        "y" : 244.64682816676944
      },
      "selected" : false
    }, {
      "data" : {
        "id" : "906",
        "EnrichmentMap_Formatted_name" : "\nGO:0001730~2'-5'-OLIGOADENYLATE \nSYNTHETASE \nACTIVITY ",
        "EnrichmentMap_pvalue_LvsEJF_DOWN_" : 0.03821745186158624,
        "EnrichmentMap_GS_DESCR" : "GO:0001730~2'-5'-oligoadenylate synthetase activity",
        "EnrichmentMap_GS_Type" : "ENR",
        "shared_name" : "GO:0001730~2'-5'-OLIGOADENYLATE SYNTHETASE ACTIVITY",
        "SUID" : 906,
        "__mclCluster" : 2,
        "selected" : false,
        "EnrichmentMap_Name" : "GO:0001730~2'-5'-OLIGOADENYLATE SYNTHETASE ACTIVITY",
        "Matching_Attribute" : [ "GO:0001730~2'-5'-OLIGOADENYLATE SYNTHETASE ACTIVITY" ],
        "EnrichmentMap_Colouring_LvsEJF_DOWN_" : 0.9617825481384138,
        "EnrichmentMap_gs_size" : 2,
        "EnrichmentMap_NES_LvsEJF_DOWN_" : 1.0,
        "EnrichmentMap_Genes" : [ "OAS1", "OAS3" ],
        "name" : "GO:0001730~2'-5'-OLIGOADENYLATE SYNTHETASE ACTIVITY",
        "EnrichmentMap_fdr_qvalue_LvsEJF_DOWN_" : 1.0,
        "EnrichmentMap_david_category" : "GOTERM_MF_DIRECT"
      },
      "position" : {
        "x" : 152.9303541440225,
        "y" : -195.89249447928873
      },
      "selected" : false
    }, {
      "data" : {
        "id" : "905",
        "EnrichmentMap_Formatted_name" : "FCA04662:B CELL \nRECEPTOR \nSIGNALING \nPATHWAY ",
        "EnrichmentMap_pvalue_LvsEJF_DOWN_" : 0.04675431216012835,
        "EnrichmentMap_GS_DESCR" : "fca04662:B cell receptor signaling pathway",
        "EnrichmentMap_GS_Type" : "ENR",
        "shared_name" : "FCA04662:B CELL RECEPTOR SIGNALING PATHWAY",
        "SUID" : 905,
        "__mclCluster" : 9,
        "selected" : false,
        "EnrichmentMap_Name" : "FCA04662:B CELL RECEPTOR SIGNALING PATHWAY",
        "Matching_Attribute" : [ "FCA04662:B CELL RECEPTOR SIGNALING PATHWAY" ],
        "EnrichmentMap_Colouring_LvsEJF_DOWN_" : 0.9532456878398716,
        "EnrichmentMap_gs_size" : 4,
        "EnrichmentMap_NES_LvsEJF_DOWN_" : 1.0,
        "EnrichmentMap_Genes" : [ "PTPN6", "JUN", "NFKB1", "NFKBIE" ],
        "name" : "FCA04662:B CELL RECEPTOR SIGNALING PATHWAY",
        "EnrichmentMap_fdr_qvalue_LvsEJF_DOWN_" : 0.541043703288942,
        "EnrichmentMap_david_category" : "KEGG_PATHWAY"
      },
      "position" : {
        "x" : 565.9555018560761,
        "y" : 117.18906547983224
      },
      "selected" : false
    }, {
      "data" : {
        "id" : "904",
        "EnrichmentMap_Formatted_name" : "\nGO:0018095~PROTEIN \nPOLYGLUTAMYLATION ",
        "EnrichmentMap_GS_DESCR" : "GO:0018095~protein polyglutamylation",
        "EnrichmentMap_GS_Type" : "ENR",
        "EnrichmentMap_NES_LvsEJF_UP_" : 1.0,
        "shared_name" : "GO:0018095~PROTEIN POLYGLUTAMYLATION",
        "EnrichmentMap_pvalue_LvsEJF_UP_" : 0.0014941558436302553,
        "SUID" : 904,
        "__mclCluster" : 5,
        "selected" : false,
        "EnrichmentMap_fdr_qvalue_LvsEJF_UP_" : 0.11943908275019353,
        "EnrichmentMap_Name" : "GO:0018095~PROTEIN POLYGLUTAMYLATION",
        "Matching_Attribute" : [ "GO:0018095~PROTEIN POLYGLUTAMYLATION" ],
        "EnrichmentMap_gs_size" : 4,
        "EnrichmentMap_Colouring_LvsEJF_UP_" : 0.9985058441563698,
        "EnrichmentMap_Genes" : [ "TTLL6", "TTLL7", "TTLL5", "TTLL11" ],
        "name" : "GO:0018095~PROTEIN POLYGLUTAMYLATION",
        "EnrichmentMap_david_category" : "GOTERM_BP_DIRECT"
      },
      "position" : {
        "x" : 56.52544383163985,
        "y" : -820.5352863057454
      },
      "selected" : false
    }, {
      "data" : {
        "id" : "903",
        "EnrichmentMap_Formatted_name" : "\nGO:0007340~ACROSOME \nREACTION ",
        "EnrichmentMap_GS_DESCR" : "GO:0007340~acrosome reaction",
        "EnrichmentMap_GS_Type" : "ENR",
        "EnrichmentMap_NES_LvsEJF_UP_" : 1.0,
        "shared_name" : "GO:0007340~ACROSOME REACTION",
        "EnrichmentMap_pvalue_LvsEJF_UP_" : 0.010467751465333446,
        "SUID" : 903,
        "__mclCluster" : 3,
        "selected" : false,
        "EnrichmentMap_fdr_qvalue_LvsEJF_UP_" : 0.6244379608283679,
        "EnrichmentMap_Name" : "GO:0007340~ACROSOME REACTION",
        "Matching_Attribute" : [ "GO:0007340~ACROSOME REACTION" ],
        "EnrichmentMap_gs_size" : 4,
        "EnrichmentMap_Colouring_LvsEJF_UP_" : 0.9895322485346666,
        "EnrichmentMap_Genes" : [ "TRIM36", "PLCD4", "ABHD2", "SPESP1" ],
        "name" : "GO:0007340~ACROSOME REACTION",
        "EnrichmentMap_david_category" : "GOTERM_BP_DIRECT"
      },
      "position" : {
        "x" : 818.5680810056207,
        "y" : -839.7092197461027
      },
      "selected" : false
    }, {
      "data" : {
        "id" : "902",
        "EnrichmentMap_Formatted_name" : "\nGO:0045071~NEGATIVE \nREGULATION OF \nVIRAL GENOME \nREPLICATION ",
        "EnrichmentMap_pvalue_LvsEJF_DOWN_" : 0.0038210148647596673,
        "EnrichmentMap_GS_DESCR" : "GO:0045071~negative regulation of viral genome replication",
        "EnrichmentMap_GS_Type" : "ENR",
        "shared_name" : "GO:0045071~NEGATIVE REGULATION OF VIRAL GENOME REPLICATION",
        "SUID" : 902,
        "__mclCluster" : 2,
        "selected" : false,
        "EnrichmentMap_Name" : "GO:0045071~NEGATIVE REGULATION OF VIRAL GENOME REPLICATION",
        "Matching_Attribute" : [ "GO:0045071~NEGATIVE REGULATION OF VIRAL GENOME REPLICATION" ],
        "EnrichmentMap_Colouring_LvsEJF_DOWN_" : 0.9961789851352403,
        "EnrichmentMap_gs_size" : 4,
        "EnrichmentMap_NES_LvsEJF_DOWN_" : 1.0,
        "EnrichmentMap_Genes" : [ "RSAD2", "OAS1", "OAS3", "ISG15" ],
        "name" : "GO:0045071~NEGATIVE REGULATION OF VIRAL GENOME REPLICATION",
        "EnrichmentMap_fdr_qvalue_LvsEJF_DOWN_" : 0.6553184116511136,
        "EnrichmentMap_david_category" : "GOTERM_BP_DIRECT"
      },
      "position" : {
        "x" : 194.20312025730556,
        "y" : -171.3356460246167
      },
      "selected" : false
    }, {
      "data" : {
        "id" : "901",
        "EnrichmentMap_Formatted_name" : "\nFCA01100:METABOLIC \nPATHWAYS ",
        "EnrichmentMap_GS_DESCR" : "fca01100:Metabolic pathways",
        "EnrichmentMap_GS_Type" : "ENR",
        "EnrichmentMap_NES_LvsEJF_UP_" : 1.0,
        "shared_name" : "FCA01100:METABOLIC PATHWAYS",
        "EnrichmentMap_pvalue_LvsEJF_UP_" : 8.366965387956267E-4,
        "SUID" : 901,
        "__mclCluster" : 8,
        "selected" : false,
        "EnrichmentMap_fdr_qvalue_LvsEJF_UP_" : 0.1740755362187236,
        "EnrichmentMap_Name" : "FCA01100:METABOLIC PATHWAYS",
        "Matching_Attribute" : [ "FCA01100:METABOLIC PATHWAYS" ],
        "EnrichmentMap_gs_size" : 54,
        "EnrichmentMap_Colouring_LvsEJF_UP_" : 0.9991633034612044,
        "EnrichmentMap_Genes" : [ "LOC101098629", "LDHAL6B", "ALDH5A1", "HMBS", "PNLIPRP3", "ATP6V1E2", "INPP1", "LTC4S", "PLA2G7", "AGPAT3", "GK2", "AK8", "LDHC", "SI", "GCNT3", "ADSS", "CERS3", "XDH", "GALNT3", "MGAT4D", "GALE", "G6PC3", "POLR3C", "POLE2", "NT5C1B", "HPSE", "NAGS", "ALLC", "NME5", "PLCD4", "B4GALNT1", "LPIN1", "GALNTL5", "NME7", "AK9", "DGKA", "GLDC", "MAT1A", "DGKH", "CPS1", "GAPDHS", "PGK2", "HPSE2", "MPI", "PLCZ1", "NDST4", "LIPG", "LOC102900010", "LOC102901462", "LOC101083499", "TKTL2", "DGAT2", "ATP6V1G2", "PLA2G4E" ],
        "name" : "FCA01100:METABOLIC PATHWAYS",
        "EnrichmentMap_david_category" : "KEGG_PATHWAY"
      },
      "position" : {
        "x" : 330.78994368361487,
        "y" : -1433.4632389833232
      },
      "selected" : false
    }, {
      "data" : {
        "id" : "900",
        "EnrichmentMap_Formatted_name" : "\nGO:0051607~DEFENSE \nRESPONSE TO VIRUS ",
        "EnrichmentMap_pvalue_LvsEJF_DOWN_" : 4.4347111321344145E-5,
        "EnrichmentMap_GS_DESCR" : "GO:0051607~defense response to virus",
        "EnrichmentMap_GS_Type" : "ENR",
        "shared_name" : "GO:0051607~DEFENSE RESPONSE TO VIRUS",
        "SUID" : 900,
        "__mclCluster" : 2,
        "selected" : false,
        "EnrichmentMap_Name" : "GO:0051607~DEFENSE RESPONSE TO VIRUS",
        "Matching_Attribute" : [ "GO:0051607~DEFENSE RESPONSE TO VIRUS" ],
        "EnrichmentMap_Colouring_LvsEJF_DOWN_" : 0.9999556528886786,
        "EnrichmentMap_gs_size" : 9,
        "EnrichmentMap_NES_LvsEJF_DOWN_" : 1.0,
        "EnrichmentMap_Genes" : [ "CXCL10", "RSAD2", "IFNE", "OAS3", "IRF1", "LOC101088449", "TLR7", "ISG15", "IFIT3" ],
        "name" : "GO:0051607~DEFENSE RESPONSE TO VIRUS",
        "EnrichmentMap_fdr_qvalue_LvsEJF_DOWN_" : 0.03361511038157886,
        "EnrichmentMap_david_category" : "GOTERM_BP_DIRECT"
      },
      "position" : {
        "x" : 260.87606360427554,
        "y" : -207.77185260157856
      },
      "selected" : false
    }, {
      "data" : {
        "id" : "899",
        "EnrichmentMap_Formatted_name" : "\nGO:0071910~DETERMINATION \nOF LIVER \nLEFT/RIGHT \nASYMMETRY ",
        "EnrichmentMap_GS_DESCR" : "GO:0071910~determination of liver left/right asymmetry",
        "EnrichmentMap_GS_Type" : "ENR",
        "EnrichmentMap_NES_LvsEJF_UP_" : 1.0,
        "shared_name" : "GO:0071910~DETERMINATION OF LIVER LEFT/RIGHT ASYMMETRY",
        "EnrichmentMap_pvalue_LvsEJF_UP_" : 0.025333137962720877,
        "SUID" : 899,
        "__mclCluster" : 3,
        "selected" : false,
        "EnrichmentMap_fdr_qvalue_LvsEJF_UP_" : 1.0,
        "EnrichmentMap_Name" : "GO:0071910~DETERMINATION OF LIVER LEFT/RIGHT ASYMMETRY",
        "Matching_Attribute" : [ "GO:0071910~DETERMINATION OF LIVER LEFT/RIGHT ASYMMETRY" ],
        "EnrichmentMap_gs_size" : 3,
        "EnrichmentMap_Colouring_LvsEJF_UP_" : 0.9746668620372791,
        "EnrichmentMap_Genes" : [ "CCDC40", "DNAAF1", "CCDC39" ],
        "name" : "GO:0071910~DETERMINATION OF LIVER LEFT/RIGHT ASYMMETRY",
        "EnrichmentMap_david_category" : "GOTERM_BP_DIRECT"
      },
      "position" : {
        "x" : 626.9835894955912,
        "y" : -902.5957622808758
      },
      "selected" : false
    }, {
      "data" : {
        "id" : "898",
        "EnrichmentMap_Formatted_name" : "\nGO:0046658~ANCHORED \nCOMPONENT OF \nPLASMA MEMBRANE ",
        "EnrichmentMap_pvalue_LvsEJF_DOWN_" : 0.021701066258281256,
        "EnrichmentMap_GS_DESCR" : "GO:0046658~anchored component of plasma membrane",
        "EnrichmentMap_GS_Type" : "ENR",
        "shared_name" : "GO:0046658~ANCHORED COMPONENT OF PLASMA MEMBRANE",
        "SUID" : 898,
        "selected" : false,
        "EnrichmentMap_Name" : "GO:0046658~ANCHORED COMPONENT OF PLASMA MEMBRANE",
        "Matching_Attribute" : [ "GO:0046658~ANCHORED COMPONENT OF PLASMA MEMBRANE" ],
        "EnrichmentMap_Colouring_LvsEJF_DOWN_" : 0.9782989337417187,
        "EnrichmentMap_gs_size" : 3,
        "EnrichmentMap_NES_LvsEJF_DOWN_" : 1.0,
        "EnrichmentMap_Genes" : [ "EFNA1", "LOC101082268", "NRN1" ],
        "name" : "GO:0046658~ANCHORED COMPONENT OF PLASMA MEMBRANE",
        "EnrichmentMap_fdr_qvalue_LvsEJF_DOWN_" : 0.7156891263385744,
        "EnrichmentMap_david_category" : "GOTERM_CC_DIRECT"
      },
      "position" : {
        "x" : 1347.4594803971675,
        "y" : -154.1805027157311
      },
      "selected" : false
    }, {
      "data" : {
        "id" : "897",
        "EnrichmentMap_Formatted_name" : "GO:0030183~B \nCELL \nDIFFERENTIATION ",
        "EnrichmentMap_pvalue_LvsEJF_DOWN_" : 0.013504064913526605,
        "EnrichmentMap_GS_DESCR" : "GO:0030183~B cell differentiation",
        "EnrichmentMap_GS_Type" : "ENR",
        "shared_name" : "GO:0030183~B CELL DIFFERENTIATION",
        "SUID" : 897,
        "__mclCluster" : 12,
        "selected" : false,
        "EnrichmentMap_Name" : "GO:0030183~B CELL DIFFERENTIATION",
        "Matching_Attribute" : [ "GO:0030183~B CELL DIFFERENTIATION" ],
        "EnrichmentMap_Colouring_LvsEJF_DOWN_" : 0.9864959350864734,
        "EnrichmentMap_gs_size" : 4,
        "EnrichmentMap_NES_LvsEJF_DOWN_" : 1.0,
        "EnrichmentMap_Genes" : [ "IFNE", "NTRK1", "ADGRG3", "RBPJ" ],
        "name" : "GO:0030183~B CELL DIFFERENTIATION",
        "EnrichmentMap_fdr_qvalue_LvsEJF_DOWN_" : 1.0,
        "EnrichmentMap_david_category" : "GOTERM_BP_DIRECT"
      },
      "position" : {
        "x" : 650.8403646616249,
        "y" : -126.38556088719915
      },
      "selected" : false
    }, {
      "data" : {
        "id" : "896",
        "EnrichmentMap_Formatted_name" : "\nGO:0007368~DETERMINATION \nOF LEFT/RIGHT \nSYMMETRY ",
        "EnrichmentMap_GS_DESCR" : "GO:0007368~determination of left/right symmetry",
        "EnrichmentMap_GS_Type" : "ENR",
        "EnrichmentMap_NES_LvsEJF_UP_" : 1.0,
        "shared_name" : "GO:0007368~DETERMINATION OF LEFT/RIGHT SYMMETRY",
        "EnrichmentMap_pvalue_LvsEJF_UP_" : 6.679542950394965E-4,
        "SUID" : 896,
        "__mclCluster" : 19,
        "selected" : false,
        "EnrichmentMap_fdr_qvalue_LvsEJF_UP_" : 0.05695423622370107,
        "EnrichmentMap_Name" : "GO:0007368~DETERMINATION OF LEFT/RIGHT SYMMETRY",
        "Matching_Attribute" : [ "GO:0007368~DETERMINATION OF LEFT/RIGHT SYMMETRY" ],
        "EnrichmentMap_gs_size" : 8,
        "EnrichmentMap_Colouring_LvsEJF_UP_" : 0.9993320457049605,
        "EnrichmentMap_Genes" : [ "DNAH11", "DAW1", "FOXJ1", "DRC1", "DYNC2H1", "ARMC4", "DPCD", "DNAI1" ],
        "name" : "GO:0007368~DETERMINATION OF LEFT/RIGHT SYMMETRY",
        "EnrichmentMap_david_category" : "GOTERM_BP_DIRECT"
      },
      "position" : {
        "x" : -27.203554403404098,
        "y" : -669.8284539323073
      },
      "selected" : false
    } ],
    "edges" : [ {
      "data" : {
        "id" : "1479",
        "source" : "1106",
        "target" : "1086",
        "shared_name" : "FCA00562:INOSITOL PHOSPHATE METABOLISM (Geneset_Overlap_AFvsLJF_UP) GO:0005737~CYTOPLASM",
        "EnrichmentMap_Overlap_size" : 6,
        "EnrichmentMap_similarity_coefficient" : 0.5454545454545454,
        "shared_interaction" : "Geneset_Overlap",
        "EnrichmentMap_Data_Set" : "AFvsLJF_UP",
        "name" : "FCA00562:INOSITOL PHOSPHATE METABOLISM (Geneset_Overlap_AFvsLJF_UP) GO:0005737~CYTOPLASM",
        "interaction" : "Geneset_Overlap",
        "SUID" : 1479,
        "selected" : false,
        "EnrichmentMap_Overlap_genes" : [ "INPP4B", "INPP1", "PIP5KL1", "PLCB1", "PLCD4", "MTMR6" ]
      },
      "selected" : false
    }, {
      "data" : {
        "id" : "1478",
        "source" : "1103",
        "target" : "1105",
        "shared_name" : "GO:0035082~AXONEME ASSEMBLY (Geneset_Overlap_AFvsLJF_UP) GO:0002177~MANCHETTE",
        "EnrichmentMap_Overlap_size" : 2,
        "EnrichmentMap_similarity_coefficient" : 0.6666666666666666,
        "shared_interaction" : "Geneset_Overlap",
        "EnrichmentMap_Data_Set" : "AFvsLJF_UP",
        "name" : "GO:0035082~AXONEME ASSEMBLY (Geneset_Overlap_AFvsLJF_UP) GO:0002177~MANCHETTE",
        "interaction" : "Geneset_Overlap",
        "SUID" : 1478,
        "selected" : false,
        "EnrichmentMap_Overlap_genes" : [ "LRGUK", "SPEF2" ]
      },
      "selected" : false
    }, {
      "data" : {
        "id" : "1477",
        "source" : "1099",
        "target" : "1086",
        "shared_name" : "GO:0007051~SPINDLE ORGANIZATION (Geneset_Overlap_AFvsLJF_UP) GO:0005737~CYTOPLASM",
        "EnrichmentMap_Overlap_size" : 4,
        "EnrichmentMap_similarity_coefficient" : 0.8,
        "shared_interaction" : "Geneset_Overlap",
        "EnrichmentMap_Data_Set" : "AFvsLJF_UP",
        "name" : "GO:0007051~SPINDLE ORGANIZATION (Geneset_Overlap_AFvsLJF_UP) GO:0005737~CYTOPLASM",
        "interaction" : "Geneset_Overlap",
        "SUID" : 1477,
        "selected" : false,
        "EnrichmentMap_Overlap_genes" : [ "ASPM", "SPAG5", "NTMT1", "KNSTRN" ]
      },
      "selected" : false
    }, {
      "data" : {
        "id" : "1476",
        "source" : "1098",
        "target" : "1072",
        "shared_name" : "GO:0004181~METALLOCARBOXYPEPTIDASE ACTIVITY (Geneset_Overlap_LvsEJF_UP) GO:0005634~NUCLEUS",
        "EnrichmentMap_Overlap_size" : 2,
        "EnrichmentMap_similarity_coefficient" : 0.5,
        "shared_interaction" : "Geneset_Overlap",
        "EnrichmentMap_Data_Set" : "LvsEJF_UP",
        "name" : "GO:0004181~METALLOCARBOXYPEPTIDASE ACTIVITY (Geneset_Overlap_LvsEJF_UP) GO:0005634~NUCLEUS",
        "interaction" : "Geneset_Overlap",
        "SUID" : 1476,
        "selected" : false,
        "EnrichmentMap_Overlap_genes" : [ "AGBL5", "AGTPBP1" ]
      },
      "selected" : false
    }, {
      "data" : {
        "id" : "1475",
        "source" : "1097",
        "target" : "1091",
        "shared_name" : "GO:0030215~SEMAPHORIN RECEPTOR BINDING (Geneset_Overlap_AFvsLJF_DOWN) GO:0045499~CHEMOREPELLENT ACTIVITY",
        "EnrichmentMap_Overlap_size" : 4,
        "EnrichmentMap_similarity_coefficient" : 1.0,
        "shared_interaction" : "Geneset_Overlap",
        "EnrichmentMap_Data_Set" : "AFvsLJF_DOWN",
        "name" : "GO:0030215~SEMAPHORIN RECEPTOR BINDING (Geneset_Overlap_AFvsLJF_DOWN) GO:0045499~CHEMOREPELLENT ACTIVITY",
        "interaction" : "Geneset_Overlap",
        "SUID" : 1475,
        "selected" : false,
        "EnrichmentMap_Overlap_genes" : [ "SEMA5A", "SEMA3C", "SEMA6D", "SEMA3B" ]
      },
      "selected" : false
    }, {
      "data" : {
        "id" : "1474",
        "source" : "1095",
        "target" : "1086",
        "shared_name" : "FCA04914:PROGESTERONE-MEDIATED OOCYTE MATURATION (Geneset_Overlap_AFvsLJF_UP) GO:0005737~CYTOPLASM",
        "EnrichmentMap_Overlap_size" : 5,
        "EnrichmentMap_similarity_coefficient" : 0.5555555555555556,
        "shared_interaction" : "Geneset_Overlap",
        "EnrichmentMap_Data_Set" : "AFvsLJF_UP",
        "name" : "FCA04914:PROGESTERONE-MEDIATED OOCYTE MATURATION (Geneset_Overlap_AFvsLJF_UP) GO:0005737~CYTOPLASM",
        "interaction" : "Geneset_Overlap",
        "SUID" : 1474,
        "selected" : false,
        "EnrichmentMap_Overlap_genes" : [ "CCNB1", "PLK1", "ADCY4", "CPEB3", "CPEB4" ]
      },
      "selected" : false
    }, {
      "data" : {
        "id" : "1473",
        "source" : "1085",
        "target" : "1086",
        "shared_name" : "GO:0051973~POSITIVE REGULATION OF TELOMERASE ACTIVITY (Geneset_Overlap_AFvsLJF_UP) GO:0005737~CYTOPLASM",
        "EnrichmentMap_Overlap_size" : 4,
        "EnrichmentMap_similarity_coefficient" : 0.5714285714285714,
        "shared_interaction" : "Geneset_Overlap",
        "EnrichmentMap_Data_Set" : "AFvsLJF_UP",
        "name" : "GO:0051973~POSITIVE REGULATION OF TELOMERASE ACTIVITY (Geneset_Overlap_AFvsLJF_UP) GO:0005737~CYTOPLASM",
        "interaction" : "Geneset_Overlap",
        "SUID" : 1473,
        "selected" : false,
        "EnrichmentMap_Overlap_genes" : [ "PKIB", "NEK2", "PRKCQ", "KLF4" ]
      },
      "selected" : false
    }, {
      "data" : {
        "id" : "1472",
        "source" : "1081",
        "target" : "1086",
        "shared_name" : "GO:0007059~CHROMOSOME SEGREGATION (Geneset_Overlap_AFvsLJF_UP) GO:0005737~CYTOPLASM",
        "EnrichmentMap_Overlap_size" : 7,
        "EnrichmentMap_similarity_coefficient" : 0.875,
        "shared_interaction" : "Geneset_Overlap",
        "EnrichmentMap_Data_Set" : "AFvsLJF_UP",
        "name" : "GO:0007059~CHROMOSOME SEGREGATION (Geneset_Overlap_AFvsLJF_UP) GO:0005737~CYTOPLASM",
        "interaction" : "Geneset_Overlap",
        "SUID" : 1472,
        "selected" : false,
        "EnrichmentMap_Overlap_genes" : [ "CDCA2", "NTMT1", "NEK10", "RCC1", "BIRC5", "NEK2", "SRPK1" ]
      },
      "selected" : false
    }, {
      "data" : {
        "id" : "1471",
        "source" : "1081",
        "target" : "1072",
        "shared_name" : "GO:0007059~CHROMOSOME SEGREGATION (Geneset_Overlap_AFvsLJF_UP) GO:0005634~NUCLEUS",
        "EnrichmentMap_Overlap_size" : 4,
        "EnrichmentMap_similarity_coefficient" : 0.5,
        "shared_interaction" : "Geneset_Overlap",
        "EnrichmentMap_Data_Set" : "AFvsLJF_UP",
        "name" : "GO:0007059~CHROMOSOME SEGREGATION (Geneset_Overlap_AFvsLJF_UP) GO:0005634~NUCLEUS",
        "interaction" : "Geneset_Overlap",
        "SUID" : 1471,
        "selected" : false,
        "EnrichmentMap_Overlap_genes" : [ "NEK10", "BIRC5", "NEK2", "SRPK1" ]
      },
      "selected" : false
    }, {
      "data" : {
        "id" : "1470",
        "source" : "1080",
        "target" : "1086",
        "shared_name" : "GO:0004364~GLUTATHIONE TRANSFERASE ACTIVITY (Geneset_Overlap_AFvsLJF_UP) GO:0005737~CYTOPLASM",
        "EnrichmentMap_Overlap_size" : 4,
        "EnrichmentMap_similarity_coefficient" : 0.8,
        "shared_interaction" : "Geneset_Overlap",
        "EnrichmentMap_Data_Set" : "AFvsLJF_UP",
        "name" : "GO:0004364~GLUTATHIONE TRANSFERASE ACTIVITY (Geneset_Overlap_AFvsLJF_UP) GO:0005737~CYTOPLASM",
        "interaction" : "Geneset_Overlap",
        "SUID" : 1470,
        "selected" : false,
        "EnrichmentMap_Overlap_genes" : [ "GSTO2", "GDAP1L1", "EEF1E1", "LOC101083623" ]
      },
      "selected" : false
    }, {
      "data" : {
        "id" : "1469",
        "source" : "1078",
        "target" : "1097",
        "shared_name" : "GO:0071526~SEMAPHORIN-PLEXIN SIGNALING PATHWAY (Geneset_Overlap_AFvsLJF_DOWN) GO:0030215~SEMAPHORIN RECEPTOR BINDING",
        "EnrichmentMap_Overlap_size" : 4,
        "EnrichmentMap_similarity_coefficient" : 1.0,
        "shared_interaction" : "Geneset_Overlap",
        "EnrichmentMap_Data_Set" : "AFvsLJF_DOWN",
        "name" : "GO:0071526~SEMAPHORIN-PLEXIN SIGNALING PATHWAY (Geneset_Overlap_AFvsLJF_DOWN) GO:0030215~SEMAPHORIN RECEPTOR BINDING",
        "interaction" : "Geneset_Overlap",
        "SUID" : 1469,
        "selected" : false,
        "EnrichmentMap_Overlap_genes" : [ "SEMA5A", "SEMA3C", "SEMA6D", "SEMA3B" ]
      },
      "selected" : false
    }, {
      "data" : {
        "id" : "1468",
        "source" : "1078",
        "target" : "1075",
        "shared_name" : "GO:0071526~SEMAPHORIN-PLEXIN SIGNALING PATHWAY (Geneset_Overlap_AFvsLJF_DOWN) GO:0005615~EXTRACELLULAR SPACE",
        "EnrichmentMap_Overlap_size" : 2,
        "EnrichmentMap_similarity_coefficient" : 0.5,
        "shared_interaction" : "Geneset_Overlap",
        "EnrichmentMap_Data_Set" : "AFvsLJF_DOWN",
        "name" : "GO:0071526~SEMAPHORIN-PLEXIN SIGNALING PATHWAY (Geneset_Overlap_AFvsLJF_DOWN) GO:0005615~EXTRACELLULAR SPACE",
        "interaction" : "Geneset_Overlap",
        "SUID" : 1468,
        "selected" : false,
        "EnrichmentMap_Overlap_genes" : [ "SEMA3C", "SEMA3B" ]
      },
      "selected" : false
    }, {
      "data" : {
        "id" : "1467",
        "source" : "1078",
        "target" : "1091",
        "shared_name" : "GO:0071526~SEMAPHORIN-PLEXIN SIGNALING PATHWAY (Geneset_Overlap_AFvsLJF_DOWN) GO:0045499~CHEMOREPELLENT ACTIVITY",
        "EnrichmentMap_Overlap_size" : 4,
        "EnrichmentMap_similarity_coefficient" : 1.0,
        "shared_interaction" : "Geneset_Overlap",
        "EnrichmentMap_Data_Set" : "AFvsLJF_DOWN",
        "name" : "GO:0071526~SEMAPHORIN-PLEXIN SIGNALING PATHWAY (Geneset_Overlap_AFvsLJF_DOWN) GO:0045499~CHEMOREPELLENT ACTIVITY",
        "interaction" : "Geneset_Overlap",
        "SUID" : 1467,
        "selected" : false,
        "EnrichmentMap_Overlap_genes" : [ "SEMA5A", "SEMA3C", "SEMA6D", "SEMA3B" ]
      },
      "selected" : false
    }, {
      "data" : {
        "id" : "1466",
        "source" : "1076",
        "target" : "1086",
        "shared_name" : "GO:0036158~OUTER DYNEIN ARM ASSEMBLY (Geneset_Overlap_AFvsLJF_UP) GO:0005737~CYTOPLASM",
        "EnrichmentMap_Overlap_size" : 2,
        "EnrichmentMap_similarity_coefficient" : 0.5,
        "shared_interaction" : "Geneset_Overlap",
        "EnrichmentMap_Data_Set" : "AFvsLJF_UP",
        "name" : "GO:0036158~OUTER DYNEIN ARM ASSEMBLY (Geneset_Overlap_AFvsLJF_UP) GO:0005737~CYTOPLASM",
        "interaction" : "Geneset_Overlap",
        "SUID" : 1466,
        "selected" : false,
        "EnrichmentMap_Overlap_genes" : [ "ARMC4", "LRRC6" ]
      },
      "selected" : false
    }, {
      "data" : {
        "id" : "1465",
        "source" : "1075",
        "target" : "1091",
        "shared_name" : "GO:0005615~EXTRACELLULAR SPACE (Geneset_Overlap_AFvsLJF_DOWN) GO:0045499~CHEMOREPELLENT ACTIVITY",
        "EnrichmentMap_Overlap_size" : 2,
        "EnrichmentMap_similarity_coefficient" : 0.5,
        "shared_interaction" : "Geneset_Overlap",
        "EnrichmentMap_Data_Set" : "AFvsLJF_DOWN",
        "name" : "GO:0005615~EXTRACELLULAR SPACE (Geneset_Overlap_AFvsLJF_DOWN) GO:0045499~CHEMOREPELLENT ACTIVITY",
        "interaction" : "Geneset_Overlap",
        "SUID" : 1465,
        "selected" : false,
        "EnrichmentMap_Overlap_genes" : [ "SEMA3C", "SEMA3B", "SEMA3F", "FLRT3" ]
      },
      "selected" : false
    }, {
      "data" : {
        "id" : "1464",
        "source" : "1075",
        "target" : "1097",
        "shared_name" : "GO:0005615~EXTRACELLULAR SPACE (Geneset_Overlap_AFvsLJF_DOWN) GO:0030215~SEMAPHORIN RECEPTOR BINDING",
        "EnrichmentMap_Overlap_size" : 2,
        "EnrichmentMap_similarity_coefficient" : 0.5,
        "shared_interaction" : "Geneset_Overlap",
        "EnrichmentMap_Data_Set" : "AFvsLJF_DOWN",
        "name" : "GO:0005615~EXTRACELLULAR SPACE (Geneset_Overlap_AFvsLJF_DOWN) GO:0030215~SEMAPHORIN RECEPTOR BINDING",
        "interaction" : "Geneset_Overlap",
        "SUID" : 1464,
        "selected" : false,
        "EnrichmentMap_Overlap_genes" : [ "SEMA3C", "SEMA3B" ]
      },
      "selected" : false
    }, {
      "data" : {
        "id" : "1463",
        "source" : "1075",
        "target" : "959",
        "shared_name" : "GO:0005615~EXTRACELLULAR SPACE (Geneset_Overlap_LvsEJF_DOWN) GO:1990138~NEURON PROJECTION EXTENSION",
        "EnrichmentMap_Overlap_size" : 3,
        "EnrichmentMap_similarity_coefficient" : 0.75,
        "shared_interaction" : "Geneset_Overlap",
        "EnrichmentMap_Data_Set" : "LvsEJF_DOWN",
        "name" : "GO:0005615~EXTRACELLULAR SPACE (Geneset_Overlap_LvsEJF_DOWN) GO:1990138~NEURON PROJECTION EXTENSION",
        "interaction" : "Geneset_Overlap",
        "SUID" : 1463,
        "selected" : false,
        "EnrichmentMap_Overlap_genes" : [ "NRN1", "FLRT3", "FLRT1" ]
      },
      "selected" : false
    }, {
      "data" : {
        "id" : "1462",
        "source" : "1074",
        "target" : "1094",
        "shared_name" : "GO:0016939~KINESIN II COMPLEX (Geneset_Overlap_AFvsLJF_UP) GO:0003777~MICROTUBULE MOTOR ACTIVITY",
        "EnrichmentMap_Overlap_size" : 2,
        "EnrichmentMap_similarity_coefficient" : 0.6666666666666666,
        "shared_interaction" : "Geneset_Overlap",
        "EnrichmentMap_Data_Set" : "AFvsLJF_UP",
        "name" : "GO:0016939~KINESIN II COMPLEX (Geneset_Overlap_AFvsLJF_UP) GO:0003777~MICROTUBULE MOTOR ACTIVITY",
        "interaction" : "Geneset_Overlap",
        "SUID" : 1462,
        "selected" : false,
        "EnrichmentMap_Overlap_genes" : [ "KIF3B", "KIF3A" ]
      },
      "selected" : false
    }, {
      "data" : {
        "id" : "1461",
        "source" : "1073",
        "target" : "1076",
        "shared_name" : "GO:0003341~CILIUM MOVEMENT (Geneset_Overlap_LvsEJF_UP) GO:0036158~OUTER DYNEIN ARM ASSEMBLY",
        "EnrichmentMap_Overlap_size" : 6,
        "EnrichmentMap_similarity_coefficient" : 0.8571428571428571,
        "shared_interaction" : "Geneset_Overlap",
        "EnrichmentMap_Data_Set" : "LvsEJF_UP",
        "name" : "GO:0003341~CILIUM MOVEMENT (Geneset_Overlap_LvsEJF_UP) GO:0036158~OUTER DYNEIN ARM ASSEMBLY",
        "interaction" : "Geneset_Overlap",
        "SUID" : 1461,
        "selected" : false,
        "EnrichmentMap_Overlap_genes" : [ "DNAAF1", "CCDC114", "ARMC4", "CCDC63", "LRRC6", "CCDC183" ]
      },
      "selected" : false
    }, {
      "data" : {
        "id" : "1460",
        "source" : "1073",
        "target" : "1096",
        "shared_name" : "GO:0003341~CILIUM MOVEMENT (Geneset_Overlap_AFvsLJF_UP) GO:0036159~INNER DYNEIN ARM ASSEMBLY",
        "EnrichmentMap_Overlap_size" : 3,
        "EnrichmentMap_similarity_coefficient" : 0.6,
        "shared_interaction" : "Geneset_Overlap",
        "EnrichmentMap_Data_Set" : "AFvsLJF_UP",
        "name" : "GO:0003341~CILIUM MOVEMENT (Geneset_Overlap_AFvsLJF_UP) GO:0036159~INNER DYNEIN ARM ASSEMBLY",
        "interaction" : "Geneset_Overlap",
        "SUID" : 1460,
        "selected" : false,
        "EnrichmentMap_Overlap_genes" : [ "CCDC39", "DNAH7", "LRRC6", "DNAAF1" ]
      },
      "selected" : false
    }, {
      "data" : {
        "id" : "1459",
        "source" : "1073",
        "target" : "962",
        "shared_name" : "GO:0003341~CILIUM MOVEMENT (Geneset_Overlap_LvsEJF_UP) GO:0035469~DETERMINATION OF PANCREATIC LEFT/RIGHT ASYMMETRY",
        "EnrichmentMap_Overlap_size" : 2,
        "EnrichmentMap_similarity_coefficient" : 0.6666666666666666,
        "shared_interaction" : "Geneset_Overlap",
        "EnrichmentMap_Data_Set" : "LvsEJF_UP",
        "name" : "GO:0003341~CILIUM MOVEMENT (Geneset_Overlap_LvsEJF_UP) GO:0035469~DETERMINATION OF PANCREATIC LEFT/RIGHT ASYMMETRY",
        "interaction" : "Geneset_Overlap",
        "SUID" : 1459,
        "selected" : false,
        "EnrichmentMap_Overlap_genes" : [ "CCDC39", "DNAAF1" ]
      },
      "selected" : false
    }, {
      "data" : {
        "id" : "1458",
        "source" : "1071",
        "target" : "1077",
        "shared_name" : "GO:0003073~REGULATION OF SYSTEMIC ARTERIAL BLOOD PRESSURE (Geneset_Overlap_AFvsLJF_DOWN) GO:0005887~INTEGRAL COMPONENT OF PLASMA MEMBRANE",
        "EnrichmentMap_Overlap_size" : 2,
        "EnrichmentMap_similarity_coefficient" : 0.6666666666666666,
        "shared_interaction" : "Geneset_Overlap",
        "EnrichmentMap_Data_Set" : "AFvsLJF_DOWN",
        "name" : "GO:0003073~REGULATION OF SYSTEMIC ARTERIAL BLOOD PRESSURE (Geneset_Overlap_AFvsLJF_DOWN) GO:0005887~INTEGRAL COMPONENT OF PLASMA MEMBRANE",
        "interaction" : "Geneset_Overlap",
        "SUID" : 1458,
        "selected" : false,
        "EnrichmentMap_Overlap_genes" : [ "FSHR", "SLC4A5" ]
      },
      "selected" : false
    }, {
      "data" : {
        "id" : "1457",
        "source" : "1069",
        "target" : "1086",
        "shared_name" : "GO:0035556~INTRACELLULAR SIGNAL TRANSDUCTION (Geneset_Overlap_AFvsLJF_UP) GO:0005737~CYTOPLASM",
        "EnrichmentMap_Overlap_size" : 18,
        "EnrichmentMap_similarity_coefficient" : 0.5625,
        "shared_interaction" : "Geneset_Overlap",
        "EnrichmentMap_Data_Set" : "AFvsLJF_UP",
        "name" : "GO:0035556~INTRACELLULAR SIGNAL TRANSDUCTION (Geneset_Overlap_AFvsLJF_UP) GO:0005737~CYTOPLASM",
        "interaction" : "Geneset_Overlap",
        "SUID" : 1457,
        "selected" : false,
        "EnrichmentMap_Overlap_genes" : [ "PRKAA1", "STK39", "SOCS2", "NUAK2", "GSG2", "SH3BP5", "SRPK2", "PRKCG", "SRPK1", "CAMK4", "TSSK6", "TSSK3", "PRKCQ", "TSSK4", "SGK1", "PLCB1", "PLCD4", "TSSK2" ]
      },
      "selected" : false
    }, {
      "data" : {
        "id" : "1456",
        "source" : "1065",
        "target" : "1073",
        "shared_name" : "GO:0005930~AXONEME (Geneset_Overlap_AFvsLJF_UP) GO:0003341~CILIUM MOVEMENT",
        "EnrichmentMap_Overlap_size" : 4,
        "EnrichmentMap_similarity_coefficient" : 0.5,
        "shared_interaction" : "Geneset_Overlap",
        "EnrichmentMap_Data_Set" : "AFvsLJF_UP",
        "name" : "GO:0005930~AXONEME (Geneset_Overlap_AFvsLJF_UP) GO:0003341~CILIUM MOVEMENT",
        "interaction" : "Geneset_Overlap",
        "SUID" : 1456,
        "selected" : false,
        "EnrichmentMap_Overlap_genes" : [ "CCDC39", "ARMC4", "CCDC63", "CCDC183", "DNAAF1", "CCDC114" ]
      },
      "selected" : false
    }, {
      "data" : {
        "id" : "1455",
        "source" : "1065",
        "target" : "1076",
        "shared_name" : "GO:0005930~AXONEME (Geneset_Overlap_AFvsLJF_UP) GO:0036158~OUTER DYNEIN ARM ASSEMBLY",
        "EnrichmentMap_Overlap_size" : 3,
        "EnrichmentMap_similarity_coefficient" : 0.75,
        "shared_interaction" : "Geneset_Overlap",
        "EnrichmentMap_Data_Set" : "AFvsLJF_UP",
        "name" : "GO:0005930~AXONEME (Geneset_Overlap_AFvsLJF_UP) GO:0036158~OUTER DYNEIN ARM ASSEMBLY",
        "interaction" : "Geneset_Overlap",
        "SUID" : 1455,
        "selected" : false,
        "EnrichmentMap_Overlap_genes" : [ "ARMC4", "CCDC63", "CCDC183", "DNAAF1", "CCDC114" ]
      },
      "selected" : false
    }, {
      "data" : {
        "id" : "1454",
        "source" : "1065",
        "target" : "962",
        "shared_name" : "GO:0005930~AXONEME (Geneset_Overlap_LvsEJF_UP) GO:0035469~DETERMINATION OF PANCREATIC LEFT/RIGHT ASYMMETRY",
        "EnrichmentMap_Overlap_size" : 3,
        "EnrichmentMap_similarity_coefficient" : 1.0,
        "shared_interaction" : "Geneset_Overlap",
        "EnrichmentMap_Data_Set" : "LvsEJF_UP",
        "name" : "GO:0005930~AXONEME (Geneset_Overlap_LvsEJF_UP) GO:0035469~DETERMINATION OF PANCREATIC LEFT/RIGHT ASYMMETRY",
        "interaction" : "Geneset_Overlap",
        "SUID" : 1454,
        "selected" : false,
        "EnrichmentMap_Overlap_genes" : [ "CCDC39", "DNAAF1", "CCDC40" ]
      },
      "selected" : false
    }, {
      "data" : {
        "id" : "1453",
        "source" : "1065",
        "target" : "948",
        "shared_name" : "GO:0005930~AXONEME (Geneset_Overlap_LvsEJF_UP) GO:0071907~DETERMINATION OF DIGESTIVE TRACT LEFT/RIGHT ASYMMETRY",
        "EnrichmentMap_Overlap_size" : 3,
        "EnrichmentMap_similarity_coefficient" : 1.0,
        "shared_interaction" : "Geneset_Overlap",
        "EnrichmentMap_Data_Set" : "LvsEJF_UP",
        "name" : "GO:0005930~AXONEME (Geneset_Overlap_LvsEJF_UP) GO:0071907~DETERMINATION OF DIGESTIVE TRACT LEFT/RIGHT ASYMMETRY",
        "interaction" : "Geneset_Overlap",
        "SUID" : 1453,
        "selected" : false,
        "EnrichmentMap_Overlap_genes" : [ "CCDC39", "DNAAF1", "CCDC40" ]
      },
      "selected" : false
    }, {
      "data" : {
        "id" : "1452",
        "source" : "1061",
        "target" : "1077",
        "shared_name" : "GO:0043410~POSITIVE REGULATION OF MAPK CASCADE (Geneset_Overlap_AFvsLJF_DOWN) GO:0005887~INTEGRAL COMPONENT OF PLASMA MEMBRANE",
        "EnrichmentMap_Overlap_size" : 3,
        "EnrichmentMap_similarity_coefficient" : 0.5,
        "shared_interaction" : "Geneset_Overlap",
        "EnrichmentMap_Data_Set" : "AFvsLJF_DOWN",
        "name" : "GO:0043410~POSITIVE REGULATION OF MAPK CASCADE (Geneset_Overlap_AFvsLJF_DOWN) GO:0005887~INTEGRAL COMPONENT OF PLASMA MEMBRANE",
        "interaction" : "Geneset_Overlap",
        "SUID" : 1452,
        "selected" : false,
        "EnrichmentMap_Overlap_genes" : [ "EPHA8", "FAS", "TNFRSF11A" ]
      },
      "selected" : false
    }, {
      "data" : {
        "id" : "1451",
        "source" : "1059",
        "target" : "1074",
        "shared_name" : "GO:0032391~PHOTORECEPTOR CONNECTING CILIUM (Geneset_Overlap_AFvsLJF_UP) GO:0016939~KINESIN II COMPLEX",
        "EnrichmentMap_Overlap_size" : 2,
        "EnrichmentMap_similarity_coefficient" : 0.6666666666666666,
        "shared_interaction" : "Geneset_Overlap",
        "EnrichmentMap_Data_Set" : "AFvsLJF_UP",
        "name" : "GO:0032391~PHOTORECEPTOR CONNECTING CILIUM (Geneset_Overlap_AFvsLJF_UP) GO:0016939~KINESIN II COMPLEX",
        "interaction" : "Geneset_Overlap",
        "SUID" : 1451,
        "selected" : false,
        "EnrichmentMap_Overlap_genes" : [ "KIF3A", "KIFAP3" ]
      },
      "selected" : false
    }, {
      "data" : {
        "id" : "1450",
        "source" : "1059",
        "target" : "1065",
        "shared_name" : "GO:0032391~PHOTORECEPTOR CONNECTING CILIUM (Geneset_Overlap_AFvsLJF_UP) GO:0005930~AXONEME",
        "EnrichmentMap_Overlap_size" : 4,
        "EnrichmentMap_similarity_coefficient" : 0.6666666666666666,
        "shared_interaction" : "Geneset_Overlap",
        "EnrichmentMap_Data_Set" : "AFvsLJF_UP",
        "name" : "GO:0032391~PHOTORECEPTOR CONNECTING CILIUM (Geneset_Overlap_AFvsLJF_UP) GO:0005930~AXONEME",
        "interaction" : "Geneset_Overlap",
        "SUID" : 1450,
        "selected" : false,
        "EnrichmentMap_Overlap_genes" : [ "MAK", "KIFAP3", "KIF17", "SPATA7" ]
      },
      "selected" : false
    }, {
      "data" : {
        "id" : "1449",
        "source" : "1056",
        "target" : "1069",
        "shared_name" : "GO:0016042~LIPID CATABOLIC PROCESS (Geneset_Overlap_AFvsLJF_UP) GO:0035556~INTRACELLULAR SIGNAL TRANSDUCTION",
        "EnrichmentMap_Overlap_size" : 4,
        "EnrichmentMap_similarity_coefficient" : 0.5714285714285714,
        "shared_interaction" : "Geneset_Overlap",
        "EnrichmentMap_Data_Set" : "AFvsLJF_UP",
        "name" : "GO:0016042~LIPID CATABOLIC PROCESS (Geneset_Overlap_AFvsLJF_UP) GO:0035556~INTRACELLULAR SIGNAL TRANSDUCTION",
        "interaction" : "Geneset_Overlap",
        "SUID" : 1449,
        "selected" : false,
        "EnrichmentMap_Overlap_genes" : [ "PLCZ1", "PLCL2", "PLCB1", "PLCD4" ]
      },
      "selected" : false
    }, {
      "data" : {
        "id" : "1448",
        "source" : "1054",
        "target" : "1059",
        "shared_name" : "GO:0030990~INTRACILIARY TRANSPORT PARTICLE (Geneset_Overlap_AFvsLJF_UP) GO:0032391~PHOTORECEPTOR CONNECTING CILIUM",
        "EnrichmentMap_Overlap_size" : 2,
        "EnrichmentMap_similarity_coefficient" : 0.6666666666666666,
        "shared_interaction" : "Geneset_Overlap",
        "EnrichmentMap_Data_Set" : "AFvsLJF_UP",
        "name" : "GO:0030990~INTRACILIARY TRANSPORT PARTICLE (Geneset_Overlap_AFvsLJF_UP) GO:0032391~PHOTORECEPTOR CONNECTING CILIUM",
        "interaction" : "Geneset_Overlap",
        "SUID" : 1448,
        "selected" : false,
        "EnrichmentMap_Overlap_genes" : [ "KIF3A", "KIFAP3" ]
      },
      "selected" : false
    }, {
      "data" : {
        "id" : "1447",
        "source" : "1054",
        "target" : "1074",
        "shared_name" : "GO:0030990~INTRACILIARY TRANSPORT PARTICLE (Geneset_Overlap_AFvsLJF_UP) GO:0016939~KINESIN II COMPLEX",
        "EnrichmentMap_Overlap_size" : 3,
        "EnrichmentMap_similarity_coefficient" : 1.0,
        "shared_interaction" : "Geneset_Overlap",
        "EnrichmentMap_Data_Set" : "AFvsLJF_UP",
        "name" : "GO:0030990~INTRACILIARY TRANSPORT PARTICLE (Geneset_Overlap_AFvsLJF_UP) GO:0016939~KINESIN II COMPLEX",
        "interaction" : "Geneset_Overlap",
        "SUID" : 1447,
        "selected" : false,
        "EnrichmentMap_Overlap_genes" : [ "KIF3B", "KIF3A", "KIFAP3" ]
      },
      "selected" : false
    }, {
      "data" : {
        "id" : "1446",
        "source" : "1054",
        "target" : "1094",
        "shared_name" : "GO:0030990~INTRACILIARY TRANSPORT PARTICLE (Geneset_Overlap_AFvsLJF_UP) GO:0003777~MICROTUBULE MOTOR ACTIVITY",
        "EnrichmentMap_Overlap_size" : 2,
        "EnrichmentMap_similarity_coefficient" : 0.6666666666666666,
        "shared_interaction" : "Geneset_Overlap",
        "EnrichmentMap_Data_Set" : "AFvsLJF_UP",
        "name" : "GO:0030990~INTRACILIARY TRANSPORT PARTICLE (Geneset_Overlap_AFvsLJF_UP) GO:0003777~MICROTUBULE MOTOR ACTIVITY",
        "interaction" : "Geneset_Overlap",
        "SUID" : 1446,
        "selected" : false,
        "EnrichmentMap_Overlap_genes" : [ "KIF3B", "KIF3A" ]
      },
      "selected" : false
    }, {
      "data" : {
        "id" : "1445",
        "source" : "1051",
        "target" : "1069",
        "shared_name" : "GO:0006468~PROTEIN PHOSPHORYLATION (Geneset_Overlap_AFvsLJF_UP) GO:0035556~INTRACELLULAR SIGNAL TRANSDUCTION",
        "EnrichmentMap_Overlap_size" : 6,
        "EnrichmentMap_similarity_coefficient" : 0.6,
        "shared_interaction" : "Geneset_Overlap",
        "EnrichmentMap_Data_Set" : "AFvsLJF_UP",
        "name" : "GO:0006468~PROTEIN PHOSPHORYLATION (Geneset_Overlap_AFvsLJF_UP) GO:0035556~INTRACELLULAR SIGNAL TRANSDUCTION",
        "interaction" : "Geneset_Overlap",
        "SUID" : 1445,
        "selected" : false,
        "EnrichmentMap_Overlap_genes" : [ "PRKAA1", "NUAK2", "TSSK6", "TSSK3", "TSSK4", "TSSK2" ]
      },
      "selected" : false
    }, {
      "data" : {
        "id" : "1444",
        "source" : "1051",
        "target" : "1086",
        "shared_name" : "GO:0006468~PROTEIN PHOSPHORYLATION (Geneset_Overlap_AFvsLJF_UP) GO:0005737~CYTOPLASM",
        "EnrichmentMap_Overlap_size" : 9,
        "EnrichmentMap_similarity_coefficient" : 0.9,
        "shared_interaction" : "Geneset_Overlap",
        "EnrichmentMap_Data_Set" : "AFvsLJF_UP",
        "name" : "GO:0006468~PROTEIN PHOSPHORYLATION (Geneset_Overlap_AFvsLJF_UP) GO:0005737~CYTOPLASM",
        "interaction" : "Geneset_Overlap",
        "SUID" : 1444,
        "selected" : false,
        "EnrichmentMap_Overlap_genes" : [ "PRKAA1", "NUAK2", "NEK10", "TSSK6", "BIRC5", "NEK2", "TSSK3", "TSSK4", "TSSK2" ]
      },
      "selected" : false
    }, {
      "data" : {
        "id" : "1443",
        "source" : "1051",
        "target" : "1072",
        "shared_name" : "GO:0006468~PROTEIN PHOSPHORYLATION (Geneset_Overlap_AFvsLJF_UP) GO:0005634~NUCLEUS",
        "EnrichmentMap_Overlap_size" : 9,
        "EnrichmentMap_similarity_coefficient" : 0.9,
        "shared_interaction" : "Geneset_Overlap",
        "EnrichmentMap_Data_Set" : "AFvsLJF_UP",
        "name" : "GO:0006468~PROTEIN PHOSPHORYLATION (Geneset_Overlap_AFvsLJF_UP) GO:0005634~NUCLEUS",
        "interaction" : "Geneset_Overlap",
        "SUID" : 1443,
        "selected" : false,
        "EnrichmentMap_Overlap_genes" : [ "PRKAA1", "NUAK2", "NEK10", "TSSK6", "BIRC5", "NEK2", "TSSK3", "TSSK4", "TSSK2" ]
      },
      "selected" : false
    }, {
      "data" : {
        "id" : "1442",
        "source" : "1048",
        "target" : "1086",
        "shared_name" : "GO:0000086~G2/M TRANSITION OF MITOTIC CELL CYCLE (Geneset_Overlap_AFvsLJF_UP) GO:0005737~CYTOPLASM",
        "EnrichmentMap_Overlap_size" : 4,
        "EnrichmentMap_similarity_coefficient" : 0.6666666666666666,
        "shared_interaction" : "Geneset_Overlap",
        "EnrichmentMap_Data_Set" : "AFvsLJF_UP",
        "name" : "GO:0000086~G2/M TRANSITION OF MITOTIC CELL CYCLE (Geneset_Overlap_AFvsLJF_UP) GO:0005737~CYTOPLASM",
        "interaction" : "Geneset_Overlap",
        "SUID" : 1442,
        "selected" : false,
        "EnrichmentMap_Overlap_genes" : [ "PLK1", "BIRC5", "PLCB1", "FOXM1" ]
      },
      "selected" : false
    }, {
      "data" : {
        "id" : "1441",
        "source" : "1048",
        "target" : "1072",
        "shared_name" : "GO:0000086~G2/M TRANSITION OF MITOTIC CELL CYCLE (Geneset_Overlap_AFvsLJF_UP) GO:0005634~NUCLEUS",
        "EnrichmentMap_Overlap_size" : 4,
        "EnrichmentMap_similarity_coefficient" : 0.6666666666666666,
        "shared_interaction" : "Geneset_Overlap",
        "EnrichmentMap_Data_Set" : "AFvsLJF_UP",
        "name" : "GO:0000086~G2/M TRANSITION OF MITOTIC CELL CYCLE (Geneset_Overlap_AFvsLJF_UP) GO:0005634~NUCLEUS",
        "interaction" : "Geneset_Overlap",
        "SUID" : 1441,
        "selected" : false,
        "EnrichmentMap_Overlap_genes" : [ "CCNY", "BIRC5", "FOXM1", "CDK14" ]
      },
      "selected" : false
    }, {
      "data" : {
        "id" : "1440",
        "source" : "1044",
        "target" : "1094",
        "shared_name" : "GO:0016887~ATPASE ACTIVITY (Geneset_Overlap_AFvsLJF_UP) GO:0003777~MICROTUBULE MOTOR ACTIVITY",
        "EnrichmentMap_Overlap_size" : 13,
        "EnrichmentMap_similarity_coefficient" : 0.8666666666666667,
        "shared_interaction" : "Geneset_Overlap",
        "EnrichmentMap_Data_Set" : "AFvsLJF_UP",
        "name" : "GO:0016887~ATPASE ACTIVITY (Geneset_Overlap_AFvsLJF_UP) GO:0003777~MICROTUBULE MOTOR ACTIVITY",
        "interaction" : "Geneset_Overlap",
        "SUID" : 1440,
        "selected" : false,
        "EnrichmentMap_Overlap_genes" : [ "DNAH12", "DNAH1", "DNAH7", "DNAH8", "KIF27", "KIF15", "CENPE", "KIF9", "KIF3B", "KIF3A", "KIF2C", "KIF2B", "KIF21B", "DYNC2H1", "DNAH11", "DNAH6" ]
      },
      "selected" : false
    }, {
      "data" : {
        "id" : "1439",
        "source" : "1044",
        "target" : "1054",
        "shared_name" : "GO:0016887~ATPASE ACTIVITY (Geneset_Overlap_AFvsLJF_UP) GO:0030990~INTRACILIARY TRANSPORT PARTICLE",
        "EnrichmentMap_Overlap_size" : 2,
        "EnrichmentMap_similarity_coefficient" : 0.6666666666666666,
        "shared_interaction" : "Geneset_Overlap",
        "EnrichmentMap_Data_Set" : "AFvsLJF_UP",
        "name" : "GO:0016887~ATPASE ACTIVITY (Geneset_Overlap_AFvsLJF_UP) GO:0030990~INTRACILIARY TRANSPORT PARTICLE",
        "interaction" : "Geneset_Overlap",
        "SUID" : 1439,
        "selected" : false,
        "EnrichmentMap_Overlap_genes" : [ "KIF3B", "KIF3A" ]
      },
      "selected" : false
    }, {
      "data" : {
        "id" : "1438",
        "source" : "1044",
        "target" : "1074",
        "shared_name" : "GO:0016887~ATPASE ACTIVITY (Geneset_Overlap_AFvsLJF_UP) GO:0016939~KINESIN II COMPLEX",
        "EnrichmentMap_Overlap_size" : 2,
        "EnrichmentMap_similarity_coefficient" : 0.6666666666666666,
        "shared_interaction" : "Geneset_Overlap",
        "EnrichmentMap_Data_Set" : "AFvsLJF_UP",
        "name" : "GO:0016887~ATPASE ACTIVITY (Geneset_Overlap_AFvsLJF_UP) GO:0016939~KINESIN II COMPLEX",
        "interaction" : "Geneset_Overlap",
        "SUID" : 1438,
        "selected" : false,
        "EnrichmentMap_Overlap_genes" : [ "KIF3B", "KIF3A" ]
      },
      "selected" : false
    }, {
      "data" : {
        "id" : "1437",
        "source" : "1044",
        "target" : "954",
        "shared_name" : "GO:0016887~ATPASE ACTIVITY (Geneset_Overlap_LvsEJF_UP) FCA05016:HUNTINGTON'S DISEASE",
        "EnrichmentMap_Overlap_size" : 6,
        "EnrichmentMap_similarity_coefficient" : 0.5454545454545454,
        "shared_interaction" : "Geneset_Overlap",
        "EnrichmentMap_Data_Set" : "LvsEJF_UP",
        "name" : "GO:0016887~ATPASE ACTIVITY (Geneset_Overlap_LvsEJF_UP) FCA05016:HUNTINGTON'S DISEASE",
        "interaction" : "Geneset_Overlap",
        "SUID" : 1437,
        "selected" : false,
        "EnrichmentMap_Overlap_genes" : [ "DNAH12", "DNAH11", "DNAH1", "DNAH7", "DNAH8", "DNAH6" ]
      },
      "selected" : false
    }, {
      "data" : {
        "id" : "1436",
        "source" : "1044",
        "target" : "951",
        "shared_name" : "GO:0016887~ATPASE ACTIVITY (Geneset_Overlap_LvsEJF_UP) GO:0030286~DYNEIN COMPLEX",
        "EnrichmentMap_Overlap_size" : 4,
        "EnrichmentMap_similarity_coefficient" : 0.6666666666666666,
        "shared_interaction" : "Geneset_Overlap",
        "EnrichmentMap_Data_Set" : "LvsEJF_UP",
        "name" : "GO:0016887~ATPASE ACTIVITY (Geneset_Overlap_LvsEJF_UP) GO:0030286~DYNEIN COMPLEX",
        "interaction" : "Geneset_Overlap",
        "SUID" : 1436,
        "selected" : false,
        "EnrichmentMap_Overlap_genes" : [ "DYNC2H1", "DNAH12", "DNAH11", "DNAH8" ]
      },
      "selected" : false
    }, {
      "data" : {
        "id" : "1435",
        "source" : "1042",
        "target" : "959",
        "shared_name" : "GO:0051965~POSITIVE REGULATION OF SYNAPSE ASSEMBLY (Geneset_Overlap_LvsEJF_DOWN) GO:1990138~NEURON PROJECTION EXTENSION",
        "EnrichmentMap_Overlap_size" : 2,
        "EnrichmentMap_similarity_coefficient" : 0.5,
        "shared_interaction" : "Geneset_Overlap",
        "EnrichmentMap_Data_Set" : "LvsEJF_DOWN",
        "name" : "GO:0051965~POSITIVE REGULATION OF SYNAPSE ASSEMBLY (Geneset_Overlap_LvsEJF_DOWN) GO:1990138~NEURON PROJECTION EXTENSION",
        "interaction" : "Geneset_Overlap",
        "SUID" : 1435,
        "selected" : false,
        "EnrichmentMap_Overlap_genes" : [ "FLRT3", "FLRT1" ]
      },
      "selected" : false
    }, {
      "data" : {
        "id" : "1434",
        "source" : "1041",
        "target" : "1079",
        "shared_name" : "GO:0050840~EXTRACELLULAR MATRIX BINDING (Geneset_Overlap_AFvsLJF_DOWN) FCA05205:PROTEOGLYCANS IN CANCER",
        "EnrichmentMap_Overlap_size" : 2,
        "EnrichmentMap_similarity_coefficient" : 0.5,
        "shared_interaction" : "Geneset_Overlap",
        "EnrichmentMap_Data_Set" : "AFvsLJF_DOWN",
        "name" : "GO:0050840~EXTRACELLULAR MATRIX BINDING (Geneset_Overlap_AFvsLJF_DOWN) FCA05205:PROTEOGLYCANS IN CANCER",
        "interaction" : "Geneset_Overlap",
        "SUID" : 1434,
        "selected" : false,
        "EnrichmentMap_Overlap_genes" : [ "VTN", "THBS1" ]
      },
      "selected" : false
    }, {
      "data" : {
        "id" : "1433",
        "source" : "1041",
        "target" : "1087",
        "shared_name" : "GO:0050840~EXTRACELLULAR MATRIX BINDING (Geneset_Overlap_AFvsLJF_DOWN) GO:0007155~CELL ADHESION",
        "EnrichmentMap_Overlap_size" : 2,
        "EnrichmentMap_similarity_coefficient" : 0.5,
        "shared_interaction" : "Geneset_Overlap",
        "EnrichmentMap_Data_Set" : "AFvsLJF_DOWN",
        "name" : "GO:0050840~EXTRACELLULAR MATRIX BINDING (Geneset_Overlap_AFvsLJF_DOWN) GO:0007155~CELL ADHESION",
        "interaction" : "Geneset_Overlap",
        "SUID" : 1433,
        "selected" : false,
        "EnrichmentMap_Overlap_genes" : [ "ADGRG1", "THBS1" ]
      },
      "selected" : false
    }, {
      "data" : {
        "id" : "1432",
        "source" : "1037",
        "target" : "1041",
        "shared_name" : "FCA04512:ECM-RECEPTOR INTERACTION (Geneset_Overlap_AFvsLJF_DOWN) GO:0050840~EXTRACELLULAR MATRIX BINDING",
        "EnrichmentMap_Overlap_size" : 2,
        "EnrichmentMap_similarity_coefficient" : 0.5,
        "shared_interaction" : "Geneset_Overlap",
        "EnrichmentMap_Data_Set" : "AFvsLJF_DOWN",
        "name" : "FCA04512:ECM-RECEPTOR INTERACTION (Geneset_Overlap_AFvsLJF_DOWN) GO:0050840~EXTRACELLULAR MATRIX BINDING",
        "interaction" : "Geneset_Overlap",
        "SUID" : 1432,
        "selected" : false,
        "EnrichmentMap_Overlap_genes" : [ "VTN", "THBS1" ]
      },
      "selected" : false
    }, {
      "data" : {
        "id" : "1431",
        "source" : "1037",
        "target" : "1064",
        "shared_name" : "FCA04512:ECM-RECEPTOR INTERACTION (Geneset_Overlap_AFvsLJF_DOWN) GO:0005605~BASAL LAMINA",
        "EnrichmentMap_Overlap_size" : 2,
        "EnrichmentMap_similarity_coefficient" : 0.5,
        "shared_interaction" : "Geneset_Overlap",
        "EnrichmentMap_Data_Set" : "AFvsLJF_DOWN",
        "name" : "FCA04512:ECM-RECEPTOR INTERACTION (Geneset_Overlap_AFvsLJF_DOWN) GO:0005605~BASAL LAMINA",
        "interaction" : "Geneset_Overlap",
        "SUID" : 1431,
        "selected" : false,
        "EnrichmentMap_Overlap_genes" : [ "COL4A4", "FN1" ]
      },
      "selected" : false
    }, {
      "data" : {
        "id" : "1430",
        "source" : "1035",
        "target" : "1086",
        "shared_name" : "FCA04070:PHOSPHATIDYLINOSITOL SIGNALING SYSTEM (Geneset_Overlap_AFvsLJF_UP) GO:0005737~CYTOPLASM",
        "EnrichmentMap_Overlap_size" : 6,
        "EnrichmentMap_similarity_coefficient" : 0.5,
        "shared_interaction" : "Geneset_Overlap",
        "EnrichmentMap_Data_Set" : "AFvsLJF_UP",
        "name" : "FCA04070:PHOSPHATIDYLINOSITOL SIGNALING SYSTEM (Geneset_Overlap_AFvsLJF_UP) GO:0005737~CYTOPLASM",
        "interaction" : "Geneset_Overlap",
        "SUID" : 1430,
        "selected" : false,
        "EnrichmentMap_Overlap_genes" : [ "PRKCG", "INPP4B", "INPP1", "PLCB1", "PLCD4", "MTMR6" ]
      },
      "selected" : false
    }, {
      "data" : {
        "id" : "1429",
        "source" : "1035",
        "target" : "1106",
        "shared_name" : "FCA04070:PHOSPHATIDYLINOSITOL SIGNALING SYSTEM (Geneset_Overlap_AFvsLJF_UP) FCA00562:INOSITOL PHOSPHATE METABOLISM",
        "EnrichmentMap_Overlap_size" : 10,
        "EnrichmentMap_similarity_coefficient" : 0.9090909090909091,
        "shared_interaction" : "Geneset_Overlap",
        "EnrichmentMap_Data_Set" : "AFvsLJF_UP",
        "name" : "FCA04070:PHOSPHATIDYLINOSITOL SIGNALING SYSTEM (Geneset_Overlap_AFvsLJF_UP) FCA00562:INOSITOL PHOSPHATE METABOLISM",
        "interaction" : "Geneset_Overlap",
        "SUID" : 1429,
        "selected" : false,
        "EnrichmentMap_Overlap_genes" : [ "PI4K2B", "INPP4B", "PLCZ1", "INPP1", "INPP5E", "PIK3C2G", "SYNJ2", "PLCB1", "PLCD4", "MTMR6" ]
      },
      "selected" : false
    }, {
      "data" : {
        "id" : "1428",
        "source" : "1033",
        "target" : "1097",
        "shared_name" : "GO:0030335~POSITIVE REGULATION OF CELL MIGRATION (Geneset_Overlap_AFvsLJF_DOWN) GO:0030215~SEMAPHORIN RECEPTOR BINDING",
        "EnrichmentMap_Overlap_size" : 4,
        "EnrichmentMap_similarity_coefficient" : 1.0,
        "shared_interaction" : "Geneset_Overlap",
        "EnrichmentMap_Data_Set" : "AFvsLJF_DOWN",
        "name" : "GO:0030335~POSITIVE REGULATION OF CELL MIGRATION (Geneset_Overlap_AFvsLJF_DOWN) GO:0030215~SEMAPHORIN RECEPTOR BINDING",
        "interaction" : "Geneset_Overlap",
        "SUID" : 1428,
        "selected" : false,
        "EnrichmentMap_Overlap_genes" : [ "SEMA5A", "SEMA3C", "SEMA6D", "SEMA3B" ]
      },
      "selected" : false
    }, {
      "data" : {
        "id" : "1427",
        "source" : "1033",
        "target" : "1078",
        "shared_name" : "GO:0030335~POSITIVE REGULATION OF CELL MIGRATION (Geneset_Overlap_AFvsLJF_DOWN) GO:0071526~SEMAPHORIN-PLEXIN SIGNALING PATHWAY",
        "EnrichmentMap_Overlap_size" : 4,
        "EnrichmentMap_similarity_coefficient" : 1.0,
        "shared_interaction" : "Geneset_Overlap",
        "EnrichmentMap_Data_Set" : "AFvsLJF_DOWN",
        "name" : "GO:0030335~POSITIVE REGULATION OF CELL MIGRATION (Geneset_Overlap_AFvsLJF_DOWN) GO:0071526~SEMAPHORIN-PLEXIN SIGNALING PATHWAY",
        "interaction" : "Geneset_Overlap",
        "SUID" : 1427,
        "selected" : false,
        "EnrichmentMap_Overlap_genes" : [ "SEMA5A", "SEMA3C", "SEMA6D", "SEMA3B" ]
      },
      "selected" : false
    }, {
      "data" : {
        "id" : "1426",
        "source" : "1033",
        "target" : "1091",
        "shared_name" : "GO:0030335~POSITIVE REGULATION OF CELL MIGRATION (Geneset_Overlap_AFvsLJF_DOWN) GO:0045499~CHEMOREPELLENT ACTIVITY",
        "EnrichmentMap_Overlap_size" : 4,
        "EnrichmentMap_similarity_coefficient" : 1.0,
        "shared_interaction" : "Geneset_Overlap",
        "EnrichmentMap_Data_Set" : "AFvsLJF_DOWN",
        "name" : "GO:0030335~POSITIVE REGULATION OF CELL MIGRATION (Geneset_Overlap_AFvsLJF_DOWN) GO:0045499~CHEMOREPELLENT ACTIVITY",
        "interaction" : "Geneset_Overlap",
        "SUID" : 1426,
        "selected" : false,
        "EnrichmentMap_Overlap_genes" : [ "SEMA5A", "SEMA3C", "SEMA6D", "SEMA3B" ]
      },
      "selected" : false
    }, {
      "data" : {
        "id" : "1425",
        "source" : "1031",
        "target" : "1075",
        "shared_name" : "GO:0048843~NEGATIVE REGULATION OF AXON EXTENSION INVOLVED IN AXON GUIDANCE (Geneset_Overlap_AFvsLJF_DOWN) GO:0005615~EXTRACELLULAR SPACE",
        "EnrichmentMap_Overlap_size" : 2,
        "EnrichmentMap_similarity_coefficient" : 0.5,
        "shared_interaction" : "Geneset_Overlap",
        "EnrichmentMap_Data_Set" : "AFvsLJF_DOWN",
        "name" : "GO:0048843~NEGATIVE REGULATION OF AXON EXTENSION INVOLVED IN AXON GUIDANCE (Geneset_Overlap_AFvsLJF_DOWN) GO:0005615~EXTRACELLULAR SPACE",
        "interaction" : "Geneset_Overlap",
        "SUID" : 1425,
        "selected" : false,
        "EnrichmentMap_Overlap_genes" : [ "SEMA3C", "SEMA3B" ]
      },
      "selected" : false
    }, {
      "data" : {
        "id" : "1424",
        "source" : "1031",
        "target" : "1078",
        "shared_name" : "GO:0048843~NEGATIVE REGULATION OF AXON EXTENSION INVOLVED IN AXON GUIDANCE (Geneset_Overlap_AFvsLJF_DOWN) GO:0071526~SEMAPHORIN-PLEXIN SIGNALING PATHWAY",
        "EnrichmentMap_Overlap_size" : 4,
        "EnrichmentMap_similarity_coefficient" : 1.0,
        "shared_interaction" : "Geneset_Overlap",
        "EnrichmentMap_Data_Set" : "AFvsLJF_DOWN",
        "name" : "GO:0048843~NEGATIVE REGULATION OF AXON EXTENSION INVOLVED IN AXON GUIDANCE (Geneset_Overlap_AFvsLJF_DOWN) GO:0071526~SEMAPHORIN-PLEXIN SIGNALING PATHWAY",
        "interaction" : "Geneset_Overlap",
        "SUID" : 1424,
        "selected" : false,
        "EnrichmentMap_Overlap_genes" : [ "SEMA5A", "SEMA3C", "SEMA6D", "SEMA3B" ]
      },
      "selected" : false
    }, {
      "data" : {
        "id" : "1423",
        "source" : "1031",
        "target" : "1091",
        "shared_name" : "GO:0048843~NEGATIVE REGULATION OF AXON EXTENSION INVOLVED IN AXON GUIDANCE (Geneset_Overlap_AFvsLJF_DOWN) GO:0045499~CHEMOREPELLENT ACTIVITY",
        "EnrichmentMap_Overlap_size" : 4,
        "EnrichmentMap_similarity_coefficient" : 1.0,
        "shared_interaction" : "Geneset_Overlap",
        "EnrichmentMap_Data_Set" : "AFvsLJF_DOWN",
        "name" : "GO:0048843~NEGATIVE REGULATION OF AXON EXTENSION INVOLVED IN AXON GUIDANCE (Geneset_Overlap_AFvsLJF_DOWN) GO:0045499~CHEMOREPELLENT ACTIVITY",
        "interaction" : "Geneset_Overlap",
        "SUID" : 1423,
        "selected" : false,
        "EnrichmentMap_Overlap_genes" : [ "SEMA5A", "SEMA3C", "SEMA6D", "SEMA3B" ]
      },
      "selected" : false
    }, {
      "data" : {
        "id" : "1422",
        "source" : "1031",
        "target" : "998",
        "shared_name" : "GO:0048843~NEGATIVE REGULATION OF AXON EXTENSION INVOLVED IN AXON GUIDANCE (Geneset_Overlap_AFvsLJF_DOWN) FCA04360:AXON GUIDANCE",
        "EnrichmentMap_Overlap_size" : 4,
        "EnrichmentMap_similarity_coefficient" : 1.0,
        "shared_interaction" : "Geneset_Overlap",
        "EnrichmentMap_Data_Set" : "AFvsLJF_DOWN",
        "name" : "GO:0048843~NEGATIVE REGULATION OF AXON EXTENSION INVOLVED IN AXON GUIDANCE (Geneset_Overlap_AFvsLJF_DOWN) FCA04360:AXON GUIDANCE",
        "interaction" : "Geneset_Overlap",
        "SUID" : 1422,
        "selected" : false,
        "EnrichmentMap_Overlap_genes" : [ "SEMA5A", "SEMA3C", "SEMA6D", "SEMA3B" ]
      },
      "selected" : false
    }, {
      "data" : {
        "id" : "1421",
        "source" : "1031",
        "target" : "1097",
        "shared_name" : "GO:0048843~NEGATIVE REGULATION OF AXON EXTENSION INVOLVED IN AXON GUIDANCE (Geneset_Overlap_AFvsLJF_DOWN) GO:0030215~SEMAPHORIN RECEPTOR BINDING",
        "EnrichmentMap_Overlap_size" : 4,
        "EnrichmentMap_similarity_coefficient" : 1.0,
        "shared_interaction" : "Geneset_Overlap",
        "EnrichmentMap_Data_Set" : "AFvsLJF_DOWN",
        "name" : "GO:0048843~NEGATIVE REGULATION OF AXON EXTENSION INVOLVED IN AXON GUIDANCE (Geneset_Overlap_AFvsLJF_DOWN) GO:0030215~SEMAPHORIN RECEPTOR BINDING",
        "interaction" : "Geneset_Overlap",
        "SUID" : 1421,
        "selected" : false,
        "EnrichmentMap_Overlap_genes" : [ "SEMA5A", "SEMA3C", "SEMA6D", "SEMA3B" ]
      },
      "selected" : false
    }, {
      "data" : {
        "id" : "1420",
        "source" : "1031",
        "target" : "1033",
        "shared_name" : "GO:0048843~NEGATIVE REGULATION OF AXON EXTENSION INVOLVED IN AXON GUIDANCE (Geneset_Overlap_AFvsLJF_DOWN) GO:0030335~POSITIVE REGULATION OF CELL MIGRATION",
        "EnrichmentMap_Overlap_size" : 4,
        "EnrichmentMap_similarity_coefficient" : 1.0,
        "shared_interaction" : "Geneset_Overlap",
        "EnrichmentMap_Data_Set" : "AFvsLJF_DOWN",
        "name" : "GO:0048843~NEGATIVE REGULATION OF AXON EXTENSION INVOLVED IN AXON GUIDANCE (Geneset_Overlap_AFvsLJF_DOWN) GO:0030335~POSITIVE REGULATION OF CELL MIGRATION",
        "interaction" : "Geneset_Overlap",
        "SUID" : 1420,
        "selected" : false,
        "EnrichmentMap_Overlap_genes" : [ "SEMA5A", "SEMA3C", "SEMA6D", "SEMA3B" ]
      },
      "selected" : false
    }, {
      "data" : {
        "id" : "1419",
        "source" : "1030",
        "target" : "1075",
        "shared_name" : "GO:0009615~RESPONSE TO VIRUS (Geneset_Overlap_AFvsLJF_DOWN) GO:0005615~EXTRACELLULAR SPACE",
        "EnrichmentMap_Overlap_size" : 3,
        "EnrichmentMap_similarity_coefficient" : 0.6,
        "shared_interaction" : "Geneset_Overlap",
        "EnrichmentMap_Data_Set" : "AFvsLJF_DOWN",
        "name" : "GO:0009615~RESPONSE TO VIRUS (Geneset_Overlap_AFvsLJF_DOWN) GO:0005615~EXTRACELLULAR SPACE",
        "interaction" : "Geneset_Overlap",
        "SUID" : 1419,
        "selected" : false,
        "EnrichmentMap_Overlap_genes" : [ "ACTA2", "HSPB1", "ENO1" ]
      },
      "selected" : false
    }, {
      "data" : {
        "id" : "1418",
        "source" : "1029",
        "target" : "1079",
        "shared_name" : "GO:0097192~EXTRINSIC APOPTOTIC SIGNALING PATHWAY IN ABSENCE OF LIGAND (Geneset_Overlap_AFvsLJF_DOWN) FCA05205:PROTEOGLYCANS IN CANCER",
        "EnrichmentMap_Overlap_size" : 2,
        "EnrichmentMap_similarity_coefficient" : 0.5,
        "shared_interaction" : "Geneset_Overlap",
        "EnrichmentMap_Data_Set" : "AFvsLJF_DOWN",
        "name" : "GO:0097192~EXTRINSIC APOPTOTIC SIGNALING PATHWAY IN ABSENCE OF LIGAND (Geneset_Overlap_AFvsLJF_DOWN) FCA05205:PROTEOGLYCANS IN CANCER",
        "interaction" : "Geneset_Overlap",
        "SUID" : 1418,
        "selected" : false,
        "EnrichmentMap_Overlap_genes" : [ "ERBB3", "FAS" ]
      },
      "selected" : false
    }, {
      "data" : {
        "id" : "1417",
        "source" : "1029",
        "target" : "1075",
        "shared_name" : "GO:0097192~EXTRINSIC APOPTOTIC SIGNALING PATHWAY IN ABSENCE OF LIGAND (Geneset_Overlap_AFvsLJF_DOWN) GO:0005615~EXTRACELLULAR SPACE",
        "EnrichmentMap_Overlap_size" : 2,
        "EnrichmentMap_similarity_coefficient" : 0.5,
        "shared_interaction" : "Geneset_Overlap",
        "EnrichmentMap_Data_Set" : "AFvsLJF_DOWN",
        "name" : "GO:0097192~EXTRINSIC APOPTOTIC SIGNALING PATHWAY IN ABSENCE OF LIGAND (Geneset_Overlap_AFvsLJF_DOWN) GO:0005615~EXTRACELLULAR SPACE",
        "interaction" : "Geneset_Overlap",
        "SUID" : 1417,
        "selected" : false,
        "EnrichmentMap_Overlap_genes" : [ "KITLG", "ERBB3" ]
      },
      "selected" : false
    }, {
      "data" : {
        "id" : "1416",
        "source" : "1026",
        "target" : "1093",
        "shared_name" : "GO:0035264~MULTICELLULAR ORGANISM GROWTH (Geneset_Overlap_AFvsLJF_DOWN) GO:0072520~SEMINIFEROUS TUBULE DEVELOPMENT",
        "EnrichmentMap_Overlap_size" : 2,
        "EnrichmentMap_similarity_coefficient" : 0.6666666666666666,
        "shared_interaction" : "Geneset_Overlap",
        "EnrichmentMap_Data_Set" : "AFvsLJF_DOWN",
        "name" : "GO:0035264~MULTICELLULAR ORGANISM GROWTH (Geneset_Overlap_AFvsLJF_DOWN) GO:0072520~SEMINIFEROUS TUBULE DEVELOPMENT",
        "interaction" : "Geneset_Overlap",
        "SUID" : 1416,
        "selected" : false,
        "EnrichmentMap_Overlap_genes" : [ "AR", "ATRX" ]
      },
      "selected" : false
    }, {
      "data" : {
        "id" : "1415",
        "source" : "1025",
        "target" : "1037",
        "shared_name" : "GO:0005587~COLLAGEN TYPE IV TRIMER (Geneset_Overlap_AFvsLJF_DOWN) FCA04512:ECM-RECEPTOR INTERACTION",
        "EnrichmentMap_Overlap_size" : 3,
        "EnrichmentMap_similarity_coefficient" : 0.75,
        "shared_interaction" : "Geneset_Overlap",
        "EnrichmentMap_Data_Set" : "AFvsLJF_DOWN",
        "name" : "GO:0005587~COLLAGEN TYPE IV TRIMER (Geneset_Overlap_AFvsLJF_DOWN) FCA04512:ECM-RECEPTOR INTERACTION",
        "interaction" : "Geneset_Overlap",
        "SUID" : 1415,
        "selected" : false,
        "EnrichmentMap_Overlap_genes" : [ "COL4A1", "COL4A4", "COL4A3" ]
      },
      "selected" : false
    }, {
      "data" : {
        "id" : "1414",
        "source" : "1025",
        "target" : "1064",
        "shared_name" : "GO:0005587~COLLAGEN TYPE IV TRIMER (Geneset_Overlap_AFvsLJF_DOWN) GO:0005605~BASAL LAMINA",
        "EnrichmentMap_Overlap_size" : 2,
        "EnrichmentMap_similarity_coefficient" : 0.5,
        "shared_interaction" : "Geneset_Overlap",
        "EnrichmentMap_Data_Set" : "AFvsLJF_DOWN",
        "name" : "GO:0005587~COLLAGEN TYPE IV TRIMER (Geneset_Overlap_AFvsLJF_DOWN) GO:0005605~BASAL LAMINA",
        "interaction" : "Geneset_Overlap",
        "SUID" : 1414,
        "selected" : false,
        "EnrichmentMap_Overlap_genes" : [ "COL4A4", "COL4A5" ]
      },
      "selected" : false
    }, {
      "data" : {
        "id" : "1413",
        "source" : "1025",
        "target" : "1027",
        "shared_name" : "GO:0005587~COLLAGEN TYPE IV TRIMER (Geneset_Overlap_AFvsLJF_DOWN) FCA04974:PROTEIN DIGESTION AND ABSORPTION",
        "EnrichmentMap_Overlap_size" : 3,
        "EnrichmentMap_similarity_coefficient" : 0.75,
        "shared_interaction" : "Geneset_Overlap",
        "EnrichmentMap_Data_Set" : "AFvsLJF_DOWN",
        "name" : "GO:0005587~COLLAGEN TYPE IV TRIMER (Geneset_Overlap_AFvsLJF_DOWN) FCA04974:PROTEIN DIGESTION AND ABSORPTION",
        "interaction" : "Geneset_Overlap",
        "SUID" : 1413,
        "selected" : false,
        "EnrichmentMap_Overlap_genes" : [ "COL4A1", "COL4A4", "COL4A3" ]
      },
      "selected" : false
    }, {
      "data" : {
        "id" : "1412",
        "source" : "1023",
        "target" : "1073",
        "shared_name" : "GO:0060287~EPITHELIAL CILIUM MOVEMENT INVOLVED IN DETERMINATION OF LEFT/RIGHT ASYMMETRY (Geneset_Overlap_AFvsLJF_UP) GO:0003341~CILIUM MOVEMENT",
        "EnrichmentMap_Overlap_size" : 2,
        "EnrichmentMap_similarity_coefficient" : 0.6666666666666666,
        "shared_interaction" : "Geneset_Overlap",
        "EnrichmentMap_Data_Set" : "AFvsLJF_UP;LvsEJF_UP",
        "name" : "GO:0060287~EPITHELIAL CILIUM MOVEMENT INVOLVED IN DETERMINATION OF LEFT/RIGHT ASYMMETRY (Geneset_Overlap_AFvsLJF_UP) GO:0003341~CILIUM MOVEMENT",
        "interaction" : "Geneset_Overlap",
        "SUID" : 1412,
        "selected" : false,
        "EnrichmentMap_Overlap_genes" : [ "CCDC39", "LRRC6" ]
      },
      "selected" : false
    }, {
      "data" : {
        "id" : "1411",
        "source" : "1023",
        "target" : "1100",
        "shared_name" : "GO:0060287~EPITHELIAL CILIUM MOVEMENT INVOLVED IN DETERMINATION OF LEFT/RIGHT ASYMMETRY (Geneset_Overlap_AFvsLJF_UP) GO:0060285~CILIUM-DEPENDENT CELL MOTILITY",
        "EnrichmentMap_Overlap_size" : 2,
        "EnrichmentMap_similarity_coefficient" : 0.6666666666666666,
        "shared_interaction" : "Geneset_Overlap",
        "EnrichmentMap_Data_Set" : "AFvsLJF_UP",
        "name" : "GO:0060287~EPITHELIAL CILIUM MOVEMENT INVOLVED IN DETERMINATION OF LEFT/RIGHT ASYMMETRY (Geneset_Overlap_AFvsLJF_UP) GO:0060285~CILIUM-DEPENDENT CELL MOTILITY",
        "interaction" : "Geneset_Overlap",
        "SUID" : 1411,
        "selected" : false,
        "EnrichmentMap_Overlap_genes" : [ "CCDC39", "RFX3" ]
      },
      "selected" : false
    }, {
      "data" : {
        "id" : "1410",
        "source" : "1023",
        "target" : "1096",
        "shared_name" : "GO:0060287~EPITHELIAL CILIUM MOVEMENT INVOLVED IN DETERMINATION OF LEFT/RIGHT ASYMMETRY (Geneset_Overlap_AFvsLJF_UP) GO:0036159~INNER DYNEIN ARM ASSEMBLY",
        "EnrichmentMap_Overlap_size" : 2,
        "EnrichmentMap_similarity_coefficient" : 0.6666666666666666,
        "shared_interaction" : "Geneset_Overlap",
        "EnrichmentMap_Data_Set" : "AFvsLJF_UP",
        "name" : "GO:0060287~EPITHELIAL CILIUM MOVEMENT INVOLVED IN DETERMINATION OF LEFT/RIGHT ASYMMETRY (Geneset_Overlap_AFvsLJF_UP) GO:0036159~INNER DYNEIN ARM ASSEMBLY",
        "interaction" : "Geneset_Overlap",
        "SUID" : 1410,
        "selected" : false,
        "EnrichmentMap_Overlap_genes" : [ "CCDC39", "LRRC6", "CCDC40" ]
      },
      "selected" : false
    }, {
      "data" : {
        "id" : "1409",
        "source" : "1023",
        "target" : "944",
        "shared_name" : "GO:0060287~EPITHELIAL CILIUM MOVEMENT INVOLVED IN DETERMINATION OF LEFT/RIGHT ASYMMETRY (Geneset_Overlap_LvsEJF_UP) GO:0044458~MOTILE CILIUM ASSEMBLY",
        "EnrichmentMap_Overlap_size" : 3,
        "EnrichmentMap_similarity_coefficient" : 1.0,
        "shared_interaction" : "Geneset_Overlap",
        "EnrichmentMap_Data_Set" : "LvsEJF_UP",
        "name" : "GO:0060287~EPITHELIAL CILIUM MOVEMENT INVOLVED IN DETERMINATION OF LEFT/RIGHT ASYMMETRY (Geneset_Overlap_LvsEJF_UP) GO:0044458~MOTILE CILIUM ASSEMBLY",
        "interaction" : "Geneset_Overlap",
        "SUID" : 1409,
        "selected" : false,
        "EnrichmentMap_Overlap_genes" : [ "CCDC39", "LRRC6", "CCDC40" ]
      },
      "selected" : false
    }, {
      "data" : {
        "id" : "1408",
        "source" : "1023",
        "target" : "962",
        "shared_name" : "GO:0060287~EPITHELIAL CILIUM MOVEMENT INVOLVED IN DETERMINATION OF LEFT/RIGHT ASYMMETRY (Geneset_Overlap_LvsEJF_UP) GO:0035469~DETERMINATION OF PANCREATIC LEFT/RIGHT ASYMMETRY",
        "EnrichmentMap_Overlap_size" : 2,
        "EnrichmentMap_similarity_coefficient" : 0.6666666666666666,
        "shared_interaction" : "Geneset_Overlap",
        "EnrichmentMap_Data_Set" : "LvsEJF_UP",
        "name" : "GO:0060287~EPITHELIAL CILIUM MOVEMENT INVOLVED IN DETERMINATION OF LEFT/RIGHT ASYMMETRY (Geneset_Overlap_LvsEJF_UP) GO:0035469~DETERMINATION OF PANCREATIC LEFT/RIGHT ASYMMETRY",
        "interaction" : "Geneset_Overlap",
        "SUID" : 1408,
        "selected" : false,
        "EnrichmentMap_Overlap_genes" : [ "CCDC39", "CCDC40" ]
      },
      "selected" : false
    }, {
      "data" : {
        "id" : "1407",
        "source" : "1023",
        "target" : "948",
        "shared_name" : "GO:0060287~EPITHELIAL CILIUM MOVEMENT INVOLVED IN DETERMINATION OF LEFT/RIGHT ASYMMETRY (Geneset_Overlap_LvsEJF_UP) GO:0071907~DETERMINATION OF DIGESTIVE TRACT LEFT/RIGHT ASYMMETRY",
        "EnrichmentMap_Overlap_size" : 2,
        "EnrichmentMap_similarity_coefficient" : 0.6666666666666666,
        "shared_interaction" : "Geneset_Overlap",
        "EnrichmentMap_Data_Set" : "LvsEJF_UP",
        "name" : "GO:0060287~EPITHELIAL CILIUM MOVEMENT INVOLVED IN DETERMINATION OF LEFT/RIGHT ASYMMETRY (Geneset_Overlap_LvsEJF_UP) GO:0071907~DETERMINATION OF DIGESTIVE TRACT LEFT/RIGHT ASYMMETRY",
        "interaction" : "Geneset_Overlap",
        "SUID" : 1407,
        "selected" : false,
        "EnrichmentMap_Overlap_genes" : [ "CCDC39", "CCDC40" ]
      },
      "selected" : false
    }, {
      "data" : {
        "id" : "1406",
        "source" : "1023",
        "target" : "1065",
        "shared_name" : "GO:0060287~EPITHELIAL CILIUM MOVEMENT INVOLVED IN DETERMINATION OF LEFT/RIGHT ASYMMETRY (Geneset_Overlap_LvsEJF_UP) GO:0005930~AXONEME",
        "EnrichmentMap_Overlap_size" : 2,
        "EnrichmentMap_similarity_coefficient" : 0.6666666666666666,
        "shared_interaction" : "Geneset_Overlap",
        "EnrichmentMap_Data_Set" : "LvsEJF_UP",
        "name" : "GO:0060287~EPITHELIAL CILIUM MOVEMENT INVOLVED IN DETERMINATION OF LEFT/RIGHT ASYMMETRY (Geneset_Overlap_LvsEJF_UP) GO:0005930~AXONEME",
        "interaction" : "Geneset_Overlap",
        "SUID" : 1406,
        "selected" : false,
        "EnrichmentMap_Overlap_genes" : [ "CCDC39", "CCDC40" ]
      },
      "selected" : false
    }, {
      "data" : {
        "id" : "1405",
        "source" : "1022",
        "target" : "1085",
        "shared_name" : "GO:1904355~POSITIVE REGULATION OF TELOMERE CAPPING (Geneset_Overlap_AFvsLJF_UP) GO:0051973~POSITIVE REGULATION OF TELOMERASE ACTIVITY",
        "EnrichmentMap_Overlap_size" : 6,
        "EnrichmentMap_similarity_coefficient" : 1.0,
        "shared_interaction" : "Geneset_Overlap",
        "EnrichmentMap_Data_Set" : "AFvsLJF_UP",
        "name" : "GO:1904355~POSITIVE REGULATION OF TELOMERE CAPPING (Geneset_Overlap_AFvsLJF_UP) GO:0051973~POSITIVE REGULATION OF TELOMERASE ACTIVITY",
        "interaction" : "Geneset_Overlap",
        "SUID" : 1405,
        "selected" : false,
        "EnrichmentMap_Overlap_genes" : [ "PKIB", "TNKS", "NEK2", "PRKCQ", "AURKB", "MAPK3" ]
      },
      "selected" : false
    }, {
      "data" : {
        "id" : "1404",
        "source" : "1022",
        "target" : "1086",
        "shared_name" : "GO:1904355~POSITIVE REGULATION OF TELOMERE CAPPING (Geneset_Overlap_AFvsLJF_UP) GO:0005737~CYTOPLASM",
        "EnrichmentMap_Overlap_size" : 3,
        "EnrichmentMap_similarity_coefficient" : 0.5,
        "shared_interaction" : "Geneset_Overlap",
        "EnrichmentMap_Data_Set" : "AFvsLJF_UP",
        "name" : "GO:1904355~POSITIVE REGULATION OF TELOMERE CAPPING (Geneset_Overlap_AFvsLJF_UP) GO:0005737~CYTOPLASM",
        "interaction" : "Geneset_Overlap",
        "SUID" : 1404,
        "selected" : false,
        "EnrichmentMap_Overlap_genes" : [ "PKIB", "NEK2", "PRKCQ" ]
      },
      "selected" : false
    }, {
      "data" : {
        "id" : "1403",
        "source" : "1022",
        "target" : "1072",
        "shared_name" : "GO:1904355~POSITIVE REGULATION OF TELOMERE CAPPING (Geneset_Overlap_LvsEJF_UP) GO:0005634~NUCLEUS",
        "EnrichmentMap_Overlap_size" : 2,
        "EnrichmentMap_similarity_coefficient" : 0.5,
        "shared_interaction" : "Geneset_Overlap",
        "EnrichmentMap_Data_Set" : "LvsEJF_UP",
        "name" : "GO:1904355~POSITIVE REGULATION OF TELOMERE CAPPING (Geneset_Overlap_LvsEJF_UP) GO:0005634~NUCLEUS",
        "interaction" : "Geneset_Overlap",
        "SUID" : 1403,
        "selected" : false,
        "EnrichmentMap_Overlap_genes" : [ "PKIB", "NEK2" ]
      },
      "selected" : false
    }, {
      "data" : {
        "id" : "1402",
        "source" : "1020",
        "target" : "1054",
        "shared_name" : "GO:0005871~KINESIN COMPLEX (Geneset_Overlap_AFvsLJF_UP) GO:0030990~INTRACILIARY TRANSPORT PARTICLE",
        "EnrichmentMap_Overlap_size" : 2,
        "EnrichmentMap_similarity_coefficient" : 0.6666666666666666,
        "shared_interaction" : "Geneset_Overlap",
        "EnrichmentMap_Data_Set" : "AFvsLJF_UP",
        "name" : "GO:0005871~KINESIN COMPLEX (Geneset_Overlap_AFvsLJF_UP) GO:0030990~INTRACILIARY TRANSPORT PARTICLE",
        "interaction" : "Geneset_Overlap",
        "SUID" : 1402,
        "selected" : false,
        "EnrichmentMap_Overlap_genes" : [ "KIF3B", "KIF3A" ]
      },
      "selected" : false
    }, {
      "data" : {
        "id" : "1401",
        "source" : "1020",
        "target" : "1074",
        "shared_name" : "GO:0005871~KINESIN COMPLEX (Geneset_Overlap_AFvsLJF_UP) GO:0016939~KINESIN II COMPLEX",
        "EnrichmentMap_Overlap_size" : 2,
        "EnrichmentMap_similarity_coefficient" : 0.6666666666666666,
        "shared_interaction" : "Geneset_Overlap",
        "EnrichmentMap_Data_Set" : "AFvsLJF_UP",
        "name" : "GO:0005871~KINESIN COMPLEX (Geneset_Overlap_AFvsLJF_UP) GO:0016939~KINESIN II COMPLEX",
        "interaction" : "Geneset_Overlap",
        "SUID" : 1401,
        "selected" : false,
        "EnrichmentMap_Overlap_genes" : [ "KIF3B", "KIF3A" ]
      },
      "selected" : false
    }, {
      "data" : {
        "id" : "1400",
        "source" : "1020",
        "target" : "1094",
        "shared_name" : "GO:0005871~KINESIN COMPLEX (Geneset_Overlap_AFvsLJF_UP) GO:0003777~MICROTUBULE MOTOR ACTIVITY",
        "EnrichmentMap_Overlap_size" : 10,
        "EnrichmentMap_similarity_coefficient" : 0.8333333333333334,
        "shared_interaction" : "Geneset_Overlap",
        "EnrichmentMap_Data_Set" : "AFvsLJF_UP",
        "name" : "GO:0005871~KINESIN COMPLEX (Geneset_Overlap_AFvsLJF_UP) GO:0003777~MICROTUBULE MOTOR ACTIVITY",
        "interaction" : "Geneset_Overlap",
        "SUID" : 1400,
        "selected" : false,
        "EnrichmentMap_Overlap_genes" : [ "CENPE", "KLC3", "KIF9", "KIF3B", "KIF3A", "KIF2C", "KIF2B", "KIF21B", "KIF27", "KIF15" ]
      },
      "selected" : false
    }, {
      "data" : {
        "id" : "1399",
        "source" : "1020",
        "target" : "1044",
        "shared_name" : "GO:0005871~KINESIN COMPLEX (Geneset_Overlap_AFvsLJF_UP) GO:0016887~ATPASE ACTIVITY",
        "EnrichmentMap_Overlap_size" : 9,
        "EnrichmentMap_similarity_coefficient" : 0.75,
        "shared_interaction" : "Geneset_Overlap",
        "EnrichmentMap_Data_Set" : "AFvsLJF_UP",
        "name" : "GO:0005871~KINESIN COMPLEX (Geneset_Overlap_AFvsLJF_UP) GO:0016887~ATPASE ACTIVITY",
        "interaction" : "Geneset_Overlap",
        "SUID" : 1399,
        "selected" : false,
        "EnrichmentMap_Overlap_genes" : [ "CENPE", "KIF9", "KIF3B", "KIF3A", "KIF2C", "KIF2B", "KIF21B", "KIF27", "KIF15" ]
      },
      "selected" : false
    }, {
      "data" : {
        "id" : "1398",
        "source" : "1019",
        "target" : "1077",
        "shared_name" : "GO:0004872~RECEPTOR ACTIVITY (Geneset_Overlap_AFvsLJF_DOWN) GO:0005887~INTEGRAL COMPONENT OF PLASMA MEMBRANE",
        "EnrichmentMap_Overlap_size" : 4,
        "EnrichmentMap_similarity_coefficient" : 0.5,
        "shared_interaction" : "Geneset_Overlap",
        "EnrichmentMap_Data_Set" : "AFvsLJF_DOWN",
        "name" : "GO:0004872~RECEPTOR ACTIVITY (Geneset_Overlap_AFvsLJF_DOWN) GO:0005887~INTEGRAL COMPONENT OF PLASMA MEMBRANE",
        "interaction" : "Geneset_Overlap",
        "SUID" : 1398,
        "selected" : false,
        "EnrichmentMap_Overlap_genes" : [ "NOTCH2", "NLGN3", "NEO1", "CD200" ]
      },
      "selected" : false
    }, {
      "data" : {
        "id" : "1397",
        "source" : "1018",
        "target" : "1041",
        "shared_name" : "GO:0005578~PROTEINACEOUS EXTRACELLULAR MATRIX (Geneset_Overlap_AFvsLJF_DOWN) GO:0050840~EXTRACELLULAR MATRIX BINDING",
        "EnrichmentMap_Overlap_size" : 2,
        "EnrichmentMap_similarity_coefficient" : 0.5,
        "shared_interaction" : "Geneset_Overlap",
        "EnrichmentMap_Data_Set" : "AFvsLJF_DOWN",
        "name" : "GO:0005578~PROTEINACEOUS EXTRACELLULAR MATRIX (Geneset_Overlap_AFvsLJF_DOWN) GO:0050840~EXTRACELLULAR MATRIX BINDING",
        "interaction" : "Geneset_Overlap",
        "SUID" : 1397,
        "selected" : false,
        "EnrichmentMap_Overlap_genes" : [ "VTN", "SPARC" ]
      },
      "selected" : false
    }, {
      "data" : {
        "id" : "1396",
        "source" : "1017",
        "target" : "1089",
        "shared_name" : "GO:0005814~CENTRIOLE (Geneset_Overlap_AFvsLJF_UP) GO:0097539~CILIARY TRANSITION FIBER",
        "EnrichmentMap_Overlap_size" : 4,
        "EnrichmentMap_similarity_coefficient" : 1.0,
        "shared_interaction" : "Geneset_Overlap",
        "EnrichmentMap_Data_Set" : "AFvsLJF_UP",
        "name" : "GO:0005814~CENTRIOLE (Geneset_Overlap_AFvsLJF_UP) GO:0097539~CILIARY TRANSITION FIBER",
        "interaction" : "Geneset_Overlap",
        "SUID" : 1396,
        "selected" : false,
        "EnrichmentMap_Overlap_genes" : [ "ODF2", "CEP164", "SCLT1", "DZIP1" ]
      },
      "selected" : false
    }, {
      "data" : {
        "id" : "1395",
        "source" : "1017",
        "target" : "934",
        "shared_name" : "GO:0005814~CENTRIOLE (Geneset_Overlap_LvsEJF_UP) GO:0045724~POSITIVE REGULATION OF CILIUM ASSEMBLY",
        "EnrichmentMap_Overlap_size" : 2,
        "EnrichmentMap_similarity_coefficient" : 0.6666666666666666,
        "shared_interaction" : "Geneset_Overlap",
        "EnrichmentMap_Data_Set" : "LvsEJF_UP",
        "name" : "GO:0005814~CENTRIOLE (Geneset_Overlap_LvsEJF_UP) GO:0045724~POSITIVE REGULATION OF CILIUM ASSEMBLY",
        "interaction" : "Geneset_Overlap",
        "SUID" : 1395,
        "selected" : false,
        "EnrichmentMap_Overlap_genes" : [ "CEP120", "CCP110" ]
      },
      "selected" : false
    }, {
      "data" : {
        "id" : "1394",
        "source" : "1016",
        "target" : "1074",
        "shared_name" : "GO:0005813~CENTROSOME (Geneset_Overlap_AFvsLJF_UP) GO:0016939~KINESIN II COMPLEX",
        "EnrichmentMap_Overlap_size" : 2,
        "EnrichmentMap_similarity_coefficient" : 0.6666666666666666,
        "shared_interaction" : "Geneset_Overlap",
        "EnrichmentMap_Data_Set" : "AFvsLJF_UP",
        "name" : "GO:0005813~CENTROSOME (Geneset_Overlap_AFvsLJF_UP) GO:0016939~KINESIN II COMPLEX",
        "interaction" : "Geneset_Overlap",
        "SUID" : 1394,
        "selected" : false,
        "EnrichmentMap_Overlap_genes" : [ "KIF3B", "KIFAP3" ]
      },
      "selected" : false
    }, {
      "data" : {
        "id" : "1393",
        "source" : "1016",
        "target" : "1059",
        "shared_name" : "GO:0005813~CENTROSOME (Geneset_Overlap_AFvsLJF_UP) GO:0032391~PHOTORECEPTOR CONNECTING CILIUM",
        "EnrichmentMap_Overlap_size" : 3,
        "EnrichmentMap_similarity_coefficient" : 0.5,
        "shared_interaction" : "Geneset_Overlap",
        "EnrichmentMap_Data_Set" : "AFvsLJF_UP",
        "name" : "GO:0005813~CENTROSOME (Geneset_Overlap_AFvsLJF_UP) GO:0032391~PHOTORECEPTOR CONNECTING CILIUM",
        "interaction" : "Geneset_Overlap",
        "SUID" : 1393,
        "selected" : false,
        "EnrichmentMap_Overlap_genes" : [ "KIFAP3", "FAM161A", "MAK" ]
      },
      "selected" : false
    }, {
      "data" : {
        "id" : "1392",
        "source" : "1016",
        "target" : "1054",
        "shared_name" : "GO:0005813~CENTROSOME (Geneset_Overlap_AFvsLJF_UP) GO:0030990~INTRACILIARY TRANSPORT PARTICLE",
        "EnrichmentMap_Overlap_size" : 2,
        "EnrichmentMap_similarity_coefficient" : 0.6666666666666666,
        "shared_interaction" : "Geneset_Overlap",
        "EnrichmentMap_Data_Set" : "AFvsLJF_UP",
        "name" : "GO:0005813~CENTROSOME (Geneset_Overlap_AFvsLJF_UP) GO:0030990~INTRACILIARY TRANSPORT PARTICLE",
        "interaction" : "Geneset_Overlap",
        "SUID" : 1392,
        "selected" : false,
        "EnrichmentMap_Overlap_genes" : [ "KIF3B", "KIFAP3" ]
      },
      "selected" : false
    }, {
      "data" : {
        "id" : "1391",
        "source" : "1016",
        "target" : "1070",
        "shared_name" : "GO:0005813~CENTROSOME (Geneset_Overlap_AFvsLJF_UP) GO:0097225~SPERM MIDPIECE",
        "EnrichmentMap_Overlap_size" : 2,
        "EnrichmentMap_similarity_coefficient" : 0.5,
        "shared_interaction" : "Geneset_Overlap",
        "EnrichmentMap_Data_Set" : "AFvsLJF_UP",
        "name" : "GO:0005813~CENTROSOME (Geneset_Overlap_AFvsLJF_UP) GO:0097225~SPERM MIDPIECE",
        "interaction" : "Geneset_Overlap",
        "SUID" : 1391,
        "selected" : false,
        "EnrichmentMap_Overlap_genes" : [ "SLC9A3R1", "IFT27" ]
      },
      "selected" : false
    }, {
      "data" : {
        "id" : "1390",
        "source" : "1015",
        "target" : "1044",
        "shared_name" : "GO:0007018~MICROTUBULE-BASED MOVEMENT (Geneset_Overlap_AFvsLJF_UP) GO:0016887~ATPASE ACTIVITY",
        "EnrichmentMap_Overlap_size" : 11,
        "EnrichmentMap_similarity_coefficient" : 0.7857142857142857,
        "shared_interaction" : "Geneset_Overlap",
        "EnrichmentMap_Data_Set" : "AFvsLJF_UP",
        "name" : "GO:0007018~MICROTUBULE-BASED MOVEMENT (Geneset_Overlap_AFvsLJF_UP) GO:0016887~ATPASE ACTIVITY",
        "interaction" : "Geneset_Overlap",
        "SUID" : 1390,
        "selected" : false,
        "EnrichmentMap_Overlap_genes" : [ "DNAH12", "DNAH8", "KIF27", "KIF15", "CENPE", "KIF9", "KIF3B", "KIF3A", "KIF2C", "KIF2B", "KIF21B", "DNAH6" ]
      },
      "selected" : false
    }, {
      "data" : {
        "id" : "1389",
        "source" : "1015",
        "target" : "1074",
        "shared_name" : "GO:0007018~MICROTUBULE-BASED MOVEMENT (Geneset_Overlap_AFvsLJF_UP) GO:0016939~KINESIN II COMPLEX",
        "EnrichmentMap_Overlap_size" : 2,
        "EnrichmentMap_similarity_coefficient" : 0.6666666666666666,
        "shared_interaction" : "Geneset_Overlap",
        "EnrichmentMap_Data_Set" : "AFvsLJF_UP",
        "name" : "GO:0007018~MICROTUBULE-BASED MOVEMENT (Geneset_Overlap_AFvsLJF_UP) GO:0016939~KINESIN II COMPLEX",
        "interaction" : "Geneset_Overlap",
        "SUID" : 1389,
        "selected" : false,
        "EnrichmentMap_Overlap_genes" : [ "KIF3B", "KIF3A" ]
      },
      "selected" : false
    }, {
      "data" : {
        "id" : "1388",
        "source" : "1015",
        "target" : "1094",
        "shared_name" : "GO:0007018~MICROTUBULE-BASED MOVEMENT (Geneset_Overlap_AFvsLJF_UP) GO:0003777~MICROTUBULE MOTOR ACTIVITY",
        "EnrichmentMap_Overlap_size" : 13,
        "EnrichmentMap_similarity_coefficient" : 0.9285714285714286,
        "shared_interaction" : "Geneset_Overlap",
        "EnrichmentMap_Data_Set" : "AFvsLJF_UP",
        "name" : "GO:0007018~MICROTUBULE-BASED MOVEMENT (Geneset_Overlap_AFvsLJF_UP) GO:0003777~MICROTUBULE MOTOR ACTIVITY",
        "interaction" : "Geneset_Overlap",
        "SUID" : 1388,
        "selected" : false,
        "EnrichmentMap_Overlap_genes" : [ "DNAH3", "DNAH12", "DNAH8", "DNHD1", "KIF27", "KIF15", "CENPE", "KIF9", "KIF3B", "KIF3A", "KIF2C", "KIF2B", "KIF21B", "DNAH6" ]
      },
      "selected" : false
    }, {
      "data" : {
        "id" : "1387",
        "source" : "1015",
        "target" : "1054",
        "shared_name" : "GO:0007018~MICROTUBULE-BASED MOVEMENT (Geneset_Overlap_AFvsLJF_UP) GO:0030990~INTRACILIARY TRANSPORT PARTICLE",
        "EnrichmentMap_Overlap_size" : 2,
        "EnrichmentMap_similarity_coefficient" : 0.6666666666666666,
        "shared_interaction" : "Geneset_Overlap",
        "EnrichmentMap_Data_Set" : "AFvsLJF_UP",
        "name" : "GO:0007018~MICROTUBULE-BASED MOVEMENT (Geneset_Overlap_AFvsLJF_UP) GO:0030990~INTRACILIARY TRANSPORT PARTICLE",
        "interaction" : "Geneset_Overlap",
        "SUID" : 1387,
        "selected" : false,
        "EnrichmentMap_Overlap_genes" : [ "KIF3B", "KIF3A" ]
      },
      "selected" : false
    }, {
      "data" : {
        "id" : "1386",
        "source" : "1015",
        "target" : "1020",
        "shared_name" : "GO:0007018~MICROTUBULE-BASED MOVEMENT (Geneset_Overlap_AFvsLJF_UP) GO:0005871~KINESIN COMPLEX",
        "EnrichmentMap_Overlap_size" : 10,
        "EnrichmentMap_similarity_coefficient" : 0.8333333333333334,
        "shared_interaction" : "Geneset_Overlap",
        "EnrichmentMap_Data_Set" : "AFvsLJF_UP",
        "name" : "GO:0007018~MICROTUBULE-BASED MOVEMENT (Geneset_Overlap_AFvsLJF_UP) GO:0005871~KINESIN COMPLEX",
        "interaction" : "Geneset_Overlap",
        "SUID" : 1386,
        "selected" : false,
        "EnrichmentMap_Overlap_genes" : [ "KIF17", "KIF27", "KIF15", "CENPE", "KIF9", "KIF3B", "KIF3A", "KIF2C", "KIF2B", "KIF21B" ]
      },
      "selected" : false
    }, {
      "data" : {
        "id" : "1385",
        "source" : "1015",
        "target" : "951",
        "shared_name" : "GO:0007018~MICROTUBULE-BASED MOVEMENT (Geneset_Overlap_LvsEJF_UP) GO:0030286~DYNEIN COMPLEX",
        "EnrichmentMap_Overlap_size" : 4,
        "EnrichmentMap_similarity_coefficient" : 0.6666666666666666,
        "shared_interaction" : "Geneset_Overlap",
        "EnrichmentMap_Data_Set" : "LvsEJF_UP",
        "name" : "GO:0007018~MICROTUBULE-BASED MOVEMENT (Geneset_Overlap_LvsEJF_UP) GO:0030286~DYNEIN COMPLEX",
        "interaction" : "Geneset_Overlap",
        "SUID" : 1385,
        "selected" : false,
        "EnrichmentMap_Overlap_genes" : [ "DNAH12", "DNAH8", "DNHD1", "DYNLRB2" ]
      },
      "selected" : false
    }, {
      "data" : {
        "id" : "1384",
        "source" : "1014",
        "target" : "1059",
        "shared_name" : "GO:0036064~CILIARY BASAL BODY (Geneset_Overlap_AFvsLJF_UP) GO:0032391~PHOTORECEPTOR CONNECTING CILIUM",
        "EnrichmentMap_Overlap_size" : 4,
        "EnrichmentMap_similarity_coefficient" : 0.6666666666666666,
        "shared_interaction" : "Geneset_Overlap",
        "EnrichmentMap_Data_Set" : "AFvsLJF_UP",
        "name" : "GO:0036064~CILIARY BASAL BODY (Geneset_Overlap_AFvsLJF_UP) GO:0032391~PHOTORECEPTOR CONNECTING CILIUM",
        "interaction" : "Geneset_Overlap",
        "SUID" : 1384,
        "selected" : false,
        "EnrichmentMap_Overlap_genes" : [ "FAM161A", "KIFAP3", "KIF17", "SPATA7" ]
      },
      "selected" : false
    }, {
      "data" : {
        "id" : "1383",
        "source" : "1013",
        "target" : "1025",
        "shared_name" : "FCA05146:AMOEBIASIS (Geneset_Overlap_AFvsLJF_DOWN) GO:0005587~COLLAGEN TYPE IV TRIMER",
        "EnrichmentMap_Overlap_size" : 3,
        "EnrichmentMap_similarity_coefficient" : 0.75,
        "shared_interaction" : "Geneset_Overlap",
        "EnrichmentMap_Data_Set" : "AFvsLJF_DOWN",
        "name" : "FCA05146:AMOEBIASIS (Geneset_Overlap_AFvsLJF_DOWN) GO:0005587~COLLAGEN TYPE IV TRIMER",
        "interaction" : "Geneset_Overlap",
        "SUID" : 1383,
        "selected" : false,
        "EnrichmentMap_Overlap_genes" : [ "COL4A1", "COL4A4", "COL4A3" ]
      },
      "selected" : false
    }, {
      "data" : {
        "id" : "1382",
        "source" : "1013",
        "target" : "1064",
        "shared_name" : "FCA05146:AMOEBIASIS (Geneset_Overlap_AFvsLJF_DOWN) GO:0005605~BASAL LAMINA",
        "EnrichmentMap_Overlap_size" : 2,
        "EnrichmentMap_similarity_coefficient" : 0.5,
        "shared_interaction" : "Geneset_Overlap",
        "EnrichmentMap_Data_Set" : "AFvsLJF_DOWN",
        "name" : "FCA05146:AMOEBIASIS (Geneset_Overlap_AFvsLJF_DOWN) GO:0005605~BASAL LAMINA",
        "interaction" : "Geneset_Overlap",
        "SUID" : 1382,
        "selected" : false,
        "EnrichmentMap_Overlap_genes" : [ "COL4A4", "FN1" ]
      },
      "selected" : false
    }, {
      "data" : {
        "id" : "1381",
        "source" : "1013",
        "target" : "1092",
        "shared_name" : "FCA05146:AMOEBIASIS (Geneset_Overlap_AFvsLJF_DOWN) GO:0070527~PLATELET AGGREGATION",
        "EnrichmentMap_Overlap_size" : 3,
        "EnrichmentMap_similarity_coefficient" : 0.6,
        "shared_interaction" : "Geneset_Overlap",
        "EnrichmentMap_Data_Set" : "AFvsLJF_DOWN",
        "name" : "FCA05146:AMOEBIASIS (Geneset_Overlap_AFvsLJF_DOWN) GO:0070527~PLATELET AGGREGATION",
        "interaction" : "Geneset_Overlap",
        "SUID" : 1381,
        "selected" : false,
        "EnrichmentMap_Overlap_genes" : [ "GNAS", "HSPB1", "VCL" ]
      },
      "selected" : false
    }, {
      "data" : {
        "id" : "1380",
        "source" : "1013",
        "target" : "1037",
        "shared_name" : "FCA05146:AMOEBIASIS (Geneset_Overlap_AFvsLJF_DOWN) FCA04512:ECM-RECEPTOR INTERACTION",
        "EnrichmentMap_Overlap_size" : 5,
        "EnrichmentMap_similarity_coefficient" : 0.5,
        "shared_interaction" : "Geneset_Overlap",
        "EnrichmentMap_Data_Set" : "AFvsLJF_DOWN",
        "name" : "FCA05146:AMOEBIASIS (Geneset_Overlap_AFvsLJF_DOWN) FCA04512:ECM-RECEPTOR INTERACTION",
        "interaction" : "Geneset_Overlap",
        "SUID" : 1380,
        "selected" : false,
        "EnrichmentMap_Overlap_genes" : [ "COL4A1", "COL4A4", "COL4A3", "FN1", "LAMC2" ]
      },
      "selected" : false
    }, {
      "data" : {
        "id" : "1379",
        "source" : "1012",
        "target" : "1014",
        "shared_name" : "GO:0036064~CILIARY BASAL BODY (Geneset_Overlap_AFvsLJF_UP) GO:0042384~CILIUM ASSEMBLY",
        "EnrichmentMap_Overlap_size" : 6,
        "EnrichmentMap_similarity_coefficient" : 0.5,
        "shared_interaction" : "Geneset_Overlap",
        "EnrichmentMap_Data_Set" : "AFvsLJF_UP",
        "name" : "GO:0036064~CILIARY BASAL BODY (Geneset_Overlap_AFvsLJF_UP) GO:0042384~CILIUM ASSEMBLY",
        "interaction" : "Geneset_Overlap",
        "SUID" : 1379,
        "selected" : false,
        "EnrichmentMap_Overlap_genes" : [ "FAM161A", "POC1B", "CEP41", "BBS7", "DZIP1", "SSX2IP", "KIAA0586", "IFT81" ]
      },
      "selected" : false
    }, {
      "data" : {
        "id" : "1378",
        "source" : "1012",
        "target" : "1084",
        "shared_name" : "GO:0042384~CILIUM ASSEMBLY (Geneset_Overlap_AFvsLJF_UP) GO:0003351~EPITHELIAL CILIUM MOVEMENT",
        "EnrichmentMap_Overlap_size" : 3,
        "EnrichmentMap_similarity_coefficient" : 0.5,
        "shared_interaction" : "Geneset_Overlap",
        "EnrichmentMap_Data_Set" : "AFvsLJF_UP",
        "name" : "GO:0042384~CILIUM ASSEMBLY (Geneset_Overlap_AFvsLJF_UP) GO:0003351~EPITHELIAL CILIUM MOVEMENT",
        "interaction" : "Geneset_Overlap",
        "SUID" : 1378,
        "selected" : false,
        "EnrichmentMap_Overlap_genes" : [ "NME5", "KIF27", "STK36" ]
      },
      "selected" : false
    }, {
      "data" : {
        "id" : "1377",
        "source" : "1012",
        "target" : "1089",
        "shared_name" : "GO:0042384~CILIUM ASSEMBLY (Geneset_Overlap_AFvsLJF_UP) GO:0097539~CILIARY TRANSITION FIBER",
        "EnrichmentMap_Overlap_size" : 3,
        "EnrichmentMap_similarity_coefficient" : 0.75,
        "shared_interaction" : "Geneset_Overlap",
        "EnrichmentMap_Data_Set" : "AFvsLJF_UP",
        "name" : "GO:0042384~CILIUM ASSEMBLY (Geneset_Overlap_AFvsLJF_UP) GO:0097539~CILIARY TRANSITION FIBER",
        "interaction" : "Geneset_Overlap",
        "SUID" : 1377,
        "selected" : false,
        "EnrichmentMap_Overlap_genes" : [ "CEP164", "SCLT1", "DZIP1" ]
      },
      "selected" : false
    }, {
      "data" : {
        "id" : "1376",
        "source" : "1012",
        "target" : "939",
        "shared_name" : "GO:0042384~CILIUM ASSEMBLY (Geneset_Overlap_LvsEJF_UP) GO:0006241~CTP BIOSYNTHETIC PROCESS",
        "EnrichmentMap_Overlap_size" : 2,
        "EnrichmentMap_similarity_coefficient" : 0.5,
        "shared_interaction" : "Geneset_Overlap",
        "EnrichmentMap_Data_Set" : "LvsEJF_UP",
        "name" : "GO:0042384~CILIUM ASSEMBLY (Geneset_Overlap_LvsEJF_UP) GO:0006241~CTP BIOSYNTHETIC PROCESS",
        "interaction" : "Geneset_Overlap",
        "SUID" : 1376,
        "selected" : false,
        "EnrichmentMap_Overlap_genes" : [ "NME5", "NME8" ]
      },
      "selected" : false
    }, {
      "data" : {
        "id" : "1375",
        "source" : "1012",
        "target" : "957",
        "shared_name" : "GO:0042384~CILIUM ASSEMBLY (Geneset_Overlap_LvsEJF_UP) GO:0006183~GTP BIOSYNTHETIC PROCESS",
        "EnrichmentMap_Overlap_size" : 2,
        "EnrichmentMap_similarity_coefficient" : 0.5,
        "shared_interaction" : "Geneset_Overlap",
        "EnrichmentMap_Data_Set" : "LvsEJF_UP",
        "name" : "GO:0042384~CILIUM ASSEMBLY (Geneset_Overlap_LvsEJF_UP) GO:0006183~GTP BIOSYNTHETIC PROCESS",
        "interaction" : "Geneset_Overlap",
        "SUID" : 1375,
        "selected" : false,
        "EnrichmentMap_Overlap_genes" : [ "NME5", "NME8" ]
      },
      "selected" : false
    }, {
      "data" : {
        "id" : "1374",
        "source" : "1011",
        "target" : "1013",
        "shared_name" : "FCA04151:PI3K-AKT SIGNALING PATHWAY (Geneset_Overlap_AFvsLJF_DOWN) FCA05146:AMOEBIASIS",
        "EnrichmentMap_Overlap_size" : 5,
        "EnrichmentMap_similarity_coefficient" : 0.5,
        "shared_interaction" : "Geneset_Overlap",
        "EnrichmentMap_Data_Set" : "AFvsLJF_DOWN",
        "name" : "FCA04151:PI3K-AKT SIGNALING PATHWAY (Geneset_Overlap_AFvsLJF_DOWN) FCA05146:AMOEBIASIS",
        "interaction" : "Geneset_Overlap",
        "SUID" : 1374,
        "selected" : false,
        "EnrichmentMap_Overlap_genes" : [ "FN1", "LAMC2", "COL4A1", "COL4A4", "COL4A3" ]
      },
      "selected" : false
    }, {
      "data" : {
        "id" : "1373",
        "source" : "1011",
        "target" : "1037",
        "shared_name" : "FCA04151:PI3K-AKT SIGNALING PATHWAY (Geneset_Overlap_AFvsLJF_DOWN) FCA04512:ECM-RECEPTOR INTERACTION",
        "EnrichmentMap_Overlap_size" : 9,
        "EnrichmentMap_similarity_coefficient" : 0.9,
        "shared_interaction" : "Geneset_Overlap",
        "EnrichmentMap_Data_Set" : "AFvsLJF_DOWN",
        "name" : "FCA04151:PI3K-AKT SIGNALING PATHWAY (Geneset_Overlap_AFvsLJF_DOWN) FCA04512:ECM-RECEPTOR INTERACTION",
        "interaction" : "Geneset_Overlap",
        "SUID" : 1373,
        "selected" : false,
        "EnrichmentMap_Overlap_genes" : [ "ITGA2", "FN1", "LAMC2", "THBS1", "VTN", "COL4A1", "COL4A4", "COL4A3", "ITGB8" ]
      },
      "selected" : false
    }, {
      "data" : {
        "id" : "1372",
        "source" : "1011",
        "target" : "1025",
        "shared_name" : "FCA04151:PI3K-AKT SIGNALING PATHWAY (Geneset_Overlap_AFvsLJF_DOWN) GO:0005587~COLLAGEN TYPE IV TRIMER",
        "EnrichmentMap_Overlap_size" : 3,
        "EnrichmentMap_similarity_coefficient" : 0.75,
        "shared_interaction" : "Geneset_Overlap",
        "EnrichmentMap_Data_Set" : "AFvsLJF_DOWN",
        "name" : "FCA04151:PI3K-AKT SIGNALING PATHWAY (Geneset_Overlap_AFvsLJF_DOWN) GO:0005587~COLLAGEN TYPE IV TRIMER",
        "interaction" : "Geneset_Overlap",
        "SUID" : 1372,
        "selected" : false,
        "EnrichmentMap_Overlap_genes" : [ "COL4A1", "COL4A4", "COL4A3" ]
      },
      "selected" : false
    }, {
      "data" : {
        "id" : "1371",
        "source" : "1011",
        "target" : "1041",
        "shared_name" : "FCA04151:PI3K-AKT SIGNALING PATHWAY (Geneset_Overlap_AFvsLJF_DOWN) GO:0050840~EXTRACELLULAR MATRIX BINDING",
        "EnrichmentMap_Overlap_size" : 2,
        "EnrichmentMap_similarity_coefficient" : 0.5,
        "shared_interaction" : "Geneset_Overlap",
        "EnrichmentMap_Data_Set" : "AFvsLJF_DOWN",
        "name" : "FCA04151:PI3K-AKT SIGNALING PATHWAY (Geneset_Overlap_AFvsLJF_DOWN) GO:0050840~EXTRACELLULAR MATRIX BINDING",
        "interaction" : "Geneset_Overlap",
        "SUID" : 1371,
        "selected" : false,
        "EnrichmentMap_Overlap_genes" : [ "THBS1", "VTN" ]
      },
      "selected" : false
    }, {
      "data" : {
        "id" : "1370",
        "source" : "1011",
        "target" : "1029",
        "shared_name" : "FCA04151:PI3K-AKT SIGNALING PATHWAY (Geneset_Overlap_AFvsLJF_DOWN) GO:0097192~EXTRINSIC APOPTOTIC SIGNALING PATHWAY IN ABSENCE OF LIGAND",
        "EnrichmentMap_Overlap_size" : 2,
        "EnrichmentMap_similarity_coefficient" : 0.5,
        "shared_interaction" : "Geneset_Overlap",
        "EnrichmentMap_Data_Set" : "AFvsLJF_DOWN",
        "name" : "FCA04151:PI3K-AKT SIGNALING PATHWAY (Geneset_Overlap_AFvsLJF_DOWN) GO:0097192~EXTRINSIC APOPTOTIC SIGNALING PATHWAY IN ABSENCE OF LIGAND",
        "interaction" : "Geneset_Overlap",
        "SUID" : 1370,
        "selected" : false,
        "EnrichmentMap_Overlap_genes" : [ "FOXO3", "KITLG" ]
      },
      "selected" : false
    }, {
      "data" : {
        "id" : "1369",
        "source" : "1011",
        "target" : "1064",
        "shared_name" : "FCA04151:PI3K-AKT SIGNALING PATHWAY (Geneset_Overlap_AFvsLJF_DOWN) GO:0005605~BASAL LAMINA",
        "EnrichmentMap_Overlap_size" : 2,
        "EnrichmentMap_similarity_coefficient" : 0.5,
        "shared_interaction" : "Geneset_Overlap",
        "EnrichmentMap_Data_Set" : "AFvsLJF_DOWN",
        "name" : "FCA04151:PI3K-AKT SIGNALING PATHWAY (Geneset_Overlap_AFvsLJF_DOWN) GO:0005605~BASAL LAMINA",
        "interaction" : "Geneset_Overlap",
        "SUID" : 1369,
        "selected" : false,
        "EnrichmentMap_Overlap_genes" : [ "FN1", "COL4A4" ]
      },
      "selected" : false
    }, {
      "data" : {
        "id" : "1368",
        "source" : "1008",
        "target" : "1107",
        "shared_name" : "GO:0048240~SPERM CAPACITATION (Geneset_Overlap_LvsEJF_UP) GO:0001669~ACROSOMAL VESICLE",
        "EnrichmentMap_Overlap_size" : 4,
        "EnrichmentMap_similarity_coefficient" : 0.5714285714285714,
        "shared_interaction" : "Geneset_Overlap",
        "EnrichmentMap_Data_Set" : "LvsEJF_UP",
        "name" : "GO:0048240~SPERM CAPACITATION (Geneset_Overlap_LvsEJF_UP) GO:0001669~ACROSOMAL VESICLE",
        "interaction" : "Geneset_Overlap",
        "SUID" : 1368,
        "selected" : false,
        "EnrichmentMap_Overlap_genes" : [ "CATSPER3", "CATSPER4", "ABHD2", "ACRBP" ]
      },
      "selected" : false
    }, {
      "data" : {
        "id" : "1367",
        "source" : "1008",
        "target" : "947",
        "shared_name" : "GO:0048240~SPERM CAPACITATION (Geneset_Overlap_LvsEJF_UP) GO:0036128~CATSPER COMPLEX",
        "EnrichmentMap_Overlap_size" : 3,
        "EnrichmentMap_similarity_coefficient" : 0.6,
        "shared_interaction" : "Geneset_Overlap",
        "EnrichmentMap_Data_Set" : "LvsEJF_UP",
        "name" : "GO:0048240~SPERM CAPACITATION (Geneset_Overlap_LvsEJF_UP) GO:0036128~CATSPER COMPLEX",
        "interaction" : "Geneset_Overlap",
        "SUID" : 1367,
        "selected" : false,
        "EnrichmentMap_Overlap_genes" : [ "CATSPER3", "CATSPERB", "CATSPER4" ]
      },
      "selected" : false
    }, {
      "data" : {
        "id" : "1366",
        "source" : "1006",
        "target" : "1041",
        "shared_name" : "GO:0005509~CALCIUM ION BINDING (Geneset_Overlap_AFvsLJF_DOWN) GO:0050840~EXTRACELLULAR MATRIX BINDING",
        "EnrichmentMap_Overlap_size" : 2,
        "EnrichmentMap_similarity_coefficient" : 0.5,
        "shared_interaction" : "Geneset_Overlap",
        "EnrichmentMap_Data_Set" : "AFvsLJF_DOWN",
        "name" : "GO:0005509~CALCIUM ION BINDING (Geneset_Overlap_AFvsLJF_DOWN) GO:0050840~EXTRACELLULAR MATRIX BINDING",
        "interaction" : "Geneset_Overlap",
        "SUID" : 1366,
        "selected" : false,
        "EnrichmentMap_Overlap_genes" : [ "SPARC", "THBS1" ]
      },
      "selected" : false
    }, {
      "data" : {
        "id" : "1365",
        "source" : "1006",
        "target" : "1058",
        "shared_name" : "GO:0005509~CALCIUM ION BINDING (Geneset_Overlap_AFvsLJF_DOWN) GO:0007156~HOMOPHILIC CELL ADHESION VIA PLASMA MEMBRANE ADHESION MOLECULES",
        "EnrichmentMap_Overlap_size" : 6,
        "EnrichmentMap_similarity_coefficient" : 0.75,
        "shared_interaction" : "Geneset_Overlap",
        "EnrichmentMap_Data_Set" : "AFvsLJF_DOWN",
        "name" : "GO:0005509~CALCIUM ION BINDING (Geneset_Overlap_AFvsLJF_DOWN) GO:0007156~HOMOPHILIC CELL ADHESION VIA PLASMA MEMBRANE ADHESION MOLECULES",
        "interaction" : "Geneset_Overlap",
        "SUID" : 1365,
        "selected" : false,
        "EnrichmentMap_Overlap_genes" : [ "PCDH11X", "CDH3", "PCDH20", "DSG2", "DSC1", "DSC2" ]
      },
      "selected" : false
    }, {
      "data" : {
        "id" : "1364",
        "source" : "1006",
        "target" : "933",
        "shared_name" : "GO:0005509~CALCIUM ION BINDING (Geneset_Overlap_LvsEJF_UP) GO:0005262~CALCIUM CHANNEL ACTIVITY",
        "EnrichmentMap_Overlap_size" : 3,
        "EnrichmentMap_similarity_coefficient" : 0.6,
        "shared_interaction" : "Geneset_Overlap",
        "EnrichmentMap_Data_Set" : "LvsEJF_UP",
        "name" : "GO:0005509~CALCIUM ION BINDING (Geneset_Overlap_LvsEJF_UP) GO:0005262~CALCIUM CHANNEL ACTIVITY",
        "interaction" : "Geneset_Overlap",
        "SUID" : 1364,
        "selected" : false,
        "EnrichmentMap_Overlap_genes" : [ "SLC24A2", "PKD2L2", "PKDREJ" ]
      },
      "selected" : false
    }, {
      "data" : {
        "id" : "1363",
        "source" : "1005",
        "target" : "1031",
        "shared_name" : "GO:0001755~NEURAL CREST CELL MIGRATION (Geneset_Overlap_AFvsLJF_DOWN) GO:0048843~NEGATIVE REGULATION OF AXON EXTENSION INVOLVED IN AXON GUIDANCE",
        "EnrichmentMap_Overlap_size" : 4,
        "EnrichmentMap_similarity_coefficient" : 1.0,
        "shared_interaction" : "Geneset_Overlap",
        "EnrichmentMap_Data_Set" : "AFvsLJF_DOWN",
        "name" : "GO:0001755~NEURAL CREST CELL MIGRATION (Geneset_Overlap_AFvsLJF_DOWN) GO:0048843~NEGATIVE REGULATION OF AXON EXTENSION INVOLVED IN AXON GUIDANCE",
        "interaction" : "Geneset_Overlap",
        "SUID" : 1363,
        "selected" : false,
        "EnrichmentMap_Overlap_genes" : [ "SEMA5A", "SEMA3C", "SEMA6D", "SEMA3B" ]
      },
      "selected" : false
    }, {
      "data" : {
        "id" : "1362",
        "source" : "1005",
        "target" : "1097",
        "shared_name" : "GO:0001755~NEURAL CREST CELL MIGRATION (Geneset_Overlap_AFvsLJF_DOWN) GO:0030215~SEMAPHORIN RECEPTOR BINDING",
        "EnrichmentMap_Overlap_size" : 4,
        "EnrichmentMap_similarity_coefficient" : 1.0,
        "shared_interaction" : "Geneset_Overlap",
        "EnrichmentMap_Data_Set" : "AFvsLJF_DOWN",
        "name" : "GO:0001755~NEURAL CREST CELL MIGRATION (Geneset_Overlap_AFvsLJF_DOWN) GO:0030215~SEMAPHORIN RECEPTOR BINDING",
        "interaction" : "Geneset_Overlap",
        "SUID" : 1362,
        "selected" : false,
        "EnrichmentMap_Overlap_genes" : [ "SEMA5A", "SEMA3C", "SEMA6D", "SEMA3B" ]
      },
      "selected" : false
    }, {
      "data" : {
        "id" : "1361",
        "source" : "1005",
        "target" : "1078",
        "shared_name" : "GO:0001755~NEURAL CREST CELL MIGRATION (Geneset_Overlap_AFvsLJF_DOWN) GO:0071526~SEMAPHORIN-PLEXIN SIGNALING PATHWAY",
        "EnrichmentMap_Overlap_size" : 4,
        "EnrichmentMap_similarity_coefficient" : 1.0,
        "shared_interaction" : "Geneset_Overlap",
        "EnrichmentMap_Data_Set" : "AFvsLJF_DOWN",
        "name" : "GO:0001755~NEURAL CREST CELL MIGRATION (Geneset_Overlap_AFvsLJF_DOWN) GO:0071526~SEMAPHORIN-PLEXIN SIGNALING PATHWAY",
        "interaction" : "Geneset_Overlap",
        "SUID" : 1361,
        "selected" : false,
        "EnrichmentMap_Overlap_genes" : [ "SEMA5A", "SEMA3C", "SEMA6D", "SEMA3B" ]
      },
      "selected" : false
    }, {
      "data" : {
        "id" : "1360",
        "source" : "1005",
        "target" : "1091",
        "shared_name" : "GO:0001755~NEURAL CREST CELL MIGRATION (Geneset_Overlap_AFvsLJF_DOWN) GO:0045499~CHEMOREPELLENT ACTIVITY",
        "EnrichmentMap_Overlap_size" : 4,
        "EnrichmentMap_similarity_coefficient" : 1.0,
        "shared_interaction" : "Geneset_Overlap",
        "EnrichmentMap_Data_Set" : "AFvsLJF_DOWN",
        "name" : "GO:0001755~NEURAL CREST CELL MIGRATION (Geneset_Overlap_AFvsLJF_DOWN) GO:0045499~CHEMOREPELLENT ACTIVITY",
        "interaction" : "Geneset_Overlap",
        "SUID" : 1360,
        "selected" : false,
        "EnrichmentMap_Overlap_genes" : [ "SEMA5A", "SEMA3C", "SEMA6D", "SEMA3B" ]
      },
      "selected" : false
    }, {
      "data" : {
        "id" : "1359",
        "source" : "1005",
        "target" : "1033",
        "shared_name" : "GO:0001755~NEURAL CREST CELL MIGRATION (Geneset_Overlap_AFvsLJF_DOWN) GO:0030335~POSITIVE REGULATION OF CELL MIGRATION",
        "EnrichmentMap_Overlap_size" : 5,
        "EnrichmentMap_similarity_coefficient" : 0.7142857142857143,
        "shared_interaction" : "Geneset_Overlap",
        "EnrichmentMap_Data_Set" : "AFvsLJF_DOWN",
        "name" : "GO:0001755~NEURAL CREST CELL MIGRATION (Geneset_Overlap_AFvsLJF_DOWN) GO:0030335~POSITIVE REGULATION OF CELL MIGRATION",
        "interaction" : "Geneset_Overlap",
        "SUID" : 1359,
        "selected" : false,
        "EnrichmentMap_Overlap_genes" : [ "SEMA5A", "SEMA7A", "SEMA3C", "SEMA6D", "SEMA3B" ]
      },
      "selected" : false
    }, {
      "data" : {
        "id" : "1358",
        "source" : "1004",
        "target" : "1006",
        "shared_name" : "GO:0014704~INTERCALATED DISC (Geneset_Overlap_AFvsLJF_DOWN) GO:0005509~CALCIUM ION BINDING",
        "EnrichmentMap_Overlap_size" : 2,
        "EnrichmentMap_similarity_coefficient" : 0.5,
        "shared_interaction" : "Geneset_Overlap",
        "EnrichmentMap_Data_Set" : "AFvsLJF_DOWN",
        "name" : "GO:0014704~INTERCALATED DISC (Geneset_Overlap_AFvsLJF_DOWN) GO:0005509~CALCIUM ION BINDING",
        "interaction" : "Geneset_Overlap",
        "SUID" : 1358,
        "selected" : false,
        "EnrichmentMap_Overlap_genes" : [ "DSG2", "DSC2" ]
      },
      "selected" : false
    }, {
      "data" : {
        "id" : "1357",
        "source" : "1004",
        "target" : "1058",
        "shared_name" : "GO:0014704~INTERCALATED DISC (Geneset_Overlap_AFvsLJF_DOWN) GO:0007156~HOMOPHILIC CELL ADHESION VIA PLASMA MEMBRANE ADHESION MOLECULES",
        "EnrichmentMap_Overlap_size" : 2,
        "EnrichmentMap_similarity_coefficient" : 0.5,
        "shared_interaction" : "Geneset_Overlap",
        "EnrichmentMap_Data_Set" : "AFvsLJF_DOWN",
        "name" : "GO:0014704~INTERCALATED DISC (Geneset_Overlap_AFvsLJF_DOWN) GO:0007156~HOMOPHILIC CELL ADHESION VIA PLASMA MEMBRANE ADHESION MOLECULES",
        "interaction" : "Geneset_Overlap",
        "SUID" : 1357,
        "selected" : false,
        "EnrichmentMap_Overlap_genes" : [ "DSG2", "DSC2" ]
      },
      "selected" : false
    }, {
      "data" : {
        "id" : "1356",
        "source" : "1002",
        "target" : "1095",
        "shared_name" : "FCA04320:DORSO-VENTRAL AXIS FORMATION (Geneset_Overlap_AFvsLJF_UP) FCA04914:PROGESTERONE-MEDIATED OOCYTE MATURATION",
        "EnrichmentMap_Overlap_size" : 3,
        "EnrichmentMap_similarity_coefficient" : 0.5,
        "shared_interaction" : "Geneset_Overlap",
        "EnrichmentMap_Data_Set" : "AFvsLJF_UP",
        "name" : "FCA04320:DORSO-VENTRAL AXIS FORMATION (Geneset_Overlap_AFvsLJF_UP) FCA04914:PROGESTERONE-MEDIATED OOCYTE MATURATION",
        "interaction" : "Geneset_Overlap",
        "SUID" : 1356,
        "selected" : false,
        "EnrichmentMap_Overlap_genes" : [ "CPEB3", "MAPK3", "CPEB4" ]
      },
      "selected" : false
    }, {
      "data" : {
        "id" : "1355",
        "source" : "1001",
        "target" : "1057",
        "shared_name" : "GO:0086091~REGULATION OF HEART RATE BY CARDIAC CONDUCTION (Geneset_Overlap_AFvsLJF_DOWN) GO:0009986~CELL SURFACE",
        "EnrichmentMap_Overlap_size" : 2,
        "EnrichmentMap_similarity_coefficient" : 0.5,
        "shared_interaction" : "Geneset_Overlap",
        "EnrichmentMap_Data_Set" : "AFvsLJF_DOWN",
        "name" : "GO:0086091~REGULATION OF HEART RATE BY CARDIAC CONDUCTION (Geneset_Overlap_AFvsLJF_DOWN) GO:0009986~CELL SURFACE",
        "interaction" : "Geneset_Overlap",
        "SUID" : 1355,
        "selected" : false,
        "EnrichmentMap_Overlap_genes" : [ "KCNE2", "DSG2" ]
      },
      "selected" : false
    }, {
      "data" : {
        "id" : "1354",
        "source" : "1001",
        "target" : "1006",
        "shared_name" : "GO:0086091~REGULATION OF HEART RATE BY CARDIAC CONDUCTION (Geneset_Overlap_AFvsLJF_DOWN) GO:0005509~CALCIUM ION BINDING",
        "EnrichmentMap_Overlap_size" : 2,
        "EnrichmentMap_similarity_coefficient" : 0.5,
        "shared_interaction" : "Geneset_Overlap",
        "EnrichmentMap_Data_Set" : "AFvsLJF_DOWN",
        "name" : "GO:0086091~REGULATION OF HEART RATE BY CARDIAC CONDUCTION (Geneset_Overlap_AFvsLJF_DOWN) GO:0005509~CALCIUM ION BINDING",
        "interaction" : "Geneset_Overlap",
        "SUID" : 1354,
        "selected" : false,
        "EnrichmentMap_Overlap_genes" : [ "DSG2", "DSC2" ]
      },
      "selected" : false
    }, {
      "data" : {
        "id" : "1353",
        "source" : "1001",
        "target" : "1058",
        "shared_name" : "GO:0086091~REGULATION OF HEART RATE BY CARDIAC CONDUCTION (Geneset_Overlap_AFvsLJF_DOWN) GO:0007156~HOMOPHILIC CELL ADHESION VIA PLASMA MEMBRANE ADHESION MOLECULES",
        "EnrichmentMap_Overlap_size" : 2,
        "EnrichmentMap_similarity_coefficient" : 0.5,
        "shared_interaction" : "Geneset_Overlap",
        "EnrichmentMap_Data_Set" : "AFvsLJF_DOWN",
        "name" : "GO:0086091~REGULATION OF HEART RATE BY CARDIAC CONDUCTION (Geneset_Overlap_AFvsLJF_DOWN) GO:0007156~HOMOPHILIC CELL ADHESION VIA PLASMA MEMBRANE ADHESION MOLECULES",
        "interaction" : "Geneset_Overlap",
        "SUID" : 1353,
        "selected" : false,
        "EnrichmentMap_Overlap_genes" : [ "DSG2", "DSC2" ]
      },
      "selected" : false
    }, {
      "data" : {
        "id" : "1352",
        "source" : "1001",
        "target" : "1004",
        "shared_name" : "GO:0086091~REGULATION OF HEART RATE BY CARDIAC CONDUCTION (Geneset_Overlap_AFvsLJF_DOWN) GO:0014704~INTERCALATED DISC",
        "EnrichmentMap_Overlap_size" : 3,
        "EnrichmentMap_similarity_coefficient" : 0.75,
        "shared_interaction" : "Geneset_Overlap",
        "EnrichmentMap_Data_Set" : "AFvsLJF_DOWN",
        "name" : "GO:0086091~REGULATION OF HEART RATE BY CARDIAC CONDUCTION (Geneset_Overlap_AFvsLJF_DOWN) GO:0014704~INTERCALATED DISC",
        "interaction" : "Geneset_Overlap",
        "SUID" : 1352,
        "selected" : false,
        "EnrichmentMap_Overlap_genes" : [ "DSG2", "SCN4B", "DSC2" ]
      },
      "selected" : false
    }, {
      "data" : {
        "id" : "1351",
        "source" : "1001",
        "target" : "943",
        "shared_name" : "GO:0086091~REGULATION OF HEART RATE BY CARDIAC CONDUCTION (Geneset_Overlap_LvsEJF_DOWN) GO:0086006~VOLTAGE-GATED SODIUM CHANNEL ACTIVITY INVOLVED IN CARDIAC MUSCLE CELL ACTION POTENTIAL",
        "EnrichmentMap_Overlap_size" : 2,
        "EnrichmentMap_similarity_coefficient" : 1.0,
        "shared_interaction" : "Geneset_Overlap",
        "EnrichmentMap_Data_Set" : "LvsEJF_DOWN",
        "name" : "GO:0086091~REGULATION OF HEART RATE BY CARDIAC CONDUCTION (Geneset_Overlap_LvsEJF_DOWN) GO:0086006~VOLTAGE-GATED SODIUM CHANNEL ACTIVITY INVOLVED IN CARDIAC MUSCLE CELL ACTION POTENTIAL",
        "interaction" : "Geneset_Overlap",
        "SUID" : 1351,
        "selected" : false,
        "EnrichmentMap_Overlap_genes" : [ "SCN4B", "SCN2B" ]
      },
      "selected" : false
    }, {
      "data" : {
        "id" : "1350",
        "source" : "999",
        "target" : "1011",
        "shared_name" : "GO:0005201~EXTRACELLULAR MATRIX STRUCTURAL CONSTITUENT (Geneset_Overlap_AFvsLJF_DOWN) FCA04151:PI3K-AKT SIGNALING PATHWAY",
        "EnrichmentMap_Overlap_size" : 3,
        "EnrichmentMap_similarity_coefficient" : 0.5,
        "shared_interaction" : "Geneset_Overlap",
        "EnrichmentMap_Data_Set" : "AFvsLJF_DOWN",
        "name" : "GO:0005201~EXTRACELLULAR MATRIX STRUCTURAL CONSTITUENT (Geneset_Overlap_AFvsLJF_DOWN) FCA04151:PI3K-AKT SIGNALING PATHWAY",
        "interaction" : "Geneset_Overlap",
        "SUID" : 1350,
        "selected" : false,
        "EnrichmentMap_Overlap_genes" : [ "COL4A1", "COL4A4", "COL4A3" ]
      },
      "selected" : false
    }, {
      "data" : {
        "id" : "1349",
        "source" : "999",
        "target" : "1064",
        "shared_name" : "GO:0005201~EXTRACELLULAR MATRIX STRUCTURAL CONSTITUENT (Geneset_Overlap_AFvsLJF_DOWN) GO:0005605~BASAL LAMINA",
        "EnrichmentMap_Overlap_size" : 2,
        "EnrichmentMap_similarity_coefficient" : 0.5,
        "shared_interaction" : "Geneset_Overlap",
        "EnrichmentMap_Data_Set" : "AFvsLJF_DOWN",
        "name" : "GO:0005201~EXTRACELLULAR MATRIX STRUCTURAL CONSTITUENT (Geneset_Overlap_AFvsLJF_DOWN) GO:0005605~BASAL LAMINA",
        "interaction" : "Geneset_Overlap",
        "SUID" : 1349,
        "selected" : false,
        "EnrichmentMap_Overlap_genes" : [ "COL4A4", "COL4A5" ]
      },
      "selected" : false
    }, {
      "data" : {
        "id" : "1348",
        "source" : "999",
        "target" : "1027",
        "shared_name" : "GO:0005201~EXTRACELLULAR MATRIX STRUCTURAL CONSTITUENT (Geneset_Overlap_AFvsLJF_DOWN) FCA04974:PROTEIN DIGESTION AND ABSORPTION",
        "EnrichmentMap_Overlap_size" : 3,
        "EnrichmentMap_similarity_coefficient" : 0.5,
        "shared_interaction" : "Geneset_Overlap",
        "EnrichmentMap_Data_Set" : "AFvsLJF_DOWN",
        "name" : "GO:0005201~EXTRACELLULAR MATRIX STRUCTURAL CONSTITUENT (Geneset_Overlap_AFvsLJF_DOWN) FCA04974:PROTEIN DIGESTION AND ABSORPTION",
        "interaction" : "Geneset_Overlap",
        "SUID" : 1348,
        "selected" : false,
        "EnrichmentMap_Overlap_genes" : [ "COL4A1", "COL4A4", "COL4A3" ]
      },
      "selected" : false
    }, {
      "data" : {
        "id" : "1347",
        "source" : "999",
        "target" : "1025",
        "shared_name" : "GO:0005201~EXTRACELLULAR MATRIX STRUCTURAL CONSTITUENT (Geneset_Overlap_AFvsLJF_DOWN) GO:0005587~COLLAGEN TYPE IV TRIMER",
        "EnrichmentMap_Overlap_size" : 4,
        "EnrichmentMap_similarity_coefficient" : 1.0,
        "shared_interaction" : "Geneset_Overlap",
        "EnrichmentMap_Data_Set" : "AFvsLJF_DOWN",
        "name" : "GO:0005201~EXTRACELLULAR MATRIX STRUCTURAL CONSTITUENT (Geneset_Overlap_AFvsLJF_DOWN) GO:0005587~COLLAGEN TYPE IV TRIMER",
        "interaction" : "Geneset_Overlap",
        "SUID" : 1347,
        "selected" : false,
        "EnrichmentMap_Overlap_genes" : [ "COL4A1", "COL4A4", "COL4A3", "COL4A5" ]
      },
      "selected" : false
    }, {
      "data" : {
        "id" : "1346",
        "source" : "999",
        "target" : "1037",
        "shared_name" : "GO:0005201~EXTRACELLULAR MATRIX STRUCTURAL CONSTITUENT (Geneset_Overlap_AFvsLJF_DOWN) FCA04512:ECM-RECEPTOR INTERACTION",
        "EnrichmentMap_Overlap_size" : 3,
        "EnrichmentMap_similarity_coefficient" : 0.5,
        "shared_interaction" : "Geneset_Overlap",
        "EnrichmentMap_Data_Set" : "AFvsLJF_DOWN",
        "name" : "GO:0005201~EXTRACELLULAR MATRIX STRUCTURAL CONSTITUENT (Geneset_Overlap_AFvsLJF_DOWN) FCA04512:ECM-RECEPTOR INTERACTION",
        "interaction" : "Geneset_Overlap",
        "SUID" : 1346,
        "selected" : false,
        "EnrichmentMap_Overlap_genes" : [ "COL4A1", "COL4A4", "COL4A3" ]
      },
      "selected" : false
    }, {
      "data" : {
        "id" : "1345",
        "source" : "999",
        "target" : "1013",
        "shared_name" : "GO:0005201~EXTRACELLULAR MATRIX STRUCTURAL CONSTITUENT (Geneset_Overlap_AFvsLJF_DOWN) FCA05146:AMOEBIASIS",
        "EnrichmentMap_Overlap_size" : 3,
        "EnrichmentMap_similarity_coefficient" : 0.5,
        "shared_interaction" : "Geneset_Overlap",
        "EnrichmentMap_Data_Set" : "AFvsLJF_DOWN",
        "name" : "GO:0005201~EXTRACELLULAR MATRIX STRUCTURAL CONSTITUENT (Geneset_Overlap_AFvsLJF_DOWN) FCA05146:AMOEBIASIS",
        "interaction" : "Geneset_Overlap",
        "SUID" : 1345,
        "selected" : false,
        "EnrichmentMap_Overlap_genes" : [ "COL4A1", "COL4A4", "COL4A3" ]
      },
      "selected" : false
    }, {
      "data" : {
        "id" : "1344",
        "source" : "998",
        "target" : "1005",
        "shared_name" : "FCA04360:AXON GUIDANCE (Geneset_Overlap_AFvsLJF_DOWN) GO:0001755~NEURAL CREST CELL MIGRATION",
        "EnrichmentMap_Overlap_size" : 5,
        "EnrichmentMap_similarity_coefficient" : 0.7142857142857143,
        "shared_interaction" : "Geneset_Overlap",
        "EnrichmentMap_Data_Set" : "AFvsLJF_DOWN",
        "name" : "FCA04360:AXON GUIDANCE (Geneset_Overlap_AFvsLJF_DOWN) GO:0001755~NEURAL CREST CELL MIGRATION",
        "interaction" : "Geneset_Overlap",
        "SUID" : 1344,
        "selected" : false,
        "EnrichmentMap_Overlap_genes" : [ "SEMA5A", "SEMA7A", "SEMA3C", "SEMA6D", "SEMA3B" ]
      },
      "selected" : false
    }, {
      "data" : {
        "id" : "1343",
        "source" : "998",
        "target" : "1091",
        "shared_name" : "FCA04360:AXON GUIDANCE (Geneset_Overlap_AFvsLJF_DOWN) GO:0045499~CHEMOREPELLENT ACTIVITY",
        "EnrichmentMap_Overlap_size" : 4,
        "EnrichmentMap_similarity_coefficient" : 1.0,
        "shared_interaction" : "Geneset_Overlap",
        "EnrichmentMap_Data_Set" : "AFvsLJF_DOWN",
        "name" : "FCA04360:AXON GUIDANCE (Geneset_Overlap_AFvsLJF_DOWN) GO:0045499~CHEMOREPELLENT ACTIVITY",
        "interaction" : "Geneset_Overlap",
        "SUID" : 1343,
        "selected" : false,
        "EnrichmentMap_Overlap_genes" : [ "SEMA5A", "SEMA3C", "SEMA6D", "SEMA3B" ]
      },
      "selected" : false
    }, {
      "data" : {
        "id" : "1342",
        "source" : "998",
        "target" : "1078",
        "shared_name" : "FCA04360:AXON GUIDANCE (Geneset_Overlap_AFvsLJF_DOWN) GO:0071526~SEMAPHORIN-PLEXIN SIGNALING PATHWAY",
        "EnrichmentMap_Overlap_size" : 4,
        "EnrichmentMap_similarity_coefficient" : 1.0,
        "shared_interaction" : "Geneset_Overlap",
        "EnrichmentMap_Data_Set" : "AFvsLJF_DOWN",
        "name" : "FCA04360:AXON GUIDANCE (Geneset_Overlap_AFvsLJF_DOWN) GO:0071526~SEMAPHORIN-PLEXIN SIGNALING PATHWAY",
        "interaction" : "Geneset_Overlap",
        "SUID" : 1342,
        "selected" : false,
        "EnrichmentMap_Overlap_genes" : [ "SEMA5A", "SEMA3C", "SEMA6D", "SEMA3B" ]
      },
      "selected" : false
    }, {
      "data" : {
        "id" : "1341",
        "source" : "998",
        "target" : "1097",
        "shared_name" : "FCA04360:AXON GUIDANCE (Geneset_Overlap_AFvsLJF_DOWN) GO:0030215~SEMAPHORIN RECEPTOR BINDING",
        "EnrichmentMap_Overlap_size" : 4,
        "EnrichmentMap_similarity_coefficient" : 1.0,
        "shared_interaction" : "Geneset_Overlap",
        "EnrichmentMap_Data_Set" : "AFvsLJF_DOWN",
        "name" : "FCA04360:AXON GUIDANCE (Geneset_Overlap_AFvsLJF_DOWN) GO:0030215~SEMAPHORIN RECEPTOR BINDING",
        "interaction" : "Geneset_Overlap",
        "SUID" : 1341,
        "selected" : false,
        "EnrichmentMap_Overlap_genes" : [ "SEMA5A", "SEMA3C", "SEMA6D", "SEMA3B" ]
      },
      "selected" : false
    }, {
      "data" : {
        "id" : "1340",
        "source" : "997",
        "target" : "1022",
        "shared_name" : "GO:0032212~POSITIVE REGULATION OF TELOMERE MAINTENANCE VIA TELOMERASE (Geneset_Overlap_AFvsLJF_UP) GO:1904355~POSITIVE REGULATION OF TELOMERE CAPPING",
        "EnrichmentMap_Overlap_size" : 6,
        "EnrichmentMap_similarity_coefficient" : 1.0,
        "shared_interaction" : "Geneset_Overlap",
        "EnrichmentMap_Data_Set" : "AFvsLJF_UP",
        "name" : "GO:0032212~POSITIVE REGULATION OF TELOMERE MAINTENANCE VIA TELOMERASE (Geneset_Overlap_AFvsLJF_UP) GO:1904355~POSITIVE REGULATION OF TELOMERE CAPPING",
        "interaction" : "Geneset_Overlap",
        "SUID" : 1340,
        "selected" : false,
        "EnrichmentMap_Overlap_genes" : [ "PKIB", "TNKS", "NEK2", "PRKCQ", "AURKB", "MAPK3" ]
      },
      "selected" : false
    }, {
      "data" : {
        "id" : "1339",
        "source" : "997",
        "target" : "1085",
        "shared_name" : "GO:0032212~POSITIVE REGULATION OF TELOMERE MAINTENANCE VIA TELOMERASE (Geneset_Overlap_AFvsLJF_UP) GO:0051973~POSITIVE REGULATION OF TELOMERASE ACTIVITY",
        "EnrichmentMap_Overlap_size" : 6,
        "EnrichmentMap_similarity_coefficient" : 1.0,
        "shared_interaction" : "Geneset_Overlap",
        "EnrichmentMap_Data_Set" : "AFvsLJF_UP",
        "name" : "GO:0032212~POSITIVE REGULATION OF TELOMERE MAINTENANCE VIA TELOMERASE (Geneset_Overlap_AFvsLJF_UP) GO:0051973~POSITIVE REGULATION OF TELOMERASE ACTIVITY",
        "interaction" : "Geneset_Overlap",
        "SUID" : 1339,
        "selected" : false,
        "EnrichmentMap_Overlap_genes" : [ "PKIB", "TNKS", "NEK2", "PRKCQ", "AURKB", "MAPK3" ]
      },
      "selected" : false
    }, {
      "data" : {
        "id" : "1338",
        "source" : "997",
        "target" : "1086",
        "shared_name" : "GO:0032212~POSITIVE REGULATION OF TELOMERE MAINTENANCE VIA TELOMERASE (Geneset_Overlap_AFvsLJF_UP) GO:0005737~CYTOPLASM",
        "EnrichmentMap_Overlap_size" : 3,
        "EnrichmentMap_similarity_coefficient" : 0.5,
        "shared_interaction" : "Geneset_Overlap",
        "EnrichmentMap_Data_Set" : "AFvsLJF_UP",
        "name" : "GO:0032212~POSITIVE REGULATION OF TELOMERE MAINTENANCE VIA TELOMERASE (Geneset_Overlap_AFvsLJF_UP) GO:0005737~CYTOPLASM",
        "interaction" : "Geneset_Overlap",
        "SUID" : 1338,
        "selected" : false,
        "EnrichmentMap_Overlap_genes" : [ "PKIB", "NEK2", "PRKCQ" ]
      },
      "selected" : false
    }, {
      "data" : {
        "id" : "1337",
        "source" : "996",
        "target" : "1108",
        "shared_name" : "FCA04020:CALCIUM SIGNALING PATHWAY (Geneset_Overlap_AFvsLJF_DOWN) FCA04022:CGMP-PKG SIGNALING PATHWAY",
        "EnrichmentMap_Overlap_size" : 6,
        "EnrichmentMap_similarity_coefficient" : 0.5454545454545454,
        "shared_interaction" : "Geneset_Overlap",
        "EnrichmentMap_Data_Set" : "AFvsLJF_DOWN",
        "name" : "FCA04020:CALCIUM SIGNALING PATHWAY (Geneset_Overlap_AFvsLJF_DOWN) FCA04022:CGMP-PKG SIGNALING PATHWAY",
        "interaction" : "Geneset_Overlap",
        "SUID" : 1337,
        "selected" : false,
        "EnrichmentMap_Overlap_genes" : [ "EDNRA", "PPP3R1", "ATP2A3", "ADCY1", "SLC25A4", "SLC25A6" ]
      },
      "selected" : false
    }, {
      "data" : {
        "id" : "1336",
        "source" : "995",
        "target" : "1072",
        "shared_name" : "GO:0004674~PROTEIN SERINE/THREONINE KINASE ACTIVITY (Geneset_Overlap_AFvsLJF_UP) GO:0005634~NUCLEUS",
        "EnrichmentMap_Overlap_size" : 16,
        "EnrichmentMap_similarity_coefficient" : 0.6666666666666666,
        "shared_interaction" : "Geneset_Overlap",
        "EnrichmentMap_Data_Set" : "AFvsLJF_UP",
        "name" : "GO:0004674~PROTEIN SERINE/THREONINE KINASE ACTIVITY (Geneset_Overlap_AFvsLJF_UP) GO:0005634~NUCLEUS",
        "interaction" : "Geneset_Overlap",
        "SUID" : 1336,
        "selected" : false,
        "EnrichmentMap_Overlap_genes" : [ "PRKCG", "PRKAA1", "VRK3", "TTBK1", "TTBK2", "SRPK1", "NUAK2", "STK17A", "GSG2", "PIM1", "TSSK6", "TSSK3", "TSSK4", "SGK1", "TSSK2", "CSNK1G2", "CDKL2", "VRK2", "PKMYT1" ]
      },
      "selected" : false
    }, {
      "data" : {
        "id" : "1335",
        "source" : "995",
        "target" : "1086",
        "shared_name" : "GO:0004674~PROTEIN SERINE/THREONINE KINASE ACTIVITY (Geneset_Overlap_AFvsLJF_UP) GO:0005737~CYTOPLASM",
        "EnrichmentMap_Overlap_size" : 19,
        "EnrichmentMap_similarity_coefficient" : 0.7916666666666666,
        "shared_interaction" : "Geneset_Overlap",
        "EnrichmentMap_Data_Set" : "AFvsLJF_UP",
        "name" : "GO:0004674~PROTEIN SERINE/THREONINE KINASE ACTIVITY (Geneset_Overlap_AFvsLJF_UP) GO:0005737~CYTOPLASM",
        "interaction" : "Geneset_Overlap",
        "SUID" : 1335,
        "selected" : false,
        "EnrichmentMap_Overlap_genes" : [ "SRPK2", "PRKCG", "PRKAA1", "PLK1", "VRK3", "TTBK1", "TTBK2", "SRPK1", "NUAK2", "RPS6KC1", "GSG2", "PIM1", "TSSK6", "TSSK3", "PRKCQ", "TSSK4", "SGK1", "TSSK2", "CSNK1G2" ]
      },
      "selected" : false
    }, {
      "data" : {
        "id" : "1334",
        "source" : "995",
        "target" : "1051",
        "shared_name" : "GO:0004674~PROTEIN SERINE/THREONINE KINASE ACTIVITY (Geneset_Overlap_AFvsLJF_UP) GO:0006468~PROTEIN PHOSPHORYLATION",
        "EnrichmentMap_Overlap_size" : 6,
        "EnrichmentMap_similarity_coefficient" : 0.6,
        "shared_interaction" : "Geneset_Overlap",
        "EnrichmentMap_Data_Set" : "AFvsLJF_UP",
        "name" : "GO:0004674~PROTEIN SERINE/THREONINE KINASE ACTIVITY (Geneset_Overlap_AFvsLJF_UP) GO:0006468~PROTEIN PHOSPHORYLATION",
        "interaction" : "Geneset_Overlap",
        "SUID" : 1334,
        "selected" : false,
        "EnrichmentMap_Overlap_genes" : [ "PRKAA1", "NUAK2", "TSSK6", "TSSK3", "TSSK4", "TSSK2" ]
      },
      "selected" : false
    }, {
      "data" : {
        "id" : "1333",
        "source" : "995",
        "target" : "1069",
        "shared_name" : "GO:0004674~PROTEIN SERINE/THREONINE KINASE ACTIVITY (Geneset_Overlap_AFvsLJF_UP) GO:0035556~INTRACELLULAR SIGNAL TRANSDUCTION",
        "EnrichmentMap_Overlap_size" : 14,
        "EnrichmentMap_similarity_coefficient" : 0.5833333333333334,
        "shared_interaction" : "Geneset_Overlap",
        "EnrichmentMap_Data_Set" : "AFvsLJF_UP",
        "name" : "GO:0004674~PROTEIN SERINE/THREONINE KINASE ACTIVITY (Geneset_Overlap_AFvsLJF_UP) GO:0035556~INTRACELLULAR SIGNAL TRANSDUCTION",
        "interaction" : "Geneset_Overlap",
        "SUID" : 1333,
        "selected" : false,
        "EnrichmentMap_Overlap_genes" : [ "SRPK2", "PRKCG", "PRKAA1", "PRKCD", "SRPK1", "NUAK2", "STK17A", "GSG2", "TSSK6", "TSSK3", "PRKCQ", "TSSK4", "SGK1", "TSSK2" ]
      },
      "selected" : false
    }, {
      "data" : {
        "id" : "1332",
        "source" : "994",
        "target" : "1090",
        "shared_name" : "GO:0030992~INTRACILIARY TRANSPORT PARTICLE B (Geneset_Overlap_AFvsLJF_UP) GO:0005929~CILIUM",
        "EnrichmentMap_Overlap_size" : 3,
        "EnrichmentMap_similarity_coefficient" : 0.6,
        "shared_interaction" : "Geneset_Overlap",
        "EnrichmentMap_Data_Set" : "AFvsLJF_UP",
        "name" : "GO:0030992~INTRACILIARY TRANSPORT PARTICLE B (Geneset_Overlap_AFvsLJF_UP) GO:0005929~CILIUM",
        "interaction" : "Geneset_Overlap",
        "SUID" : 1332,
        "selected" : false,
        "EnrichmentMap_Overlap_genes" : [ "IFT22", "LOC101099822", "TRIM59" ]
      },
      "selected" : false
    }, {
      "data" : {
        "id" : "1331",
        "source" : "994",
        "target" : "1016",
        "shared_name" : "GO:0030992~INTRACILIARY TRANSPORT PARTICLE B (Geneset_Overlap_AFvsLJF_UP) GO:0005813~CENTROSOME",
        "EnrichmentMap_Overlap_size" : 3,
        "EnrichmentMap_similarity_coefficient" : 0.6,
        "shared_interaction" : "Geneset_Overlap",
[truncated: 982,687 more chars]
