# Supplementary material for: Transcriptome dynamics in developing testes of domestic cats and impact of age on tissue resilience to cryopreservation
Source: BMC Genomics. 2021 Nov 23;22:847. doi: 10.1186/s12864-021-08099-8 (PMC8611880; doi:10.1186/s12864-021-08099-8)
Supplement: Supplementary file 5 — Web session interactive view with data table of Enrichment Map networks for comparison pairs adult vs. juvenile, adult vs. late juvenile and late vs. early juvenile. For description and legends refer to Fig. 3 A (adult vs. juvenile) and Fig. 3B (adult vs. late juvenile, late vs. early juvenile). [file 12864_2021_8099_MOESM5_ESM.zip › Supplementary_file5/web_session/data/styles.js]

var styles = [ {
  "format_version" : "1.0",
  "generated_by" : "cytoscape-3.8.2",
  "target_cytoscapejs_version" : "~2.1",
  "title" : "Figure3A_style",
  "style" : [ {
    "selector" : "node",
    "css" : {
      "border-opacity" : 0.8627450980392157,
      "font-size" : 12,
      "background-opacity" : 0.8627450980392157,
      "font-family" : "SansSerif.plain",
      "font-weight" : "normal",
      "width" : 20.0,
      "content" : "",
      "text-opacity" : 0.8627450980392157,
      "border-color" : "rgb(0,0,0)",
      "background-color" : "rgb(255,255,255)",
      "shape" : "ellipse",
      "height" : 20.0,
      "border-width" : 3.0,
      "color" : "rgb(0,0,0)",
      "text-valign" : "center",
      "text-halign" : "center"
    }
  }, {
    "selector" : "node[EnrichmentMap_GS_Type = 'SIG']",
    "css" : {
      "shape" : "diamond"
    }
  }, {
    "selector" : "node[EnrichmentMap_GS_Type = 'ENR']",
    "css" : {
      "shape" : "ellipse"
    }
  }, {
    "selector" : "node[ id = '1024' ]",
    "css" : {
      "background-color" : "rgb(199,234,229)"
    }
  }, {
    "selector" : "node[ id = '1056' ]",
    "css" : {
      "background-color" : "rgb(1,102,94)"
    }
  }, {
    "selector" : "node[ id = '1088' ]",
    "css" : {
      "background-color" : "rgb(199,234,229)"
    }
  }, {
    "selector" : "node[ id = '896' ]",
    "css" : {
      "background-color" : "rgb(246,232,195)"
    }
  }, {
    "selector" : "node[ id = '928' ]",
    "css" : {
      "background-color" : "rgb(140,81,10)"
    }
  }, {
    "selector" : "node[ id = '960' ]",
    "css" : {
      "background-color" : "rgb(246,232,195)"
    }
  }, {
    "selector" : "node[ id = '992' ]",
    "css" : {
      "background-color" : "rgb(199,234,229)"
    }
  }, {
    "selector" : "node[ id = '1025' ]",
    "css" : {
      "background-color" : "rgb(199,234,229)"
    }
  }, {
    "selector" : "node[ id = '1057' ]",
    "css" : {
      "background-color" : "rgb(199,234,229)"
    }
  }, {
    "selector" : "node[ id = '1089' ]",
    "css" : {
      "background-color" : "rgb(1,102,94)"
    }
  }, {
    "selector" : "node[ id = '897' ]",
    "css" : {
      "background-color" : "rgb(140,81,10)"
    }
  }, {
    "selector" : "node[ id = '929' ]",
    "css" : {
      "background-color" : "rgb(246,232,195)"
    }
  }, {
    "selector" : "node[ id = '961' ]",
    "css" : {
      "background-color" : "rgb(140,81,10)"
    }
  }, {
    "selector" : "node[ id = '993' ]",
    "css" : {
      "background-color" : "rgb(153,153,255)"
    }
  }, {
    "selector" : "node[ id = '1026' ]",
    "css" : {
      "background-color" : "rgb(199,234,229)"
    }
  }, {
    "selector" : "node[ id = '1058' ]",
    "css" : {
      "background-color" : "rgb(199,234,229)"
    }
  }, {
    "selector" : "node[ id = '1090' ]",
    "css" : {
      "background-color" : "rgb(153,153,255)"
    }
  }, {
    "selector" : "node[ id = '898' ]",
    "css" : {
      "background-color" : "rgb(140,81,10)"
    }
  }, {
    "selector" : "node[ id = '930' ]",
    "css" : {
      "background-color" : "rgb(140,81,10)"
    }
  }, {
    "selector" : "node[ id = '962' ]",
    "css" : {
      "background-color" : "rgb(246,232,195)"
    }
  }, {
    "selector" : "node[ id = '994' ]",
    "css" : {
      "background-color" : "rgb(1,102,94)"
    }
  }, {
    "selector" : "node[ id = '1027' ]",
    "css" : {
      "background-color" : "rgb(199,234,229)"
    }
  }, {
    "selector" : "node[ id = '1059' ]",
    "css" : {
      "background-color" : "rgb(1,102,94)"
    }
  }, {
    "selector" : "node[ id = '1091' ]",
    "css" : {
      "background-color" : "rgb(0,153,102)"
    }
  }, {
    "selector" : "node[ id = '899' ]",
    "css" : {
      "background-color" : "rgb(246,232,195)"
    }
  }, {
    "selector" : "node[ id = '931' ]",
    "css" : {
      "background-color" : "rgb(246,232,195)"
    }
  }, {
    "selector" : "node[ id = '963' ]",
    "css" : {
      "background-color" : "rgb(140,81,10)"
    }
  }, {
    "selector" : "node[ id = '995' ]",
    "css" : {
      "background-color" : "rgb(153,153,255)"
    }
  }, {
    "selector" : "node[ id = '1028' ]",
    "css" : {
      "background-color" : "rgb(1,102,94)"
    }
  }, {
    "selector" : "node[ id = '1060' ]",
    "css" : {
      "background-color" : "rgb(199,234,229)"
    }
  }, {
    "selector" : "node[ id = '1092' ]",
    "css" : {
      "background-color" : "rgb(199,234,229)"
    }
  }, {
    "selector" : "node[ id = '900' ]",
    "css" : {
      "background-color" : "rgb(140,81,10)"
    }
  }, {
    "selector" : "node[ id = '932' ]",
    "css" : {
      "background-color" : "rgb(246,232,195)"
    }
  }, {
    "selector" : "node[ id = '964' ]",
    "css" : {
      "background-color" : "rgb(246,232,195)"
    }
  }, {
    "selector" : "node[ id = '996' ]",
    "css" : {
      "background-color" : "rgb(199,234,229)"
    }
  }, {
    "selector" : "node[ id = '1029' ]",
    "css" : {
      "background-color" : "rgb(199,234,229)"
    }
  }, {
    "selector" : "node[ id = '1061' ]",
    "css" : {
      "background-color" : "rgb(199,234,229)"
    }
  }, {
    "selector" : "node[ id = '1093' ]",
    "css" : {
      "background-color" : "rgb(199,234,229)"
    }
  }, {
    "selector" : "node[ id = '901' ]",
    "css" : {
      "background-color" : "rgb(246,232,195)"
    }
  }, {
    "selector" : "node[ id = '933' ]",
    "css" : {
      "background-color" : "rgb(204,204,255)"
    }
  }, {
    "selector" : "node[ id = '965' ]",
    "css" : {
      "background-color" : "rgb(246,232,195)"
    }
  }, {
    "selector" : "node[ id = '997' ]",
    "css" : {
      "background-color" : "rgb(1,102,94)"
    }
  }, {
    "selector" : "node[ id = '1030' ]",
    "css" : {
      "background-color" : "rgb(199,234,229)"
    }
  }, {
    "selector" : "node[ id = '1062' ]",
    "css" : {
      "background-color" : "rgb(153,153,255)"
    }
  }, {
    "selector" : "node[ id = '1094' ]",
    "css" : {
      "background-color" : "rgb(153,153,255)"
    }
  }, {
    "selector" : "node[ id = '902' ]",
    "css" : {
      "background-color" : "rgb(140,81,10)"
    }
  }, {
    "selector" : "node[ id = '934' ]",
    "css" : {
      "background-color" : "rgb(246,232,195)"
    }
  }, {
    "selector" : "node[ id = '966' ]",
    "css" : {
      "background-color" : "rgb(1,102,94)"
    }
  }, {
    "selector" : "node[ id = '998' ]",
    "css" : {
      "background-color" : "rgb(199,234,229)"
    }
  }, {
    "selector" : "node[ id = '1031' ]",
    "css" : {
      "background-color" : "rgb(199,234,229)"
    }
  }, {
    "selector" : "node[ id = '1063' ]",
    "css" : {
      "background-color" : "rgb(199,234,229)"
    }
  }, {
    "selector" : "node[ id = '1095' ]",
    "css" : {
      "background-color" : "rgb(1,102,94)"
    }
  }, {
    "selector" : "node[ id = '903' ]",
    "css" : {
      "background-color" : "rgb(246,232,195)"
    }
  }, {
    "selector" : "node[ id = '935' ]",
    "css" : {
      "background-color" : "rgb(140,81,10)"
    }
  }, {
    "selector" : "node[ id = '967' ]",
    "css" : {
      "background-color" : "rgb(199,234,229)"
    }
  }, {
    "selector" : "node[ id = '999' ]",
    "css" : {
      "background-color" : "rgb(199,234,229)"
    }
  }, {
    "selector" : "node[ id = '1032' ]",
    "css" : {
      "background-color" : "rgb(153,153,255)"
    }
  }, {
    "selector" : "node[ id = '1064' ]",
    "css" : {
      "background-color" : "rgb(199,234,229)"
    }
  }, {
    "selector" : "node[ id = '1096' ]",
    "css" : {
      "background-color" : "rgb(153,153,255)"
    }
  }, {
    "selector" : "node[ id = '904' ]",
    "css" : {
      "background-color" : "rgb(246,232,195)"
    }
  }, {
    "selector" : "node[ id = '936' ]",
    "css" : {
      "background-color" : "rgb(246,232,195)"
    }
  }, {
    "selector" : "node[ id = '968' ]",
    "css" : {
      "background-color" : "rgb(1,102,94)"
    }
  }, {
    "selector" : "node[ id = '1000' ]",
    "css" : {
      "background-color" : "rgb(1,102,94)"
    }
  }, {
    "selector" : "node[ id = '1033' ]",
    "css" : {
      "background-color" : "rgb(199,234,229)"
    }
  }, {
    "selector" : "node[ id = '1065' ]",
    "css" : {
      "background-color" : "rgb(153,153,255)"
    }
  }, {
    "selector" : "node[ id = '1097' ]",
    "css" : {
      "background-color" : "rgb(199,234,229)"
    }
  }, {
    "selector" : "node[ id = '905' ]",
    "css" : {
      "background-color" : "rgb(140,81,10)"
    }
  }, {
    "selector" : "node[ id = '937' ]",
    "css" : {
      "background-color" : "rgb(140,81,10)"
    }
  }, {
    "selector" : "node[ id = '969' ]",
    "css" : {
      "background-color" : "rgb(1,102,94)"
    }
  }, {
    "selector" : "node[ id = '1001' ]",
    "css" : {
      "background-color" : "rgb(0,153,102)"
    }
  }, {
    "selector" : "node[ id = '1034' ]",
    "css" : {
      "background-color" : "rgb(153,153,255)"
    }
  }, {
    "selector" : "node[ id = '1066' ]",
    "css" : {
      "background-color" : "rgb(153,153,255)"
    }
  }, {
    "selector" : "node[ id = '1098' ]",
    "css" : {
      "background-color" : "rgb(153,153,255)"
    }
  }, {
    "selector" : "node[ id = '906' ]",
    "css" : {
      "background-color" : "rgb(140,81,10)"
    }
  }, {
    "selector" : "node[ id = '938' ]",
    "css" : {
      "background-color" : "rgb(140,81,10)"
    }
  }, {
    "selector" : "node[ id = '970' ]",
    "css" : {
      "background-color" : "rgb(153,153,255)"
    }
  }, {
    "selector" : "node[ id = '1002' ]",
    "css" : {
      "background-color" : "rgb(1,102,94)"
    }
  }, {
    "selector" : "node[ id = '1035' ]",
    "css" : {
      "background-color" : "rgb(1,102,94)"
    }
  }, {
    "selector" : "node[ id = '1067' ]",
    "css" : {
      "background-color" : "rgb(199,234,229)"
    }
  }, {
    "selector" : "node[ id = '1099' ]",
    "css" : {
      "background-color" : "rgb(1,102,94)"
    }
  }, {
    "selector" : "node[ id = '907' ]",
    "css" : {
      "background-color" : "rgb(140,81,10)"
    }
  }, {
    "selector" : "node[ id = '939' ]",
    "css" : {
      "background-color" : "rgb(246,232,195)"
    }
  }, {
    "selector" : "node[ id = '971' ]",
    "css" : {
      "background-color" : "rgb(199,234,229)"
    }
  }, {
    "selector" : "node[ id = '1003' ]",
    "css" : {
      "background-color" : "rgb(199,234,229)"
    }
  }, {
    "selector" : "node[ id = '1036' ]",
    "css" : {
      "background-color" : "rgb(153,153,255)"
    }
  }, {
    "selector" : "node[ id = '1068' ]",
    "css" : {
      "background-color" : "rgb(199,234,229)"
    }
  }, {
    "selector" : "node[ id = '1100' ]",
    "css" : {
      "background-color" : "rgb(1,102,94)"
    }
  }, {
    "selector" : "node[ id = '908' ]",
    "css" : {
      "background-color" : "rgb(140,81,10)"
    }
  }, {
    "selector" : "node[ id = '940' ]",
    "css" : {
      "background-color" : "rgb(140,81,10)"
    }
  }, {
    "selector" : "node[ id = '972' ]",
    "css" : {
      "background-color" : "rgb(1,102,94)"
    }
  }, {
    "selector" : "node[ id = '1004' ]",
    "css" : {
      "background-color" : "rgb(199,234,229)"
    }
  }, {
    "selector" : "node[ id = '1037' ]",
    "css" : {
      "background-color" : "rgb(199,234,229)"
    }
  }, {
    "selector" : "node[ id = '1069' ]",
    "css" : {
      "background-color" : "rgb(1,102,94)"
    }
  }, {
    "selector" : "node[ id = '1101' ]",
    "css" : {
      "background-color" : "rgb(199,234,229)"
    }
  }, {
    "selector" : "node[ id = '909' ]",
    "css" : {
      "background-color" : "rgb(140,81,10)"
    }
  }, {
    "selector" : "node[ id = '941' ]",
    "css" : {
      "background-color" : "rgb(140,81,10)"
    }
  }, {
    "selector" : "node[ id = '973' ]",
    "css" : {
      "background-color" : "rgb(199,234,229)"
    }
  }, {
    "selector" : "node[ id = '1005' ]",
    "css" : {
      "background-color" : "rgb(199,234,229)"
    }
  }, {
    "selector" : "node[ id = '1038' ]",
    "css" : {
      "background-color" : "rgb(1,102,94)"
    }
  }, {
    "selector" : "node[ id = '1070' ]",
    "css" : {
      "background-color" : "rgb(1,102,94)"
    }
  }, {
    "selector" : "node[ id = '1102' ]",
    "css" : {
      "background-color" : "rgb(199,234,229)"
    }
  }, {
    "selector" : "node[ id = '910' ]",
    "css" : {
      "background-color" : "rgb(140,81,10)"
    }
  }, {
    "selector" : "node[ id = '942' ]",
    "css" : {
      "background-color" : "rgb(140,81,10)"
    }
  }, {
    "selector" : "node[ id = '974' ]",
    "css" : {
      "background-color" : "rgb(199,234,229)"
    }
  }, {
    "selector" : "node[ id = '1006' ]",
    "css" : {
      "background-color" : "rgb(204,204,255)"
    }
  }, {
    "selector" : "node[ id = '1039' ]",
    "css" : {
      "background-color" : "rgb(199,234,229)"
    }
  }, {
    "selector" : "node[ id = '1071' ]",
    "css" : {
      "background-color" : "rgb(199,234,229)"
    }
  }, {
    "selector" : "node[ id = '1103' ]",
    "css" : {
      "background-color" : "rgb(153,153,255)"
    }
  }, {
    "selector" : "node[ id = '911' ]",
    "css" : {
      "background-color" : "rgb(246,232,195)"
    }
  }, {
    "selector" : "node[ id = '943' ]",
    "css" : {
      "background-color" : "rgb(140,81,10)"
    }
  }, {
    "selector" : "node[ id = '975' ]",
    "css" : {
      "background-color" : "rgb(153,153,255)"
    }
  }, {
    "selector" : "node[ id = '1007' ]",
    "css" : {
      "background-color" : "rgb(1,102,94)"
    }
  }, {
    "selector" : "node[ id = '1040' ]",
    "css" : {
      "background-color" : "rgb(199,234,229)"
    }
  }, {
    "selector" : "node[ id = '1072' ]",
    "css" : {
      "background-color" : "rgb(153,153,255)"
    }
  }, {
    "selector" : "node[ id = '1104' ]",
    "css" : {
      "background-color" : "rgb(1,102,94)"
    }
  }, {
    "selector" : "node[ id = '912' ]",
    "css" : {
      "background-color" : "rgb(140,81,10)"
    }
  }, {
    "selector" : "node[ id = '944' ]",
    "css" : {
      "background-color" : "rgb(246,232,195)"
    }
  }, {
    "selector" : "node[ id = '976' ]",
    "css" : {
      "background-color" : "rgb(199,234,229)"
    }
  }, {
    "selector" : "node[ id = '1008' ]",
    "css" : {
      "background-color" : "rgb(153,153,255)"
    }
  }, {
    "selector" : "node[ id = '1041' ]",
    "css" : {
      "background-color" : "rgb(199,234,229)"
    }
  }, {
    "selector" : "node[ id = '1073' ]",
    "css" : {
      "background-color" : "rgb(153,153,255)"
    }
  }, {
    "selector" : "node[ id = '1105' ]",
    "css" : {
      "background-color" : "rgb(1,102,94)"
    }
  }, {
    "selector" : "node[ id = '913' ]",
    "css" : {
      "background-color" : "rgb(246,232,195)"
    }
  }, {
    "selector" : "node[ id = '945' ]",
    "css" : {
      "background-color" : "rgb(140,81,10)"
    }
  }, {
    "selector" : "node[ id = '977' ]",
    "css" : {
      "background-color" : "rgb(153,153,255)"
    }
  }, {
    "selector" : "node[ id = '1009' ]",
    "css" : {
      "background-color" : "rgb(199,234,229)"
    }
  }, {
    "selector" : "node[ id = '1042' ]",
    "css" : {
      "background-color" : "rgb(0,153,102)"
    }
  }, {
    "selector" : "node[ id = '1074' ]",
    "css" : {
      "background-color" : "rgb(1,102,94)"
    }
  }, {
    "selector" : "node[ id = '1106' ]",
    "css" : {
      "background-color" : "rgb(1,102,94)"
    }
  }, {
    "selector" : "node[ id = '914' ]",
    "css" : {
      "background-color" : "rgb(140,81,10)"
    }
  }, {
    "selector" : "node[ id = '946' ]",
    "css" : {
      "background-color" : "rgb(246,232,195)"
    }
  }, {
    "selector" : "node[ id = '978' ]",
    "css" : {
      "background-color" : "rgb(1,102,94)"
    }
  }, {
    "selector" : "node[ id = '1010' ]",
    "css" : {
      "background-color" : "rgb(1,102,94)"
    }
  }, {
    "selector" : "node[ id = '1043' ]",
    "css" : {
      "background-color" : "rgb(153,153,255)"
    }
  }, {
    "selector" : "node[ id = '1075' ]",
    "css" : {
      "background-color" : "rgb(0,153,102)"
    }
  }, {
    "selector" : "node[ id = '1107' ]",
    "css" : {
      "background-color" : "rgb(153,153,255)"
    }
  }, {
    "selector" : "node[ id = '915' ]",
    "css" : {
      "background-color" : "rgb(246,232,195)"
    }
  }, {
    "selector" : "node[ id = '947' ]",
    "css" : {
      "background-color" : "rgb(246,232,195)"
    }
  }, {
    "selector" : "node[ id = '979' ]",
    "css" : {
      "background-color" : "rgb(153,153,255)"
    }
  }, {
    "selector" : "node[ id = '1011' ]",
    "css" : {
      "background-color" : "rgb(199,234,229)"
    }
  }, {
    "selector" : "node[ id = '1044' ]",
    "css" : {
      "background-color" : "rgb(153,153,255)"
    }
  }, {
    "selector" : "node[ id = '1076' ]",
    "css" : {
      "background-color" : "rgb(153,153,255)"
    }
  }, {
    "selector" : "node[ id = '1108' ]",
    "css" : {
      "background-color" : "rgb(199,234,229)"
    }
  }, {
    "selector" : "node[ id = '916' ]",
    "css" : {
      "background-color" : "rgb(140,81,10)"
    }
  }, {
    "selector" : "node[ id = '948' ]",
    "css" : {
      "background-color" : "rgb(246,232,195)"
    }
  }, {
    "selector" : "node[ id = '980' ]",
    "css" : {
      "background-color" : "rgb(199,234,229)"
    }
  }, {
    "selector" : "node[ id = '1012' ]",
    "css" : {
      "background-color" : "rgb(153,153,255)"
    }
  }, {
    "selector" : "node[ id = '1045' ]",
    "css" : {
      "background-color" : "rgb(1,102,94)"
    }
  }, {
    "selector" : "node[ id = '1077' ]",
    "css" : {
      "background-color" : "rgb(199,234,229)"
    }
  }, {
    "selector" : "node[ id = '1109' ]",
    "css" : {
      "background-color" : "rgb(199,234,229)"
    }
  }, {
    "selector" : "node[ id = '917' ]",
    "css" : {
      "background-color" : "rgb(246,232,195)"
    }
  }, {
    "selector" : "node[ id = '949' ]",
    "css" : {
      "background-color" : "rgb(246,232,195)"
    }
  }, {
    "selector" : "node[ id = '981' ]",
    "css" : {
      "background-color" : "rgb(199,234,229)"
    }
  }, {
    "selector" : "node[ id = '1013' ]",
    "css" : {
      "background-color" : "rgb(199,234,229)"
    }
  }, {
    "selector" : "node[ id = '1046' ]",
    "css" : {
      "background-color" : "rgb(199,234,229)"
    }
  }, {
    "selector" : "node[ id = '1078' ]",
    "css" : {
      "background-color" : "rgb(199,234,229)"
    }
  }, {
    "selector" : "node[ id = '918' ]",
    "css" : {
      "background-color" : "rgb(140,81,10)"
    }
  }, {
    "selector" : "node[ id = '950' ]",
    "css" : {
      "background-color" : "rgb(140,81,10)"
    }
  }, {
    "selector" : "node[ id = '982' ]",
    "css" : {
      "background-color" : "rgb(199,234,229)"
    }
  }, {
    "selector" : "node[ id = '1014' ]",
    "css" : {
      "background-color" : "rgb(153,153,255)"
    }
  }, {
    "selector" : "node[ id = '1047' ]",
    "css" : {
      "background-color" : "rgb(1,102,94)"
    }
  }, {
    "selector" : "node[ id = '1079' ]",
    "css" : {
      "background-color" : "rgb(199,234,229)"
    }
  }, {
    "selector" : "node[ id = '919' ]",
    "css" : {
      "background-color" : "rgb(246,232,195)"
    }
  }, {
    "selector" : "node[ id = '951' ]",
    "css" : {
      "background-color" : "rgb(246,232,195)"
    }
  }, {
    "selector" : "node[ id = '983' ]",
    "css" : {
      "background-color" : "rgb(199,234,229)"
    }
  }, {
    "selector" : "node[ id = '1015' ]",
    "css" : {
      "background-color" : "rgb(153,153,255)"
    }
  }, {
    "selector" : "node[ id = '1048' ]",
    "css" : {
      "background-color" : "rgb(1,102,94)"
    }
  }, {
    "selector" : "node[ id = '1080' ]",
    "css" : {
      "background-color" : "rgb(1,102,94)"
    }
  }, {
    "selector" : "node[ id = '920' ]",
    "css" : {
      "background-color" : "rgb(246,232,195)"
    }
  }, {
    "selector" : "node[ id = '952' ]",
    "css" : {
      "background-color" : "rgb(140,81,10)"
    }
  }, {
    "selector" : "node[ id = '984' ]",
    "css" : {
      "background-color" : "rgb(1,102,94)"
    }
  }, {
    "selector" : "node[ id = '1016' ]",
    "css" : {
      "background-color" : "rgb(153,153,255)"
    }
  }, {
    "selector" : "node[ id = '1049' ]",
    "css" : {
      "background-color" : "rgb(199,234,229)"
    }
  }, {
    "selector" : "node[ id = '1081' ]",
    "css" : {
      "background-color" : "rgb(1,102,94)"
    }
  }, {
    "selector" : "node[ id = '921' ]",
    "css" : {
      "background-color" : "rgb(140,81,10)"
    }
  }, {
    "selector" : "node[ id = '953' ]",
    "css" : {
      "background-color" : "rgb(140,81,10)"
    }
  }, {
    "selector" : "node[ id = '985' ]",
    "css" : {
      "background-color" : "rgb(1,102,94)"
    }
  }, {
    "selector" : "node[ id = '1017' ]",
    "css" : {
      "background-color" : "rgb(153,153,255)"
    }
  }, {
    "selector" : "node[ id = '1050' ]",
    "css" : {
      "background-color" : "rgb(199,234,229)"
    }
  }, {
    "selector" : "node[ id = '1082' ]",
    "css" : {
      "background-color" : "rgb(1,102,94)"
    }
  }, {
    "selector" : "node[ id = '922' ]",
    "css" : {
      "background-color" : "rgb(140,81,10)"
    }
  }, {
    "selector" : "node[ id = '954' ]",
    "css" : {
      "background-color" : "rgb(246,232,195)"
    }
  }, {
    "selector" : "node[ id = '986' ]",
    "css" : {
      "background-color" : "rgb(199,234,229)"
    }
  }, {
    "selector" : "node[ id = '1018' ]",
    "css" : {
      "background-color" : "rgb(199,234,229)"
    }
  }, {
    "selector" : "node[ id = '1051' ]",
    "css" : {
      "background-color" : "rgb(1,102,94)"
    }
  }, {
    "selector" : "node[ id = '1083' ]",
    "css" : {
      "background-color" : "rgb(199,234,229)"
    }
  }, {
    "selector" : "node[ id = '923' ]",
    "css" : {
      "background-color" : "rgb(140,81,10)"
    }
  }, {
    "selector" : "node[ id = '955' ]",
    "css" : {
      "background-color" : "rgb(140,81,10)"
    }
  }, {
    "selector" : "node[ id = '987' ]",
    "css" : {
      "background-color" : "rgb(199,234,229)"
    }
  }, {
    "selector" : "node[ id = '1019' ]",
    "css" : {
      "background-color" : "rgb(199,234,229)"
    }
  }, {
    "selector" : "node[ id = '1052' ]",
    "css" : {
      "background-color" : "rgb(199,234,229)"
    }
  }, {
    "selector" : "node[ id = '1084' ]",
    "css" : {
      "background-color" : "rgb(153,153,255)"
    }
  }, {
    "selector" : "node[ id = '924' ]",
    "css" : {
      "background-color" : "rgb(246,232,195)"
    }
  }, {
    "selector" : "node[ id = '956' ]",
    "css" : {
      "background-color" : "rgb(140,81,10)"
    }
  }, {
    "selector" : "node[ id = '988' ]",
    "css" : {
      "background-color" : "rgb(199,234,229)"
    }
  }, {
    "selector" : "node[ id = '1020' ]",
    "css" : {
      "background-color" : "rgb(1,102,94)"
    }
  }, {
    "selector" : "node[ id = '1053' ]",
    "css" : {
      "background-color" : "rgb(199,234,229)"
    }
  }, {
    "selector" : "node[ id = '1085' ]",
    "css" : {
      "background-color" : "rgb(153,153,255)"
    }
  }, {
    "selector" : "node[ id = '925' ]",
    "css" : {
      "background-color" : "rgb(246,232,195)"
    }
  }, {
    "selector" : "node[ id = '957' ]",
    "css" : {
      "background-color" : "rgb(246,232,195)"
    }
  }, {
    "selector" : "node[ id = '989' ]",
    "css" : {
      "background-color" : "rgb(199,234,229)"
    }
  }, {
    "selector" : "node[ id = '1021' ]",
    "css" : {
      "background-color" : "rgb(0,51,102)"
    }
  }, {
    "selector" : "node[ id = '1054' ]",
    "css" : {
      "background-color" : "rgb(1,102,94)"
    }
  }, {
    "selector" : "node[ id = '1086' ]",
    "css" : {
      "background-color" : "rgb(1,102,94)"
    }
  }, {
    "selector" : "node[ id = '926' ]",
    "css" : {
      "background-color" : "rgb(140,81,10)"
    }
  }, {
    "selector" : "node[ id = '958' ]",
    "css" : {
      "background-color" : "rgb(140,81,10)"
    }
  }, {
    "selector" : "node[ id = '990' ]",
    "css" : {
      "background-color" : "rgb(199,234,229)"
    }
  }, {
    "selector" : "node[ id = '1022' ]",
    "css" : {
      "background-color" : "rgb(153,153,255)"
    }
  }, {
    "selector" : "node[ id = '1055' ]",
    "css" : {
      "background-color" : "rgb(199,234,229)"
    }
  }, {
    "selector" : "node[ id = '1087' ]",
    "css" : {
      "background-color" : "rgb(199,234,229)"
    }
  }, {
    "selector" : "node[ id = '927' ]",
    "css" : {
      "background-color" : "rgb(246,232,195)"
    }
  }, {
    "selector" : "node[ id = '959' ]",
    "css" : {
      "background-color" : "rgb(140,81,10)"
    }
  }, {
    "selector" : "node[ id = '991' ]",
    "css" : {
      "background-color" : "rgb(1,102,94)"
    }
  }, {
    "selector" : "node[ id = '1023' ]",
    "css" : {
      "background-color" : "rgb(153,153,255)"
    }
  }, {
    "selector" : "node[ id = '64' ]",
    "css" : {
      "background-color" : "rgb(216,179,101)"
    }
  }, {
    "selector" : "node[ id = '96' ]",
    "css" : {
      "background-color" : "rgb(216,179,101)"
    }
  }, {
    "selector" : "node[ id = '128' ]",
    "css" : {
      "background-color" : "rgb(90,180,172)"
    }
  }, {
    "selector" : "node[ id = '160' ]",
    "css" : {
      "background-color" : "rgb(216,179,101)"
    }
  }, {
    "selector" : "node[ id = '192' ]",
    "css" : {
      "background-color" : "rgb(153,153,255)"
    }
  }, {
    "selector" : "node[ id = '224' ]",
    "css" : {
      "background-color" : "rgb(90,180,172)"
    }
  }, {
    "selector" : "node[ id = '256' ]",
    "css" : {
      "background-color" : "rgb(216,179,101)"
    }
  }, {
    "selector" : "node[ id = '288' ]",
    "css" : {
      "background-color" : "rgb(90,180,172)"
    }
  }, {
    "selector" : "node[ id = '320' ]",
    "css" : {
      "background-color" : "rgb(90,180,172)"
    }
  }, {
    "selector" : "node[ id = '352' ]",
    "css" : {
      "background-color" : "rgb(216,179,101)"
    }
  }, {
    "selector" : "node[ id = '384' ]",
    "css" : {
      "background-color" : "rgb(216,179,101)"
    }
  }, {
    "selector" : "node[ id = '65' ]",
    "css" : {
      "background-color" : "rgb(90,180,172)"
    }
  }, {
    "selector" : "node[ id = '97' ]",
    "css" : {
      "background-color" : "rgb(153,153,255)"
    }
  }, {
    "selector" : "node[ id = '129' ]",
    "css" : {
      "background-color" : "rgb(90,180,172)"
    }
  }, {
    "selector" : "node[ id = '161' ]",
    "css" : {
      "background-color" : "rgb(90,180,172)"
    }
  }, {
    "selector" : "node[ id = '193' ]",
    "css" : {
      "background-color" : "rgb(216,179,101)"
    }
  }, {
    "selector" : "node[ id = '225' ]",
    "css" : {
      "background-color" : "rgb(90,180,172)"
    }
  }, {
    "selector" : "node[ id = '257' ]",
    "css" : {
      "background-color" : "rgb(216,179,101)"
    }
  }, {
    "selector" : "node[ id = '289' ]",
    "css" : {
      "background-color" : "rgb(90,180,172)"
    }
  }, {
    "selector" : "node[ id = '321' ]",
    "css" : {
      "background-color" : "rgb(216,179,101)"
    }
  }, {
    "selector" : "node[ id = '353' ]",
    "css" : {
      "background-color" : "rgb(216,179,101)"
    }
  }, {
    "selector" : "node[ id = '385' ]",
    "css" : {
      "background-color" : "rgb(216,179,101)"
    }
  }, {
    "selector" : "node[ id = '66' ]",
    "css" : {
      "background-color" : "rgb(216,179,101)"
    }
  }, {
    "selector" : "node[ id = '98' ]",
    "css" : {
      "background-color" : "rgb(216,179,101)"
    }
  }, {
    "selector" : "node[ id = '130' ]",
    "css" : {
      "background-color" : "rgb(216,179,101)"
    }
  }, {
    "selector" : "node[ id = '162' ]",
    "css" : {
      "background-color" : "rgb(216,179,101)"
    }
  }, {
    "selector" : "node[ id = '194' ]",
    "css" : {
      "background-color" : "rgb(90,180,172)"
    }
  }, {
    "selector" : "node[ id = '226' ]",
    "css" : {
      "background-color" : "rgb(216,179,101)"
    }
  }, {
    "selector" : "node[ id = '258' ]",
    "css" : {
      "background-color" : "rgb(216,179,101)"
    }
  }, {
    "selector" : "node[ id = '290' ]",
    "css" : {
      "background-color" : "rgb(216,179,101)"
    }
  }, {
    "selector" : "node[ id = '322' ]",
    "css" : {
      "background-color" : "rgb(216,179,101)"
    }
  }, {
    "selector" : "node[ id = '354' ]",
    "css" : {
      "background-color" : "rgb(216,179,101)"
    }
  }, {
    "selector" : "node[ id = '67' ]",
    "css" : {
      "background-color" : "rgb(216,179,101)"
    }
  }, {
    "selector" : "node[ id = '99' ]",
    "css" : {
      "background-color" : "rgb(90,180,172)"
    }
  }, {
    "selector" : "node[ id = '131' ]",
    "css" : {
      "background-color" : "rgb(90,180,172)"
    }
  }, {
    "selector" : "node[ id = '163' ]",
    "css" : {
      "background-color" : "rgb(153,153,255)"
    }
  }, {
    "selector" : "node[ id = '195' ]",
    "css" : {
      "background-color" : "rgb(216,179,101)"
    }
  }, {
    "selector" : "node[ id = '227' ]",
    "css" : {
      "background-color" : "rgb(90,180,172)"
    }
  }, {
    "selector" : "node[ id = '259' ]",
    "css" : {
      "background-color" : "rgb(216,179,101)"
    }
  }, {
    "selector" : "node[ id = '291' ]",
    "css" : {
      "background-color" : "rgb(90,180,172)"
    }
  }, {
    "selector" : "node[ id = '323' ]",
    "css" : {
      "background-color" : "rgb(216,179,101)"
    }
  }, {
    "selector" : "node[ id = '355' ]",
    "css" : {
      "background-color" : "rgb(216,179,101)"
    }
  }, {
    "selector" : "node[ id = '68' ]",
    "css" : {
      "background-color" : "rgb(216,179,101)"
    }
  }, {
    "selector" : "node[ id = '100' ]",
    "css" : {
      "background-color" : "rgb(216,179,101)"
    }
  }, {
    "selector" : "node[ id = '132' ]",
    "css" : {
      "background-color" : "rgb(216,179,101)"
    }
  }, {
    "selector" : "node[ id = '164' ]",
    "css" : {
      "background-color" : "rgb(216,179,101)"
    }
  }, {
    "selector" : "node[ id = '196' ]",
    "css" : {
      "background-color" : "rgb(216,179,101)"
    }
  }, {
    "selector" : "node[ id = '228' ]",
    "css" : {
      "background-color" : "rgb(90,180,172)"
    }
  }, {
    "selector" : "node[ id = '260' ]",
    "css" : {
      "background-color" : "rgb(216,179,101)"
    }
  }, {
    "selector" : "node[ id = '292' ]",
    "css" : {
      "background-color" : "rgb(90,180,172)"
    }
  }, {
    "selector" : "node[ id = '324' ]",
    "css" : {
      "background-color" : "rgb(90,180,172)"
    }
  }, {
    "selector" : "node[ id = '356' ]",
    "css" : {
      "background-color" : "rgb(216,179,101)"
    }
  }, {
    "selector" : "node[ id = '69' ]",
    "css" : {
      "background-color" : "rgb(216,179,101)"
    }
  }, {
    "selector" : "node[ id = '101' ]",
    "css" : {
      "background-color" : "rgb(216,179,101)"
    }
  }, {
    "selector" : "node[ id = '133' ]",
    "css" : {
      "background-color" : "rgb(216,179,101)"
    }
  }, {
    "selector" : "node[ id = '165' ]",
    "css" : {
      "background-color" : "rgb(216,179,101)"
    }
  }, {
    "selector" : "node[ id = '197' ]",
    "css" : {
      "background-color" : "rgb(216,179,101)"
    }
  }, {
    "selector" : "node[ id = '229' ]",
    "css" : {
      "background-color" : "rgb(90,180,172)"
    }
  }, {
    "selector" : "node[ id = '261' ]",
    "css" : {
      "background-color" : "rgb(216,179,101)"
    }
  }, {
    "selector" : "node[ id = '293' ]",
    "css" : {
      "background-color" : "rgb(216,179,101)"
    }
  }, {
    "selector" : "node[ id = '325' ]",
    "css" : {
      "background-color" : "rgb(90,180,172)"
    }
  }, {
    "selector" : "node[ id = '357' ]",
    "css" : {
      "background-color" : "rgb(216,179,101)"
    }
  }, {
    "selector" : "node[ id = '70' ]",
    "css" : {
      "background-color" : "rgb(216,179,101)"
    }
  }, {
    "selector" : "node[ id = '102' ]",
    "css" : {
      "background-color" : "rgb(216,179,101)"
    }
  }, {
    "selector" : "node[ id = '134' ]",
    "css" : {
      "background-color" : "rgb(216,179,101)"
    }
  }, {
    "selector" : "node[ id = '166' ]",
    "css" : {
      "background-color" : "rgb(90,180,172)"
    }
  }, {
    "selector" : "node[ id = '198' ]",
    "css" : {
      "background-color" : "rgb(216,179,101)"
    }
  }, {
    "selector" : "node[ id = '230' ]",
    "css" : {
      "background-color" : "rgb(216,179,101)"
    }
  }, {
    "selector" : "node[ id = '262' ]",
    "css" : {
      "background-color" : "rgb(216,179,101)"
    }
  }, {
    "selector" : "node[ id = '294' ]",
    "css" : {
      "background-color" : "rgb(90,180,172)"
    }
  }, {
    "selector" : "node[ id = '326' ]",
    "css" : {
      "background-color" : "rgb(216,179,101)"
    }
  }, {
    "selector" : "node[ id = '358' ]",
    "css" : {
      "background-color" : "rgb(216,179,101)"
    }
  }, {
    "selector" : "node[ id = '71' ]",
    "css" : {
      "background-color" : "rgb(216,179,101)"
    }
  }, {
    "selector" : "node[ id = '103' ]",
    "css" : {
      "background-color" : "rgb(90,180,172)"
    }
  }, {
    "selector" : "node[ id = '135' ]",
    "css" : {
      "background-color" : "rgb(216,179,101)"
    }
  }, {
    "selector" : "node[ id = '167' ]",
    "css" : {
      "background-color" : "rgb(216,179,101)"
    }
  }, {
    "selector" : "node[ id = '199' ]",
    "css" : {
      "background-color" : "rgb(216,179,101)"
    }
  }, {
    "selector" : "node[ id = '231' ]",
    "css" : {
      "background-color" : "rgb(90,180,172)"
    }
  }, {
    "selector" : "node[ id = '263' ]",
    "css" : {
      "background-color" : "rgb(216,179,101)"
    }
  }, {
    "selector" : "node[ id = '295' ]",
    "css" : {
      "background-color" : "rgb(216,179,101)"
    }
  }, {
    "selector" : "node[ id = '327' ]",
    "css" : {
      "background-color" : "rgb(216,179,101)"
    }
  }, {
    "selector" : "node[ id = '359' ]",
    "css" : {
      "background-color" : "rgb(90,180,172)"
    }
  }, {
    "selector" : "node[ id = '72' ]",
    "css" : {
      "background-color" : "rgb(216,179,101)"
    }
  }, {
    "selector" : "node[ id = '104' ]",
    "css" : {
      "background-color" : "rgb(90,180,172)"
    }
  }, {
    "selector" : "node[ id = '136' ]",
    "css" : {
      "background-color" : "rgb(216,179,101)"
    }
  }, {
    "selector" : "node[ id = '168' ]",
    "css" : {
      "background-color" : "rgb(90,180,172)"
    }
  }, {
    "selector" : "node[ id = '200' ]",
    "css" : {
      "background-color" : "rgb(216,179,101)"
    }
  }, {
    "selector" : "node[ id = '232' ]",
    "css" : {
      "background-color" : "rgb(216,179,101)"
    }
  }, {
    "selector" : "node[ id = '264' ]",
    "css" : {
      "background-color" : "rgb(216,179,101)"
    }
  }, {
    "selector" : "node[ id = '296' ]",
    "css" : {
      "background-color" : "rgb(90,180,172)"
    }
  }, {
    "selector" : "node[ id = '328' ]",
    "css" : {
      "background-color" : "rgb(216,179,101)"
    }
  }, {
    "selector" : "node[ id = '360' ]",
    "css" : {
      "background-color" : "rgb(216,179,101)"
    }
  }, {
    "selector" : "node[ id = '73' ]",
    "css" : {
      "background-color" : "rgb(216,179,101)"
    }
  }, {
    "selector" : "node[ id = '105' ]",
    "css" : {
      "background-color" : "rgb(216,179,101)"
    }
  }, {
    "selector" : "node[ id = '137' ]",
    "css" : {
      "background-color" : "rgb(216,179,101)"
    }
  }, {
    "selector" : "node[ id = '169' ]",
    "css" : {
      "background-color" : "rgb(216,179,101)"
    }
  }, {
    "selector" : "node[ id = '201' ]",
    "css" : {
      "background-color" : "rgb(216,179,101)"
    }
  }, {
    "selector" : "node[ id = '233' ]",
    "css" : {
      "background-color" : "rgb(216,179,101)"
    }
  }, {
    "selector" : "node[ id = '265' ]",
    "css" : {
      "background-color" : "rgb(216,179,101)"
    }
  }, {
    "selector" : "node[ id = '297' ]",
    "css" : {
      "background-color" : "rgb(216,179,101)"
    }
  }, {
    "selector" : "node[ id = '329' ]",
    "css" : {
      "background-color" : "rgb(216,179,101)"
    }
  }, {
    "selector" : "node[ id = '361' ]",
    "css" : {
      "background-color" : "rgb(216,179,101)"
    }
  }, {
    "selector" : "node[ id = '74' ]",
    "css" : {
      "background-color" : "rgb(216,179,101)"
    }
  }, {
    "selector" : "node[ id = '106' ]",
    "css" : {
      "background-color" : "rgb(90,180,172)"
    }
  }, {
    "selector" : "node[ id = '138' ]",
    "css" : {
      "background-color" : "rgb(216,179,101)"
    }
  }, {
    "selector" : "node[ id = '170' ]",
    "css" : {
      "background-color" : "rgb(216,179,101)"
    }
  }, {
    "selector" : "node[ id = '202' ]",
    "css" : {
      "background-color" : "rgb(90,180,172)"
    }
  }, {
    "selector" : "node[ id = '234' ]",
    "css" : {
      "background-color" : "rgb(216,179,101)"
    }
  }, {
    "selector" : "node[ id = '266' ]",
    "css" : {
      "background-color" : "rgb(90,180,172)"
    }
  }, {
    "selector" : "node[ id = '298' ]",
    "css" : {
      "background-color" : "rgb(216,179,101)"
    }
  }, {
    "selector" : "node[ id = '330' ]",
    "css" : {
      "background-color" : "rgb(90,180,172)"
    }
  }, {
    "selector" : "node[ id = '362' ]",
    "css" : {
      "background-color" : "rgb(90,180,172)"
    }
  }, {
    "selector" : "node[ id = '75' ]",
    "css" : {
      "background-color" : "rgb(216,179,101)"
    }
  }, {
    "selector" : "node[ id = '107' ]",
    "css" : {
      "background-color" : "rgb(216,179,101)"
    }
  }, {
    "selector" : "node[ id = '139' ]",
    "css" : {
      "background-color" : "rgb(216,179,101)"
    }
  }, {
    "selector" : "node[ id = '171' ]",
    "css" : {
      "background-color" : "rgb(216,179,101)"
    }
  }, {
    "selector" : "node[ id = '203' ]",
    "css" : {
      "background-color" : "rgb(90,180,172)"
    }
  }, {
    "selector" : "node[ id = '235' ]",
    "css" : {
      "background-color" : "rgb(216,179,101)"
    }
  }, {
    "selector" : "node[ id = '267' ]",
    "css" : {
      "background-color" : "rgb(90,180,172)"
    }
  }, {
    "selector" : "node[ id = '299' ]",
    "css" : {
      "background-color" : "rgb(216,179,101)"
    }
  }, {
    "selector" : "node[ id = '331' ]",
    "css" : {
      "background-color" : "rgb(90,180,172)"
    }
  }, {
    "selector" : "node[ id = '363' ]",
    "css" : {
      "background-color" : "rgb(216,179,101)"
    }
  }, {
    "selector" : "node[ id = '76' ]",
    "css" : {
      "background-color" : "rgb(90,180,172)"
    }
  }, {
    "selector" : "node[ id = '108' ]",
    "css" : {
      "background-color" : "rgb(90,180,172)"
    }
  }, {
    "selector" : "node[ id = '140' ]",
    "css" : {
      "background-color" : "rgb(216,179,101)"
    }
  }, {
    "selector" : "node[ id = '172' ]",
    "css" : {
      "background-color" : "rgb(216,179,101)"
    }
  }, {
    "selector" : "node[ id = '204' ]",
    "css" : {
      "background-color" : "rgb(216,179,101)"
    }
  }, {
    "selector" : "node[ id = '236' ]",
    "css" : {
      "background-color" : "rgb(90,180,172)"
    }
  }, {
    "selector" : "node[ id = '268' ]",
    "css" : {
      "background-color" : "rgb(90,180,172)"
    }
  }, {
    "selector" : "node[ id = '300' ]",
    "css" : {
      "background-color" : "rgb(90,180,172)"
    }
  }, {
    "selector" : "node[ id = '332' ]",
    "css" : {
      "background-color" : "rgb(216,179,101)"
    }
  }, {
    "selector" : "node[ id = '364' ]",
    "css" : {
      "background-color" : "rgb(90,180,172)"
    }
  }, {
    "selector" : "node[ id = '77' ]",
    "css" : {
      "background-color" : "rgb(90,180,172)"
    }
  }, {
    "selector" : "node[ id = '109' ]",
    "css" : {
      "background-color" : "rgb(90,180,172)"
    }
  }, {
    "selector" : "node[ id = '141' ]",
    "css" : {
      "background-color" : "rgb(216,179,101)"
    }
  }, {
    "selector" : "node[ id = '173' ]",
    "css" : {
      "background-color" : "rgb(90,180,172)"
    }
  }, {
    "selector" : "node[ id = '205' ]",
    "css" : {
      "background-color" : "rgb(216,179,101)"
    }
  }, {
    "selector" : "node[ id = '237' ]",
    "css" : {
      "background-color" : "rgb(90,180,172)"
    }
  }, {
    "selector" : "node[ id = '269' ]",
    "css" : {
      "background-color" : "rgb(216,179,101)"
    }
  }, {
    "selector" : "node[ id = '301' ]",
    "css" : {
      "background-color" : "rgb(216,179,101)"
    }
  }, {
    "selector" : "node[ id = '333' ]",
    "css" : {
      "background-color" : "rgb(216,179,101)"
    }
  }, {
    "selector" : "node[ id = '365' ]",
    "css" : {
      "background-color" : "rgb(216,179,101)"
    }
  }, {
    "selector" : "node[ id = '78' ]",
    "css" : {
      "background-color" : "rgb(216,179,101)"
    }
  }, {
    "selector" : "node[ id = '110' ]",
    "css" : {
      "background-color" : "rgb(90,180,172)"
    }
  }, {
    "selector" : "node[ id = '142' ]",
    "css" : {
      "background-color" : "rgb(90,180,172)"
    }
  }, {
    "selector" : "node[ id = '174' ]",
    "css" : {
      "background-color" : "rgb(90,180,172)"
    }
  }, {
    "selector" : "node[ id = '206' ]",
    "css" : {
      "background-color" : "rgb(216,179,101)"
    }
  }, {
    "selector" : "node[ id = '238' ]",
    "css" : {
      "background-color" : "rgb(90,180,172)"
    }
  }, {
    "selector" : "node[ id = '270' ]",
    "css" : {
      "background-color" : "rgb(216,179,101)"
    }
  }, {
    "selector" : "node[ id = '302' ]",
    "css" : {
      "background-color" : "rgb(216,179,101)"
    }
  }, {
    "selector" : "node[ id = '334' ]",
    "css" : {
      "background-color" : "rgb(216,179,101)"
    }
  }, {
    "selector" : "node[ id = '366' ]",
    "css" : {
      "background-color" : "rgb(216,179,101)"
    }
  }, {
    "selector" : "node[ id = '79' ]",
    "css" : {
      "background-color" : "rgb(216,179,101)"
    }
  }, {
    "selector" : "node[ id = '111' ]",
    "css" : {
      "background-color" : "rgb(90,180,172)"
    }
  }, {
    "selector" : "node[ id = '143' ]",
    "css" : {
      "background-color" : "rgb(216,179,101)"
    }
  }, {
    "selector" : "node[ id = '175' ]",
    "css" : {
      "background-color" : "rgb(216,179,101)"
    }
  }, {
    "selector" : "node[ id = '207' ]",
    "css" : {
      "background-color" : "rgb(90,180,172)"
    }
  }, {
    "selector" : "node[ id = '239' ]",
    "css" : {
      "background-color" : "rgb(90,180,172)"
    }
  }, {
    "selector" : "node[ id = '271' ]",
    "css" : {
      "background-color" : "rgb(216,179,101)"
    }
  }, {
    "selector" : "node[ id = '303' ]",
    "css" : {
      "background-color" : "rgb(216,179,101)"
    }
  }, {
    "selector" : "node[ id = '335' ]",
    "css" : {
      "background-color" : "rgb(216,179,101)"
    }
  }, {
    "selector" : "node[ id = '367' ]",
    "css" : {
      "background-color" : "rgb(216,179,101)"
    }
  }, {
    "selector" : "node[ id = '80' ]",
    "css" : {
      "background-color" : "rgb(90,180,172)"
    }
  }, {
    "selector" : "node[ id = '112' ]",
    "css" : {
      "background-color" : "rgb(216,179,101)"
    }
  }, {
    "selector" : "node[ id = '144' ]",
    "css" : {
      "background-color" : "rgb(216,179,101)"
    }
  }, {
    "selector" : "node[ id = '176' ]",
    "css" : {
      "background-color" : "rgb(216,179,101)"
    }
  }, {
    "selector" : "node[ id = '208' ]",
    "css" : {
      "background-color" : "rgb(216,179,101)"
    }
  }, {
    "selector" : "node[ id = '240' ]",
    "css" : {
      "background-color" : "rgb(90,180,172)"
    }
  }, {
    "selector" : "node[ id = '272' ]",
    "css" : {
      "background-color" : "rgb(216,179,101)"
    }
  }, {
    "selector" : "node[ id = '304' ]",
    "css" : {
      "background-color" : "rgb(216,179,101)"
    }
  }, {
    "selector" : "node[ id = '336' ]",
    "css" : {
      "background-color" : "rgb(90,180,172)"
    }
  }, {
    "selector" : "node[ id = '368' ]",
    "css" : {
      "background-color" : "rgb(216,179,101)"
    }
  }, {
    "selector" : "node[ id = '81' ]",
    "css" : {
      "background-color" : "rgb(216,179,101)"
    }
  }, {
    "selector" : "node[ id = '113' ]",
    "css" : {
      "background-color" : "rgb(90,180,172)"
    }
  }, {
    "selector" : "node[ id = '145' ]",
    "css" : {
      "background-color" : "rgb(216,179,101)"
    }
  }, {
    "selector" : "node[ id = '177' ]",
    "css" : {
      "background-color" : "rgb(216,179,101)"
    }
  }, {
    "selector" : "node[ id = '209' ]",
    "css" : {
      "background-color" : "rgb(216,179,101)"
    }
  }, {
    "selector" : "node[ id = '241' ]",
    "css" : {
      "background-color" : "rgb(216,179,101)"
    }
  }, {
    "selector" : "node[ id = '273' ]",
    "css" : {
      "background-color" : "rgb(216,179,101)"
    }
  }, {
    "selector" : "node[ id = '305' ]",
    "css" : {
      "background-color" : "rgb(216,179,101)"
    }
  }, {
    "selector" : "node[ id = '337' ]",
    "css" : {
      "background-color" : "rgb(216,179,101)"
    }
  }, {
    "selector" : "node[ id = '369' ]",
    "css" : {
      "background-color" : "rgb(216,179,101)"
    }
  }, {
    "selector" : "node[ id = '82' ]",
    "css" : {
      "background-color" : "rgb(216,179,101)"
    }
  }, {
    "selector" : "node[ id = '114' ]",
    "css" : {
      "background-color" : "rgb(216,179,101)"
    }
  }, {
    "selector" : "node[ id = '146' ]",
    "css" : {
      "background-color" : "rgb(216,179,101)"
    }
  }, {
    "selector" : "node[ id = '178' ]",
    "css" : {
      "background-color" : "rgb(90,180,172)"
    }
  }, {
    "selector" : "node[ id = '210' ]",
    "css" : {
      "background-color" : "rgb(216,179,101)"
    }
  }, {
    "selector" : "node[ id = '242' ]",
    "css" : {
      "background-color" : "rgb(90,180,172)"
    }
  }, {
    "selector" : "node[ id = '274' ]",
    "css" : {
      "background-color" : "rgb(216,179,101)"
    }
  }, {
    "selector" : "node[ id = '306' ]",
    "css" : {
      "background-color" : "rgb(216,179,101)"
    }
  }, {
    "selector" : "node[ id = '338' ]",
    "css" : {
      "background-color" : "rgb(90,180,172)"
    }
  }, {
    "selector" : "node[ id = '370' ]",
    "css" : {
      "background-color" : "rgb(90,180,172)"
    }
  }, {
    "selector" : "node[ id = '83' ]",
    "css" : {
      "background-color" : "rgb(216,179,101)"
    }
  }, {
    "selector" : "node[ id = '115' ]",
    "css" : {
      "background-color" : "rgb(216,179,101)"
    }
  }, {
    "selector" : "node[ id = '147' ]",
    "css" : {
      "background-color" : "rgb(216,179,101)"
    }
  }, {
    "selector" : "node[ id = '179' ]",
    "css" : {
      "background-color" : "rgb(216,179,101)"
    }
  }, {
    "selector" : "node[ id = '211' ]",
    "css" : {
      "background-color" : "rgb(216,179,101)"
    }
  }, {
    "selector" : "node[ id = '243' ]",
    "css" : {
      "background-color" : "rgb(216,179,101)"
    }
  }, {
    "selector" : "node[ id = '275' ]",
    "css" : {
      "background-color" : "rgb(216,179,101)"
    }
  }, {
    "selector" : "node[ id = '307' ]",
    "css" : {
      "background-color" : "rgb(90,180,172)"
    }
  }, {
    "selector" : "node[ id = '339' ]",
    "css" : {
      "background-color" : "rgb(216,179,101)"
    }
  }, {
    "selector" : "node[ id = '371' ]",
    "css" : {
      "background-color" : "rgb(90,180,172)"
    }
  }, {
    "selector" : "node[ id = '84' ]",
    "css" : {
      "background-color" : "rgb(90,180,172)"
    }
  }, {
    "selector" : "node[ id = '116' ]",
    "css" : {
      "background-color" : "rgb(216,179,101)"
    }
  }, {
    "selector" : "node[ id = '148' ]",
    "css" : {
      "background-color" : "rgb(216,179,101)"
    }
  }, {
    "selector" : "node[ id = '180' ]",
    "css" : {
      "background-color" : "rgb(216,179,101)"
    }
  }, {
    "selector" : "node[ id = '212' ]",
    "css" : {
      "background-color" : "rgb(216,179,101)"
    }
  }, {
    "selector" : "node[ id = '244' ]",
    "css" : {
      "background-color" : "rgb(216,179,101)"
    }
  }, {
    "selector" : "node[ id = '276' ]",
    "css" : {
      "background-color" : "rgb(216,179,101)"
    }
  }, {
    "selector" : "node[ id = '308' ]",
    "css" : {
      "background-color" : "rgb(216,179,101)"
    }
  }, {
    "selector" : "node[ id = '340' ]",
    "css" : {
      "background-color" : "rgb(216,179,101)"
    }
  }, {
    "selector" : "node[ id = '372' ]",
    "css" : {
      "background-color" : "rgb(90,180,172)"
    }
  }, {
    "selector" : "node[ id = '85' ]",
    "css" : {
      "background-color" : "rgb(90,180,172)"
    }
  }, {
    "selector" : "node[ id = '117' ]",
    "css" : {
      "background-color" : "rgb(90,180,172)"
    }
  }, {
    "selector" : "node[ id = '149' ]",
    "css" : {
      "background-color" : "rgb(90,180,172)"
    }
  }, {
    "selector" : "node[ id = '181' ]",
    "css" : {
      "background-color" : "rgb(216,179,101)"
    }
  }, {
    "selector" : "node[ id = '213' ]",
    "css" : {
      "background-color" : "rgb(216,179,101)"
    }
  }, {
    "selector" : "node[ id = '245' ]",
    "css" : {
      "background-color" : "rgb(90,180,172)"
    }
  }, {
    "selector" : "node[ id = '277' ]",
    "css" : {
      "background-color" : "rgb(216,179,101)"
    }
  }, {
    "selector" : "node[ id = '309' ]",
    "css" : {
      "background-color" : "rgb(90,180,172)"
    }
  }, {
    "selector" : "node[ id = '341' ]",
    "css" : {
      "background-color" : "rgb(216,179,101)"
    }
  }, {
    "selector" : "node[ id = '373' ]",
    "css" : {
      "background-color" : "rgb(216,179,101)"
    }
  }, {
    "selector" : "node[ id = '86' ]",
    "css" : {
      "background-color" : "rgb(90,180,172)"
    }
  }, {
    "selector" : "node[ id = '118' ]",
    "css" : {
      "background-color" : "rgb(216,179,101)"
    }
  }, {
    "selector" : "node[ id = '150' ]",
    "css" : {
      "background-color" : "rgb(90,180,172)"
    }
  }, {
    "selector" : "node[ id = '182' ]",
    "css" : {
      "background-color" : "rgb(216,179,101)"
    }
  }, {
    "selector" : "node[ id = '214' ]",
    "css" : {
      "background-color" : "rgb(216,179,101)"
    }
  }, {
    "selector" : "node[ id = '246' ]",
    "css" : {
      "background-color" : "rgb(216,179,101)"
    }
  }, {
    "selector" : "node[ id = '278' ]",
    "css" : {
      "background-color" : "rgb(216,179,101)"
    }
  }, {
    "selector" : "node[ id = '310' ]",
    "css" : {
      "background-color" : "rgb(90,180,172)"
    }
  }, {
    "selector" : "node[ id = '342' ]",
    "css" : {
      "background-color" : "rgb(216,179,101)"
    }
  }, {
    "selector" : "node[ id = '374' ]",
    "css" : {
      "background-color" : "rgb(216,179,101)"
    }
  }, {
    "selector" : "node[ id = '87' ]",
    "css" : {
      "background-color" : "rgb(216,179,101)"
    }
  }, {
    "selector" : "node[ id = '119' ]",
    "css" : {
      "background-color" : "rgb(90,180,172)"
    }
  }, {
    "selector" : "node[ id = '151' ]",
    "css" : {
      "background-color" : "rgb(216,179,101)"
    }
  }, {
    "selector" : "node[ id = '183' ]",
    "css" : {
      "background-color" : "rgb(216,179,101)"
    }
  }, {
    "selector" : "node[ id = '215' ]",
    "css" : {
      "background-color" : "rgb(90,180,172)"
    }
  }, {
    "selector" : "node[ id = '247' ]",
    "css" : {
      "background-color" : "rgb(90,180,172)"
    }
  }, {
    "selector" : "node[ id = '279' ]",
    "css" : {
      "background-color" : "rgb(90,180,172)"
    }
  }, {
    "selector" : "node[ id = '311' ]",
    "css" : {
      "background-color" : "rgb(90,180,172)"
    }
  }, {
    "selector" : "node[ id = '343' ]",
    "css" : {
      "background-color" : "rgb(216,179,101)"
    }
  }, {
    "selector" : "node[ id = '375' ]",
    "css" : {
      "background-color" : "rgb(216,179,101)"
    }
  }, {
    "selector" : "node[ id = '88' ]",
    "css" : {
      "background-color" : "rgb(216,179,101)"
    }
  }, {
    "selector" : "node[ id = '120' ]",
    "css" : {
      "background-color" : "rgb(216,179,101)"
    }
  }, {
    "selector" : "node[ id = '152' ]",
    "css" : {
      "background-color" : "rgb(216,179,101)"
    }
  }, {
    "selector" : "node[ id = '184' ]",
    "css" : {
      "background-color" : "rgb(90,180,172)"
    }
  }, {
    "selector" : "node[ id = '216' ]",
    "css" : {
      "background-color" : "rgb(216,179,101)"
    }
  }, {
    "selector" : "node[ id = '248' ]",
    "css" : {
      "background-color" : "rgb(216,179,101)"
    }
  }, {
    "selector" : "node[ id = '280' ]",
    "css" : {
      "background-color" : "rgb(216,179,101)"
    }
  }, {
    "selector" : "node[ id = '312' ]",
    "css" : {
      "background-color" : "rgb(216,179,101)"
    }
  }, {
    "selector" : "node[ id = '344' ]",
    "css" : {
      "background-color" : "rgb(90,180,172)"
    }
  }, {
    "selector" : "node[ id = '376' ]",
    "css" : {
      "background-color" : "rgb(216,179,101)"
    }
  }, {
    "selector" : "node[ id = '89' ]",
    "css" : {
      "background-color" : "rgb(216,179,101)"
    }
  }, {
    "selector" : "node[ id = '121' ]",
    "css" : {
      "background-color" : "rgb(216,179,101)"
    }
  }, {
    "selector" : "node[ id = '153' ]",
    "css" : {
      "background-color" : "rgb(153,153,255)"
    }
  }, {
    "selector" : "node[ id = '185' ]",
    "css" : {
      "background-color" : "rgb(216,179,101)"
    }
  }, {
    "selector" : "node[ id = '217' ]",
    "css" : {
      "background-color" : "rgb(216,179,101)"
    }
  }, {
    "selector" : "node[ id = '249' ]",
    "css" : {
      "background-color" : "rgb(90,180,172)"
    }
  }, {
    "selector" : "node[ id = '281' ]",
    "css" : {
      "background-color" : "rgb(216,179,101)"
    }
  }, {
    "selector" : "node[ id = '313' ]",
    "css" : {
      "background-color" : "rgb(90,180,172)"
    }
  }, {
    "selector" : "node[ id = '345' ]",
    "css" : {
      "background-color" : "rgb(90,180,172)"
    }
  }, {
    "selector" : "node[ id = '377' ]",
    "css" : {
      "background-color" : "rgb(90,180,172)"
    }
  }, {
    "selector" : "node[ id = '90' ]",
    "css" : {
      "background-color" : "rgb(216,179,101)"
    }
  }, {
    "selector" : "node[ id = '122' ]",
    "css" : {
      "background-color" : "rgb(216,179,101)"
    }
  }, {
    "selector" : "node[ id = '154' ]",
    "css" : {
      "background-color" : "rgb(90,180,172)"
    }
  }, {
    "selector" : "node[ id = '186' ]",
    "css" : {
      "background-color" : "rgb(90,180,172)"
    }
  }, {
    "selector" : "node[ id = '218' ]",
    "css" : {
      "background-color" : "rgb(90,180,172)"
    }
  }, {
    "selector" : "node[ id = '250' ]",
    "css" : {
      "background-color" : "rgb(216,179,101)"
    }
  }, {
    "selector" : "node[ id = '282' ]",
    "css" : {
      "background-color" : "rgb(216,179,101)"
    }
  }, {
    "selector" : "node[ id = '314' ]",
    "css" : {
      "background-color" : "rgb(216,179,101)"
    }
  }, {
    "selector" : "node[ id = '346' ]",
    "css" : {
      "background-color" : "rgb(216,179,101)"
    }
  }, {
    "selector" : "node[ id = '378' ]",
    "css" : {
      "background-color" : "rgb(216,179,101)"
    }
  }, {
    "selector" : "node[ id = '91' ]",
    "css" : {
      "background-color" : "rgb(90,180,172)"
    }
  }, {
    "selector" : "node[ id = '123' ]",
    "css" : {
      "background-color" : "rgb(216,179,101)"
    }
  }, {
    "selector" : "node[ id = '155' ]",
    "css" : {
      "background-color" : "rgb(216,179,101)"
    }
  }, {
    "selector" : "node[ id = '187' ]",
    "css" : {
      "background-color" : "rgb(216,179,101)"
    }
  }, {
    "selector" : "node[ id = '219' ]",
    "css" : {
      "background-color" : "rgb(216,179,101)"
    }
  }, {
    "selector" : "node[ id = '251' ]",
    "css" : {
      "background-color" : "rgb(216,179,101)"
    }
  }, {
    "selector" : "node[ id = '283' ]",
    "css" : {
      "background-color" : "rgb(216,179,101)"
    }
  }, {
    "selector" : "node[ id = '315' ]",
    "css" : {
      "background-color" : "rgb(90,180,172)"
    }
  }, {
    "selector" : "node[ id = '347' ]",
    "css" : {
      "background-color" : "rgb(90,180,172)"
    }
  }, {
    "selector" : "node[ id = '379' ]",
    "css" : {
      "background-color" : "rgb(90,180,172)"
    }
  }, {
    "selector" : "node[ id = '92' ]",
    "css" : {
      "background-color" : "rgb(216,179,101)"
    }
  }, {
    "selector" : "node[ id = '124' ]",
    "css" : {
      "background-color" : "rgb(90,180,172)"
    }
  }, {
    "selector" : "node[ id = '156' ]",
    "css" : {
      "background-color" : "rgb(90,180,172)"
    }
  }, {
    "selector" : "node[ id = '188' ]",
    "css" : {
      "background-color" : "rgb(216,179,101)"
    }
  }, {
    "selector" : "node[ id = '220' ]",
    "css" : {
      "background-color" : "rgb(90,180,172)"
    }
  }, {
    "selector" : "node[ id = '252' ]",
    "css" : {
      "background-color" : "rgb(90,180,172)"
    }
  }, {
    "selector" : "node[ id = '284' ]",
    "css" : {
      "background-color" : "rgb(216,179,101)"
    }
  }, {
    "selector" : "node[ id = '316' ]",
    "css" : {
      "background-color" : "rgb(90,180,172)"
    }
  }, {
    "selector" : "node[ id = '348' ]",
    "css" : {
      "background-color" : "rgb(216,179,101)"
    }
  }, {
    "selector" : "node[ id = '380' ]",
    "css" : {
      "background-color" : "rgb(216,179,101)"
    }
  }, {
    "selector" : "node[ id = '61' ]",
    "css" : {
      "background-color" : "rgb(216,179,101)"
    }
  }, {
    "selector" : "node[ id = '93' ]",
    "css" : {
      "background-color" : "rgb(216,179,101)"
    }
  }, {
    "selector" : "node[ id = '125' ]",
    "css" : {
      "background-color" : "rgb(216,179,101)"
    }
  }, {
    "selector" : "node[ id = '157' ]",
    "css" : {
      "background-color" : "rgb(216,179,101)"
    }
  }, {
    "selector" : "node[ id = '189' ]",
    "css" : {
      "background-color" : "rgb(216,179,101)"
    }
  }, {
    "selector" : "node[ id = '221' ]",
    "css" : {
      "background-color" : "rgb(90,180,172)"
    }
  }, {
    "selector" : "node[ id = '253' ]",
    "css" : {
      "background-color" : "rgb(90,180,172)"
    }
  }, {
    "selector" : "node[ id = '285' ]",
    "css" : {
      "background-color" : "rgb(90,180,172)"
    }
  }, {
    "selector" : "node[ id = '317' ]",
    "css" : {
      "background-color" : "rgb(90,180,172)"
    }
  }, {
    "selector" : "node[ id = '349' ]",
    "css" : {
      "background-color" : "rgb(216,179,101)"
    }
  }, {
    "selector" : "node[ id = '381' ]",
    "css" : {
      "background-color" : "rgb(90,180,172)"
    }
  }, {
    "selector" : "node[ id = '62' ]",
    "css" : {
      "background-color" : "rgb(216,179,101)"
    }
  }, {
    "selector" : "node[ id = '94' ]",
    "css" : {
      "background-color" : "rgb(90,180,172)"
    }
  }, {
    "selector" : "node[ id = '126' ]",
    "css" : {
      "background-color" : "rgb(216,179,101)"
    }
  }, {
    "selector" : "node[ id = '158' ]",
    "css" : {
      "background-color" : "rgb(90,180,172)"
    }
  }, {
    "selector" : "node[ id = '190' ]",
    "css" : {
      "background-color" : "rgb(216,179,101)"
    }
  }, {
    "selector" : "node[ id = '222' ]",
    "css" : {
      "background-color" : "rgb(216,179,101)"
    }
  }, {
    "selector" : "node[ id = '254' ]",
    "css" : {
      "background-color" : "rgb(90,180,172)"
    }
  }, {
    "selector" : "node[ id = '286' ]",
    "css" : {
      "background-color" : "rgb(216,179,101)"
    }
  }, {
    "selector" : "node[ id = '318' ]",
    "css" : {
      "background-color" : "rgb(216,179,101)"
    }
  }, {
    "selector" : "node[ id = '350' ]",
    "css" : {
      "background-color" : "rgb(90,180,172)"
    }
  }, {
    "selector" : "node[ id = '382' ]",
    "css" : {
      "background-color" : "rgb(90,180,172)"
    }
  }, {
    "selector" : "node[ id = '63' ]",
    "css" : {
      "background-color" : "rgb(216,179,101)"
    }
  }, {
    "selector" : "node[ id = '95' ]",
    "css" : {
      "background-color" : "rgb(90,180,172)"
    }
  }, {
    "selector" : "node[ id = '127' ]",
    "css" : {
      "background-color" : "rgb(216,179,101)"
    }
  }, {
    "selector" : "node[ id = '159' ]",
    "css" : {
      "background-color" : "rgb(216,179,101)"
    }
  }, {
    "selector" : "node[ id = '191' ]",
    "css" : {
      "background-color" : "rgb(216,179,101)"
    }
  }, {
    "selector" : "node[ id = '223' ]",
    "css" : {
      "background-color" : "rgb(216,179,101)"
    }
  }, {
    "selector" : "node[ id = '255' ]",
    "css" : {
      "background-color" : "rgb(90,180,172)"
    }
  }, {
    "selector" : "node[ id = '287' ]",
    "css" : {
      "background-color" : "rgb(90,180,172)"
    }
  }, {
    "selector" : "node[ id = '319' ]",
    "css" : {
      "background-color" : "rgb(216,179,101)"
    }
  }, {
    "selector" : "node[ id = '351' ]",
    "css" : {
      "background-color" : "rgb(216,179,101)"
    }
  }, {
    "selector" : "node[ id = '383' ]",
    "css" : {
      "background-color" : "rgb(90,180,172)"
    }
  }, {
    "selector" : "node:selected",
    "css" : {
      "background-color" : "rgb(255,255,0)"
    }
  }, {
    "selector" : "edge",
    "css" : {
      "target-arrow-color" : "rgb(0,0,0)",
      "line-color" : "rgb(64,64,64)",
      "source-arrow-shape" : "none",
      "font-family" : "SansSerif.plain",
      "font-weight" : "normal",
      "width" : 1.0,
      "text-opacity" : 0.7843137254901961,
      "color" : "rgb(0,0,0)",
      "target-arrow-shape" : "none",
      "content" : "",
      "source-arrow-color" : "rgb(0,0,0)",
      "font-size" : 10,
      "opacity" : 0.7843137254901961,
      "line-style" : "solid"
    }
  }, {
    "selector" : "edge[EnrichmentMap_Overlap_size > 41]",
    "css" : {
      "width" : 6.0
    }
  }, {
    "selector" : "edge[EnrichmentMap_Overlap_size = 41]",
    "css" : {
      "width" : 26.0
    }
  }, {
    "selector" : "edge[EnrichmentMap_Overlap_size > 2][EnrichmentMap_Overlap_size < 41]",
    "css" : {
      "width" : "mapData(EnrichmentMap_Overlap_size,2,41,1.0,26.0)"
    }
  }, {
    "selector" : "edge[EnrichmentMap_Overlap_size = 2]",
    "css" : {
      "width" : 1.0
    }
  }, {
    "selector" : "edge[EnrichmentMap_Overlap_size < 2]",
    "css" : {
      "width" : 0.5
    }
  }, {
    "selector" : "edge[EnrichmentMap_Data_Set = 'AdultvsJuvenile_DOWN']",
    "css" : {
      "line-color" : "rgb(216,179,101)"
    }
  }, {
    "selector" : "edge[EnrichmentMap_Data_Set = 'AdultvsJuvenile_UP']",
    "css" : {
      "line-color" : "rgb(90,180,172)"
    }
  }, {
    "selector" : "edge[EnrichmentMap_Data_Set = 'sig']",
    "css" : {
      "line-color" : "rgb(252,141,98)",
      "target-arrow-color" : "rgb(252,141,98)",
      "source-arrow-color" : "rgb(252,141,98)"
    }
  }, {
    "selector" : "edge[EnrichmentMap_Data_Set = 'Geneset_Overlap']",
    "css" : {
      "line-color" : "rgb(166,206,227)",
      "target-arrow-color" : "rgb(166,206,227)",
      "source-arrow-color" : "rgb(166,206,227)"
    }
  }, {
    "selector" : "edge[EnrichmentMap_Data_Set = 'Adult_UP']",
    "css" : {
      "line-color" : "rgb(178,223,138)",
      "target-arrow-color" : "rgb(178,223,138)",
      "source-arrow-color" : "rgb(178,223,138)"
    }
  }, {
    "selector" : "edge[EnrichmentMap_Data_Set = 'Adult_DOWN']",
    "css" : {
      "line-color" : "rgb(166,206,227)",
      "target-arrow-color" : "rgb(166,206,227)",
      "source-arrow-color" : "rgb(166,206,227)"
    }
  }, {
    "selector" : "edge:selected",
    "css" : {
      "line-color" : "rgb(255,0,0)"
    }
  } ]
}, {
  "format_version" : "1.0",
  "generated_by" : "cytoscape-3.8.2",
  "target_cytoscapejs_version" : "~2.1",
  "title" : "Figure3B_style_labeled",
  "style" : [ {
    "selector" : "node",
    "css" : {
      "border-opacity" : 0.8627450980392157,
      "font-size" : 12,
      "background-opacity" : 0.8627450980392157,
      "font-family" : "SansSerif.plain",
      "font-weight" : "normal",
      "width" : 20.0,
      "text-opacity" : 0.8627450980392157,
      "border-color" : "rgb(0,0,0)",
      "background-color" : "rgb(255,255,255)",
      "shape" : "ellipse",
      "height" : 20.0,
      "border-width" : 3.0,
      "color" : "rgb(0,0,0)",
      "text-valign" : "center",
      "text-halign" : "center",
      "content" : "data(EnrichmentMap_GS_DESCR)"
    }
  }, {
    "selector" : "node[ id = '1024' ]",
    "css" : {
      "background-color" : "rgb(199,234,229)"
    }
  }, {
    "selector" : "node[ id = '1056' ]",
    "css" : {
      "background-color" : "rgb(1,102,94)"
    }
  }, {
    "selector" : "node[ id = '1088' ]",
    "css" : {
      "background-color" : "rgb(199,234,229)"
    }
  }, {
    "selector" : "node[ id = '896' ]",
    "css" : {
      "background-color" : "rgb(246,232,195)"
    }
  }, {
    "selector" : "node[ id = '928' ]",
    "css" : {
      "background-color" : "rgb(140,81,10)"
    }
  }, {
    "selector" : "node[ id = '960' ]",
    "css" : {
      "background-color" : "rgb(246,232,195)"
    }
  }, {
    "selector" : "node[ id = '992' ]",
    "css" : {
      "background-color" : "rgb(199,234,229)"
    }
  }, {
    "selector" : "node[ id = '1025' ]",
    "css" : {
      "background-color" : "rgb(199,234,229)"
    }
  }, {
    "selector" : "node[ id = '1057' ]",
    "css" : {
      "background-color" : "rgb(199,234,229)"
    }
  }, {
    "selector" : "node[ id = '1089' ]",
    "css" : {
      "background-color" : "rgb(1,102,94)"
    }
  }, {
    "selector" : "node[ id = '897' ]",
    "css" : {
      "background-color" : "rgb(140,81,10)"
    }
  }, {
    "selector" : "node[ id = '929' ]",
    "css" : {
      "background-color" : "rgb(246,232,195)"
    }
  }, {
    "selector" : "node[ id = '961' ]",
    "css" : {
      "background-color" : "rgb(140,81,10)"
    }
  }, {
    "selector" : "node[ id = '993' ]",
    "css" : {
      "background-color" : "rgb(153,153,255)"
    }
  }, {
    "selector" : "node[ id = '1026' ]",
    "css" : {
      "background-color" : "rgb(199,234,229)"
    }
  }, {
    "selector" : "node[ id = '1058' ]",
    "css" : {
      "background-color" : "rgb(199,234,229)"
    }
  }, {
    "selector" : "node[ id = '1090' ]",
    "css" : {
      "background-color" : "rgb(153,153,255)"
    }
  }, {
    "selector" : "node[ id = '898' ]",
    "css" : {
      "background-color" : "rgb(140,81,10)"
    }
  }, {
    "selector" : "node[ id = '930' ]",
    "css" : {
      "background-color" : "rgb(140,81,10)"
    }
  }, {
    "selector" : "node[ id = '962' ]",
    "css" : {
      "background-color" : "rgb(246,232,195)"
    }
  }, {
    "selector" : "node[ id = '994' ]",
    "css" : {
      "background-color" : "rgb(1,102,94)"
    }
  }, {
    "selector" : "node[ id = '1027' ]",
    "css" : {
      "background-color" : "rgb(199,234,229)"
    }
  }, {
    "selector" : "node[ id = '1059' ]",
    "css" : {
      "background-color" : "rgb(1,102,94)"
    }
  }, {
    "selector" : "node[ id = '1091' ]",
    "css" : {
      "background-color" : "rgb(0,153,102)"
    }
  }, {
    "selector" : "node[ id = '899' ]",
    "css" : {
      "background-color" : "rgb(246,232,195)"
    }
  }, {
    "selector" : "node[ id = '931' ]",
    "css" : {
      "background-color" : "rgb(246,232,195)"
    }
  }, {
    "selector" : "node[ id = '963' ]",
    "css" : {
      "background-color" : "rgb(140,81,10)"
    }
  }, {
    "selector" : "node[ id = '995' ]",
    "css" : {
      "background-color" : "rgb(153,153,255)"
    }
  }, {
    "selector" : "node[ id = '1028' ]",
    "css" : {
      "background-color" : "rgb(1,102,94)"
    }
  }, {
    "selector" : "node[ id = '1060' ]",
    "css" : {
      "background-color" : "rgb(199,234,229)"
    }
  }, {
    "selector" : "node[ id = '1092' ]",
    "css" : {
      "background-color" : "rgb(199,234,229)"
    }
  }, {
    "selector" : "node[ id = '900' ]",
    "css" : {
      "background-color" : "rgb(140,81,10)"
    }
  }, {
    "selector" : "node[ id = '932' ]",
    "css" : {
      "background-color" : "rgb(246,232,195)"
    }
  }, {
    "selector" : "node[ id = '964' ]",
    "css" : {
      "background-color" : "rgb(246,232,195)"
    }
  }, {
    "selector" : "node[ id = '996' ]",
    "css" : {
      "background-color" : "rgb(199,234,229)"
    }
  }, {
    "selector" : "node[ id = '1029' ]",
    "css" : {
      "background-color" : "rgb(199,234,229)"
    }
  }, {
    "selector" : "node[ id = '1061' ]",
    "css" : {
      "background-color" : "rgb(199,234,229)"
    }
  }, {
    "selector" : "node[ id = '1093' ]",
    "css" : {
      "background-color" : "rgb(199,234,229)"
    }
  }, {
    "selector" : "node[ id = '901' ]",
    "css" : {
      "background-color" : "rgb(246,232,195)"
    }
  }, {
    "selector" : "node[ id = '933' ]",
    "css" : {
      "background-color" : "rgb(204,204,255)"
    }
  }, {
    "selector" : "node[ id = '965' ]",
    "css" : {
      "background-color" : "rgb(246,232,195)"
    }
  }, {
    "selector" : "node[ id = '997' ]",
    "css" : {
      "background-color" : "rgb(1,102,94)"
    }
  }, {
    "selector" : "node[ id = '1030' ]",
    "css" : {
      "background-color" : "rgb(199,234,229)"
    }
  }, {
    "selector" : "node[ id = '1062' ]",
    "css" : {
      "background-color" : "rgb(153,153,255)"
    }
  }, {
    "selector" : "node[ id = '1094' ]",
    "css" : {
      "background-color" : "rgb(153,153,255)"
    }
  }, {
    "selector" : "node[ id = '902' ]",
    "css" : {
      "background-color" : "rgb(140,81,10)"
    }
  }, {
    "selector" : "node[ id = '934' ]",
    "css" : {
      "background-color" : "rgb(246,232,195)"
    }
  }, {
    "selector" : "node[ id = '966' ]",
    "css" : {
      "background-color" : "rgb(1,102,94)"
    }
  }, {
    "selector" : "node[ id = '998' ]",
    "css" : {
      "background-color" : "rgb(199,234,229)"
    }
  }, {
    "selector" : "node[ id = '1031' ]",
    "css" : {
      "background-color" : "rgb(199,234,229)"
    }
  }, {
    "selector" : "node[ id = '1063' ]",
    "css" : {
      "background-color" : "rgb(199,234,229)"
    }
  }, {
    "selector" : "node[ id = '1095' ]",
    "css" : {
      "background-color" : "rgb(1,102,94)"
    }
  }, {
    "selector" : "node[ id = '903' ]",
    "css" : {
      "background-color" : "rgb(246,232,195)"
    }
  }, {
    "selector" : "node[ id = '935' ]",
    "css" : {
      "background-color" : "rgb(140,81,10)"
    }
  }, {
    "selector" : "node[ id = '967' ]",
    "css" : {
      "background-color" : "rgb(199,234,229)"
    }
  }, {
    "selector" : "node[ id = '999' ]",
    "css" : {
      "background-color" : "rgb(199,234,229)"
    }
  }, {
    "selector" : "node[ id = '1032' ]",
    "css" : {
      "background-color" : "rgb(153,153,255)"
    }
  }, {
    "selector" : "node[ id = '1064' ]",
    "css" : {
      "background-color" : "rgb(199,234,229)"
    }
  }, {
    "selector" : "node[ id = '1096' ]",
    "css" : {
      "background-color" : "rgb(153,153,255)"
    }
  }, {
    "selector" : "node[ id = '904' ]",
    "css" : {
      "background-color" : "rgb(246,232,195)"
    }
  }, {
    "selector" : "node[ id = '936' ]",
    "css" : {
      "background-color" : "rgb(246,232,195)"
    }
  }, {
    "selector" : "node[ id = '968' ]",
    "css" : {
      "background-color" : "rgb(1,102,94)"
    }
  }, {
    "selector" : "node[ id = '1000' ]",
    "css" : {
      "background-color" : "rgb(1,102,94)"
    }
  }, {
    "selector" : "node[ id = '1033' ]",
    "css" : {
      "background-color" : "rgb(199,234,229)"
    }
  }, {
    "selector" : "node[ id = '1065' ]",
    "css" : {
      "background-color" : "rgb(153,153,255)"
    }
  }, {
    "selector" : "node[ id = '1097' ]",
    "css" : {
      "background-color" : "rgb(199,234,229)"
    }
  }, {
    "selector" : "node[ id = '905' ]",
    "css" : {
      "background-color" : "rgb(140,81,10)"
    }
  }, {
    "selector" : "node[ id = '937' ]",
    "css" : {
      "background-color" : "rgb(140,81,10)"
    }
  }, {
    "selector" : "node[ id = '969' ]",
    "css" : {
      "background-color" : "rgb(1,102,94)"
    }
  }, {
    "selector" : "node[ id = '1001' ]",
    "css" : {
      "background-color" : "rgb(0,153,102)"
    }
  }, {
    "selector" : "node[ id = '1034' ]",
    "css" : {
      "background-color" : "rgb(153,153,255)"
    }
  }, {
    "selector" : "node[ id = '1066' ]",
    "css" : {
      "background-color" : "rgb(153,153,255)"
    }
  }, {
    "selector" : "node[ id = '1098' ]",
    "css" : {
      "background-color" : "rgb(153,153,255)"
    }
  }, {
    "selector" : "node[ id = '906' ]",
    "css" : {
      "background-color" : "rgb(140,81,10)"
    }
  }, {
    "selector" : "node[ id = '938' ]",
    "css" : {
      "background-color" : "rgb(140,81,10)"
    }
  }, {
    "selector" : "node[ id = '970' ]",
    "css" : {
      "background-color" : "rgb(153,153,255)"
    }
  }, {
    "selector" : "node[ id = '1002' ]",
    "css" : {
      "background-color" : "rgb(1,102,94)"
    }
  }, {
    "selector" : "node[ id = '1035' ]",
    "css" : {
      "background-color" : "rgb(1,102,94)"
    }
  }, {
    "selector" : "node[ id = '1067' ]",
    "css" : {
      "background-color" : "rgb(199,234,229)"
    }
  }, {
    "selector" : "node[ id = '1099' ]",
    "css" : {
      "background-color" : "rgb(1,102,94)"
    }
  }, {
    "selector" : "node[ id = '907' ]",
    "css" : {
      "background-color" : "rgb(140,81,10)"
    }
  }, {
    "selector" : "node[ id = '939' ]",
    "css" : {
      "background-color" : "rgb(246,232,195)"
    }
  }, {
    "selector" : "node[ id = '971' ]",
    "css" : {
      "background-color" : "rgb(199,234,229)"
    }
  }, {
    "selector" : "node[ id = '1003' ]",
    "css" : {
      "background-color" : "rgb(199,234,229)"
    }
  }, {
    "selector" : "node[ id = '1036' ]",
    "css" : {
      "background-color" : "rgb(153,153,255)"
    }
  }, {
    "selector" : "node[ id = '1068' ]",
    "css" : {
      "background-color" : "rgb(199,234,229)"
    }
  }, {
    "selector" : "node[ id = '1100' ]",
    "css" : {
      "background-color" : "rgb(1,102,94)"
    }
  }, {
    "selector" : "node[ id = '908' ]",
    "css" : {
      "background-color" : "rgb(140,81,10)"
    }
  }, {
    "selector" : "node[ id = '940' ]",
    "css" : {
      "background-color" : "rgb(140,81,10)"
    }
  }, {
    "selector" : "node[ id = '972' ]",
    "css" : {
      "background-color" : "rgb(1,102,94)"
    }
  }, {
    "selector" : "node[ id = '1004' ]",
    "css" : {
      "background-color" : "rgb(199,234,229)"
    }
  }, {
    "selector" : "node[ id = '1037' ]",
    "css" : {
      "background-color" : "rgb(199,234,229)"
    }
  }, {
    "selector" : "node[ id = '1069' ]",
    "css" : {
      "background-color" : "rgb(1,102,94)"
    }
  }, {
    "selector" : "node[ id = '1101' ]",
    "css" : {
      "background-color" : "rgb(199,234,229)"
    }
  }, {
    "selector" : "node[ id = '909' ]",
    "css" : {
      "background-color" : "rgb(140,81,10)"
    }
  }, {
    "selector" : "node[ id = '941' ]",
    "css" : {
      "background-color" : "rgb(140,81,10)"
    }
  }, {
    "selector" : "node[ id = '973' ]",
    "css" : {
      "background-color" : "rgb(199,234,229)"
    }
  }, {
    "selector" : "node[ id = '1005' ]",
    "css" : {
      "background-color" : "rgb(199,234,229)"
    }
  }, {
    "selector" : "node[ id = '1038' ]",
    "css" : {
      "background-color" : "rgb(1,102,94)"
    }
  }, {
    "selector" : "node[ id = '1070' ]",
    "css" : {
      "background-color" : "rgb(1,102,94)"
    }
  }, {
    "selector" : "node[ id = '1102' ]",
    "css" : {
      "background-color" : "rgb(199,234,229)"
    }
  }, {
    "selector" : "node[ id = '910' ]",
    "css" : {
      "background-color" : "rgb(140,81,10)"
    }
  }, {
    "selector" : "node[ id = '942' ]",
    "css" : {
      "background-color" : "rgb(140,81,10)"
    }
  }, {
    "selector" : "node[ id = '974' ]",
    "css" : {
      "background-color" : "rgb(199,234,229)"
    }
  }, {
    "selector" : "node[ id = '1006' ]",
    "css" : {
      "background-color" : "rgb(204,204,255)"
    }
  }, {
    "selector" : "node[ id = '1039' ]",
    "css" : {
      "background-color" : "rgb(199,234,229)"
    }
  }, {
    "selector" : "node[ id = '1071' ]",
    "css" : {
      "background-color" : "rgb(199,234,229)"
    }
  }, {
    "selector" : "node[ id = '1103' ]",
    "css" : {
      "background-color" : "rgb(153,153,255)"
    }
  }, {
    "selector" : "node[ id = '911' ]",
    "css" : {
      "background-color" : "rgb(246,232,195)"
    }
  }, {
    "selector" : "node[ id = '943' ]",
    "css" : {
      "background-color" : "rgb(140,81,10)"
    }
  }, {
    "selector" : "node[ id = '975' ]",
    "css" : {
      "background-color" : "rgb(153,153,255)"
    }
  }, {
    "selector" : "node[ id = '1007' ]",
    "css" : {
      "background-color" : "rgb(1,102,94)"
    }
  }, {
    "selector" : "node[ id = '1040' ]",
    "css" : {
      "background-color" : "rgb(199,234,229)"
    }
  }, {
    "selector" : "node[ id = '1072' ]",
    "css" : {
      "background-color" : "rgb(153,153,255)"
    }
  }, {
    "selector" : "node[ id = '1104' ]",
    "css" : {
      "background-color" : "rgb(1,102,94)"
    }
  }, {
    "selector" : "node[ id = '912' ]",
    "css" : {
      "background-color" : "rgb(140,81,10)"
    }
  }, {
    "selector" : "node[ id = '944' ]",
    "css" : {
      "background-color" : "rgb(246,232,195)"
    }
  }, {
    "selector" : "node[ id = '976' ]",
    "css" : {
      "background-color" : "rgb(199,234,229)"
    }
  }, {
    "selector" : "node[ id = '1008' ]",
    "css" : {
      "background-color" : "rgb(153,153,255)"
    }
  }, {
    "selector" : "node[ id = '1041' ]",
    "css" : {
      "background-color" : "rgb(199,234,229)"
    }
  }, {
    "selector" : "node[ id = '1073' ]",
    "css" : {
      "background-color" : "rgb(153,153,255)"
    }
  }, {
    "selector" : "node[ id = '1105' ]",
    "css" : {
      "background-color" : "rgb(1,102,94)"
    }
  }, {
    "selector" : "node[ id = '913' ]",
    "css" : {
      "background-color" : "rgb(246,232,195)"
    }
  }, {
    "selector" : "node[ id = '945' ]",
    "css" : {
      "background-color" : "rgb(140,81,10)"
    }
  }, {
    "selector" : "node[ id = '977' ]",
    "css" : {
      "background-color" : "rgb(153,153,255)"
    }
  }, {
    "selector" : "node[ id = '1009' ]",
    "css" : {
      "background-color" : "rgb(199,234,229)"
    }
  }, {
    "selector" : "node[ id = '1042' ]",
    "css" : {
      "background-color" : "rgb(0,153,102)"
    }
  }, {
    "selector" : "node[ id = '1074' ]",
    "css" : {
      "background-color" : "rgb(1,102,94)"
    }
  }, {
    "selector" : "node[ id = '1106' ]",
    "css" : {
      "background-color" : "rgb(1,102,94)"
    }
  }, {
    "selector" : "node[ id = '914' ]",
    "css" : {
      "background-color" : "rgb(140,81,10)"
    }
  }, {
    "selector" : "node[ id = '946' ]",
    "css" : {
      "background-color" : "rgb(246,232,195)"
    }
  }, {
    "selector" : "node[ id = '978' ]",
    "css" : {
      "background-color" : "rgb(1,102,94)"
    }
  }, {
    "selector" : "node[ id = '1010' ]",
    "css" : {
      "background-color" : "rgb(1,102,94)"
    }
  }, {
    "selector" : "node[ id = '1043' ]",
    "css" : {
      "background-color" : "rgb(153,153,255)"
    }
  }, {
    "selector" : "node[ id = '1075' ]",
    "css" : {
      "background-color" : "rgb(0,153,102)"
    }
  }, {
    "selector" : "node[ id = '1107' ]",
    "css" : {
      "background-color" : "rgb(153,153,255)"
    }
  }, {
    "selector" : "node[ id = '915' ]",
    "css" : {
      "background-color" : "rgb(246,232,195)"
    }
  }, {
    "selector" : "node[ id = '947' ]",
    "css" : {
      "background-color" : "rgb(246,232,195)"
    }
  }, {
    "selector" : "node[ id = '979' ]",
    "css" : {
      "background-color" : "rgb(153,153,255)"
    }
  }, {
    "selector" : "node[ id = '1011' ]",
    "css" : {
      "background-color" : "rgb(199,234,229)"
    }
  }, {
    "selector" : "node[ id = '1044' ]",
    "css" : {
      "background-color" : "rgb(153,153,255)"
    }
  }, {
    "selector" : "node[ id = '1076' ]",
    "css" : {
      "background-color" : "rgb(153,153,255)"
    }
  }, {
    "selector" : "node[ id = '1108' ]",
    "css" : {
      "background-color" : "rgb(199,234,229)"
    }
  }, {
    "selector" : "node[ id = '916' ]",
    "css" : {
      "background-color" : "rgb(140,81,10)"
    }
  }, {
    "selector" : "node[ id = '948' ]",
    "css" : {
      "background-color" : "rgb(246,232,195)"
    }
  }, {
    "selector" : "node[ id = '980' ]",
    "css" : {
      "background-color" : "rgb(199,234,229)"
    }
  }, {
    "selector" : "node[ id = '1012' ]",
    "css" : {
      "background-color" : "rgb(153,153,255)"
    }
  }, {
    "selector" : "node[ id = '1045' ]",
    "css" : {
      "background-color" : "rgb(1,102,94)"
    }
  }, {
    "selector" : "node[ id = '1077' ]",
    "css" : {
      "background-color" : "rgb(199,234,229)"
    }
  }, {
    "selector" : "node[ id = '1109' ]",
    "css" : {
      "background-color" : "rgb(199,234,229)"
    }
  }, {
    "selector" : "node[ id = '917' ]",
    "css" : {
      "background-color" : "rgb(246,232,195)"
    }
  }, {
    "selector" : "node[ id = '949' ]",
    "css" : {
      "background-color" : "rgb(246,232,195)"
    }
  }, {
    "selector" : "node[ id = '981' ]",
    "css" : {
      "background-color" : "rgb(199,234,229)"
    }
  }, {
    "selector" : "node[ id = '1013' ]",
    "css" : {
      "background-color" : "rgb(199,234,229)"
    }
  }, {
    "selector" : "node[ id = '1046' ]",
    "css" : {
      "background-color" : "rgb(199,234,229)"
    }
  }, {
    "selector" : "node[ id = '1078' ]",
    "css" : {
      "background-color" : "rgb(199,234,229)"
    }
  }, {
    "selector" : "node[ id = '918' ]",
    "css" : {
      "background-color" : "rgb(140,81,10)"
    }
  }, {
    "selector" : "node[ id = '950' ]",
    "css" : {
      "background-color" : "rgb(140,81,10)"
    }
  }, {
    "selector" : "node[ id = '982' ]",
    "css" : {
      "background-color" : "rgb(199,234,229)"
    }
  }, {
    "selector" : "node[ id = '1014' ]",
    "css" : {
      "background-color" : "rgb(153,153,255)"
    }
  }, {
    "selector" : "node[ id = '1047' ]",
    "css" : {
      "background-color" : "rgb(1,102,94)"
    }
  }, {
    "selector" : "node[ id = '1079' ]",
    "css" : {
      "background-color" : "rgb(199,234,229)"
    }
  }, {
    "selector" : "node[ id = '919' ]",
    "css" : {
      "background-color" : "rgb(246,232,195)"
    }
  }, {
    "selector" : "node[ id = '951' ]",
    "css" : {
      "background-color" : "rgb(246,232,195)"
    }
  }, {
    "selector" : "node[ id = '983' ]",
    "css" : {
      "background-color" : "rgb(199,234,229)"
    }
  }, {
    "selector" : "node[ id = '1015' ]",
    "css" : {
      "background-color" : "rgb(153,153,255)"
    }
  }, {
    "selector" : "node[ id = '1048' ]",
    "css" : {
      "background-color" : "rgb(1,102,94)"
    }
  }, {
    "selector" : "node[ id = '1080' ]",
    "css" : {
      "background-color" : "rgb(1,102,94)"
    }
  }, {
    "selector" : "node[ id = '920' ]",
    "css" : {
      "background-color" : "rgb(246,232,195)"
    }
  }, {
    "selector" : "node[ id = '952' ]",
    "css" : {
      "background-color" : "rgb(140,81,10)"
    }
  }, {
    "selector" : "node[ id = '984' ]",
    "css" : {
      "background-color" : "rgb(1,102,94)"
    }
  }, {
    "selector" : "node[ id = '1016' ]",
    "css" : {
      "background-color" : "rgb(153,153,255)"
    }
  }, {
    "selector" : "node[ id = '1049' ]",
    "css" : {
      "background-color" : "rgb(199,234,229)"
    }
  }, {
    "selector" : "node[ id = '1081' ]",
    "css" : {
      "background-color" : "rgb(1,102,94)"
    }
  }, {
    "selector" : "node[ id = '921' ]",
    "css" : {
      "background-color" : "rgb(140,81,10)"
    }
  }, {
    "selector" : "node[ id = '953' ]",
    "css" : {
      "background-color" : "rgb(140,81,10)"
    }
  }, {
    "selector" : "node[ id = '985' ]",
    "css" : {
      "background-color" : "rgb(1,102,94)"
    }
  }, {
    "selector" : "node[ id = '1017' ]",
    "css" : {
      "background-color" : "rgb(153,153,255)"
    }
  }, {
    "selector" : "node[ id = '1050' ]",
    "css" : {
      "background-color" : "rgb(199,234,229)"
    }
  }, {
    "selector" : "node[ id = '1082' ]",
    "css" : {
      "background-color" : "rgb(1,102,94)"
    }
  }, {
    "selector" : "node[ id = '922' ]",
    "css" : {
      "background-color" : "rgb(140,81,10)"
    }
  }, {
    "selector" : "node[ id = '954' ]",
    "css" : {
      "background-color" : "rgb(246,232,195)"
    }
  }, {
    "selector" : "node[ id = '986' ]",
    "css" : {
      "background-color" : "rgb(199,234,229)"
    }
  }, {
    "selector" : "node[ id = '1018' ]",
    "css" : {
      "background-color" : "rgb(199,234,229)"
    }
  }, {
    "selector" : "node[ id = '1051' ]",
    "css" : {
      "background-color" : "rgb(1,102,94)"
    }
  }, {
    "selector" : "node[ id = '1083' ]",
    "css" : {
      "background-color" : "rgb(199,234,229)"
    }
  }, {
    "selector" : "node[ id = '923' ]",
    "css" : {
      "background-color" : "rgb(140,81,10)"
    }
  }, {
    "selector" : "node[ id = '955' ]",
    "css" : {
      "background-color" : "rgb(140,81,10)"
    }
  }, {
    "selector" : "node[ id = '987' ]",
    "css" : {
      "background-color" : "rgb(199,234,229)"
    }
  }, {
    "selector" : "node[ id = '1019' ]",
    "css" : {
      "background-color" : "rgb(199,234,229)"
    }
  }, {
    "selector" : "node[ id = '1052' ]",
    "css" : {
      "background-color" : "rgb(199,234,229)"
    }
  }, {
    "selector" : "node[ id = '1084' ]",
    "css" : {
      "background-color" : "rgb(153,153,255)"
    }
  }, {
    "selector" : "node[ id = '924' ]",
    "css" : {
      "background-color" : "rgb(246,232,195)"
    }
  }, {
    "selector" : "node[ id = '956' ]",
    "css" : {
      "background-color" : "rgb(140,81,10)"
    }
  }, {
    "selector" : "node[ id = '988' ]",
    "css" : {
      "background-color" : "rgb(199,234,229)"
    }
  }, {
    "selector" : "node[ id = '1020' ]",
    "css" : {
      "background-color" : "rgb(1,102,94)"
    }
  }, {
    "selector" : "node[ id = '1053' ]",
    "css" : {
      "background-color" : "rgb(199,234,229)"
    }
  }, {
    "selector" : "node[ id = '1085' ]",
    "css" : {
      "background-color" : "rgb(153,153,255)"
    }
  }, {
    "selector" : "node[ id = '925' ]",
    "css" : {
      "background-color" : "rgb(246,232,195)"
    }
  }, {
    "selector" : "node[ id = '957' ]",
    "css" : {
      "background-color" : "rgb(246,232,195)"
    }
  }, {
    "selector" : "node[ id = '989' ]",
    "css" : {
      "background-color" : "rgb(199,234,229)"
    }
  }, {
    "selector" : "node[ id = '1021' ]",
    "css" : {
      "background-color" : "rgb(0,51,102)"
    }
  }, {
    "selector" : "node[ id = '1054' ]",
    "css" : {
      "background-color" : "rgb(1,102,94)"
    }
  }, {
    "selector" : "node[ id = '1086' ]",
    "css" : {
      "background-color" : "rgb(1,102,94)"
    }
  }, {
    "selector" : "node[ id = '926' ]",
    "css" : {
      "background-color" : "rgb(140,81,10)"
    }
  }, {
    "selector" : "node[ id = '958' ]",
    "css" : {
      "background-color" : "rgb(140,81,10)"
    }
  }, {
    "selector" : "node[ id = '990' ]",
    "css" : {
      "background-color" : "rgb(199,234,229)"
    }
  }, {
    "selector" : "node[ id = '1022' ]",
    "css" : {
      "background-color" : "rgb(153,153,255)"
    }
  }, {
    "selector" : "node[ id = '1055' ]",
    "css" : {
      "background-color" : "rgb(199,234,229)"
    }
  }, {
    "selector" : "node[ id = '1087' ]",
    "css" : {
      "background-color" : "rgb(199,234,229)"
    }
  }, {
    "selector" : "node[ id = '927' ]",
    "css" : {
      "background-color" : "rgb(246,232,195)"
    }
  }, {
    "selector" : "node[ id = '959' ]",
    "css" : {
      "background-color" : "rgb(140,81,10)"
    }
  }, {
    "selector" : "node[ id = '991' ]",
    "css" : {
      "background-color" : "rgb(1,102,94)"
    }
  }, {
    "selector" : "node[ id = '1023' ]",
    "css" : {
      "background-color" : "rgb(153,153,255)"
    }
  }, {
    "selector" : "node[ id = '64' ]",
    "css" : {
      "background-color" : "rgb(216,179,101)"
    }
  }, {
    "selector" : "node[ id = '96' ]",
    "css" : {
      "background-color" : "rgb(216,179,101)"
    }
  }, {
    "selector" : "node[ id = '128' ]",
    "css" : {
      "background-color" : "rgb(90,180,172)"
    }
  }, {
    "selector" : "node[ id = '160' ]",
    "css" : {
      "background-color" : "rgb(216,179,101)"
    }
  }, {
    "selector" : "node[ id = '192' ]",
    "css" : {
      "background-color" : "rgb(153,153,255)"
    }
  }, {
    "selector" : "node[ id = '224' ]",
    "css" : {
      "background-color" : "rgb(90,180,172)"
    }
  }, {
    "selector" : "node[ id = '256' ]",
    "css" : {
      "background-color" : "rgb(216,179,101)"
    }
  }, {
    "selector" : "node[ id = '288' ]",
    "css" : {
      "background-color" : "rgb(90,180,172)"
    }
  }, {
    "selector" : "node[ id = '320' ]",
    "css" : {
      "background-color" : "rgb(90,180,172)"
    }
  }, {
    "selector" : "node[ id = '352' ]",
    "css" : {
      "background-color" : "rgb(216,179,101)"
    }
  }, {
    "selector" : "node[ id = '384' ]",
    "css" : {
      "background-color" : "rgb(216,179,101)"
    }
  }, {
    "selector" : "node[ id = '65' ]",
    "css" : {
      "background-color" : "rgb(90,180,172)"
    }
  }, {
    "selector" : "node[ id = '97' ]",
    "css" : {
      "background-color" : "rgb(153,153,255)"
    }
  }, {
    "selector" : "node[ id = '129' ]",
    "css" : {
      "background-color" : "rgb(90,180,172)"
    }
  }, {
    "selector" : "node[ id = '161' ]",
    "css" : {
      "background-color" : "rgb(90,180,172)"
    }
  }, {
    "selector" : "node[ id = '193' ]",
    "css" : {
      "background-color" : "rgb(216,179,101)"
    }
  }, {
    "selector" : "node[ id = '225' ]",
    "css" : {
      "background-color" : "rgb(90,180,172)"
    }
  }, {
    "selector" : "node[ id = '257' ]",
    "css" : {
      "background-color" : "rgb(216,179,101)"
    }
  }, {
    "selector" : "node[ id = '289' ]",
    "css" : {
      "background-color" : "rgb(90,180,172)"
    }
  }, {
    "selector" : "node[ id = '321' ]",
    "css" : {
      "background-color" : "rgb(216,179,101)"
    }
  }, {
    "selector" : "node[ id = '353' ]",
    "css" : {
      "background-color" : "rgb(216,179,101)"
    }
  }, {
    "selector" : "node[ id = '385' ]",
    "css" : {
      "background-color" : "rgb(216,179,101)"
    }
  }, {
    "selector" : "node[ id = '66' ]",
    "css" : {
      "background-color" : "rgb(216,179,101)"
    }
  }, {
    "selector" : "node[ id = '98' ]",
    "css" : {
      "background-color" : "rgb(216,179,101)"
    }
  }, {
    "selector" : "node[ id = '130' ]",
    "css" : {
      "background-color" : "rgb(216,179,101)"
    }
  }, {
    "selector" : "node[ id = '162' ]",
    "css" : {
      "background-color" : "rgb(216,179,101)"
    }
  }, {
    "selector" : "node[ id = '194' ]",
    "css" : {
      "background-color" : "rgb(90,180,172)"
    }
  }, {
    "selector" : "node[ id = '226' ]",
    "css" : {
      "background-color" : "rgb(216,179,101)"
    }
  }, {
    "selector" : "node[ id = '258' ]",
    "css" : {
      "background-color" : "rgb(216,179,101)"
    }
  }, {
    "selector" : "node[ id = '290' ]",
    "css" : {
      "background-color" : "rgb(216,179,101)"
    }
  }, {
    "selector" : "node[ id = '322' ]",
    "css" : {
      "background-color" : "rgb(216,179,101)"
    }
  }, {
    "selector" : "node[ id = '354' ]",
    "css" : {
      "background-color" : "rgb(216,179,101)"
    }
  }, {
    "selector" : "node[ id = '67' ]",
    "css" : {
      "background-color" : "rgb(216,179,101)"
    }
  }, {
    "selector" : "node[ id = '99' ]",
    "css" : {
      "background-color" : "rgb(90,180,172)"
    }
  }, {
    "selector" : "node[ id = '131' ]",
    "css" : {
      "background-color" : "rgb(90,180,172)"
    }
  }, {
    "selector" : "node[ id = '163' ]",
    "css" : {
      "background-color" : "rgb(153,153,255)"
    }
  }, {
    "selector" : "node[ id = '195' ]",
    "css" : {
      "background-color" : "rgb(216,179,101)"
    }
  }, {
    "selector" : "node[ id = '227' ]",
    "css" : {
      "background-color" : "rgb(90,180,172)"
    }
  }, {
    "selector" : "node[ id = '259' ]",
    "css" : {
      "background-color" : "rgb(216,179,101)"
    }
  }, {
    "selector" : "node[ id = '291' ]",
    "css" : {
      "background-color" : "rgb(90,180,172)"
    }
  }, {
    "selector" : "node[ id = '323' ]",
    "css" : {
      "background-color" : "rgb(216,179,101)"
    }
  }, {
    "selector" : "node[ id = '355' ]",
    "css" : {
      "background-color" : "rgb(216,179,101)"
    }
  }, {
    "selector" : "node[ id = '68' ]",
    "css" : {
      "background-color" : "rgb(216,179,101)"
    }
  }, {
    "selector" : "node[ id = '100' ]",
    "css" : {
      "background-color" : "rgb(216,179,101)"
    }
  }, {
    "selector" : "node[ id = '132' ]",
    "css" : {
      "background-color" : "rgb(216,179,101)"
    }
  }, {
    "selector" : "node[ id = '164' ]",
    "css" : {
      "background-color" : "rgb(216,179,101)"
    }
  }, {
    "selector" : "node[ id = '196' ]",
    "css" : {
      "background-color" : "rgb(216,179,101)"
    }
  }, {
    "selector" : "node[ id = '228' ]",
    "css" : {
      "background-color" : "rgb(90,180,172)"
    }
  }, {
    "selector" : "node[ id = '260' ]",
    "css" : {
      "background-color" : "rgb(216,179,101)"
    }
  }, {
    "selector" : "node[ id = '292' ]",
    "css" : {
      "background-color" : "rgb(90,180,172)"
    }
  }, {
    "selector" : "node[ id = '324' ]",
    "css" : {
      "background-color" : "rgb(90,180,172)"
    }
  }, {
    "selector" : "node[ id = '356' ]",
    "css" : {
      "background-color" : "rgb(216,179,101)"
    }
  }, {
    "selector" : "node[ id = '69' ]",
    "css" : {
      "background-color" : "rgb(216,179,101)"
    }
  }, {
    "selector" : "node[ id = '101' ]",
    "css" : {
      "background-color" : "rgb(216,179,101)"
    }
  }, {
    "selector" : "node[ id = '133' ]",
    "css" : {
      "background-color" : "rgb(216,179,101)"
    }
  }, {
    "selector" : "node[ id = '165' ]",
    "css" : {
      "background-color" : "rgb(216,179,101)"
    }
  }, {
    "selector" : "node[ id = '197' ]",
    "css" : {
      "background-color" : "rgb(216,179,101)"
    }
  }, {
    "selector" : "node[ id = '229' ]",
    "css" : {
      "background-color" : "rgb(90,180,172)"
    }
  }, {
    "selector" : "node[ id = '261' ]",
    "css" : {
      "background-color" : "rgb(216,179,101)"
    }
  }, {
    "selector" : "node[ id = '293' ]",
    "css" : {
      "background-color" : "rgb(216,179,101)"
    }
  }, {
    "selector" : "node[ id = '325' ]",
    "css" : {
      "background-color" : "rgb(90,180,172)"
    }
  }, {
    "selector" : "node[ id = '357' ]",
    "css" : {
      "background-color" : "rgb(216,179,101)"
    }
  }, {
    "selector" : "node[ id = '70' ]",
    "css" : {
      "background-color" : "rgb(216,179,101)"
    }
  }, {
    "selector" : "node[ id = '102' ]",
    "css" : {
      "background-color" : "rgb(216,179,101)"
    }
  }, {
    "selector" : "node[ id = '134' ]",
    "css" : {
      "background-color" : "rgb(216,179,101)"
    }
  }, {
    "selector" : "node[ id = '166' ]",
    "css" : {
      "background-color" : "rgb(90,180,172)"
    }
  }, {
    "selector" : "node[ id = '198' ]",
    "css" : {
      "background-color" : "rgb(216,179,101)"
    }
  }, {
    "selector" : "node[ id = '230' ]",
    "css" : {
      "background-color" : "rgb(216,179,101)"
    }
  }, {
    "selector" : "node[ id = '262' ]",
    "css" : {
      "background-color" : "rgb(216,179,101)"
    }
  }, {
    "selector" : "node[ id = '294' ]",
    "css" : {
      "background-color" : "rgb(90,180,172)"
    }
  }, {
    "selector" : "node[ id = '326' ]",
    "css" : {
      "background-color" : "rgb(216,179,101)"
    }
  }, {
    "selector" : "node[ id = '358' ]",
    "css" : {
      "background-color" : "rgb(216,179,101)"
    }
  }, {
    "selector" : "node[ id = '71' ]",
    "css" : {
      "background-color" : "rgb(216,179,101)"
    }
  }, {
    "selector" : "node[ id = '103' ]",
    "css" : {
      "background-color" : "rgb(90,180,172)"
    }
  }, {
    "selector" : "node[ id = '135' ]",
    "css" : {
      "background-color" : "rgb(216,179,101)"
    }
  }, {
    "selector" : "node[ id = '167' ]",
    "css" : {
      "background-color" : "rgb(216,179,101)"
    }
  }, {
    "selector" : "node[ id = '199' ]",
    "css" : {
      "background-color" : "rgb(216,179,101)"
    }
  }, {
    "selector" : "node[ id = '231' ]",
    "css" : {
      "background-color" : "rgb(90,180,172)"
    }
  }, {
    "selector" : "node[ id = '263' ]",
    "css" : {
      "background-color" : "rgb(216,179,101)"
    }
  }, {
    "selector" : "node[ id = '295' ]",
    "css" : {
      "background-color" : "rgb(216,179,101)"
    }
  }, {
    "selector" : "node[ id = '327' ]",
    "css" : {
      "background-color" : "rgb(216,179,101)"
    }
  }, {
    "selector" : "node[ id = '359' ]",
    "css" : {
      "background-color" : "rgb(90,180,172)"
    }
  }, {
    "selector" : "node[ id = '72' ]",
    "css" : {
      "background-color" : "rgb(216,179,101)"
    }
  }, {
    "selector" : "node[ id = '104' ]",
    "css" : {
      "background-color" : "rgb(90,180,172)"
    }
  }, {
    "selector" : "node[ id = '136' ]",
    "css" : {
      "background-color" : "rgb(216,179,101)"
    }
  }, {
    "selector" : "node[ id = '168' ]",
    "css" : {
      "background-color" : "rgb(90,180,172)"
    }
  }, {
    "selector" : "node[ id = '200' ]",
    "css" : {
      "background-color" : "rgb(216,179,101)"
    }
  }, {
    "selector" : "node[ id = '232' ]",
    "css" : {
      "background-color" : "rgb(216,179,101)"
    }
  }, {
    "selector" : "node[ id = '264' ]",
    "css" : {
      "background-color" : "rgb(216,179,101)"
    }
  }, {
    "selector" : "node[ id = '296' ]",
    "css" : {
      "background-color" : "rgb(90,180,172)"
    }
  }, {
    "selector" : "node[ id = '328' ]",
    "css" : {
      "background-color" : "rgb(216,179,101)"
    }
  }, {
    "selector" : "node[ id = '360' ]",
    "css" : {
      "background-color" : "rgb(216,179,101)"
    }
  }, {
    "selector" : "node[ id = '73' ]",
    "css" : {
      "background-color" : "rgb(216,179,101)"
    }
  }, {
    "selector" : "node[ id = '105' ]",
    "css" : {
      "background-color" : "rgb(216,179,101)"
    }
  }, {
    "selector" : "node[ id = '137' ]",
    "css" : {
      "background-color" : "rgb(216,179,101)"
    }
  }, {
    "selector" : "node[ id = '169' ]",
    "css" : {
      "background-color" : "rgb(216,179,101)"
    }
  }, {
    "selector" : "node[ id = '201' ]",
    "css" : {
      "background-color" : "rgb(216,179,101)"
    }
  }, {
    "selector" : "node[ id = '233' ]",
    "css" : {
      "background-color" : "rgb(216,179,101)"
    }
  }, {
    "selector" : "node[ id = '265' ]",
    "css" : {
      "background-color" : "rgb(216,179,101)"
    }
  }, {
    "selector" : "node[ id = '297' ]",
    "css" : {
      "background-color" : "rgb(216,179,101)"
    }
  }, {
    "selector" : "node[ id = '329' ]",
    "css" : {
      "background-color" : "rgb(216,179,101)"
    }
  }, {
    "selector" : "node[ id = '361' ]",
    "css" : {
      "background-color" : "rgb(216,179,101)"
    }
  }, {
    "selector" : "node[ id = '74' ]",
    "css" : {
      "background-color" : "rgb(216,179,101)"
    }
  }, {
    "selector" : "node[ id = '106' ]",
    "css" : {
      "background-color" : "rgb(90,180,172)"
    }
  }, {
    "selector" : "node[ id = '138' ]",
    "css" : {
      "background-color" : "rgb(216,179,101)"
    }
  }, {
    "selector" : "node[ id = '170' ]",
    "css" : {
      "background-color" : "rgb(216,179,101)"
    }
  }, {
    "selector" : "node[ id = '202' ]",
    "css" : {
      "background-color" : "rgb(90,180,172)"
    }
  }, {
    "selector" : "node[ id = '234' ]",
    "css" : {
      "background-color" : "rgb(216,179,101)"
    }
  }, {
    "selector" : "node[ id = '266' ]",
    "css" : {
      "background-color" : "rgb(90,180,172)"
    }
  }, {
    "selector" : "node[ id = '298' ]",
    "css" : {
      "background-color" : "rgb(216,179,101)"
    }
  }, {
    "selector" : "node[ id = '330' ]",
    "css" : {
      "background-color" : "rgb(90,180,172)"
    }
  }, {
    "selector" : "node[ id = '362' ]",
    "css" : {
      "background-color" : "rgb(90,180,172)"
    }
  }, {
    "selector" : "node[ id = '75' ]",
    "css" : {
      "background-color" : "rgb(216,179,101)"
    }
  }, {
    "selector" : "node[ id = '107' ]",
    "css" : {
      "background-color" : "rgb(216,179,101)"
    }
  }, {
    "selector" : "node[ id = '139' ]",
    "css" : {
      "background-color" : "rgb(216,179,101)"
    }
  }, {
    "selector" : "node[ id = '171' ]",
    "css" : {
      "background-color" : "rgb(216,179,101)"
    }
  }, {
    "selector" : "node[ id = '203' ]",
    "css" : {
      "background-color" : "rgb(90,180,172)"
    }
  }, {
    "selector" : "node[ id = '235' ]",
    "css" : {
      "background-color" : "rgb(216,179,101)"
    }
  }, {
    "selector" : "node[ id = '267' ]",
    "css" : {
      "background-color" : "rgb(90,180,172)"
    }
  }, {
    "selector" : "node[ id = '299' ]",
    "css" : {
      "background-color" : "rgb(216,179,101)"
    }
  }, {
    "selector" : "node[ id = '331' ]",
    "css" : {
      "background-color" : "rgb(90,180,172)"
    }
  }, {
    "selector" : "node[ id = '363' ]",
    "css" : {
      "background-color" : "rgb(216,179,101)"
    }
  }, {
    "selector" : "node[ id = '76' ]",
    "css" : {
      "background-color" : "rgb(90,180,172)"
    }
  }, {
    "selector" : "node[ id = '108' ]",
    "css" : {
      "background-color" : "rgb(90,180,172)"
    }
  }, {
    "selector" : "node[ id = '140' ]",
    "css" : {
      "background-color" : "rgb(216,179,101)"
    }
  }, {
    "selector" : "node[ id = '172' ]",
    "css" : {
      "background-color" : "rgb(216,179,101)"
    }
  }, {
    "selector" : "node[ id = '204' ]",
    "css" : {
      "background-color" : "rgb(216,179,101)"
    }
  }, {
    "selector" : "node[ id = '236' ]",
    "css" : {
      "background-color" : "rgb(90,180,172)"
    }
  }, {
    "selector" : "node[ id = '268' ]",
    "css" : {
      "background-color" : "rgb(90,180,172)"
    }
  }, {
    "selector" : "node[ id = '300' ]",
    "css" : {
      "background-color" : "rgb(90,180,172)"
    }
  }, {
    "selector" : "node[ id = '332' ]",
    "css" : {
      "background-color" : "rgb(216,179,101)"
    }
  }, {
    "selector" : "node[ id = '364' ]",
    "css" : {
      "background-color" : "rgb(90,180,172)"
    }
  }, {
    "selector" : "node[ id = '77' ]",
    "css" : {
      "background-color" : "rgb(90,180,172)"
    }
  }, {
    "selector" : "node[ id = '109' ]",
    "css" : {
      "background-color" : "rgb(90,180,172)"
    }
  }, {
    "selector" : "node[ id = '141' ]",
    "css" : {
      "background-color" : "rgb(216,179,101)"
    }
  }, {
    "selector" : "node[ id = '173' ]",
    "css" : {
      "background-color" : "rgb(90,180,172)"
    }
  }, {
    "selector" : "node[ id = '205' ]",
    "css" : {
      "background-color" : "rgb(216,179,101)"
    }
  }, {
    "selector" : "node[ id = '237' ]",
    "css" : {
      "background-color" : "rgb(90,180,172)"
    }
  }, {
    "selector" : "node[ id = '269' ]",
    "css" : {
      "background-color" : "rgb(216,179,101)"
    }
  }, {
    "selector" : "node[ id = '301' ]",
    "css" : {
      "background-color" : "rgb(216,179,101)"
    }
  }, {
    "selector" : "node[ id = '333' ]",
    "css" : {
      "background-color" : "rgb(216,179,101)"
    }
  }, {
    "selector" : "node[ id = '365' ]",
    "css" : {
      "background-color" : "rgb(216,179,101)"
    }
  }, {
    "selector" : "node[ id = '78' ]",
    "css" : {
      "background-color" : "rgb(216,179,101)"
    }
  }, {
    "selector" : "node[ id = '110' ]",
    "css" : {
      "background-color" : "rgb(90,180,172)"
    }
  }, {
    "selector" : "node[ id = '142' ]",
    "css" : {
      "background-color" : "rgb(90,180,172)"
    }
  }, {
    "selector" : "node[ id = '174' ]",
    "css" : {
      "background-color" : "rgb(90,180,172)"
    }
  }, {
    "selector" : "node[ id = '206' ]",
    "css" : {
      "background-color" : "rgb(216,179,101)"
    }
  }, {
    "selector" : "node[ id = '238' ]",
    "css" : {
      "background-color" : "rgb(90,180,172)"
    }
  }, {
    "selector" : "node[ id = '270' ]",
    "css" : {
      "background-color" : "rgb(216,179,101)"
    }
  }, {
    "selector" : "node[ id = '302' ]",
    "css" : {
      "background-color" : "rgb(216,179,101)"
    }
  }, {
    "selector" : "node[ id = '334' ]",
    "css" : {
      "background-color" : "rgb(216,179,101)"
    }
  }, {
    "selector" : "node[ id = '366' ]",
    "css" : {
      "background-color" : "rgb(216,179,101)"
    }
  }, {
    "selector" : "node[ id = '79' ]",
    "css" : {
      "background-color" : "rgb(216,179,101)"
    }
  }, {
    "selector" : "node[ id = '111' ]",
    "css" : {
      "background-color" : "rgb(90,180,172)"
    }
  }, {
    "selector" : "node[ id = '143' ]",
    "css" : {
      "background-color" : "rgb(216,179,101)"
    }
  }, {
    "selector" : "node[ id = '175' ]",
    "css" : {
      "background-color" : "rgb(216,179,101)"
    }
  }, {
    "selector" : "node[ id = '207' ]",
    "css" : {
      "background-color" : "rgb(90,180,172)"
    }
  }, {
    "selector" : "node[ id = '239' ]",
    "css" : {
      "background-color" : "rgb(90,180,172)"
    }
  }, {
    "selector" : "node[ id = '271' ]",
    "css" : {
      "background-color" : "rgb(216,179,101)"
    }
  }, {
    "selector" : "node[ id = '303' ]",
    "css" : {
      "background-color" : "rgb(216,179,101)"
    }
  }, {
    "selector" : "node[ id = '335' ]",
    "css" : {
      "background-color" : "rgb(216,179,101)"
    }
  }, {
    "selector" : "node[ id = '367' ]",
    "css" : {
      "background-color" : "rgb(216,179,101)"
    }
  }, {
    "selector" : "node[ id = '80' ]",
    "css" : {
      "background-color" : "rgb(90,180,172)"
    }
  }, {
    "selector" : "node[ id = '112' ]",
    "css" : {
      "background-color" : "rgb(216,179,101)"
    }
  }, {
    "selector" : "node[ id = '144' ]",
    "css" : {
      "background-color" : "rgb(216,179,101)"
    }
  }, {
    "selector" : "node[ id = '176' ]",
    "css" : {
      "background-color" : "rgb(216,179,101)"
    }
  }, {
    "selector" : "node[ id = '208' ]",
    "css" : {
      "background-color" : "rgb(216,179,101)"
    }
  }, {
    "selector" : "node[ id = '240' ]",
    "css" : {
      "background-color" : "rgb(90,180,172)"
    }
  }, {
    "selector" : "node[ id = '272' ]",
    "css" : {
      "background-color" : "rgb(216,179,101)"
    }
  }, {
    "selector" : "node[ id = '304' ]",
    "css" : {
      "background-color" : "rgb(216,179,101)"
    }
  }, {
    "selector" : "node[ id = '336' ]",
    "css" : {
      "background-color" : "rgb(90,180,172)"
    }
  }, {
    "selector" : "node[ id = '368' ]",
    "css" : {
      "background-color" : "rgb(216,179,101)"
    }
  }, {
    "selector" : "node[ id = '81' ]",
    "css" : {
      "background-color" : "rgb(216,179,101)"
    }
  }, {
    "selector" : "node[ id = '113' ]",
    "css" : {
      "background-color" : "rgb(90,180,172)"
    }
  }, {
    "selector" : "node[ id = '145' ]",
    "css" : {
      "background-color" : "rgb(216,179,101)"
    }
  }, {
    "selector" : "node[ id = '177' ]",
    "css" : {
      "background-color" : "rgb(216,179,101)"
    }
  }, {
    "selector" : "node[ id = '209' ]",
    "css" : {
      "background-color" : "rgb(216,179,101)"
    }
  }, {
    "selector" : "node[ id = '241' ]",
    "css" : {
      "background-color" : "rgb(216,179,101)"
    }
  }, {
    "selector" : "node[ id = '273' ]",
    "css" : {
      "background-color" : "rgb(216,179,101)"
    }
  }, {
    "selector" : "node[ id = '305' ]",
    "css" : {
      "background-color" : "rgb(216,179,101)"
    }
  }, {
    "selector" : "node[ id = '337' ]",
    "css" : {
      "background-color" : "rgb(216,179,101)"
    }
  }, {
    "selector" : "node[ id = '369' ]",
    "css" : {
      "background-color" : "rgb(216,179,101)"
    }
  }, {
    "selector" : "node[ id = '82' ]",
    "css" : {
      "background-color" : "rgb(216,179,101)"
    }
  }, {
    "selector" : "node[ id = '114' ]",
    "css" : {
      "background-color" : "rgb(216,179,101)"
    }
  }, {
    "selector" : "node[ id = '146' ]",
    "css" : {
      "background-color" : "rgb(216,179,101)"
    }
  }, {
    "selector" : "node[ id = '178' ]",
    "css" : {
      "background-color" : "rgb(90,180,172)"
    }
  }, {
    "selector" : "node[ id = '210' ]",
    "css" : {
      "background-color" : "rgb(216,179,101)"
    }
  }, {
    "selector" : "node[ id = '242' ]",
    "css" : {
      "background-color" : "rgb(90,180,172)"
    }
  }, {
    "selector" : "node[ id = '274' ]",
    "css" : {
      "background-color" : "rgb(216,179,101)"
    }
  }, {
    "selector" : "node[ id = '306' ]",
    "css" : {
      "background-color" : "rgb(216,179,101)"
    }
  }, {
    "selector" : "node[ id = '338' ]",
    "css" : {
      "background-color" : "rgb(90,180,172)"
    }
  }, {
    "selector" : "node[ id = '370' ]",
    "css" : {
      "background-color" : "rgb(90,180,172)"
    }
  }, {
    "selector" : "node[ id = '83' ]",
    "css" : {
      "background-color" : "rgb(216,179,101)"
    }
  }, {
    "selector" : "node[ id = '115' ]",
    "css" : {
      "background-color" : "rgb(216,179,101)"
    }
  }, {
    "selector" : "node[ id = '147' ]",
    "css" : {
      "background-color" : "rgb(216,179,101)"
    }
  }, {
    "selector" : "node[ id = '179' ]",
    "css" : {
      "background-color" : "rgb(216,179,101)"
    }
  }, {
    "selector" : "node[ id = '211' ]",
    "css" : {
      "background-color" : "rgb(216,179,101)"
    }
  }, {
    "selector" : "node[ id = '243' ]",
    "css" : {
      "background-color" : "rgb(216,179,101)"
    }
  }, {
    "selector" : "node[ id = '275' ]",
    "css" : {
      "background-color" : "rgb(216,179,101)"
    }
  }, {
    "selector" : "node[ id = '307' ]",
    "css" : {
      "background-color" : "rgb(90,180,172)"
    }
  }, {
    "selector" : "node[ id = '339' ]",
    "css" : {
      "background-color" : "rgb(216,179,101)"
    }
  }, {
    "selector" : "node[ id = '371' ]",
    "css" : {
      "background-color" : "rgb(90,180,172)"
    }
  }, {
    "selector" : "node[ id = '84' ]",
    "css" : {
      "background-color" : "rgb(90,180,172)"
    }
  }, {
    "selector" : "node[ id = '116' ]",
    "css" : {
      "background-color" : "rgb(216,179,101)"
    }
  }, {
    "selector" : "node[ id = '148' ]",
    "css" : {
      "background-color" : "rgb(216,179,101)"
    }
  }, {
    "selector" : "node[ id = '180' ]",
    "css" : {
      "background-color" : "rgb(216,179,101)"
    }
  }, {
    "selector" : "node[ id = '212' ]",
    "css" : {
      "background-color" : "rgb(216,179,101)"
    }
  }, {
    "selector" : "node[ id = '244' ]",
    "css" : {
      "background-color" : "rgb(216,179,101)"
    }
  }, {
    "selector" : "node[ id = '276' ]",
    "css" : {
      "background-color" : "rgb(216,179,101)"
    }
  }, {
    "selector" : "node[ id = '308' ]",
    "css" : {
      "background-color" : "rgb(216,179,101)"
    }
  }, {
    "selector" : "node[ id = '340' ]",
    "css" : {
      "background-color" : "rgb(216,179,101)"
    }
  }, {
    "selector" : "node[ id = '372' ]",
    "css" : {
      "background-color" : "rgb(90,180,172)"
    }
  }, {
    "selector" : "node[ id = '85' ]",
    "css" : {
      "background-color" : "rgb(90,180,172)"
    }
  }, {
    "selector" : "node[ id = '117' ]",
    "css" : {
      "background-color" : "rgb(90,180,172)"
    }
  }, {
    "selector" : "node[ id = '149' ]",
    "css" : {
      "background-color" : "rgb(90,180,172)"
    }
  }, {
    "selector" : "node[ id = '181' ]",
    "css" : {
      "background-color" : "rgb(216,179,101)"
    }
  }, {
    "selector" : "node[ id = '213' ]",
    "css" : {
      "background-color" : "rgb(216,179,101)"
    }
  }, {
    "selector" : "node[ id = '245' ]",
    "css" : {
      "background-color" : "rgb(90,180,172)"
    }
  }, {
    "selector" : "node[ id = '277' ]",
    "css" : {
      "background-color" : "rgb(216,179,101)"
    }
  }, {
    "selector" : "node[ id = '309' ]",
    "css" : {
      "background-color" : "rgb(90,180,172)"
    }
  }, {
    "selector" : "node[ id = '341' ]",
    "css" : {
      "background-color" : "rgb(216,179,101)"
    }
  }, {
    "selector" : "node[ id = '373' ]",
    "css" : {
      "background-color" : "rgb(216,179,101)"
    }
  }, {
    "selector" : "node[ id = '86' ]",
    "css" : {
      "background-color" : "rgb(90,180,172)"
    }
  }, {
    "selector" : "node[ id = '118' ]",
    "css" : {
      "background-color" : "rgb(216,179,101)"
    }
  }, {
    "selector" : "node[ id = '150' ]",
    "css" : {
      "background-color" : "rgb(90,180,172)"
    }
  }, {
    "selector" : "node[ id = '182' ]",
    "css" : {
      "background-color" : "rgb(216,179,101)"
    }
  }, {
    "selector" : "node[ id = '214' ]",
    "css" : {
      "background-color" : "rgb(216,179,101)"
    }
  }, {
    "selector" : "node[ id = '246' ]",
    "css" : {
      "background-color" : "rgb(216,179,101)"
    }
  }, {
    "selector" : "node[ id = '278' ]",
    "css" : {
      "background-color" : "rgb(216,179,101)"
    }
  }, {
    "selector" : "node[ id = '310' ]",
    "css" : {
      "background-color" : "rgb(90,180,172)"
    }
  }, {
    "selector" : "node[ id = '342' ]",
    "css" : {
      "background-color" : "rgb(216,179,101)"
    }
  }, {
    "selector" : "node[ id = '374' ]",
    "css" : {
      "background-color" : "rgb(216,179,101)"
    }
  }, {
    "selector" : "node[ id = '87' ]",
    "css" : {
      "background-color" : "rgb(216,179,101)"
    }
  }, {
    "selector" : "node[ id = '119' ]",
    "css" : {
      "background-color" : "rgb(90,180,172)"
    }
  }, {
    "selector" : "node[ id = '151' ]",
    "css" : {
      "background-color" : "rgb(216,179,101)"
    }
  }, {
    "selector" : "node[ id = '183' ]",
    "css" : {
      "background-color" : "rgb(216,179,101)"
    }
  }, {
    "selector" : "node[ id = '215' ]",
    "css" : {
      "background-color" : "rgb(90,180,172)"
    }
  }, {
    "selector" : "node[ id = '247' ]",
    "css" : {
      "background-color" : "rgb(90,180,172)"
    }
  }, {
    "selector" : "node[ id = '279' ]",
    "css" : {
      "background-color" : "rgb(90,180,172)"
    }
  }, {
    "selector" : "node[ id = '311' ]",
    "css" : {
      "background-color" : "rgb(90,180,172)"
    }
  }, {
    "selector" : "node[ id = '343' ]",
    "css" : {
      "background-color" : "rgb(216,179,101)"
    }
  }, {
    "selector" : "node[ id = '375' ]",
    "css" : {
      "background-color" : "rgb(216,179,101)"
    }
  }, {
    "selector" : "node[ id = '88' ]",
    "css" : {
      "background-color" : "rgb(216,179,101)"
    }
  }, {
    "selector" : "node[ id = '120' ]",
    "css" : {
      "background-color" : "rgb(216,179,101)"
    }
  }, {
    "selector" : "node[ id = '152' ]",
    "css" : {
      "background-color" : "rgb(216,179,101)"
    }
  }, {
    "selector" : "node[ id = '184' ]",
    "css" : {
      "background-color" : "rgb(90,180,172)"
    }
  }, {
    "selector" : "node[ id = '216' ]",
    "css" : {
      "background-color" : "rgb(216,179,101)"
    }
  }, {
    "selector" : "node[ id = '248' ]",
    "css" : {
      "background-color" : "rgb(216,179,101)"
    }
  }, {
    "selector" : "node[ id = '280' ]",
    "css" : {
      "background-color" : "rgb(216,179,101)"
    }
  }, {
    "selector" : "node[ id = '312' ]",
    "css" : {
      "background-color" : "rgb(216,179,101)"
    }
  }, {
    "selector" : "node[ id = '344' ]",
    "css" : {
      "background-color" : "rgb(90,180,172)"
    }
  }, {
    "selector" : "node[ id = '376' ]",
    "css" : {
      "background-color" : "rgb(216,179,101)"
    }
  }, {
    "selector" : "node[ id = '89' ]",
    "css" : {
      "background-color" : "rgb(216,179,101)"
    }
  }, {
    "selector" : "node[ id = '121' ]",
    "css" : {
      "background-color" : "rgb(216,179,101)"
    }
  }, {
    "selector" : "node[ id = '153' ]",
    "css" : {
      "background-color" : "rgb(153,153,255)"
    }
  }, {
    "selector" : "node[ id = '185' ]",
    "css" : {
      "background-color" : "rgb(216,179,101)"
    }
  }, {
    "selector" : "node[ id = '217' ]",
    "css" : {
      "background-color" : "rgb(216,179,101)"
    }
  }, {
    "selector" : "node[ id = '249' ]",
    "css" : {
      "background-color" : "rgb(90,180,172)"
    }
  }, {
    "selector" : "node[ id = '281' ]",
    "css" : {
      "background-color" : "rgb(216,179,101)"
    }
  }, {
    "selector" : "node[ id = '313' ]",
    "css" : {
      "background-color" : "rgb(90,180,172)"
    }
  }, {
    "selector" : "node[ id = '345' ]",
    "css" : {
      "background-color" : "rgb(90,180,172)"
    }
  }, {
    "selector" : "node[ id = '377' ]",
    "css" : {
      "background-color" : "rgb(90,180,172)"
    }
  }, {
    "selector" : "node[ id = '90' ]",
    "css" : {
      "background-color" : "rgb(216,179,101)"
    }
  }, {
    "selector" : "node[ id = '122' ]",
    "css" : {
      "background-color" : "rgb(216,179,101)"
    }
  }, {
    "selector" : "node[ id = '154' ]",
    "css" : {
      "background-color" : "rgb(90,180,172)"
    }
  }, {
    "selector" : "node[ id = '186' ]",
    "css" : {
      "background-color" : "rgb(90,180,172)"
    }
  }, {
    "selector" : "node[ id = '218' ]",
    "css" : {
      "background-color" : "rgb(90,180,172)"
    }
  }, {
    "selector" : "node[ id = '250' ]",
    "css" : {
      "background-color" : "rgb(216,179,101)"
    }
  }, {
    "selector" : "node[ id = '282' ]",
    "css" : {
      "background-color" : "rgb(216,179,101)"
    }
  }, {
    "selector" : "node[ id = '314' ]",
    "css" : {
      "background-color" : "rgb(216,179,101)"
    }
  }, {
    "selector" : "node[ id = '346' ]",
    "css" : {
      "background-color" : "rgb(216,179,101)"
    }
  }, {
    "selector" : "node[ id = '378' ]",
    "css" : {
      "background-color" : "rgb(216,179,101)"
    }
  }, {
    "selector" : "node[ id = '91' ]",
    "css" : {
      "background-color" : "rgb(90,180,172)"
    }
  }, {
    "selector" : "node[ id = '123' ]",
    "css" : {
      "background-color" : "rgb(216,179,101)"
    }
  }, {
    "selector" : "node[ id = '155' ]",
    "css" : {
      "background-color" : "rgb(216,179,101)"
    }
  }, {
    "selector" : "node[ id = '187' ]",
    "css" : {
      "background-color" : "rgb(216,179,101)"
    }
  }, {
    "selector" : "node[ id = '219' ]",
    "css" : {
      "background-color" : "rgb(216,179,101)"
    }
  }, {
    "selector" : "node[ id = '251' ]",
    "css" : {
      "background-color" : "rgb(216,179,101)"
    }
  }, {
    "selector" : "node[ id = '283' ]",
    "css" : {
      "background-color" : "rgb(216,179,101)"
    }
  }, {
    "selector" : "node[ id = '315' ]",
    "css" : {
      "background-color" : "rgb(90,180,172)"
    }
  }, {
    "selector" : "node[ id = '347' ]",
    "css" : {
      "background-color" : "rgb(90,180,172)"
    }
  }, {
    "selector" : "node[ id = '379' ]",
    "css" : {
      "background-color" : "rgb(90,180,172)"
    }
  }, {
    "selector" : "node[ id = '92' ]",
    "css" : {
      "background-color" : "rgb(216,179,101)"
    }
  }, {
    "selector" : "node[ id = '124' ]",
    "css" : {
      "background-color" : "rgb(90,180,172)"
    }
  }, {
    "selector" : "node[ id = '156' ]",
    "css" : {
      "background-color" : "rgb(90,180,172)"
    }
  }, {
    "selector" : "node[ id = '188' ]",
    "css" : {
      "background-color" : "rgb(216,179,101)"
    }
  }, {
    "selector" : "node[ id = '220' ]",
    "css" : {
      "background-color" : "rgb(90,180,172)"
    }
  }, {
    "selector" : "node[ id = '252' ]",
    "css" : {
      "background-color" : "rgb(90,180,172)"
    }
  }, {
    "selector" : "node[ id = '284' ]",
    "css" : {
      "background-color" : "rgb(216,179,101)"
    }
  }, {
    "selector" : "node[ id = '316' ]",
    "css" : {
      "background-color" : "rgb(90,180,172)"
    }
  }, {
    "selector" : "node[ id = '348' ]",
    "css" : {
      "background-color" : "rgb(216,179,101)"
    }
  }, {
    "selector" : "node[ id = '380' ]",
    "css" : {
      "background-color" : "rgb(216,179,101)"
    }
  }, {
    "selector" : "node[ id = '61' ]",
    "css" : {
      "background-color" : "rgb(216,179,101)"
    }
  }, {
    "selector" : "node[ id = '93' ]",
    "css" : {
      "background-color" : "rgb(216,179,101)"
    }
  }, {
    "selector" : "node[ id = '125' ]",
    "css" : {
      "background-color" : "rgb(216,179,101)"
    }
  }, {
    "selector" : "node[ id = '157' ]",
    "css" : {
      "background-color" : "rgb(216,179,101)"
    }
  }, {
    "selector" : "node[ id = '189' ]",
    "css" : {
      "background-color" : "rgb(216,179,101)"
    }
  }, {
    "selector" : "node[ id = '221' ]",
    "css" : {
      "background-color" : "rgb(90,180,172)"
    }
  }, {
    "selector" : "node[ id = '253' ]",
    "css" : {
      "background-color" : "rgb(90,180,172)"
    }
  }, {
    "selector" : "node[ id = '285' ]",
    "css" : {
      "background-color" : "rgb(90,180,172)"
    }
  }, {
    "selector" : "node[ id = '317' ]",
    "css" : {
      "background-color" : "rgb(90,180,172)"
    }
  }, {
    "selector" : "node[ id = '349' ]",
    "css" : {
      "background-color" : "rgb(216,179,101)"
    }
  }, {
    "selector" : "node[ id = '381' ]",
    "css" : {
      "background-color" : "rgb(90,180,172)"
    }
  }, {
    "selector" : "node[ id = '62' ]",
    "css" : {
      "background-color" : "rgb(216,179,101)"
    }
  }, {
    "selector" : "node[ id = '94' ]",
    "css" : {
      "background-color" : "rgb(90,180,172)"
    }
  }, {
    "selector" : "node[ id = '126' ]",
    "css" : {
      "background-color" : "rgb(216,179,101)"
    }
  }, {
    "selector" : "node[ id = '158' ]",
    "css" : {
      "background-color" : "rgb(90,180,172)"
    }
  }, {
    "selector" : "node[ id = '190' ]",
    "css" : {
      "background-color" : "rgb(216,179,101)"
    }
  }, {
    "selector" : "node[ id = '222' ]",
    "css" : {
      "background-color" : "rgb(216,179,101)"
    }
  }, {
    "selector" : "node[ id = '254' ]",
    "css" : {
      "background-color" : "rgb(90,180,172)"
    }
  }, {
    "selector" : "node[ id = '286' ]",
    "css" : {
      "background-color" : "rgb(216,179,101)"
    }
  }, {
    "selector" : "node[ id = '318' ]",
    "css" : {
      "background-color" : "rgb(216,179,101)"
    }
  }, {
    "selector" : "node[ id = '350' ]",
    "css" : {
      "background-color" : "rgb(90,180,172)"
    }
  }, {
    "selector" : "node[ id = '382' ]",
    "css" : {
      "background-color" : "rgb(90,180,172)"
    }
  }, {
    "selector" : "node[ id = '63' ]",
    "css" : {
      "background-color" : "rgb(216,179,101)"
    }
  }, {
    "selector" : "node[ id = '95' ]",
    "css" : {
      "background-color" : "rgb(90,180,172)"
    }
  }, {
    "selector" : "node[ id = '127' ]",
    "css" : {
      "background-color" : "rgb(216,179,101)"
    }
  }, {
    "selector" : "node[ id = '159' ]",
    "css" : {
      "background-color" : "rgb(216,179,101)"
    }
  }, {
    "selector" : "node[ id = '191' ]",
    "css" : {
      "background-color" : "rgb(216,179,101)"
    }
  }, {
    "selector" : "node[ id = '223' ]",
    "css" : {
      "background-color" : "rgb(216,179,101)"
    }
  }, {
    "selector" : "node[ id = '255' ]",
    "css" : {
      "background-color" : "rgb(90,180,172)"
    }
  }, {
    "selector" : "node[ id = '287' ]",
    "css" : {
      "background-color" : "rgb(90,180,172)"
    }
  }, {
    "selector" : "node[ id = '319' ]",
    "css" : {
      "background-color" : "rgb(216,179,101)"
    }
  }, {
    "selector" : "node[ id = '351' ]",
    "css" : {
      "background-color" : "rgb(216,179,101)"
    }
  }, {
    "selector" : "node[ id = '383' ]",
    "css" : {
      "background-color" : "rgb(90,180,172)"
    }
  }, {
    "selector" : "node:selected",
    "css" : {
      "background-color" : "rgb(255,255,0)"
    }
  }, {
    "selector" : "edge",
    "css" : {
      "target-arrow-color" : "rgb(0,0,0)",
      "line-color" : "rgb(64,64,64)",
      "source-arrow-shape" : "none",
      "font-family" : "SansSerif.plain",
      "font-weight" : "normal",
      "width" : 1.0,
      "text-opacity" : 0.7843137254901961,
      "color" : "rgb(0,0,0)",
      "target-arrow-shape" : "none",
      "content" : "",
      "source-arrow-color" : "rgb(0,0,0)",
      "font-size" : 10,
      "opacity" : 1.0,
      "line-style" : "solid"
    }
  }, {
    "selector" : "edge[EnrichmentMap_Overlap_size > 41]",
    "css" : {
      "width" : 6.0
    }
  }, {
    "selector" : "edge[EnrichmentMap_Overlap_size = 41]",
    "css" : {
      "width" : 26.0
    }
  }, {
    "selector" : "edge[EnrichmentMap_Overlap_size > 2][EnrichmentMap_Overlap_size < 41]",
    "css" : {
      "width" : "mapData(EnrichmentMap_Overlap_size,2,41,1.0,26.0)"
    }
  }, {
    "selector" : "edge[EnrichmentMap_Overlap_size = 2]",
    "css" : {
      "width" : 1.0
    }
  }, {
    "selector" : "edge[EnrichmentMap_Overlap_size < 2]",
    "css" : {
      "width" : 0.5
    }
  }, {
    "selector" : "edge[EnrichmentMap_Data_Set = 'LvsEJF_DOWN']",
    "css" : {
      "line-color" : "rgb(140,81,10)"
    }
  }, {
    "selector" : "edge[EnrichmentMap_Data_Set = 'LvsEJF_UP']",
    "css" : {
      "line-color" : "rgb(216,179,101)"
    }
  }, {
    "selector" : "edge[EnrichmentMap_Data_Set = 'AFvsLJF_UP']",
    "css" : {
      "line-color" : "rgb(1,102,94)"
    }
  }, {
    "selector" : "edge[EnrichmentMap_Data_Set = 'AFvsLJF_DOWN']",
    "css" : {
      "line-color" : "rgb(90,180,172)"
    }
  }, {
    "selector" : "edge[EnrichmentMap_Data_Set = 'AFvsLJF_UP;LvsEJF_UP']",
    "css" : {
      "line-color" : "rgb(153,153,153)"
    }
  }, {
    "selector" : "edge[EnrichmentMap_Data_Set = 'sig']",
    "css" : {
      "line-color" : "rgb(252,141,98)",
      "target-arrow-color" : "rgb(252,141,98)",
      "source-arrow-color" : "rgb(252,141,98)"
    }
  }, {
    "selector" : "edge[EnrichmentMap_Data_Set = 'Adult_UP']",
    "css" : {
      "line-color" : "rgb(178,223,138)",
      "target-arrow-color" : "rgb(178,223,138)",
      "source-arrow-color" : "rgb(178,223,138)"
    }
  }, {
    "selector" : "edge[EnrichmentMap_Data_Set = 'Geneset_Overlap']",
    "css" : {
      "line-color" : "rgb(166,206,227)",
      "target-arrow-color" : "rgb(166,206,227)",
      "source-arrow-color" : "rgb(166,206,227)"
    }
  }, {
    "selector" : "edge[EnrichmentMap_Data_Set = 'Adult_DOWN']",
    "css" : {
      "line-color" : "rgb(166,206,227)",
      "target-arrow-color" : "rgb(166,206,227)",
      "source-arrow-color" : "rgb(166,206,227)"
    }
  }, {
    "selector" : "edge:selected",
    "css" : {
      "line-color" : "rgb(255,0,0)"
    }
  } ]
}, {
  "format_version" : "1.0",
  "generated_by" : "cytoscape-3.8.2",
  "target_cytoscapejs_version" : "~2.1",
  "title" : "Figure3B_style",
  "style" : [ {
    "selector" : "node",
    "css" : {
      "border-opacity" : 0.8627450980392157,
      "font-size" : 12,
      "background-opacity" : 0.8627450980392157,
      "font-family" : "SansSerif.plain",
      "font-weight" : "normal",
      "width" : 20.0,
      "content" : "",
      "text-opacity" : 0.8627450980392157,
      "border-color" : "rgb(0,0,0)",
      "background-color" : "rgb(255,255,255)",
      "shape" : "ellipse",
      "height" : 20.0,
      "border-width" : 3.0,
      "color" : "rgb(0,0,0)",
      "text-valign" : "center",
      "text-halign" : "center"
    }
  }, {
    "selector" : "node[ id = '1024' ]",
    "css" : {
      "background-color" : "rgb(199,234,229)"
    }
  }, {
    "selector" : "node[ id = '1056' ]",
    "css" : {
      "background-color" : "rgb(1,102,94)"
    }
  }, {
    "selector" : "node[ id = '1088' ]",
    "css" : {
      "background-color" : "rgb(199,234,229)"
    }
  }, {
    "selector" : "node[ id = '896' ]",
    "css" : {
      "background-color" : "rgb(246,232,195)"
    }
  }, {
    "selector" : "node[ id = '928' ]",
    "css" : {
      "background-color" : "rgb(140,81,10)"
    }
  }, {
    "selector" : "node[ id = '960' ]",
    "css" : {
      "background-color" : "rgb(246,232,195)"
    }
  }, {
    "selector" : "node[ id = '992' ]",
    "css" : {
      "background-color" : "rgb(199,234,229)"
    }
  }, {
    "selector" : "node[ id = '1025' ]",
    "css" : {
      "background-color" : "rgb(199,234,229)"
    }
  }, {
    "selector" : "node[ id = '1057' ]",
    "css" : {
      "background-color" : "rgb(199,234,229)"
    }
  }, {
    "selector" : "node[ id = '1089' ]",
    "css" : {
      "background-color" : "rgb(1,102,94)"
    }
  }, {
    "selector" : "node[ id = '897' ]",
    "css" : {
      "background-color" : "rgb(140,81,10)"
    }
  }, {
    "selector" : "node[ id = '929' ]",
    "css" : {
      "background-color" : "rgb(246,232,195)"
    }
  }, {
    "selector" : "node[ id = '961' ]",
    "css" : {
      "background-color" : "rgb(140,81,10)"
    }
  }, {
    "selector" : "node[ id = '993' ]",
    "css" : {
      "background-color" : "rgb(153,153,255)"
    }
  }, {
    "selector" : "node[ id = '1026' ]",
    "css" : {
      "background-color" : "rgb(199,234,229)"
    }
  }, {
    "selector" : "node[ id = '1058' ]",
    "css" : {
      "background-color" : "rgb(199,234,229)"
    }
  }, {
    "selector" : "node[ id = '1090' ]",
    "css" : {
      "background-color" : "rgb(153,153,255)"
    }
  }, {
    "selector" : "node[ id = '898' ]",
    "css" : {
      "background-color" : "rgb(140,81,10)"
    }
  }, {
    "selector" : "node[ id = '930' ]",
    "css" : {
      "background-color" : "rgb(140,81,10)"
    }
  }, {
    "selector" : "node[ id = '962' ]",
    "css" : {
      "background-color" : "rgb(246,232,195)"
    }
  }, {
    "selector" : "node[ id = '994' ]",
    "css" : {
      "background-color" : "rgb(1,102,94)"
    }
  }, {
    "selector" : "node[ id = '1027' ]",
    "css" : {
      "background-color" : "rgb(199,234,229)"
    }
  }, {
    "selector" : "node[ id = '1059' ]",
    "css" : {
      "background-color" : "rgb(1,102,94)"
    }
  }, {
    "selector" : "node[ id = '1091' ]",
    "css" : {
      "background-color" : "rgb(0,153,102)"
    }
  }, {
    "selector" : "node[ id = '899' ]",
    "css" : {
      "background-color" : "rgb(246,232,195)"
    }
  }, {
    "selector" : "node[ id = '931' ]",
    "css" : {
      "background-color" : "rgb(246,232,195)"
    }
  }, {
    "selector" : "node[ id = '963' ]",
    "css" : {
      "background-color" : "rgb(140,81,10)"
    }
  }, {
    "selector" : "node[ id = '995' ]",
    "css" : {
      "background-color" : "rgb(153,153,255)"
    }
  }, {
    "selector" : "node[ id = '1028' ]",
    "css" : {
      "background-color" : "rgb(1,102,94)"
    }
  }, {
    "selector" : "node[ id = '1060' ]",
    "css" : {
      "background-color" : "rgb(199,234,229)"
    }
  }, {
    "selector" : "node[ id = '1092' ]",
    "css" : {
      "background-color" : "rgb(199,234,229)"
    }
  }, {
    "selector" : "node[ id = '900' ]",
    "css" : {
      "background-color" : "rgb(140,81,10)"
    }
  }, {
    "selector" : "node[ id = '932' ]",
    "css" : {
      "background-color" : "rgb(246,232,195)"
    }
  }, {
    "selector" : "node[ id = '964' ]",
    "css" : {
      "background-color" : "rgb(246,232,195)"
    }
  }, {
    "selector" : "node[ id = '996' ]",
    "css" : {
      "background-color" : "rgb(199,234,229)"
    }
  }, {
    "selector" : "node[ id = '1029' ]",
    "css" : {
      "background-color" : "rgb(199,234,229)"
    }
  }, {
    "selector" : "node[ id = '1061' ]",
    "css" : {
      "background-color" : "rgb(199,234,229)"
    }
  }, {
    "selector" : "node[ id = '1093' ]",
    "css" : {
      "background-color" : "rgb(199,234,229)"
    }
  }, {
    "selector" : "node[ id = '901' ]",
    "css" : {
      "background-color" : "rgb(246,232,195)"
    }
  }, {
    "selector" : "node[ id = '933' ]",
    "css" : {
      "background-color" : "rgb(204,204,255)"
    }
  }, {
    "selector" : "node[ id = '965' ]",
    "css" : {
      "background-color" : "rgb(246,232,195)"
    }
  }, {
    "selector" : "node[ id = '997' ]",
    "css" : {
      "background-color" : "rgb(1,102,94)"
    }
  }, {
    "selector" : "node[ id = '1030' ]",
    "css" : {
      "background-color" : "rgb(199,234,229)"
    }
  }, {
    "selector" : "node[ id = '1062' ]",
    "css" : {
      "background-color" : "rgb(153,153,255)"
    }
  }, {
    "selector" : "node[ id = '1094' ]",
    "css" : {
      "background-color" : "rgb(153,153,255)"
    }
  }, {
    "selector" : "node[ id = '902' ]",
    "css" : {
      "background-color" : "rgb(140,81,10)"
    }
  }, {
    "selector" : "node[ id = '934' ]",
    "css" : {
      "background-color" : "rgb(246,232,195)"
    }
  }, {
    "selector" : "node[ id = '966' ]",
    "css" : {
      "background-color" : "rgb(1,102,94)"
    }
  }, {
    "selector" : "node[ id = '998' ]",
    "css" : {
      "background-color" : "rgb(199,234,229)"
    }
  }, {
    "selector" : "node[ id = '1031' ]",
    "css" : {
      "background-color" : "rgb(199,234,229)"
    }
  }, {
    "selector" : "node[ id = '1063' ]",
    "css" : {
      "background-color" : "rgb(199,234,229)"
    }
  }, {
    "selector" : "node[ id = '1095' ]",
    "css" : {
      "background-color" : "rgb(1,102,94)"
    }
  }, {
    "selector" : "node[ id = '903' ]",
    "css" : {
      "background-color" : "rgb(246,232,195)"
    }
  }, {
    "selector" : "node[ id = '935' ]",
    "css" : {
      "background-color" : "rgb(140,81,10)"
    }
  }, {
    "selector" : "node[ id = '967' ]",
    "css" : {
      "background-color" : "rgb(199,234,229)"
    }
  }, {
    "selector" : "node[ id = '999' ]",
    "css" : {
      "background-color" : "rgb(199,234,229)"
    }
  }, {
    "selector" : "node[ id = '1032' ]",
    "css" : {
      "background-color" : "rgb(153,153,255)"
    }
  }, {
    "selector" : "node[ id = '1064' ]",
    "css" : {
      "background-color" : "rgb(199,234,229)"
    }
  }, {
    "selector" : "node[ id = '1096' ]",
    "css" : {
      "background-color" : "rgb(153,153,255)"
    }
  }, {
    "selector" : "node[ id = '904' ]",
    "css" : {
      "background-color" : "rgb(246,232,195)"
    }
  }, {
    "selector" : "node[ id = '936' ]",
    "css" : {
      "background-color" : "rgb(246,232,195)"
    }
  }, {
    "selector" : "node[ id = '968' ]",
    "css" : {
      "background-color" : "rgb(1,102,94)"
    }
  }, {
    "selector" : "node[ id = '1000' ]",
    "css" : {
      "background-color" : "rgb(1,102,94)"
    }
  }, {
    "selector" : "node[ id = '1033' ]",
    "css" : {
      "background-color" : "rgb(199,234,229)"
    }
  }, {
    "selector" : "node[ id = '1065' ]",
    "css" : {
      "background-color" : "rgb(153,153,255)"
    }
  }, {
    "selector" : "node[ id = '1097' ]",
    "css" : {
      "background-color" : "rgb(199,234,229)"
    }
  }, {
    "selector" : "node[ id = '905' ]",
    "css" : {
      "background-color" : "rgb(140,81,10)"
    }
  }, {
    "selector" : "node[ id = '937' ]",
    "css" : {
      "background-color" : "rgb(140,81,10)"
    }
  }, {
    "selector" : "node[ id = '969' ]",
    "css" : {
      "background-color" : "rgb(1,102,94)"
    }
  }, {
    "selector" : "node[ id = '1001' ]",
    "css" : {
      "background-color" : "rgb(0,153,102)"
    }
  }, {
    "selector" : "node[ id = '1034' ]",
    "css" : {
      "background-color" : "rgb(153,153,255)"
    }
  }, {
    "selector" : "node[ id = '1066' ]",
    "css" : {
      "background-color" : "rgb(153,153,255)"
    }
  }, {
    "selector" : "node[ id = '1098' ]",
    "css" : {
      "background-color" : "rgb(153,153,255)"
    }
  }, {
    "selector" : "node[ id = '906' ]",
    "css" : {
      "background-color" : "rgb(140,81,10)"
    }
  }, {
    "selector" : "node[ id = '938' ]",
    "css" : {
      "background-color" : "rgb(140,81,10)"
    }
  }, {
    "selector" : "node[ id = '970' ]",
    "css" : {
      "background-color" : "rgb(153,153,255)"
    }
  }, {
    "selector" : "node[ id = '1002' ]",
    "css" : {
      "background-color" : "rgb(1,102,94)"
    }
  }, {
    "selector" : "node[ id = '1035' ]",
    "css" : {
      "background-color" : "rgb(1,102,94)"
    }
  }, {
    "selector" : "node[ id = '1067' ]",
    "css" : {
      "background-color" : "rgb(199,234,229)"
    }
  }, {
    "selector" : "node[ id = '1099' ]",
    "css" : {
      "background-color" : "rgb(1,102,94)"
    }
  }, {
    "selector" : "node[ id = '907' ]",
    "css" : {
      "background-color" : "rgb(140,81,10)"
    }
  }, {
    "selector" : "node[ id = '939' ]",
    "css" : {
      "background-color" : "rgb(246,232,195)"
    }
  }, {
    "selector" : "node[ id = '971' ]",
    "css" : {
      "background-color" : "rgb(199,234,229)"
    }
  }, {
    "selector" : "node[ id = '1003' ]",
    "css" : {
      "background-color" : "rgb(199,234,229)"
    }
  }, {
    "selector" : "node[ id = '1036' ]",
    "css" : {
      "background-color" : "rgb(153,153,255)"
    }
  }, {
    "selector" : "node[ id = '1068' ]",
    "css" : {
      "background-color" : "rgb(199,234,229)"
    }
  }, {
    "selector" : "node[ id = '1100' ]",
    "css" : {
      "background-color" : "rgb(1,102,94)"
    }
  }, {
    "selector" : "node[ id = '908' ]",
    "css" : {
      "background-color" : "rgb(140,81,10)"
    }
  }, {
    "selector" : "node[ id = '940' ]",
    "css" : {
      "background-color" : "rgb(140,81,10)"
    }
  }, {
    "selector" : "node[ id = '972' ]",
    "css" : {
      "background-color" : "rgb(1,102,94)"
    }
  }, {
    "selector" : "node[ id = '1004' ]",
    "css" : {
      "background-color" : "rgb(199,234,229)"
    }
  }, {
    "selector" : "node[ id = '1037' ]",
    "css" : {
      "background-color" : "rgb(199,234,229)"
    }
  }, {
    "selector" : "node[ id = '1069' ]",
    "css" : {
      "background-color" : "rgb(1,102,94)"
    }
  }, {
    "selector" : "node[ id = '1101' ]",
    "css" : {
      "background-color" : "rgb(199,234,229)"
    }
  }, {
    "selector" : "node[ id = '909' ]",
    "css" : {
      "background-color" : "rgb(140,81,10)"
    }
  }, {
    "selector" : "node[ id = '941' ]",
    "css" : {
      "background-color" : "rgb(140,81,10)"
    }
  }, {
    "selector" : "node[ id = '973' ]",
    "css" : {
      "background-color" : "rgb(199,234,229)"
    }
  }, {
    "selector" : "node[ id = '1005' ]",
    "css" : {
      "background-color" : "rgb(199,234,229)"
    }
  }, {
    "selector" : "node[ id = '1038' ]",
    "css" : {
      "background-color" : "rgb(1,102,94)"
    }
  }, {
    "selector" : "node[ id = '1070' ]",
    "css" : {
      "background-color" : "rgb(1,102,94)"
    }
  }, {
    "selector" : "node[ id = '1102' ]",
    "css" : {
      "background-color" : "rgb(199,234,229)"
    }
  }, {
    "selector" : "node[ id = '910' ]",
    "css" : {
      "background-color" : "rgb(140,81,10)"
    }
  }, {
    "selector" : "node[ id = '942' ]",
    "css" : {
      "background-color" : "rgb(140,81,10)"
    }
  }, {
    "selector" : "node[ id = '974' ]",
    "css" : {
      "background-color" : "rgb(199,234,229)"
    }
  }, {
    "selector" : "node[ id = '1006' ]",
    "css" : {
      "background-color" : "rgb(204,204,255)"
    }
  }, {
    "selector" : "node[ id = '1039' ]",
    "css" : {
      "background-color" : "rgb(199,234,229)"
    }
  }, {
    "selector" : "node[ id = '1071' ]",
    "css" : {
      "background-color" : "rgb(199,234,229)"
    }
  }, {
    "selector" : "node[ id = '1103' ]",
    "css" : {
      "background-color" : "rgb(153,153,255)"
    }
  }, {
    "selector" : "node[ id = '911' ]",
    "css" : {
      "background-color" : "rgb(246,232,195)"
    }
  }, {
    "selector" : "node[ id = '943' ]",
    "css" : {
      "background-color" : "rgb(140,81,10)"
    }
  }, {
    "selector" : "node[ id = '975' ]",
    "css" : {
      "background-color" : "rgb(153,153,255)"
    }
  }, {
    "selector" : "node[ id = '1007' ]",
    "css" : {
      "background-color" : "rgb(1,102,94)"
    }
  }, {
    "selector" : "node[ id = '1040' ]",
    "css" : {
      "background-color" : "rgb(199,234,229)"
    }
  }, {
    "selector" : "node[ id = '1072' ]",
    "css" : {
      "background-color" : "rgb(153,153,255)"
    }
  }, {
    "selector" : "node[ id = '1104' ]",
    "css" : {
      "background-color" : "rgb(1,102,94)"
    }
  }, {
    "selector" : "node[ id = '912' ]",
    "css" : {
      "background-color" : "rgb(140,81,10)"
    }
  }, {
    "selector" : "node[ id = '944' ]",
    "css" : {
      "background-color" : "rgb(246,232,195)"
    }
  }, {
    "selector" : "node[ id = '976' ]",
    "css" : {
      "background-color" : "rgb(199,234,229)"
    }
  }, {
    "selector" : "node[ id = '1008' ]",
    "css" : {
      "background-color" : "rgb(153,153,255)"
    }
  }, {
    "selector" : "node[ id = '1041' ]",
    "css" : {
      "background-color" : "rgb(199,234,229)"
    }
  }, {
    "selector" : "node[ id = '1073' ]",
    "css" : {
      "background-color" : "rgb(153,153,255)"
    }
  }, {
    "selector" : "node[ id = '1105' ]",
    "css" : {
      "background-color" : "rgb(1,102,94)"
    }
  }, {
    "selector" : "node[ id = '913' ]",
    "css" : {
      "background-color" : "rgb(246,232,195)"
    }
  }, {
    "selector" : "node[ id = '945' ]",
    "css" : {
      "background-color" : "rgb(140,81,10)"
    }
  }, {
    "selector" : "node[ id = '977' ]",
    "css" : {
      "background-color" : "rgb(153,153,255)"
    }
  }, {
    "selector" : "node[ id = '1009' ]",
    "css" : {
      "background-color" : "rgb(199,234,229)"
    }
  }, {
    "selector" : "node[ id = '1042' ]",
    "css" : {
      "background-color" : "rgb(0,153,102)"
    }
  }, {
    "selector" : "node[ id = '1074' ]",
    "css" : {
      "background-color" : "rgb(1,102,94)"
    }
  }, {
    "selector" : "node[ id = '1106' ]",
    "css" : {
      "background-color" : "rgb(1,102,94)"
    }
  }, {
    "selector" : "node[ id = '914' ]",
    "css" : {
      "background-color" : "rgb(140,81,10)"
    }
  }, {
    "selector" : "node[ id = '946' ]",
    "css" : {
      "background-color" : "rgb(246,232,195)"
    }
  }, {
    "selector" : "node[ id = '978' ]",
    "css" : {
      "background-color" : "rgb(1,102,94)"
    }
  }, {
    "selector" : "node[ id = '1010' ]",
    "css" : {
      "background-color" : "rgb(1,102,94)"
    }
  }, {
    "selector" : "node[ id = '1043' ]",
    "css" : {
      "background-color" : "rgb(153,153,255)"
    }
  }, {
    "selector" : "node[ id = '1075' ]",
    "css" : {
      "background-color" : "rgb(0,153,102)"
    }
  }, {
    "selector" : "node[ id = '1107' ]",
    "css" : {
      "background-color" : "rgb(153,153,255)"
    }
  }, {
    "selector" : "node[ id = '915' ]",
    "css" : {
      "background-color" : "rgb(246,232,195)"
    }
  }, {
    "selector" : "node[ id = '947' ]",
    "css" : {
      "background-color" : "rgb(246,232,195)"
    }
  }, {
    "selector" : "node[ id = '979' ]",
    "css" : {
      "background-color" : "rgb(153,153,255)"
    }
  }, {
    "selector" : "node[ id = '1011' ]",
    "css" : {
      "background-color" : "rgb(199,234,229)"
    }
  }, {
    "selector" : "node[ id = '1044' ]",
    "css" : {
      "background-color" : "rgb(153,153,255)"
    }
  }, {
    "selector" : "node[ id = '1076' ]",
    "css" : {
      "background-color" : "rgb(153,153,255)"
    }
  }, {
    "selector" : "node[ id = '1108' ]",
    "css" : {
      "background-color" : "rgb(199,234,229)"
    }
  }, {
    "selector" : "node[ id = '916' ]",
    "css" : {
      "background-color" : "rgb(140,81,10)"
    }
  }, {
    "selector" : "node[ id = '948' ]",
    "css" : {
      "background-color" : "rgb(246,232,195)"
    }
  }, {
    "selector" : "node[ id = '980' ]",
    "css" : {
      "background-color" : "rgb(199,234,229)"
    }
  }, {
    "selector" : "node[ id = '1012' ]",
    "css" : {
      "background-color" : "rgb(153,153,255)"
    }
  }, {
    "selector" : "node[ id = '1045' ]",
    "css" : {
      "background-color" : "rgb(1,102,94)"
    }
  }, {
    "selector" : "node[ id = '1077' ]",
    "css" : {
      "background-color" : "rgb(199,234,229)"
    }
  }, {
    "selector" : "node[ id = '1109' ]",
    "css" : {
      "background-color" : "rgb(199,234,229)"
    }
  }, {
    "selector" : "node[ id = '917' ]",
    "css" : {
      "background-color" : "rgb(246,232,195)"
    }
  }, {
    "selector" : "node[ id = '949' ]",
    "css" : {
      "background-color" : "rgb(246,232,195)"
    }
  }, {
    "selector" : "node[ id = '981' ]",
    "css" : {
      "background-color" : "rgb(199,234,229)"
    }
  }, {
    "selector" : "node[ id = '1013' ]",
    "css" : {
      "background-color" : "rgb(199,234,229)"
    }
  }, {
    "selector" : "node[ id = '1046' ]",
    "css" : {
      "background-color" : "rgb(199,234,229)"
    }
  }, {
    "selector" : "node[ id = '1078' ]",
    "css" : {
      "background-color" : "rgb(199,234,229)"
    }
  }, {
    "selector" : "node[ id = '918' ]",
    "css" : {
      "background-color" : "rgb(140,81,10)"
    }
  }, {
    "selector" : "node[ id = '950' ]",
    "css" : {
      "background-color" : "rgb(140,81,10)"
    }
  }, {
    "selector" : "node[ id = '982' ]",
    "css" : {
      "background-color" : "rgb(199,234,229)"
    }
  }, {
    "selector" : "node[ id = '1014' ]",
    "css" : {
      "background-color" : "rgb(153,153,255)"
    }
  }, {
    "selector" : "node[ id = '1047' ]",
    "css" : {
      "background-color" : "rgb(1,102,94)"
    }
  }, {
    "selector" : "node[ id = '1079' ]",
    "css" : {
      "background-color" : "rgb(199,234,229)"
    }
  }, {
    "selector" : "node[ id = '919' ]",
    "css" : {
      "background-color" : "rgb(246,232,195)"
    }
  }, {
    "selector" : "node[ id = '951' ]",
    "css" : {
      "background-color" : "rgb(246,232,195)"
    }
  }, {
    "selector" : "node[ id = '983' ]",
    "css" : {
      "background-color" : "rgb(199,234,229)"
    }
  }, {
    "selector" : "node[ id = '1015' ]",
    "css" : {
      "background-color" : "rgb(153,153,255)"
    }
  }, {
    "selector" : "node[ id = '1048' ]",
    "css" : {
      "background-color" : "rgb(1,102,94)"
    }
  }, {
    "selector" : "node[ id = '1080' ]",
    "css" : {
      "background-color" : "rgb(1,102,94)"
    }
  }, {
    "selector" : "node[ id = '920' ]",
    "css" : {
      "background-color" : "rgb(246,232,195)"
    }
  }, {
    "selector" : "node[ id = '952' ]",
    "css" : {
      "background-color" : "rgb(140,81,10)"
    }
  }, {
    "selector" : "node[ id = '984' ]",
    "css" : {
      "background-color" : "rgb(1,102,94)"
    }
  }, {
    "selector" : "node[ id = '1016' ]",
    "css" : {
      "background-color" : "rgb(153,153,255)"
    }
  }, {
    "selector" : "node[ id = '1049' ]",
    "css" : {
      "background-color" : "rgb(199,234,229)"
    }
  }, {
    "selector" : "node[ id = '1081' ]",
    "css" : {
      "background-color" : "rgb(1,102,94)"
    }
  }, {
    "selector" : "node[ id = '921' ]",
    "css" : {
      "background-color" : "rgb(140,81,10)"
    }
  }, {
    "selector" : "node[ id = '953' ]",
    "css" : {
      "background-color" : "rgb(140,81,10)"
    }
  }, {
    "selector" : "node[ id = '985' ]",
    "css" : {
      "background-color" : "rgb(1,102,94)"
    }
  }, {
    "selector" : "node[ id = '1017' ]",
    "css" : {
      "background-color" : "rgb(153,153,255)"
    }
  }, {
    "selector" : "node[ id = '1050' ]",
    "css" : {
      "background-color" : "rgb(199,234,229)"
    }
  }, {
    "selector" : "node[ id = '1082' ]",
    "css" : {
      "background-color" : "rgb(1,102,94)"
    }
  }, {
    "selector" : "node[ id = '922' ]",
    "css" : {
      "background-color" : "rgb(140,81,10)"
    }
  }, {
    "selector" : "node[ id = '954' ]",
    "css" : {
      "background-color" : "rgb(246,232,195)"
    }
  }, {
    "selector" : "node[ id = '986' ]",
    "css" : {
      "background-color" : "rgb(199,234,229)"
    }
  }, {
    "selector" : "node[ id = '1018' ]",
    "css" : {
      "background-color" : "rgb(199,234,229)"
    }
  }, {
    "selector" : "node[ id = '1051' ]",
    "css" : {
      "background-color" : "rgb(1,102,94)"
    }
  }, {
    "selector" : "node[ id = '1083' ]",
    "css" : {
      "background-color" : "rgb(199,234,229)"
    }
  }, {
    "selector" : "node[ id = '923' ]",
    "css" : {
      "background-color" : "rgb(140,81,10)"
    }
  }, {
    "selector" : "node[ id = '955' ]",
    "css" : {
      "background-color" : "rgb(140,81,10)"
    }
  }, {
    "selector" : "node[ id = '987' ]",
    "css" : {
      "background-color" : "rgb(199,234,229)"
    }
  }, {
    "selector" : "node[ id = '1019' ]",
    "css" : {
      "background-color" : "rgb(199,234,229)"
    }
  }, {
    "selector" : "node[ id = '1052' ]",
    "css" : {
      "background-color" : "rgb(199,234,229)"
    }
  }, {
    "selector" : "node[ id = '1084' ]",
    "css" : {
      "background-color" : "rgb(153,153,255)"
    }
  }, {
    "selector" : "node[ id = '924' ]",
    "css" : {
      "background-color" : "rgb(246,232,195)"
    }
  }, {
    "selector" : "node[ id = '956' ]",
    "css" : {
      "background-color" : "rgb(140,81,10)"
    }
  }, {
    "selector" : "node[ id = '988' ]",
    "css" : {
      "background-color" : "rgb(199,234,229)"
    }
  }, {
    "selector" : "node[ id = '1020' ]",
    "css" : {
      "background-color" : "rgb(1,102,94)"
    }
  }, {
    "selector" : "node[ id = '1053' ]",
    "css" : {
      "background-color" : "rgb(199,234,229)"
    }
  }, {
    "selector" : "node[ id = '1085' ]",
    "css" : {
      "background-color" : "rgb(153,153,255)"
    }
  }, {
    "selector" : "node[ id = '925' ]",
    "css" : {
      "background-color" : "rgb(246,232,195)"
    }
  }, {
    "selector" : "node[ id = '957' ]",
    "css" : {
      "background-color" : "rgb(246,232,195)"
    }
  }, {
    "selector" : "node[ id = '989' ]",
    "css" : {
      "background-color" : "rgb(199,234,229)"
    }
  }, {
    "selector" : "node[ id = '1021' ]",
    "css" : {
      "background-color" : "rgb(0,51,102)"
    }
  }, {
    "selector" : "node[ id = '1054' ]",
    "css" : {
      "background-color" : "rgb(1,102,94)"
    }
  }, {
    "selector" : "node[ id = '1086' ]",
    "css" : {
      "background-color" : "rgb(1,102,94)"
    }
  }, {
    "selector" : "node[ id = '926' ]",
    "css" : {
      "background-color" : "rgb(140,81,10)"
    }
  }, {
    "selector" : "node[ id = '958' ]",
    "css" : {
      "background-color" : "rgb(140,81,10)"
    }
  }, {
    "selector" : "node[ id = '990' ]",
    "css" : {
      "background-color" : "rgb(199,234,229)"
    }
  }, {
    "selector" : "node[ id = '1022' ]",
    "css" : {
      "background-color" : "rgb(153,153,255)"
    }
  }, {
    "selector" : "node[ id = '1055' ]",
    "css" : {
      "background-color" : "rgb(199,234,229)"
    }
  }, {
    "selector" : "node[ id = '1087' ]",
    "css" : {
      "background-color" : "rgb(199,234,229)"
    }
  }, {
    "selector" : "node[ id = '927' ]",
    "css" : {
      "background-color" : "rgb(246,232,195)"
    }
  }, {
    "selector" : "node[ id = '959' ]",
    "css" : {
      "background-color" : "rgb(140,81,10)"
    }
  }, {
    "selector" : "node[ id = '991' ]",
    "css" : {
      "background-color" : "rgb(1,102,94)"
    }
  }, {
    "selector" : "node[ id = '1023' ]",
    "css" : {
      "background-color" : "rgb(153,153,255)"
    }
  }, {
    "selector" : "node[ id = '64' ]",
    "css" : {
      "background-color" : "rgb(216,179,101)"
    }
  }, {
    "selector" : "node[ id = '96' ]",
    "css" : {
      "background-color" : "rgb(216,179,101)"
    }
  }, {
    "selector" : "node[ id = '128' ]",
    "css" : {
      "background-color" : "rgb(90,180,172)"
    }
  }, {
    "selector" : "node[ id = '160' ]",
    "css" : {
      "background-color" : "rgb(216,179,101)"
    }
  }, {
    "selector" : "node[ id = '192' ]",
    "css" : {
      "background-color" : "rgb(153,153,255)"
    }
  }, {
    "selector" : "node[ id = '224' ]",
    "css" : {
      "background-color" : "rgb(90,180,172)"
    }
  }, {
    "selector" : "node[ id = '256' ]",
    "css" : {
      "background-color" : "rgb(216,179,101)"
    }
  }, {
    "selector" : "node[ id = '288' ]",
    "css" : {
      "background-color" : "rgb(90,180,172)"
    }
  }, {
    "selector" : "node[ id = '320' ]",
    "css" : {
      "background-color" : "rgb(90,180,172)"
    }
  }, {
    "selector" : "node[ id = '352' ]",
    "css" : {
      "background-color" : "rgb(216,179,101)"
    }
  }, {
    "selector" : "node[ id = '384' ]",
    "css" : {
      "background-color" : "rgb(216,179,101)"
    }
  }, {
    "selector" : "node[ id = '65' ]",
    "css" : {
      "background-color" : "rgb(90,180,172)"
    }
  }, {
    "selector" : "node[ id = '97' ]",
    "css" : {
      "background-color" : "rgb(153,153,255)"
    }
  }, {
    "selector" : "node[ id = '129' ]",
    "css" : {
      "background-color" : "rgb(90,180,172)"
    }
  }, {
    "selector" : "node[ id = '161' ]",
    "css" : {
      "background-color" : "rgb(90,180,172)"
    }
  }, {
    "selector" : "node[ id = '193' ]",
    "css" : {
      "background-color" : "rgb(216,179,101)"
    }
  }, {
    "selector" : "node[ id = '225' ]",
    "css" : {
      "background-color" : "rgb(90,180,172)"
    }
  }, {
    "selector" : "node[ id = '257' ]",
    "css" : {
      "background-color" : "rgb(216,179,101)"
    }
  }, {
    "selector" : "node[ id = '289' ]",
    "css" : {
      "background-color" : "rgb(90,180,172)"
    }
  }, {
    "selector" : "node[ id = '321' ]",
    "css" : {
      "background-color" : "rgb(216,179,101)"
    }
  }, {
    "selector" : "node[ id = '353' ]",
    "css" : {
      "background-color" : "rgb(216,179,101)"
    }
  }, {
    "selector" : "node[ id = '385' ]",
    "css" : {
      "background-color" : "rgb(216,179,101)"
    }
  }, {
    "selector" : "node[ id = '66' ]",
    "css" : {
      "background-color" : "rgb(216,179,101)"
    }
  }, {
    "selector" : "node[ id = '98' ]",
    "css" : {
      "background-color" : "rgb(216,179,101)"
    }
  }, {
    "selector" : "node[ id = '130' ]",
    "css" : {
      "background-color" : "rgb(216,179,101)"
    }
  }, {
    "selector" : "node[ id = '162' ]",
    "css" : {
      "background-color" : "rgb(216,179,101)"
    }
  }, {
    "selector" : "node[ id = '194' ]",
    "css" : {
      "background-color" : "rgb(90,180,172)"
    }
  }, {
    "selector" : "node[ id = '226' ]",
    "css" : {
      "background-color" : "rgb(216,179,101)"
    }
  }, {
    "selector" : "node[ id = '258' ]",
    "css" : {
      "background-color" : "rgb(216,179,101)"
    }
  }, {
    "selector" : "node[ id = '290' ]",
    "css" : {
      "background-color" : "rgb(216,179,101)"
    }
  }, {
    "selector" : "node[ id = '322' ]",
    "css" : {
      "background-color" : "rgb(216,179,101)"
    }
  }, {
    "selector" : "node[ id = '354' ]",
    "css" : {
      "background-color" : "rgb(216,179,101)"
    }
  }, {
    "selector" : "node[ id = '67' ]",
    "css" : {
      "background-color" : "rgb(216,179,101)"
    }
  }, {
    "selector" : "node[ id = '99' ]",
    "css" : {
      "background-color" : "rgb(90,180,172)"
    }
  }, {
    "selector" : "node[ id = '131' ]",
    "css" : {
      "background-color" : "rgb(90,180,172)"
    }
  }, {
    "selector" : "node[ id = '163' ]",
    "css" : {
      "background-color" : "rgb(153,153,255)"
    }
  }, {
    "selector" : "node[ id = '195' ]",
    "css" : {
      "background-color" : "rgb(216,179,101)"
    }
  }, {
    "selector" : "node[ id = '227' ]",
    "css" : {
      "background-color" : "rgb(90,180,172)"
    }
  }, {
    "selector" : "node[ id = '259' ]",
    "css" : {
      "background-color" : "rgb(216,179,101)"
    }
  }, {
    "selector" : "node[ id = '291' ]",
    "css" : {
      "background-color" : "rgb(90,180,172)"
    }
  }, {
    "selector" : "node[ id = '323' ]",
    "css" : {
      "background-color" : "rgb(216,179,101)"
    }
  }, {
    "selector" : "node[ id = '355' ]",
    "css" : {
      "background-color" : "rgb(216,179,101)"
    }
  }, {
    "selector" : "node[ id = '68' ]",
    "css" : {
      "background-color" : "rgb(216,179,101)"
    }
  }, {
    "selector" : "node[ id = '100' ]",
    "css" : {
      "background-color" : "rgb(216,179,101)"
    }
  }, {
    "selector" : "node[ id = '132' ]",
    "css" : {
      "background-color" : "rgb(216,179,101)"
    }
  }, {
    "selector" : "node[ id = '164' ]",
    "css" : {
      "background-color" : "rgb(216,179,101)"
    }
  }, {
    "selector" : "node[ id = '196' ]",
    "css" : {
      "background-color" : "rgb(216,179,101)"
    }
  }, {
    "selector" : "node[ id = '228' ]",
    "css" : {
      "background-color" : "rgb(90,180,172)"
    }
  }, {
    "selector" : "node[ id = '260' ]",
    "css" : {
      "background-color" : "rgb(216,179,101)"
    }
  }, {
    "selector" : "node[ id = '292' ]",
    "css" : {
      "background-color" : "rgb(90,180,172)"
    }
  }, {
    "selector" : "node[ id = '324' ]",
    "css" : {
      "background-color" : "rgb(90,180,172)"
    }
  }, {
    "selector" : "node[ id = '356' ]",
    "css" : {
      "background-color" : "rgb(216,179,101)"
    }
  }, {
    "selector" : "node[ id = '69' ]",
    "css" : {
      "background-color" : "rgb(216,179,101)"
    }
  }, {
    "selector" : "node[ id = '101' ]",
    "css" : {
      "background-color" : "rgb(216,179,101)"
    }
  }, {
    "selector" : "node[ id = '133' ]",
    "css" : {
      "background-color" : "rgb(216,179,101)"
    }
  }, {
    "selector" : "node[ id = '165' ]",
    "css" : {
      "background-color" : "rgb(216,179,101)"
    }
  }, {
    "selector" : "node[ id = '197' ]",
    "css" : {
      "background-color" : "rgb(216,179,101)"
    }
  }, {
    "selector" : "node[ id = '229' ]",
    "css" : {
      "background-color" : "rgb(90,180,172)"
    }
  }, {
    "selector" : "node[ id = '261' ]",
    "css" : {
      "background-color" : "rgb(216,179,101)"
    }
  }, {
    "selector" : "node[ id = '293' ]",
    "css" : {
      "background-color" : "rgb(216,179,101)"
    }
  }, {
    "selector" : "node[ id = '325' ]",
    "css" : {
      "background-color" : "rgb(90,180,172)"
    }
  }, {
    "selector" : "node[ id = '357' ]",
    "css" : {
      "background-color" : "rgb(216,179,101)"
    }
  }, {
    "selector" : "node[ id = '70' ]",
    "css" : {
      "background-color" : "rgb(216,179,101)"
    }
  }, {
    "selector" : "node[ id = '102' ]",
    "css" : {
      "background-color" : "rgb(216,179,101)"
    }
  }, {
    "selector" : "node[ id = '134' ]",
    "css" : {
      "background-color" : "rgb(216,179,101)"
    }
  }, {
    "selector" : "node[ id = '166' ]",
    "css" : {
      "background-color" : "rgb(90,180,172)"
    }
  }, {
    "selector" : "node[ id = '198' ]",
    "css" : {
      "background-color" : "rgb(216,179,101)"
    }
  }, {
    "selector" : "node[ id = '230' ]",
    "css" : {
      "background-color" : "rgb(216,179,101)"
    }
  }, {
    "selector" : "node[ id = '262' ]",
    "css" : {
      "background-color" : "rgb(216,179,101)"
    }
  }, {
    "selector" : "node[ id = '294' ]",
    "css" : {
      "background-color" : "rgb(90,180,172)"
    }
  }, {
    "selector" : "node[ id = '326' ]",
    "css" : {
      "background-color" : "rgb(216,179,101)"
    }
  }, {
    "selector" : "node[ id = '358' ]",
    "css" : {
      "background-color" : "rgb(216,179,101)"
    }
  }, {
    "selector" : "node[ id = '71' ]",
    "css" : {
      "background-color" : "rgb(216,179,101)"
    }
  }, {
    "selector" : "node[ id = '103' ]",
    "css" : {
      "background-color" : "rgb(90,180,172)"
    }
  }, {
    "selector" : "node[ id = '135' ]",
    "css" : {
      "background-color" : "rgb(216,179,101)"
    }
  }, {
    "selector" : "node[ id = '167' ]",
    "css" : {
      "background-color" : "rgb(216,179,101)"
    }
  }, {
    "selector" : "node[ id = '199' ]",
    "css" : {
      "background-color" : "rgb(216,179,101)"
    }
  }, {
    "selector" : "node[ id = '231' ]",
    "css" : {
      "background-color" : "rgb(90,180,172)"
    }
  }, {
    "selector" : "node[ id = '263' ]",
    "css" : {
      "background-color" : "rgb(216,179,101)"
    }
  }, {
    "selector" : "node[ id = '295' ]",
    "css" : {
      "background-color" : "rgb(216,179,101)"
    }
  }, {
    "selector" : "node[ id = '327' ]",
    "css" : {
      "background-color" : "rgb(216,179,101)"
    }
  }, {
    "selector" : "node[ id = '359' ]",
    "css" : {
      "background-color" : "rgb(90,180,172)"
    }
  }, {
    "selector" : "node[ id = '72' ]",
    "css" : {
      "background-color" : "rgb(216,179,101)"
    }
  }, {
    "selector" : "node[ id = '104' ]",
    "css" : {
      "background-color" : "rgb(90,180,172)"
    }
  }, {
    "selector" : "node[ id = '136' ]",
    "css" : {
      "background-color" : "rgb(216,179,101)"
    }
  }, {
    "selector" : "node[ id = '168' ]",
    "css" : {
      "background-color" : "rgb(90,180,172)"
    }
  }, {
    "selector" : "node[ id = '200' ]",
    "css" : {
      "background-color" : "rgb(216,179,101)"
    }
  }, {
    "selector" : "node[ id = '232' ]",
    "css" : {
      "background-color" : "rgb(216,179,101)"
    }
  }, {
    "selector" : "node[ id = '264' ]",
    "css" : {
      "background-color" : "rgb(216,179,101)"
    }
  }, {
    "selector" : "node[ id = '296' ]",
    "css" : {
      "background-color" : "rgb(90,180,172)"
    }
  }, {
    "selector" : "node[ id = '328' ]",
    "css" : {
      "background-color" : "rgb(216,179,101)"
    }
  }, {
    "selector" : "node[ id = '360' ]",
    "css" : {
      "background-color" : "rgb(216,179,101)"
    }
  }, {
    "selector" : "node[ id = '73' ]",
    "css" : {
      "background-color" : "rgb(216,179,101)"
    }
  }, {
    "selector" : "node[ id = '105' ]",
    "css" : {
      "background-color" : "rgb(216,179,101)"
    }
  }, {
    "selector" : "node[ id = '137' ]",
    "css" : {
      "background-color" : "rgb(216,179,101)"
    }
  }, {
    "selector" : "node[ id = '169' ]",
    "css" : {
      "background-color" : "rgb(216,179,101)"
    }
  }, {
    "selector" : "node[ id = '201' ]",
    "css" : {
      "background-color" : "rgb(216,179,101)"
    }
  }, {
    "selector" : "node[ id = '233' ]",
    "css" : {
      "background-color" : "rgb(216,179,101)"
    }
  }, {
    "selector" : "node[ id = '265' ]",
    "css" : {
      "background-color" : "rgb(216,179,101)"
    }
  }, {
    "selector" : "node[ id = '297' ]",
    "css" : {
      "background-color" : "rgb(216,179,101)"
    }
  }, {
    "selector" : "node[ id = '329' ]",
    "css" : {
      "background-color" : "rgb(216,179,101)"
    }
  }, {
    "selector" : "node[ id = '361' ]",
    "css" : {
      "background-color" : "rgb(216,179,101)"
    }
  }, {
    "selector" : "node[ id = '74' ]",
    "css" : {
      "background-color" : "rgb(216,179,101)"
    }
  }, {
    "selector" : "node[ id = '106' ]",
    "css" : {
      "background-color" : "rgb(90,180,172)"
    }
  }, {
    "selector" : "node[ id = '138' ]",
    "css" : {
      "background-color" : "rgb(216,179,101)"
    }
  }, {
    "selector" : "node[ id = '170' ]",
    "css" : {
      "background-color" : "rgb(216,179,101)"
    }
  }, {
    "selector" : "node[ id = '202' ]",
    "css" : {
      "background-color" : "rgb(90,180,172)"
    }
  }, {
    "selector" : "node[ id = '234' ]",
    "css" : {
      "background-color" : "rgb(216,179,101)"
    }
  }, {
    "selector" : "node[ id = '266' ]",
    "css" : {
      "background-color" : "rgb(90,180,172)"
    }
  }, {
    "selector" : "node[ id = '298' ]",
    "css" : {
      "background-color" : "rgb(216,179,101)"
    }
  }, {
    "selector" : "node[ id = '330' ]",
    "css" : {
      "background-color" : "rgb(90,180,172)"
    }
  }, {
    "selector" : "node[ id = '362' ]",
    "css" : {
      "background-color" : "rgb(90,180,172)"
    }
  }, {
    "selector" : "node[ id = '75' ]",
    "css" : {
      "background-color" : "rgb(216,179,101)"
    }
  }, {
    "selector" : "node[ id = '107' ]",
    "css" : {
      "background-color" : "rgb(216,179,101)"
    }
  }, {
    "selector" : "node[ id = '139' ]",
    "css" : {
      "background-color" : "rgb(216,179,101)"
    }
  }, {
    "selector" : "node[ id = '171' ]",
    "css" : {
      "background-color" : "rgb(216,179,101)"
    }
  }, {
    "selector" : "node[ id = '203' ]",
    "css" : {
      "background-color" : "rgb(90,180,172)"
    }
  }, {
    "selector" : "node[ id = '235' ]",
    "css" : {
      "background-color" : "rgb(216,179,101)"
    }
  }, {
    "selector" : "node[ id = '267' ]",
    "css" : {
      "background-color" : "rgb(90,180,172)"
    }
  }, {
    "selector" : "node[ id = '299' ]",
    "css" : {
      "background-color" : "rgb(216,179,101)"
    }
  }, {
    "selector" : "node[ id = '331' ]",
    "css" : {
      "background-color" : "rgb(90,180,172)"
    }
  }, {
    "selector" : "node[ id = '363' ]",
    "css" : {
      "background-color" : "rgb(216,179,101)"
    }
  }, {
    "selector" : "node[ id = '76' ]",
    "css" : {
      "background-color" : "rgb(90,180,172)"
    }
  }, {
    "selector" : "node[ id = '108' ]",
    "css" : {
      "background-color" : "rgb(90,180,172)"
    }
  }, {
    "selector" : "node[ id = '140' ]",
    "css" : {
      "background-color" : "rgb(216,179,101)"
    }
  }, {
    "selector" : "node[ id = '172' ]",
    "css" : {
      "background-color" : "rgb(216,179,101)"
    }
  }, {
    "selector" : "node[ id = '204' ]",
    "css" : {
      "background-color" : "rgb(216,179,101)"
    }
  }, {
    "selector" : "node[ id = '236' ]",
    "css" : {
      "background-color" : "rgb(90,180,172)"
    }
  }, {
    "selector" : "node[ id = '268' ]",
    "css" : {
      "background-color" : "rgb(90,180,172)"
    }
  }, {
    "selector" : "node[ id = '300' ]",
    "css" : {
      "background-color" : "rgb(90,180,172)"
    }
  }, {
    "selector" : "node[ id = '332' ]",
    "css" : {
      "background-color" : "rgb(216,179,101)"
    }
  }, {
    "selector" : "node[ id = '364' ]",
    "css" : {
      "background-color" : "rgb(90,180,172)"
    }
  }, {
    "selector" : "node[ id = '77' ]",
    "css" : {
      "background-color" : "rgb(90,180,172)"
    }
  }, {
    "selector" : "node[ id = '109' ]",
    "css" : {
      "background-color" : "rgb(90,180,172)"
    }
  }, {
    "selector" : "node[ id = '141' ]",
    "css" : {
      "background-color" : "rgb(216,179,101)"
    }
  }, {
    "selector" : "node[ id = '173' ]",
    "css" : {
      "background-color" : "rgb(90,180,172)"
    }
  }, {
    "selector" : "node[ id = '205' ]",
    "css" : {
      "background-color" : "rgb(216,179,101)"
    }
  }, {
    "selector" : "node[ id = '237' ]",
    "css" : {
      "background-color" : "rgb(90,180,172)"
    }
  }, {
    "selector" : "node[ id = '269' ]",
    "css" : {
      "background-color" : "rgb(216,179,101)"
    }
  }, {
    "selector" : "node[ id = '301' ]",
    "css" : {
      "background-color" : "rgb(216,179,101)"
    }
  }, {
    "selector" : "node[ id = '333' ]",
    "css" : {
      "background-color" : "rgb(216,179,101)"
    }
  }, {
    "selector" : "node[ id = '365' ]",
    "css" : {
      "background-color" : "rgb(216,179,101)"
    }
  }, {
    "selector" : "node[ id = '78' ]",
    "css" : {
      "background-color" : "rgb(216,179,101)"
    }
  }, {
    "selector" : "node[ id = '110' ]",
    "css" : {
      "background-color" : "rgb(90,180,172)"
    }
  }, {
    "selector" : "node[ id = '142' ]",
    "css" : {
      "background-color" : "rgb(90,180,172)"
    }
  }, {
    "selector" : "node[ id = '174' ]",
    "css" : {
      "background-color" : "rgb(90,180,172)"
    }
  }, {
    "selector" : "node[ id = '206' ]",
    "css" : {
      "background-color" : "rgb(216,179,101)"
    }
  }, {
    "selector" : "node[ id = '238' ]",
    "css" : {
      "background-color" : "rgb(90,180,172)"
    }
  }, {
    "selector" : "node[ id = '270' ]",
    "css" : {
      "background-color" : "rgb(216,179,101)"
    }
  }, {
    "selector" : "node[ id = '302' ]",
    "css" : {
      "background-color" : "rgb(216,179,101)"
    }
  }, {
    "selector" : "node[ id = '334' ]",
    "css" : {
      "background-color" : "rgb(216,179,101)"
    }
  }, {
    "selector" : "node[ id = '366' ]",
    "css" : {
      "background-color" : "rgb(216,179,101)"
    }
  }, {
    "selector" : "node[ id = '79' ]",
    "css" : {
      "background-color" : "rgb(216,179,101)"
    }
  }, {
    "selector" : "node[ id = '111' ]",
    "css" : {
      "background-color" : "rgb(90,180,172)"
    }
  }, {
    "selector" : "node[ id = '143' ]",
    "css" : {
      "background-color" : "rgb(216,179,101)"
    }
  }, {
    "selector" : "node[ id = '175' ]",
    "css" : {
      "background-color" : "rgb(216,179,101)"
    }
  }, {
    "selector" : "node[ id = '207' ]",
    "css" : {
      "background-color" : "rgb(90,180,172)"
    }
  }, {
    "selector" : "node[ id = '239' ]",
    "css" : {
      "background-color" : "rgb(90,180,172)"
    }
  }, {
    "selector" : "node[ id = '271' ]",
    "css" : {
      "background-color" : "rgb(216,179,101)"
    }
  }, {
    "selector" : "node[ id = '303' ]",
    "css" : {
      "background-color" : "rgb(216,179,101)"
    }
  }, {
    "selector" : "node[ id = '335' ]",
    "css" : {
      "background-color" : "rgb(216,179,101)"
    }
  }, {
    "selector" : "node[ id = '367' ]",
    "css" : {
      "background-color" : "rgb(216,179,101)"
    }
  }, {
    "selector" : "node[ id = '80' ]",
    "css" : {
      "background-color" : "rgb(90,180,172)"
    }
  }, {
    "selector" : "node[ id = '112' ]",
    "css" : {
      "background-color" : "rgb(216,179,101)"
    }
  }, {
    "selector" : "node[ id = '144' ]",
    "css" : {
      "background-color" : "rgb(216,179,101)"
    }
  }, {
    "selector" : "node[ id = '176' ]",
    "css" : {
      "background-color" : "rgb(216,179,101)"
    }
  }, {
    "selector" : "node[ id = '208' ]",
    "css" : {
      "background-color" : "rgb(216,179,101)"
    }
  }, {
    "selector" : "node[ id = '240' ]",
    "css" : {
      "background-color" : "rgb(90,180,172)"
    }
  }, {
    "selector" : "node[ id = '272' ]",
    "css" : {
      "background-color" : "rgb(216,179,101)"
    }
  }, {
    "selector" : "node[ id = '304' ]",
    "css" : {
      "background-color" : "rgb(216,179,101)"
    }
  }, {
    "selector" : "node[ id = '336' ]",
    "css" : {
      "background-color" : "rgb(90,180,172)"
    }
  }, {
    "selector" : "node[ id = '368' ]",
    "css" : {
      "background-color" : "rgb(216,179,101)"
    }
  }, {
    "selector" : "node[ id = '81' ]",
    "css" : {
      "background-color" : "rgb(216,179,101)"
    }
  }, {
    "selector" : "node[ id = '113' ]",
    "css" : {
      "background-color" : "rgb(90,180,172)"
    }
  }, {
    "selector" : "node[ id = '145' ]",
    "css" : {
      "background-color" : "rgb(216,179,101)"
    }
  }, {
    "selector" : "node[ id = '177' ]",
    "css" : {
      "background-color" : "rgb(216,179,101)"
    }
  }, {
    "selector" : "node[ id = '209' ]",
    "css" : {
      "background-color" : "rgb(216,179,101)"
    }
  }, {
    "selector" : "node[ id = '241' ]",
    "css" : {
      "background-color" : "rgb(216,179,101)"
    }
  }, {
    "selector" : "node[ id = '273' ]",
    "css" : {
      "background-color" : "rgb(216,179,101)"
    }
  }, {
    "selector" : "node[ id = '305' ]",
    "css" : {
      "background-color" : "rgb(216,179,101)"
    }
  }, {
    "selector" : "node[ id = '337' ]",
    "css" : {
      "background-color" : "rgb(216,179,101)"
    }
  }, {
    "selector" : "node[ id = '369' ]",
    "css" : {
      "background-color" : "rgb(216,179,101)"
    }
  }, {
    "selector" : "node[ id = '82' ]",
    "css" : {
      "background-color" : "rgb(216,179,101)"
    }
  }, {
    "selector" : "node[ id = '114' ]",
    "css" : {
      "background-color" : "rgb(216,179,101)"
    }
  }, {
    "selector" : "node[ id = '146' ]",
    "css" : {
      "background-color" : "rgb(216,179,101)"
    }
  }, {
    "selector" : "node[ id = '178' ]",
    "css" : {
      "background-color" : "rgb(90,180,172)"
    }
  }, {
    "selector" : "node[ id = '210' ]",
    "css" : {
      "background-color" : "rgb(216,179,101)"
    }
  }, {
    "selector" : "node[ id = '242' ]",
    "css" : {
      "background-color" : "rgb(90,180,172)"
    }
  }, {
    "selector" : "node[ id = '274' ]",
    "css" : {
      "background-color" : "rgb(216,179,101)"
    }
  }, {
    "selector" : "node[ id = '306' ]",
    "css" : {
      "background-color" : "rgb(216,179,101)"
    }
  }, {
    "selector" : "node[ id = '338' ]",
    "css" : {
      "background-color" : "rgb(90,180,172)"
    }
  }, {
    "selector" : "node[ id = '370' ]",
    "css" : {
      "background-color" : "rgb(90,180,172)"
    }
  }, {
    "selector" : "node[ id = '83' ]",
    "css" : {
      "background-color" : "rgb(216,179,101)"
    }
  }, {
    "selector" : "node[ id = '115' ]",
    "css" : {
      "background-color" : "rgb(216,179,101)"
    }
  }, {
    "selector" : "node[ id = '147' ]",
    "css" : {
      "background-color" : "rgb(216,179,101)"
    }
  }, {
    "selector" : "node[ id = '179' ]",
    "css" : {
      "background-color" : "rgb(216,179,101)"
    }
  }, {
    "selector" : "node[ id = '211' ]",
    "css" : {
      "background-color" : "rgb(216,179,101)"
    }
  }, {
    "selector" : "node[ id = '243' ]",
    "css" : {
      "background-color" : "rgb(216,179,101)"
    }
  }, {
    "selector" : "node[ id = '275' ]",
    "css" : {
      "background-color" : "rgb(216,179,101)"
    }
  }, {
    "selector" : "node[ id = '307' ]",
    "css" : {
      "background-color" : "rgb(90,180,172)"
    }
  }, {
    "selector" : "node[ id = '339' ]",
    "css" : {
      "background-color" : "rgb(216,179,101)"
    }
  }, {
    "selector" : "node[ id = '371' ]",
    "css" : {
      "background-color" : "rgb(90,180,172)"
    }
  }, {
    "selector" : "node[ id = '84' ]",
    "css" : {
      "background-color" : "rgb(90,180,172)"
    }
  }, {
    "selector" : "node[ id = '116' ]",
    "css" : {
      "background-color" : "rgb(216,179,101)"
    }
  }, {
    "selector" : "node[ id = '148' ]",
    "css" : {
      "background-color" : "rgb(216,179,101)"
    }
  }, {
    "selector" : "node[ id = '180' ]",
    "css" : {
      "background-color" : "rgb(216,179,101)"
    }
  }, {
    "selector" : "node[ id = '212' ]",
    "css" : {
      "background-color" : "rgb(216,179,101)"
    }
  }, {
    "selector" : "node[ id = '244' ]",
    "css" : {
      "background-color" : "rgb(216,179,101)"
    }
  }, {
    "selector" : "node[ id = '276' ]",
    "css" : {
      "background-color" : "rgb(216,179,101)"
    }
  }, {
    "selector" : "node[ id = '308' ]",
    "css" : {
      "background-color" : "rgb(216,179,101)"
    }
  }, {
    "selector" : "node[ id = '340' ]",
    "css" : {
      "background-color" : "rgb(216,179,101)"
    }
  }, {
    "selector" : "node[ id = '372' ]",
    "css" : {
      "background-color" : "rgb(90,180,172)"
    }
  }, {
    "selector" : "node[ id = '85' ]",
    "css" : {
      "background-color" : "rgb(90,180,172)"
    }
  }, {
    "selector" : "node[ id = '117' ]",
    "css" : {
      "background-color" : "rgb(90,180,172)"
    }
  }, {
    "selector" : "node[ id = '149' ]",
    "css" : {
      "background-color" : "rgb(90,180,172)"
    }
  }, {
    "selector" : "node[ id = '181' ]",
    "css" : {
      "background-color" : "rgb(216,179,101)"
    }
  }, {
    "selector" : "node[ id = '213' ]",
    "css" : {
      "background-color" : "rgb(216,179,101)"
    }
  }, {
    "selector" : "node[ id = '245' ]",
    "css" : {
      "background-color" : "rgb(90,180,172)"
    }
  }, {
    "selector" : "node[ id = '277' ]",
    "css" : {
      "background-color" : "rgb(216,179,101)"
    }
  }, {
    "selector" : "node[ id = '309' ]",
    "css" : {
      "background-color" : "rgb(90,180,172)"
    }
  }, {
    "selector" : "node[ id = '341' ]",
    "css" : {
      "background-color" : "rgb(216,179,101)"
    }
  }, {
    "selector" : "node[ id = '373' ]",
    "css" : {
      "background-color" : "rgb(216,179,101)"
    }
  }, {
    "selector" : "node[ id = '86' ]",
    "css" : {
      "background-color" : "rgb(90,180,172)"
    }
  }, {
    "selector" : "node[ id = '118' ]",
    "css" : {
      "background-color" : "rgb(216,179,101)"
    }
  }, {
    "selector" : "node[ id = '150' ]",
    "css" : {
      "background-color" : "rgb(90,180,172)"
    }
  }, {
    "selector" : "node[ id = '182' ]",
    "css" : {
      "background-color" : "rgb(216,179,101)"
    }
  }, {
    "selector" : "node[ id = '214' ]",
    "css" : {
      "background-color" : "rgb(216,179,101)"
    }
  }, {
    "selector" : "node[ id = '246' ]",
    "css" : {
      "background-color" : "rgb(216,179,101)"
    }
  }, {
    "selector" : "node[ id = '278' ]",
    "css" : {
      "background-color" : "rgb(216,179,101)"
    }
  }, {
    "selector" : "node[ id = '310' ]",
    "css" : {
      "background-color" : "rgb(90,180,172)"
    }
  }, {
    "selector" : "node[ id = '342' ]",
    "css" : {
      "background-color" : "rgb(216,179,101)"
    }
  }, {
    "selector" : "node[ id = '374' ]",
    "css" : {
      "background-color" : "rgb(216,179,101)"
    }
  }, {
    "selector" : "node[ id = '87' ]",
    "css" : {
      "background-color" : "rgb(216,179,101)"
    }
  }, {
    "selector" : "node[ id = '119' ]",
    "css" : {
      "background-color" : "rgb(90,180,172)"
    }
  }, {
    "selector" : "node[ id = '151' ]",
    "css" : {
      "background-color" : "rgb(216,179,101)"
    }
  }, {
    "selector" : "node[ id = '183' ]",
    "css" : {
      "background-color" : "rgb(216,179,101)"
    }
  }, {
    "selector" : "node[ id = '215' ]",
    "css" : {
      "background-color" : "rgb(90,180,172)"
    }
  }, {
    "selector" : "node[ id = '247' ]",
    "css" : {
      "background-color" : "rgb(90,180,172)"
    }
  }, {
    "selector" : "node[ id = '279' ]",
    "css" : {
      "background-color" : "rgb(90,180,172)"
    }
  }, {
    "selector" : "node[ id = '311' ]",
    "css" : {
      "background-color" : "rgb(90,180,172)"
    }
  }, {
    "selector" : "node[ id = '343' ]",
    "css" : {
      "background-color" : "rgb(216,179,101)"
    }
  }, {
    "selector" : "node[ id = '375' ]",
    "css" : {
      "background-color" : "rgb(216,179,101)"
    }
  }, {
    "selector" : "node[ id = '88' ]",
    "css" : {
      "background-color" : "rgb(216,179,101)"
    }
  }, {
    "selector" : "node[ id = '120' ]",
    "css" : {
      "background-color" : "rgb(216,179,101)"
    }
  }, {
    "selector" : "node[ id = '152' ]",
    "css" : {
      "background-color" : "rgb(216,179,101)"
    }
  }, {
    "selector" : "node[ id = '184' ]",
    "css" : {
      "background-color" : "rgb(90,180,172)"
    }
  }, {
    "selector" : "node[ id = '216' ]",
    "css" : {
      "background-color" : "rgb(216,179,101)"
    }
  }, {
    "selector" : "node[ id = '248' ]",
    "css" : {
      "background-color" : "rgb(216,179,101)"
    }
  }, {
    "selector" : "node[ id = '280' ]",
    "css" : {
      "background-color" : "rgb(216,179,101)"
    }
  }, {
    "selector" : "node[ id = '312' ]",
    "css" : {
      "background-color" : "rgb(216,179,101)"
    }
  }, {
    "selector" : "node[ id = '344' ]",
    "css" : {
      "background-color" : "rgb(90,180,172)"
    }
  }, {
    "selector" : "node[ id = '376' ]",
    "css" : {
      "background-color" : "rgb(216,179,101)"
    }
  }, {
    "selector" : "node[ id = '89' ]",
    "css" : {
      "background-color" : "rgb(216,179,101)"
    }
  }, {
    "selector" : "node[ id = '121' ]",
    "css" : {
      "background-color" : "rgb(216,179,101)"
    }
  }, {
    "selector" : "node[ id = '153' ]",
    "css" : {
      "background-color" : "rgb(153,153,255)"
    }
  }, {
    "selector" : "node[ id = '185' ]",
    "css" : {
      "background-color" : "rgb(216,179,101)"
    }
  }, {
    "selector" : "node[ id = '217' ]",
    "css" : {
      "background-color" : "rgb(216,179,101)"
    }
  }, {
    "selector" : "node[ id = '249' ]",
    "css" : {
      "background-color" : "rgb(90,180,172)"
    }
  }, {
    "selector" : "node[ id = '281' ]",
    "css" : {
      "background-color" : "rgb(216,179,101)"
    }
  }, {
    "selector" : "node[ id = '313' ]",
    "css" : {
      "background-color" : "rgb(90,180,172)"
    }
  }, {
    "selector" : "node[ id = '345' ]",
    "css" : {
      "background-color" : "rgb(90,180,172)"
    }
  }, {
    "selector" : "node[ id = '377' ]",
    "css" : {
      "background-color" : "rgb(90,180,172)"
    }
  }, {
    "selector" : "node[ id = '90' ]",
    "css" : {
      "background-color" : "rgb(216,179,101)"
    }
  }, {
    "selector" : "node[ id = '122' ]",
    "css" : {
      "background-color" : "rgb(216,179,101)"
    }
  }, {
    "selector" : "node[ id = '154' ]",
    "css" : {
      "background-color" : "rgb(90,180,172)"
    }
  }, {
    "selector" : "node[ id = '186' ]",
    "css" : {
      "background-color" : "rgb(90,180,172)"
    }
  }, {
    "selector" : "node[ id = '218' ]",
    "css" : {
      "background-color" : "rgb(90,180,172)"
    }
  }, {
    "selector" : "node[ id = '250' ]",
    "css" : {
      "background-color" : "rgb(216,179,101)"
    }
  }, {
    "selector" : "node[ id = '282' ]",
    "css" : {
      "background-color" : "rgb(216,179,101)"
    }
  }, {
    "selector" : "node[ id = '314' ]",
    "css" : {
      "background-color" : "rgb(216,179,101)"
    }
  }, {
    "selector" : "node[ id = '346' ]",
    "css" : {
      "background-color" : "rgb(216,179,101)"
    }
  }, {
    "selector" : "node[ id = '378' ]",
    "css" : {
      "background-color" : "rgb(216,179,101)"
    }
  }, {
    "selector" : "node[ id = '91' ]",
    "css" : {
      "background-color" : "rgb(90,180,172)"
    }
  }, {
    "selector" : "node[ id = '123' ]",
    "css" : {
      "background-color" : "rgb(216,179,101)"
    }
  }, {
    "selector" : "node[ id = '155' ]",
    "css" : {
      "background-color" : "rgb(216,179,101)"
    }
  }, {
    "selector" : "node[ id = '187' ]",
    "css" : {
      "background-color" : "rgb(216,179,101)"
    }
  }, {
    "selector" : "node[ id = '219' ]",
    "css" : {
      "background-color" : "rgb(216,179,101)"
    }
  }, {
    "selector" : "node[ id = '251' ]",
    "css" : {
      "background-color" : "rgb(216,179,101)"
    }
  }, {
    "selector" : "node[ id = '283' ]",
    "css" : {
      "background-color" : "rgb(216,179,101)"
    }
  }, {
    "selector" : "node[ id = '315' ]",
    "css" : {
      "background-color" : "rgb(90,180,172)"
    }
  }, {
    "selector" : "node[ id = '347' ]",
    "css" : {
      "background-color" : "rgb(90,180,172)"
    }
  }, {
    "selector" : "node[ id = '379' ]",
    "css" : {
      "background-color" : "rgb(90,180,172)"
    }
  }, {
    "selector" : "node[ id = '92' ]",
    "css" : {
      "background-color" : "rgb(216,179,101)"
    }
  }, {
    "selector" : "node[ id = '124' ]",
    "css" : {
      "background-color" : "rgb(90,180,172)"
    }
  }, {
    "selector" : "node[ id = '156' ]",
    "css" : {
      "background-color" : "rgb(90,180,172)"
    }
  }, {
    "selector" : "node[ id = '188' ]",
    "css" : {
      "background-color" : "rgb(216,179,101)"
    }
  }, {
    "selector" : "node[ id = '220' ]",
    "css" : {
      "background-color" : "rgb(90,180,172)"
    }
  }, {
    "selector" : "node[ id = '252' ]",
    "css" : {
      "background-color" : "rgb(90,180,172)"
    }
  }, {
    "selector" : "node[ id = '284' ]",
    "css" : {
      "background-color" : "rgb(216,179,101)"
    }
  }, {
    "selector" : "node[ id = '316' ]",
    "css" : {
      "background-color" : "rgb(90,180,172)"
    }
  }, {
    "selector" : "node[ id = '348' ]",
    "css" : {
      "background-color" : "rgb(216,179,101)"
    }
  }, {
    "selector" : "node[ id = '380' ]",
    "css" : {
      "background-color" : "rgb(216,179,101)"
    }
  }, {
    "selector" : "node[ id = '61' ]",
    "css" : {
      "background-color" : "rgb(216,179,101)"
    }
  }, {
    "selector" : "node[ id = '93' ]",
    "css" : {
      "background-color" : "rgb(216,179,101)"
    }
  }, {
    "selector" : "node[ id = '125' ]",
    "css" : {
      "background-color" : "rgb(216,179,101)"
    }
  }, {
    "selector" : "node[ id = '157' ]",
    "css" : {
      "background-color" : "rgb(216,179,101)"
    }
  }, {
    "selector" : "node[ id = '189' ]",
    "css" : {
      "background-color" : "rgb(216,179,101)"
    }
  }, {
    "selector" : "node[ id = '221' ]",
    "css" : {
      "background-color" : "rgb(90,180,172)"
    }
  }, {
    "selector" : "node[ id = '253' ]",
    "css" : {
      "background-color" : "rgb(90,180,172)"
    }
  }, {
    "selector" : "node[ id = '285' ]",
    "css" : {
      "background-color" : "rgb(90,180,172)"
    }
  }, {
    "selector" : "node[ id = '317' ]",
    "css" : {
      "background-color" : "rgb(90,180,172)"
    }
  }, {
    "selector" : "node[ id = '349' ]",
    "css" : {
      "background-color" : "rgb(216,179,101)"
    }
  }, {
    "selector" : "node[ id = '381' ]",
    "css" : {
      "background-color" : "rgb(90,180,172)"
    }
  }, {
    "selector" : "node[ id = '62' ]",
    "css" : {
      "background-color" : "rgb(216,179,101)"
    }
  }, {
    "selector" : "node[ id = '94' ]",
    "css" : {
      "background-color" : "rgb(90,180,172)"
    }
  }, {
    "selector" : "node[ id = '126' ]",
    "css" : {
      "background-color" : "rgb(216,179,101)"
    }
  }, {
    "selector" : "node[ id = '158' ]",
    "css" : {
      "background-color" : "rgb(90,180,172)"
    }
  }, {
    "selector" : "node[ id = '190' ]",
    "css" : {
      "background-color" : "rgb(216,179,101)"
    }
  }, {
    "selector" : "node[ id = '222' ]",
    "css" : {
      "background-color" : "rgb(216,179,101)"
    }
  }, {
    "selector" : "node[ id = '254' ]",
    "css" : {
      "background-color" : "rgb(90,180,172)"
    }
  }, {
    "selector" : "node[ id = '286' ]",
    "css" : {
      "background-color" : "rgb(216,179,101)"
    }
  }, {
    "selector" : "node[ id = '318' ]",
    "css" : {
      "background-color" : "rgb(216,179,101)"
    }
  }, {
    "selector" : "node[ id = '350' ]",
    "css" : {
      "background-color" : "rgb(90,180,172)"
    }
  }, {
    "selector" : "node[ id = '382' ]",
    "css" : {
      "background-color" : "rgb(90,180,172)"
    }
  }, {
    "selector" : "node[ id = '63' ]",
    "css" : {
      "background-color" : "rgb(216,179,101)"
    }
  }, {
    "selector" : "node[ id = '95' ]",
    "css" : {
      "background-color" : "rgb(90,180,172)"
    }
  }, {
    "selector" : "node[ id = '127' ]",
    "css" : {
      "background-color" : "rgb(216,179,101)"
    }
  }, {
    "selector" : "node[ id = '159' ]",
    "css" : {
      "background-color" : "rgb(216,179,101)"
    }
  }, {
    "selector" : "node[ id = '191' ]",
    "css" : {
      "background-color" : "rgb(216,179,101)"
    }
  }, {
    "selector" : "node[ id = '223' ]",
    "css" : {
      "background-color" : "rgb(216,179,101)"
    }
  }, {
    "selector" : "node[ id = '255' ]",
    "css" : {
      "background-color" : "rgb(90,180,172)"
    }
  }, {
    "selector" : "node[ id = '287' ]",
    "css" : {
      "background-color" : "rgb(90,180,172)"
    }
  }, {
    "selector" : "node[ id = '319' ]",
    "css" : {
      "background-color" : "rgb(216,179,101)"
    }
  }, {
    "selector" : "node[ id = '351' ]",
    "css" : {
      "background-color" : "rgb(216,179,101)"
    }
  }, {
    "selector" : "node[ id = '383' ]",
    "css" : {
      "background-color" : "rgb(90,180,172)"
    }
  }, {
    "selector" : "node:selected",
    "css" : {
      "background-color" : "rgb(255,255,0)"
    }
  }, {
    "selector" : "edge",
    "css" : {
      "target-arrow-color" : "rgb(0,0,0)",
      "line-color" : "rgb(64,64,64)",
      "source-arrow-shape" : "none",
      "font-family" : "SansSerif.plain",
      "font-weight" : "normal",
      "width" : 1.0,
      "text-opacity" : 0.7843137254901961,
      "color" : "rgb(0,0,0)",
      "target-arrow-shape" : "none",
      "content" : "",
      "source-arrow-color" : "rgb(0,0,0)",
      "font-size" : 10,
      "opacity" : 1.0,
      "line-style" : "solid"
    }
  }, {
    "selector" : "edge[EnrichmentMap_Overlap_size > 41]",
    "css" : {
      "width" : 6.0
    }
  }, {
    "selector" : "edge[EnrichmentMap_Overlap_size = 41]",
    "css" : {
      "width" : 26.0
    }
  }, {
    "selector" : "edge[EnrichmentMap_Overlap_size > 2][EnrichmentMap_Overlap_size < 41]",
    "css" : {
      "width" : "mapData(EnrichmentMap_Overlap_size,2,41,1.0,26.0)"
    }
  }, {
    "selector" : "edge[EnrichmentMap_Overlap_size = 2]",
    "css" : {
      "width" : 1.0
    }
  }, {
    "selector" : "edge[EnrichmentMap_Overlap_size < 2]",
    "css" : {
      "width" : 0.5
    }
  }, {
    "selector" : "edge[EnrichmentMap_Data_Set = 'LvsEJF_DOWN']",
    "css" : {
      "line-color" : "rgb(140,81,10)"
    }
  }, {
    "selector" : "edge[EnrichmentMap_Data_Set = 'AFvsLJF_UP']",
    "css" : {
      "line-color" : "rgb(1,102,94)"
    }
  }, {
    "selector" : "edge[EnrichmentMap_Data_Set = 'LvsEJF_UP']",
    "css" : {
      "line-color" : "rgb(216,179,101)"
    }
  }, {
    "selector" : "edge[EnrichmentMap_Data_Set = 'AFvsLJF_DOWN']",
    "css" : {
      "line-color" : "rgb(90,180,172)"
    }
  }, {
    "selector" : "edge[EnrichmentMap_Data_Set = 'AFvsLJF_UP;LvsEJF_UP']",
    "css" : {
      "line-color" : "rgb(153,153,153)"
    }
  }, {
    "selector" : "edge[EnrichmentMap_Data_Set = 'sig']",
    "css" : {
      "line-color" : "rgb(252,141,98)",
      "target-arrow-color" : "rgb(252,141,98)",
      "source-arrow-color" : "rgb(252,141,98)"
    }
  }, {
    "selector" : "edge[EnrichmentMap_Data_Set = 'Geneset_Overlap']",
    "css" : {
      "line-color" : "rgb(166,206,227)",
      "target-arrow-color" : "rgb(166,206,227)",
      "source-arrow-color" : "rgb(166,206,227)"
    }
  }, {
    "selector" : "edge[EnrichmentMap_Data_Set = 'Adult_UP']",
    "css" : {
      "line-color" : "rgb(178,223,138)",
      "target-arrow-color" : "rgb(178,223,138)",
      "source-arrow-color" : "rgb(178,223,138)"
    }
  }, {
    "selector" : "edge[EnrichmentMap_Data_Set = 'Adult_DOWN']",
    "css" : {
      "line-color" : "rgb(166,206,227)",
      "target-arrow-color" : "rgb(166,206,227)",
      "source-arrow-color" : "rgb(166,206,227)"
    }
  }, {
    "selector" : "edge:selected",
    "css" : {
      "line-color" : "rgb(255,0,0)"
    }
  } ]
}, {
  "format_version" : "1.0",
  "generated_by" : "cytoscape-3.8.2",
  "target_cytoscapejs_version" : "~2.1",
  "title" : "default",
  "style" : [ {
    "selector" : "node",
    "css" : {
      "border-opacity" : 1.0,
      "font-size" : 12,
      "background-opacity" : 1.0,
      "font-family" : "SansSerif.plain",
      "font-weight" : "normal",
      "width" : 75.0,
      "text-opacity" : 1.0,
      "border-color" : "rgb(204,204,204)",
      "background-color" : "rgb(137,208,245)",
      "shape" : "roundrectangle",
      "height" : 35.0,
      "border-width" : 0.0,
      "color" : "rgb(0,0,0)",
      "text-valign" : "center",
      "text-halign" : "center",
      "content" : "data(name)"
    }
  }, {
    "selector" : "node[ id = '1024' ]",
    "css" : {
      "background-color" : "rgb(199,234,229)"
    }
  }, {
    "selector" : "node[ id = '1056' ]",
    "css" : {
      "background-color" : "rgb(1,102,94)"
    }
  }, {
    "selector" : "node[ id = '1088' ]",
    "css" : {
      "background-color" : "rgb(199,234,229)"
    }
  }, {
    "selector" : "node[ id = '896' ]",
    "css" : {
      "background-color" : "rgb(246,232,195)"
    }
  }, {
    "selector" : "node[ id = '928' ]",
    "css" : {
      "background-color" : "rgb(140,81,10)"
    }
  }, {
    "selector" : "node[ id = '960' ]",
    "css" : {
      "background-color" : "rgb(246,232,195)"
    }
  }, {
    "selector" : "node[ id = '992' ]",
    "css" : {
      "background-color" : "rgb(199,234,229)"
    }
  }, {
    "selector" : "node[ id = '1025' ]",
    "css" : {
      "background-color" : "rgb(199,234,229)"
    }
  }, {
    "selector" : "node[ id = '1057' ]",
    "css" : {
      "background-color" : "rgb(199,234,229)"
    }
  }, {
    "selector" : "node[ id = '1089' ]",
    "css" : {
      "background-color" : "rgb(1,102,94)"
    }
  }, {
    "selector" : "node[ id = '897' ]",
    "css" : {
      "background-color" : "rgb(140,81,10)"
    }
  }, {
    "selector" : "node[ id = '929' ]",
    "css" : {
      "background-color" : "rgb(246,232,195)"
    }
  }, {
    "selector" : "node[ id = '961' ]",
    "css" : {
      "background-color" : "rgb(140,81,10)"
    }
  }, {
    "selector" : "node[ id = '993' ]",
    "css" : {
      "background-color" : "rgb(153,153,255)"
    }
  }, {
    "selector" : "node[ id = '1026' ]",
    "css" : {
      "background-color" : "rgb(199,234,229)"
    }
  }, {
    "selector" : "node[ id = '1058' ]",
    "css" : {
      "background-color" : "rgb(199,234,229)"
    }
  }, {
    "selector" : "node[ id = '1090' ]",
    "css" : {
      "background-color" : "rgb(153,153,255)"
    }
  }, {
    "selector" : "node[ id = '898' ]",
    "css" : {
      "background-color" : "rgb(140,81,10)"
    }
  }, {
    "selector" : "node[ id = '930' ]",
    "css" : {
      "background-color" : "rgb(140,81,10)"
    }
  }, {
    "selector" : "node[ id = '962' ]",
    "css" : {
      "background-color" : "rgb(246,232,195)"
    }
  }, {
    "selector" : "node[ id = '994' ]",
    "css" : {
      "background-color" : "rgb(1,102,94)"
    }
  }, {
    "selector" : "node[ id = '1027' ]",
    "css" : {
      "background-color" : "rgb(199,234,229)"
    }
  }, {
    "selector" : "node[ id = '1059' ]",
    "css" : {
      "background-color" : "rgb(1,102,94)"
    }
  }, {
    "selector" : "node[ id = '1091' ]",
    "css" : {
      "background-color" : "rgb(0,153,102)"
    }
  }, {
    "selector" : "node[ id = '899' ]",
    "css" : {
      "background-color" : "rgb(246,232,195)"
    }
  }, {
    "selector" : "node[ id = '931' ]",
    "css" : {
      "background-color" : "rgb(246,232,195)"
    }
  }, {
    "selector" : "node[ id = '963' ]",
    "css" : {
      "background-color" : "rgb(140,81,10)"
    }
  }, {
    "selector" : "node[ id = '995' ]",
    "css" : {
      "background-color" : "rgb(153,153,255)"
    }
  }, {
    "selector" : "node[ id = '1028' ]",
    "css" : {
      "background-color" : "rgb(1,102,94)"
    }
  }, {
    "selector" : "node[ id = '1060' ]",
    "css" : {
      "background-color" : "rgb(199,234,229)"
    }
  }, {
    "selector" : "node[ id = '1092' ]",
    "css" : {
      "background-color" : "rgb(199,234,229)"
    }
  }, {
    "selector" : "node[ id = '900' ]",
    "css" : {
      "background-color" : "rgb(140,81,10)"
    }
  }, {
    "selector" : "node[ id = '932' ]",
    "css" : {
      "background-color" : "rgb(246,232,195)"
    }
  }, {
    "selector" : "node[ id = '964' ]",
    "css" : {
      "background-color" : "rgb(246,232,195)"
    }
  }, {
    "selector" : "node[ id = '996' ]",
    "css" : {
      "background-color" : "rgb(199,234,229)"
    }
  }, {
    "selector" : "node[ id = '1029' ]",
    "css" : {
      "background-color" : "rgb(199,234,229)"
    }
  }, {
    "selector" : "node[ id = '1061' ]",
    "css" : {
      "background-color" : "rgb(199,234,229)"
    }
  }, {
    "selector" : "node[ id = '1093' ]",
    "css" : {
      "background-color" : "rgb(199,234,229)"
    }
  }, {
    "selector" : "node[ id = '901' ]",
    "css" : {
      "background-color" : "rgb(246,232,195)"
    }
  }, {
    "selector" : "node[ id = '933' ]",
    "css" : {
      "background-color" : "rgb(204,204,255)"
    }
  }, {
    "selector" : "node[ id = '965' ]",
    "css" : {
      "background-color" : "rgb(246,232,195)"
    }
  }, {
    "selector" : "node[ id = '997' ]",
    "css" : {
      "background-color" : "rgb(1,102,94)"
    }
  }, {
    "selector" : "node[ id = '1030' ]",
    "css" : {
      "background-color" : "rgb(199,234,229)"
    }
  }, {
    "selector" : "node[ id = '1062' ]",
    "css" : {
      "background-color" : "rgb(153,153,255)"
    }
  }, {
    "selector" : "node[ id = '1094' ]",
    "css" : {
      "background-color" : "rgb(153,153,255)"
    }
  }, {
    "selector" : "node[ id = '902' ]",
    "css" : {
      "background-color" : "rgb(140,81,10)"
    }
  }, {
    "selector" : "node[ id = '934' ]",
    "css" : {
      "background-color" : "rgb(246,232,195)"
    }
  }, {
    "selector" : "node[ id = '966' ]",
    "css" : {
      "background-color" : "rgb(1,102,94)"
    }
  }, {
    "selector" : "node[ id = '998' ]",
    "css" : {
      "background-color" : "rgb(199,234,229)"
    }
  }, {
    "selector" : "node[ id = '1031' ]",
    "css" : {
      "background-color" : "rgb(199,234,229)"
    }
  }, {
    "selector" : "node[ id = '1063' ]",
    "css" : {
      "background-color" : "rgb(199,234,229)"
    }
  }, {
    "selector" : "node[ id = '1095' ]",
    "css" : {
      "background-color" : "rgb(1,102,94)"
    }
  }, {
    "selector" : "node[ id = '903' ]",
    "css" : {
      "background-color" : "rgb(246,232,195)"
    }
  }, {
    "selector" : "node[ id = '935' ]",
    "css" : {
      "background-color" : "rgb(140,81,10)"
    }
  }, {
    "selector" : "node[ id = '967' ]",
    "css" : {
      "background-color" : "rgb(199,234,229)"
    }
  }, {
    "selector" : "node[ id = '999' ]",
    "css" : {
      "background-color" : "rgb(199,234,229)"
    }
  }, {
    "selector" : "node[ id = '1032' ]",
    "css" : {
      "background-color" : "rgb(153,153,255)"
    }
  }, {
    "selector" : "node[ id = '1064' ]",
    "css" : {
      "background-color" : "rgb(199,234,229)"
    }
  }, {
    "selector" : "node[ id = '1096' ]",
    "css" : {
      "background-color" : "rgb(153,153,255)"
    }
  }, {
    "selector" : "node[ id = '904' ]",
    "css" : {
      "background-color" : "rgb(246,232,195)"
    }
  }, {
    "selector" : "node[ id = '936' ]",
    "css" : {
      "background-color" : "rgb(246,232,195)"
    }
  }, {
    "selector" : "node[ id = '968' ]",
    "css" : {
      "background-color" : "rgb(1,102,94)"
    }
  }, {
    "selector" : "node[ id = '1000' ]",
    "css" : {
      "background-color" : "rgb(1,102,94)"
    }
  }, {
    "selector" : "node[ id = '1033' ]",
    "css" : {
      "background-color" : "rgb(199,234,229)"
    }
  }, {
    "selector" : "node[ id = '1065' ]",
    "css" : {
      "background-color" : "rgb(153,153,255)"
    }
  }, {
    "selector" : "node[ id = '1097' ]",
    "css" : {
      "background-color" : "rgb(199,234,229)"
    }
  }, {
    "selector" : "node[ id = '905' ]",
    "css" : {
      "background-color" : "rgb(140,81,10)"
    }
  }, {
    "selector" : "node[ id = '937' ]",
    "css" : {
      "background-color" : "rgb(140,81,10)"
    }
  }, {
    "selector" : "node[ id = '969' ]",
    "css" : {
      "background-color" : "rgb(1,102,94)"
    }
  }, {
    "selector" : "node[ id = '1001' ]",
    "css" : {
      "background-color" : "rgb(0,153,102)"
    }
  }, {
    "selector" : "node[ id = '1034' ]",
    "css" : {
      "background-color" : "rgb(153,153,255)"
    }
  }, {
    "selector" : "node[ id = '1066' ]",
    "css" : {
      "background-color" : "rgb(153,153,255)"
    }
  }, {
    "selector" : "node[ id = '1098' ]",
    "css" : {
      "background-color" : "rgb(153,153,255)"
    }
  }, {
    "selector" : "node[ id = '906' ]",
    "css" : {
      "background-color" : "rgb(140,81,10)"
    }
  }, {
    "selector" : "node[ id = '938' ]",
    "css" : {
      "background-color" : "rgb(140,81,10)"
    }
  }, {
    "selector" : "node[ id = '970' ]",
    "css" : {
      "background-color" : "rgb(153,153,255)"
    }
  }, {
    "selector" : "node[ id = '1002' ]",
    "css" : {
      "background-color" : "rgb(1,102,94)"
    }
  }, {
    "selector" : "node[ id = '1035' ]",
    "css" : {
      "background-color" : "rgb(1,102,94)"
    }
  }, {
    "selector" : "node[ id = '1067' ]",
    "css" : {
      "background-color" : "rgb(199,234,229)"
    }
  }, {
    "selector" : "node[ id = '1099' ]",
    "css" : {
      "background-color" : "rgb(1,102,94)"
    }
  }, {
    "selector" : "node[ id = '907' ]",
    "css" : {
      "background-color" : "rgb(140,81,10)"
    }
  }, {
    "selector" : "node[ id = '939' ]",
    "css" : {
      "background-color" : "rgb(246,232,195)"
    }
  }, {
    "selector" : "node[ id = '971' ]",
    "css" : {
      "background-color" : "rgb(199,234,229)"
    }
  }, {
    "selector" : "node[ id = '1003' ]",
    "css" : {
      "background-color" : "rgb(199,234,229)"
    }
  }, {
    "selector" : "node[ id = '1036' ]",
    "css" : {
      "background-color" : "rgb(153,153,255)"
    }
  }, {
    "selector" : "node[ id = '1068' ]",
    "css" : {
      "background-color" : "rgb(199,234,229)"
    }
  }, {
    "selector" : "node[ id = '1100' ]",
    "css" : {
      "background-color" : "rgb(1,102,94)"
    }
  }, {
    "selector" : "node[ id = '908' ]",
    "css" : {
      "background-color" : "rgb(140,81,10)"
    }
  }, {
    "selector" : "node[ id = '940' ]",
    "css" : {
      "background-color" : "rgb(140,81,10)"
    }
  }, {
    "selector" : "node[ id = '972' ]",
    "css" : {
      "background-color" : "rgb(1,102,94)"
    }
  }, {
    "selector" : "node[ id = '1004' ]",
    "css" : {
      "background-color" : "rgb(199,234,229)"
    }
  }, {
    "selector" : "node[ id = '1037' ]",
    "css" : {
      "background-color" : "rgb(199,234,229)"
    }
  }, {
    "selector" : "node[ id = '1069' ]",
    "css" : {
      "background-color" : "rgb(1,102,94)"
    }
  }, {
    "selector" : "node[ id = '1101' ]",
    "css" : {
      "background-color" : "rgb(199,234,229)"
    }
  }, {
    "selector" : "node[ id = '909' ]",
    "css" : {
      "background-color" : "rgb(140,81,10)"
    }
  }, {
    "selector" : "node[ id = '941' ]",
    "css" : {
      "background-color" : "rgb(140,81,10)"
    }
  }, {
    "selector" : "node[ id = '973' ]",
    "css" : {
      "background-color" : "rgb(199,234,229)"
    }
  }, {
    "selector" : "node[ id = '1005' ]",
    "css" : {
      "background-color" : "rgb(199,234,229)"
    }
  }, {
    "selector" : "node[ id = '1038' ]",
    "css" : {
      "background-color" : "rgb(1,102,94)"
    }
  }, {
    "selector" : "node[ id = '1070' ]",
    "css" : {
      "background-color" : "rgb(1,102,94)"
    }
  }, {
    "selector" : "node[ id = '1102' ]",
    "css" : {
      "background-color" : "rgb(199,234,229)"
    }
  }, {
    "selector" : "node[ id = '910' ]",
    "css" : {
      "background-color" : "rgb(140,81,10)"
    }
  }, {
    "selector" : "node[ id = '942' ]",
    "css" : {
      "background-color" : "rgb(140,81,10)"
    }
  }, {
    "selector" : "node[ id = '974' ]",
    "css" : {
      "background-color" : "rgb(199,234,229)"
    }
  }, {
    "selector" : "node[ id = '1006' ]",
    "css" : {
      "background-color" : "rgb(204,204,255)"
    }
  }, {
    "selector" : "node[ id = '1039' ]",
    "css" : {
      "background-color" : "rgb(199,234,229)"
    }
  }, {
    "selector" : "node[ id = '1071' ]",
    "css" : {
      "background-color" : "rgb(199,234,229)"
    }
  }, {
    "selector" : "node[ id = '1103' ]",
    "css" : {
      "background-color" : "rgb(153,153,255)"
    }
  }, {
    "selector" : "node[ id = '911' ]",
    "css" : {
      "background-color" : "rgb(246,232,195)"
    }
  }, {
    "selector" : "node[ id = '943' ]",
    "css" : {
      "background-color" : "rgb(140,81,10)"
    }
  }, {
    "selector" : "node[ id = '975' ]",
    "css" : {
      "background-color" : "rgb(153,153,255)"
    }
  }, {
    "selector" : "node[ id = '1007' ]",
    "css" : {
      "background-color" : "rgb(1,102,94)"
    }
  }, {
    "selector" : "node[ id = '1040' ]",
    "css" : {
      "background-color" : "rgb(199,234,229)"
    }
  }, {
    "selector" : "node[ id = '1072' ]",
    "css" : {
      "background-color" : "rgb(153,153,255)"
    }
  }, {
    "selector" : "node[ id = '1104' ]",
    "css" : {
      "background-color" : "rgb(1,102,94)"
    }
  }, {
    "selector" : "node[ id = '912' ]",
    "css" : {
      "background-color" : "rgb(140,81,10)"
    }
  }, {
    "selector" : "node[ id = '944' ]",
    "css" : {
      "background-color" : "rgb(246,232,195)"
    }
  }, {
    "selector" : "node[ id = '976' ]",
    "css" : {
      "background-color" : "rgb(199,234,229)"
    }
  }, {
    "selector" : "node[ id = '1008' ]",
    "css" : {
      "background-color" : "rgb(153,153,255)"
    }
  }, {
    "selector" : "node[ id = '1041' ]",
    "css" : {
      "background-color" : "rgb(199,234,229)"
    }
  }, {
    "selector" : "node[ id = '1073' ]",
    "css" : {
      "background-color" : "rgb(153,153,255)"
    }
  }, {
    "selector" : "node[ id = '1105' ]",
    "css" : {
      "background-color" : "rgb(1,102,94)"
    }
  }, {
    "selector" : "node[ id = '913' ]",
    "css" : {
      "background-color" : "rgb(246,232,195)"
    }
  }, {
    "selector" : "node[ id = '945' ]",
    "css" : {
      "background-color" : "rgb(140,81,10)"
    }
  }, {
    "selector" : "node[ id = '977' ]",
    "css" : {
      "background-color" : "rgb(153,153,255)"
    }
  }, {
    "selector" : "node[ id = '1009' ]",
    "css" : {
      "background-color" : "rgb(199,234,229)"
    }
  }, {
    "selector" : "node[ id = '1042' ]",
    "css" : {
      "background-color" : "rgb(0,153,102)"
    }
  }, {
    "selector" : "node[ id = '1074' ]",
    "css" : {
      "background-color" : "rgb(1,102,94)"
    }
  }, {
    "selector" : "node[ id = '1106' ]",
    "css" : {
      "background-color" : "rgb(1,102,94)"
    }
  }, {
    "selector" : "node[ id = '914' ]",
    "css" : {
      "background-color" : "rgb(140,81,10)"
    }
  }, {
    "selector" : "node[ id = '946' ]",
    "css" : {
      "background-color" : "rgb(246,232,195)"
    }
  }, {
    "selector" : "node[ id = '978' ]",
    "css" : {
      "background-color" : "rgb(1,102,94)"
    }
  }, {
    "selector" : "node[ id = '1010' ]",
    "css" : {
      "background-color" : "rgb(1,102,94)"
    }
  }, {
    "selector" : "node[ id = '1043' ]",
    "css" : {
      "background-color" : "rgb(153,153,255)"
    }
  }, {
    "selector" : "node[ id = '1075' ]",
    "css" : {
      "background-color" : "rgb(0,153,102)"
    }
  }, {
    "selector" : "node[ id = '1107' ]",
    "css" : {
      "background-color" : "rgb(153,153,255)"
    }
  }, {
    "selector" : "node[ id = '915' ]",
    "css" : {
      "background-color" : "rgb(246,232,195)"
    }
  }, {
    "selector" : "node[ id = '947' ]",
    "css" : {
      "background-color" : "rgb(246,232,195)"
    }
  }, {
    "selector" : "node[ id = '979' ]",
    "css" : {
      "background-color" : "rgb(153,153,255)"
    }
  }, {
    "selector" : "node[ id = '1011' ]",
    "css" : {
      "background-color" : "rgb(199,234,229)"
    }
  }, {
    "selector" : "node[ id = '1044' ]",
    "css" : {
      "background-color" : "rgb(153,153,255)"
    }
  }, {
    "selector" : "node[ id = '1076' ]",
    "css" : {
      "background-color" : "rgb(153,153,255)"
    }
  }, {
    "selector" : "node[ id = '1108' ]",
    "css" : {
      "background-color" : "rgb(199,234,229)"
    }
  }, {
    "selector" : "node[ id = '916' ]",
    "css" : {
      "background-color" : "rgb(140,81,10)"
    }
  }, {
    "selector" : "node[ id = '948' ]",
    "css" : {
      "background-color" : "rgb(246,232,195)"
    }
  }, {
    "selector" : "node[ id = '980' ]",
    "css" : {
      "background-color" : "rgb(199,234,229)"
    }
  }, {
    "selector" : "node[ id = '1012' ]",
    "css" : {
      "background-color" : "rgb(153,153,255)"
    }
  }, {
    "selector" : "node[ id = '1045' ]",
    "css" : {
      "background-color" : "rgb(1,102,94)"
    }
  }, {
    "selector" : "node[ id = '1077' ]",
    "css" : {
      "background-color" : "rgb(199,234,229)"
    }
  }, {
    "selector" : "node[ id = '1109' ]",
    "css" : {
      "background-color" : "rgb(199,234,229)"
    }
  }, {
    "selector" : "node[ id = '917' ]",
    "css" : {
      "background-color" : "rgb(246,232,195)"
    }
  }, {
    "selector" : "node[ id = '949' ]",
    "css" : {
      "background-color" : "rgb(246,232,195)"
    }
  }, {
    "selector" : "node[ id = '981' ]",
    "css" : {
      "background-color" : "rgb(199,234,229)"
    }
  }, {
    "selector" : "node[ id = '1013' ]",
    "css" : {
      "background-color" : "rgb(199,234,229)"
    }
  }, {
    "selector" : "node[ id = '1046' ]",
    "css" : {
      "background-color" : "rgb(199,234,229)"
    }
  }, {
    "selector" : "node[ id = '1078' ]",
    "css" : {
      "background-color" : "rgb(199,234,229)"
    }
  }, {
    "selector" : "node[ id = '918' ]",
    "css" : {
      "background-color" : "rgb(140,81,10)"
    }
  }, {
    "selector" : "node[ id = '950' ]",
    "css" : {
      "background-color" : "rgb(140,81,10)"
    }
  }, {
    "selector" : "node[ id = '982' ]",
    "css" : {
      "background-color" : "rgb(199,234,229)"
    }
  }, {
    "selector" : "node[ id = '1014' ]",
    "css" : {
      "background-color" : "rgb(153,153,255)"
    }
  }, {
    "selector" : "node[ id = '1047' ]",
    "css" : {
      "background-color" : "rgb(1,102,94)"
    }
  }, {
    "selector" : "node[ id = '1079' ]",
    "css" : {
      "background-color" : "rgb(199,234,229)"
    }
  }, {
    "selector" : "node[ id = '919' ]",
    "css" : {
      "background-color" : "rgb(246,232,195)"
    }
  }, {
    "selector" : "node[ id = '951' ]",
    "css" : {
      "background-color" : "rgb(246,232,195)"
    }
  }, {
    "selector" : "node[ id = '983' ]",
    "css" : {
      "background-color" : "rgb(199,234,229)"
    }
  }, {
    "selector" : "node[ id = '1015' ]",
    "css" : {
      "background-color" : "rgb(153,153,255)"
    }
  }, {
    "selector" : "node[ id = '1048' ]",
    "css" : {
      "background-color" : "rgb(1,102,94)"
    }
  }, {
    "selector" : "node[ id = '1080' ]",
    "css" : {
      "background-color" : "rgb(1,102,94)"
    }
  }, {
    "selector" : "node[ id = '920' ]",
    "css" : {
      "background-color" : "rgb(246,232,195)"
    }
  }, {
    "selector" : "node[ id = '952' ]",
    "css" : {
      "background-color" : "rgb(140,81,10)"
    }
  }, {
    "selector" : "node[ id = '984' ]",
    "css" : {
      "background-color" : "rgb(1,102,94)"
    }
  }, {
    "selector" : "node[ id = '1016' ]",
    "css" : {
      "background-color" : "rgb(153,153,255)"
    }
  }, {
    "selector" : "node[ id = '1049' ]",
    "css" : {
      "background-color" : "rgb(199,234,229)"
    }
  }, {
    "selector" : "node[ id = '1081' ]",
    "css" : {
      "background-color" : "rgb(1,102,94)"
    }
  }, {
    "selector" : "node[ id = '921' ]",
    "css" : {
      "background-color" : "rgb(140,81,10)"
    }
  }, {
    "selector" : "node[ id = '953' ]",
    "css" : {
      "background-color" : "rgb(140,81,10)"
    }
  }, {
    "selector" : "node[ id = '985' ]",
    "css" : {
      "background-color" : "rgb(1,102,94)"
    }
  }, {
    "selector" : "node[ id = '1017' ]",
    "css" : {
      "background-color" : "rgb(153,153,255)"
    }
  }, {
    "selector" : "node[ id = '1050' ]",
    "css" : {
      "background-color" : "rgb(199,234,229)"
    }
  }, {
    "selector" : "node[ id = '1082' ]",
    "css" : {
      "background-color" : "rgb(1,102,94)"
    }
  }, {
    "selector" : "node[ id = '922' ]",
    "css" : {
      "background-color" : "rgb(140,81,10)"
    }
  }, {
    "selector" : "node[ id = '954' ]",
    "css" : {
      "background-color" : "rgb(246,232,195)"
    }
  }, {
    "selector" : "node[ id = '986' ]",
    "css" : {
      "background-color" : "rgb(199,234,229)"
    }
  }, {
    "selector" : "node[ id = '1018' ]",
    "css" : {
      "background-color" : "rgb(199,234,229)"
    }
  }, {
    "selector" : "node[ id = '1051' ]",
    "css" : {
      "background-color" : "rgb(1,102,94)"
    }
  }, {
    "selector" : "node[ id = '1083' ]",
    "css" : {
      "background-color" : "rgb(199,234,229)"
    }
  }, {
    "selector" : "node[ id = '923' ]",
    "css" : {
      "background-color" : "rgb(140,81,10)"
    }
  }, {
    "selector" : "node[ id = '955' ]",
    "css" : {
      "background-color" : "rgb(140,81,10)"
    }
  }, {
    "selector" : "node[ id = '987' ]",
    "css" : {
      "background-color" : "rgb(199,234,229)"
    }
  }, {
    "selector" : "node[ id = '1019' ]",
    "css" : {
      "background-color" : "rgb(199,234,229)"
    }
  }, {
    "selector" : "node[ id = '1052' ]",
    "css" : {
      "background-color" : "rgb(199,234,229)"
    }
  }, {
    "selector" : "node[ id = '1084' ]",
    "css" : {
      "background-color" : "rgb(153,153,255)"
    }
  }, {
    "selector" : "node[ id = '924' ]",
    "css" : {
      "background-color" : "rgb(246,232,195)"
    }
  }, {
    "selector" : "node[ id = '956' ]",
    "css" : {
      "background-color" : "rgb(140,81,10)"
    }
  }, {
    "selector" : "node[ id = '988' ]",
    "css" : {
      "background-color" : "rgb(199,234,229)"
    }
  }, {
    "selector" : "node[ id = '1020' ]",
    "css" : {
      "background-color" : "rgb(1,102,94)"
    }
  }, {
    "selector" : "node[ id = '1053' ]",
    "css" : {
      "background-color" : "rgb(199,234,229)"
    }
  }, {
    "selector" : "node[ id = '1085' ]",
    "css" : {
      "background-color" : "rgb(153,153,255)"
    }
  }, {
    "selector" : "node[ id = '925' ]",
    "css" : {
      "background-color" : "rgb(246,232,195)"
    }
  }, {
    "selector" : "node[ id = '957' ]",
    "css" : {
      "background-color" : "rgb(246,232,195)"
    }
  }, {
    "selector" : "node[ id = '989' ]",
    "css" : {
      "background-color" : "rgb(199,234,229)"
    }
  }, {
    "selector" : "node[ id = '1021' ]",
    "css" : {
      "background-color" : "rgb(0,51,102)"
    }
  }, {
    "selector" : "node[ id = '1054' ]",
    "css" : {
      "background-color" : "rgb(1,102,94)"
    }
  }, {
    "selector" : "node[ id = '1086' ]",
    "css" : {
      "background-color" : "rgb(1,102,94)"
    }
  }, {
    "selector" : "node[ id = '926' ]",
    "css" : {
      "background-color" : "rgb(140,81,10)"
    }
  }, {
    "selector" : "node[ id = '958' ]",
    "css" : {
      "background-color" : "rgb(140,81,10)"
    }
  }, {
    "selector" : "node[ id = '990' ]",
    "css" : {
      "background-color" : "rgb(199,234,229)"
    }
  }, {
    "selector" : "node[ id = '1022' ]",
    "css" : {
      "background-color" : "rgb(153,153,255)"
    }
  }, {
    "selector" : "node[ id = '1055' ]",
    "css" : {
      "background-color" : "rgb(199,234,229)"
    }
  }, {
    "selector" : "node[ id = '1087' ]",
    "css" : {
      "background-color" : "rgb(199,234,229)"
    }
  }, {
    "selector" : "node[ id = '927' ]",
    "css" : {
      "background-color" : "rgb(246,232,195)"
    }
  }, {
    "selector" : "node[ id = '959' ]",
    "css" : {
      "background-color" : "rgb(140,81,10)"
    }
  }, {
    "selector" : "node[ id = '991' ]",
    "css" : {
      "background-color" : "rgb(1,102,94)"
    }
  }, {
    "selector" : "node[ id = '1023' ]",
    "css" : {
      "background-color" : "rgb(153,153,255)"
    }
  }, {
    "selector" : "node[ id = '64' ]",
    "css" : {
      "background-color" : "rgb(216,179,101)"
    }
  }, {
    "selector" : "node[ id = '96' ]",
    "css" : {
      "background-color" : "rgb(216,179,101)"
    }
  }, {
    "selector" : "node[ id = '128' ]",
    "css" : {
      "background-color" : "rgb(90,180,172)"
    }
  }, {
    "selector" : "node[ id = '160' ]",
    "css" : {
      "background-color" : "rgb(216,179,101)"
    }
  }, {
    "selector" : "node[ id = '192' ]",
    "css" : {
      "background-color" : "rgb(153,153,255)"
    }
  }, {
    "selector" : "node[ id = '224' ]",
    "css" : {
      "background-color" : "rgb(90,180,172)"
    }
  }, {
    "selector" : "node[ id = '256' ]",
    "css" : {
      "background-color" : "rgb(216,179,101)"
    }
  }, {
    "selector" : "node[ id = '288' ]",
    "css" : {
      "background-color" : "rgb(90,180,172)"
    }
  }, {
    "selector" : "node[ id = '320' ]",
    "css" : {
      "background-color" : "rgb(90,180,172)"
    }
  }, {
    "selector" : "node[ id = '352' ]",
    "css" : {
      "background-color" : "rgb(216,179,101)"
    }
  }, {
    "selector" : "node[ id = '384' ]",
    "css" : {
      "background-color" : "rgb(216,179,101)"
    }
  }, {
    "selector" : "node[ id = '65' ]",
    "css" : {
      "background-color" : "rgb(90,180,172)"
    }
  }, {
    "selector" : "node[ id = '97' ]",
    "css" : {
      "background-color" : "rgb(153,153,255)"
    }
  }, {
    "selector" : "node[ id = '129' ]",
    "css" : {
      "background-color" : "rgb(90,180,172)"
    }
  }, {
    "selector" : "node[ id = '161' ]",
    "css" : {
      "background-color" : "rgb(90,180,172)"
    }
  }, {
    "selector" : "node[ id = '193' ]",
    "css" : {
      "background-color" : "rgb(216,179,101)"
    }
  }, {
    "selector" : "node[ id = '225' ]",
    "css" : {
      "background-color" : "rgb(90,180,172)"
    }
  }, {
    "selector" : "node[ id = '257' ]",
    "css" : {
      "background-color" : "rgb(216,179,101)"
    }
  }, {
    "selector" : "node[ id = '289' ]",
    "css" : {
      "background-color" : "rgb(90,180,172)"
    }
  }, {
    "selector" : "node[ id = '321' ]",
    "css" : {
      "background-color" : "rgb(216,179,101)"
    }
  }, {
    "selector" : "node[ id = '353' ]",
    "css" : {
      "background-color" : "rgb(216,179,101)"
    }
  }, {
    "selector" : "node[ id = '385' ]",
    "css" : {
      "background-color" : "rgb(216,179,101)"
    }
  }, {
    "selector" : "node[ id = '66' ]",
    "css" : {
      "background-color" : "rgb(216,179,101)"
    }
  }, {
    "selector" : "node[ id = '98' ]",
    "css" : {
      "background-color" : "rgb(216,179,101)"
    }
  }, {
    "selector" : "node[ id = '130' ]",
    "css" : {
      "background-color" : "rgb(216,179,101)"
    }
  }, {
    "selector" : "node[ id = '162' ]",
    "css" : {
      "background-color" : "rgb(216,179,101)"
    }
  }, {
    "selector" : "node[ id = '194' ]",
    "css" : {
      "background-color" : "rgb(90,180,172)"
    }
  }, {
    "selector" : "node[ id = '226' ]",
    "css" : {
      "background-color" : "rgb(216,179,101)"
    }
  }, {
    "selector" : "node[ id = '258' ]",
    "css" : {
      "background-color" : "rgb(216,179,101)"
    }
  }, {
    "selector" : "node[ id = '290' ]",
    "css" : {
      "background-color" : "rgb(216,179,101)"
    }
  }, {
    "selector" : "node[ id = '322' ]",
    "css" : {
      "background-color" : "rgb(216,179,101)"
    }
  }, {
    "selector" : "node[ id = '354' ]",
    "css" : {
      "background-color" : "rgb(216,179,101)"
    }
  }, {
    "selector" : "node[ id = '67' ]",
    "css" : {
      "background-color" : "rgb(216,179,101)"
    }
  }, {
    "selector" : "node[ id = '99' ]",
    "css" : {
      "background-color" : "rgb(90,180,172)"
    }
  }, {
    "selector" : "node[ id = '131' ]",
    "css" : {
      "background-color" : "rgb(90,180,172)"
    }
  }, {
    "selector" : "node[ id = '163' ]",
    "css" : {
      "background-color" : "rgb(153,153,255)"
    }
  }, {
    "selector" : "node[ id = '195' ]",
    "css" : {
      "background-color" : "rgb(216,179,101)"
    }
  }, {
    "selector" : "node[ id = '227' ]",
    "css" : {
      "background-color" : "rgb(90,180,172)"
    }
  }, {
    "selector" : "node[ id = '259' ]",
    "css" : {
      "background-color" : "rgb(216,179,101)"
    }
  }, {
    "selector" : "node[ id = '291' ]",
    "css" : {
      "background-color" : "rgb(90,180,172)"
    }
  }, {
    "selector" : "node[ id = '323' ]",
    "css" : {
      "background-color" : "rgb(216,179,101)"
    }
  }, {
    "selector" : "node[ id = '355' ]",
    "css" : {
      "background-color" : "rgb(216,179,101)"
    }
  }, {
    "selector" : "node[ id = '68' ]",
    "css" : {
      "background-color" : "rgb(216,179,101)"
    }
  }, {
    "selector" : "node[ id = '100' ]",
    "css" : {
      "background-color" : "rgb(216,179,101)"
    }
  }, {
    "selector" : "node[ id = '132' ]",
    "css" : {
      "background-color" : "rgb(216,179,101)"
    }
  }, {
    "selector" : "node[ id = '164' ]",
    "css" : {
      "background-color" : "rgb(216,179,101)"
    }
  }, {
    "selector" : "node[ id = '196' ]",
    "css" : {
      "background-color" : "rgb(216,179,101)"
    }
  }, {
    "selector" : "node[ id = '228' ]",
    "css" : {
      "background-color" : "rgb(90,180,172)"
    }
  }, {
    "selector" : "node[ id = '260' ]",
    "css" : {
      "background-color" : "rgb(216,179,101)"
    }
  }, {
    "selector" : "node[ id = '292' ]",
    "css" : {
      "background-color" : "rgb(90,180,172)"
    }
  }, {
    "selector" : "node[ id = '324' ]",
    "css" : {
      "background-color" : "rgb(90,180,172)"
    }
  }, {
    "selector" : "node[ id = '356' ]",
    "css" : {
      "background-color" : "rgb(216,179,101)"
    }
  }, {
    "selector" : "node[ id = '69' ]",
    "css" : {
      "background-color" : "rgb(216,179,101)"
    }
  }, {
    "selector" : "node[ id = '101' ]",
    "css" : {
      "background-color" : "rgb(216,179,101)"
    }
  }, {
    "selector" : "node[ id = '133' ]",
    "css" : {
      "background-color" : "rgb(216,179,101)"
    }
  }, {
    "selector" : "node[ id = '165' ]",
    "css" : {
      "background-color" : "rgb(216,179,101)"
    }
  }, {
    "selector" : "node[ id = '197' ]",
    "css" : {
      "background-color" : "rgb(216,179,101)"
    }
  }, {
    "selector" : "node[ id = '229' ]",
    "css" : {
      "background-color" : "rgb(90,180,172)"
    }
  }, {
    "selector" : "node[ id = '261' ]",
    "css" : {
      "background-color" : "rgb(216,179,101)"
    }
  }, {
    "selector" : "node[ id = '293' ]",
    "css" : {
      "background-color" : "rgb(216,179,101)"
    }
  }, {
    "selector" : "node[ id = '325' ]",
    "css" : {
      "background-color" : "rgb(90,180,172)"
    }
  }, {
    "selector" : "node[ id = '357' ]",
    "css" : {
      "background-color" : "rgb(216,179,101)"
    }
  }, {
    "selector" : "node[ id = '70' ]",
    "css" : {
      "background-color" : "rgb(216,179,101)"
    }
  }, {
    "selector" : "node[ id = '102' ]",
    "css" : {
      "background-color" : "rgb(216,179,101)"
    }
  }, {
    "selector" : "node[ id = '134' ]",
    "css" : {
      "background-color" : "rgb(216,179,101)"
    }
  }, {
    "selector" : "node[ id = '166' ]",
    "css" : {
      "background-color" : "rgb(90,180,172)"
    }
  }, {
    "selector" : "node[ id = '198' ]",
    "css" : {
      "background-color" : "rgb(216,179,101)"
    }
  }, {
    "selector" : "node[ id = '230' ]",
    "css" : {
      "background-color" : "rgb(216,179,101)"
    }
  }, {
    "selector" : "node[ id = '262' ]",
    "css" : {
      "background-color" : "rgb(216,179,101)"
    }
  }, {
    "selector" : "node[ id = '294' ]",
    "css" : {
      "background-color" : "rgb(90,180,172)"
    }
  }, {
    "selector" : "node[ id = '326' ]",
    "css" : {
      "background-color" : "rgb(216,179,101)"
    }
  }, {
    "selector" : "node[ id = '358' ]",
    "css" : {
      "background-color" : "rgb(216,179,101)"
    }
  }, {
    "selector" : "node[ id = '71' ]",
    "css" : {
      "background-color" : "rgb(216,179,101)"
    }
  }, {
    "selector" : "node[ id = '103' ]",
    "css" : {
      "background-color" : "rgb(90,180,172)"
    }
  }, {
    "selector" : "node[ id = '135' ]",
    "css" : {
      "background-color" : "rgb(216,179,101)"
    }
  }, {
    "selector" : "node[ id = '167' ]",
    "css" : {
      "background-color" : "rgb(216,179,101)"
    }
  }, {
    "selector" : "node[ id = '199' ]",
    "css" : {
      "background-color" : "rgb(216,179,101)"
    }
  }, {
    "selector" : "node[ id = '231' ]",
    "css" : {
      "background-color" : "rgb(90,180,172)"
    }
  }, {
    "selector" : "node[ id = '263' ]",
    "css" : {
      "background-color" : "rgb(216,179,101)"
    }
  }, {
    "selector" : "node[ id = '295' ]",
    "css" : {
      "background-color" : "rgb(216,179,101)"
    }
  }, {
    "selector" : "node[ id = '327' ]",
    "css" : {
      "background-color" : "rgb(216,179,101)"
    }
  }, {
    "selector" : "node[ id = '359' ]",
    "css" : {
      "background-color" : "rgb(90,180,172)"
    }
  }, {
    "selector" : "node[ id = '72' ]",
    "css" : {
      "background-color" : "rgb(216,179,101)"
    }
  }, {
    "selector" : "node[ id = '104' ]",
    "css" : {
      "background-color" : "rgb(90,180,172)"
    }
  }, {
    "selector" : "node[ id = '136' ]",
    "css" : {
      "background-color" : "rgb(216,179,101)"
    }
  }, {
    "selector" : "node[ id = '168' ]",
    "css" : {
      "background-color" : "rgb(90,180,172)"
    }
  }, {
    "selector" : "node[ id = '200' ]",
    "css" : {
      "background-color" : "rgb(216,179,101)"
    }
  }, {
    "selector" : "node[ id = '232' ]",
    "css" : {
      "background-color" : "rgb(216,179,101)"
    }
  }, {
    "selector" : "node[ id = '264' ]",
    "css" : {
      "background-color" : "rgb(216,179,101)"
    }
  }, {
    "selector" : "node[ id = '296' ]",
    "css" : {
      "background-color" : "rgb(90,180,172)"
    }
  }, {
    "selector" : "node[ id = '328' ]",
    "css" : {
      "background-color" : "rgb(216,179,101)"
    }
  }, {
    "selector" : "node[ id = '360' ]",
    "css" : {
      "background-color" : "rgb(216,179,101)"
    }
  }, {
    "selector" : "node[ id = '73' ]",
    "css" : {
      "background-color" : "rgb(216,179,101)"
    }
  }, {
    "selector" : "node[ id = '105' ]",
    "css" : {
      "background-color" : "rgb(216,179,101)"
    }
  }, {
    "selector" : "node[ id = '137' ]",
    "css" : {
      "background-color" : "rgb(216,179,101)"
    }
  }, {
    "selector" : "node[ id = '169' ]",
    "css" : {
      "background-color" : "rgb(216,179,101)"
    }
  }, {
    "selector" : "node[ id = '201' ]",
    "css" : {
      "background-color" : "rgb(216,179,101)"
    }
  }, {
    "selector" : "node[ id = '233' ]",
    "css" : {
      "background-color" : "rgb(216,179,101)"
    }
  }, {
    "selector" : "node[ id = '265' ]",
    "css" : {
      "background-color" : "rgb(216,179,101)"
    }
  }, {
    "selector" : "node[ id = '297' ]",
    "css" : {
      "background-color" : "rgb(216,179,101)"
    }
  }, {
    "selector" : "node[ id = '329' ]",
    "css" : {
      "background-color" : "rgb(216,179,101)"
    }
  }, {
    "selector" : "node[ id = '361' ]",
    "css" : {
      "background-color" : "rgb(216,179,101)"
    }
  }, {
    "selector" : "node[ id = '74' ]",
    "css" : {
      "background-color" : "rgb(216,179,101)"
    }
  }, {
    "selector" : "node[ id = '106' ]",
    "css" : {
      "background-color" : "rgb(90,180,172)"
    }
  }, {
    "selector" : "node[ id = '138' ]",
    "css" : {
      "background-color" : "rgb(216,179,101)"
    }
  }, {
    "selector" : "node[ id = '170' ]",
    "css" : {
      "background-color" : "rgb(216,179,101)"
    }
  }, {
    "selector" : "node[ id = '202' ]",
    "css" : {
      "background-color" : "rgb(90,180,172)"
    }
  }, {
    "selector" : "node[ id = '234' ]",
    "css" : {
      "background-color" : "rgb(216,179,101)"
    }
  }, {
    "selector" : "node[ id = '266' ]",
    "css" : {
      "background-color" : "rgb(90,180,172)"
    }
  }, {
    "selector" : "node[ id = '298' ]",
    "css" : {
      "background-color" : "rgb(216,179,101)"
    }
  }, {
    "selector" : "node[ id = '330' ]",
    "css" : {
      "background-color" : "rgb(90,180,172)"
    }
  }, {
    "selector" : "node[ id = '362' ]",
    "css" : {
      "background-color" : "rgb(90,180,172)"
    }
  }, {
    "selector" : "node[ id = '75' ]",
    "css" : {
      "background-color" : "rgb(216,179,101)"
    }
  }, {
    "selector" : "node[ id = '107' ]",
    "css" : {
      "background-color" : "rgb(216,179,101)"
    }
  }, {
    "selector" : "node[ id = '139' ]",
    "css" : {
      "background-color" : "rgb(216,179,101)"
    }
  }, {
    "selector" : "node[ id = '171' ]",
    "css" : {
      "background-color" : "rgb(216,179,101)"
    }
  }, {
    "selector" : "node[ id = '203' ]",
    "css" : {
      "background-color" : "rgb(90,180,172)"
    }
  }, {
    "selector" : "node[ id = '235' ]",
    "css" : {
      "background-color" : "rgb(216,179,101)"
    }
  }, {
    "selector" : "node[ id = '267' ]",
    "css" : {
      "background-color" : "rgb(90,180,172)"
    }
  }, {
    "selector" : "node[ id = '299' ]",
    "css" : {
      "background-color" : "rgb(216,179,101)"
    }
  }, {
    "selector" : "node[ id = '331' ]",
    "css" : {
      "background-color" : "rgb(90,180,172)"
    }
  }, {
    "selector" : "node[ id = '363' ]",
    "css" : {
      "background-color" : "rgb(216,179,101)"
    }
  }, {
    "selector" : "node[ id = '76' ]",
    "css" : {
      "background-color" : "rgb(90,180,172)"
    }
  }, {
    "selector" : "node[ id = '108' ]",
    "css" : {
      "background-color" : "rgb(90,180,172)"
    }
  }, {
    "selector" : "node[ id = '140' ]",
    "css" : {
      "background-color" : "rgb(216,179,101)"
    }
  }, {
    "selector" : "node[ id = '172' ]",
    "css" : {
      "background-color" : "rgb(216,179,101)"
    }
  }, {
    "selector" : "node[ id = '204' ]",
    "css" : {
      "background-color" : "rgb(216,179,101)"
    }
  }, {
    "selector" : "node[ id = '236' ]",
    "css" : {
      "background-color" : "rgb(90,180,172)"
    }
  }, {
    "selector" : "node[ id = '268' ]",
    "css" : {
      "background-color" : "rgb(90,180,172)"
    }
  }, {
    "selector" : "node[ id = '300' ]",
    "css" : {
      "background-color" : "rgb(90,180,172)"
    }
  }, {
    "selector" : "node[ id = '332' ]",
    "css" : {
      "background-color" : "rgb(216,179,101)"
    }
  }, {
    "selector" : "node[ id = '364' ]",
    "css" : {
      "background-color" : "rgb(90,180,172)"
    }
  }, {
    "selector" : "node[ id = '77' ]",
    "css" : {
      "background-color" : "rgb(90,180,172)"
    }
  }, {
    "selector" : "node[ id = '109' ]",
    "css" : {
      "background-color" : "rgb(90,180,172)"
    }
  }, {
    "selector" : "node[ id = '141' ]",
    "css" : {
      "background-color" : "rgb(216,179,101)"
    }
  }, {
    "selector" : "node[ id = '173' ]",
    "css" : {
      "background-color" : "rgb(90,180,172)"
    }
  }, {
    "selector" : "node[ id = '205' ]",
    "css" : {
      "background-color" : "rgb(216,179,101)"
    }
  }, {
    "selector" : "node[ id = '237' ]",
    "css" : {
      "background-color" : "rgb(90,180,172)"
    }
  }, {
    "selector" : "node[ id = '269' ]",
    "css" : {
      "background-color" : "rgb(216,179,101)"
    }
  }, {
    "selector" : "node[ id = '301' ]",
    "css" : {
      "background-color" : "rgb(216,179,101)"
    }
  }, {
    "selector" : "node[ id = '333' ]",
    "css" : {
      "background-color" : "rgb(216,179,101)"
    }
  }, {
    "selector" : "node[ id = '365' ]",
    "css" : {
      "background-color" : "rgb(216,179,101)"
    }
  }, {
    "selector" : "node[ id = '78' ]",
    "css" : {
      "background-color" : "rgb(216,179,101)"
    }
  }, {
    "selector" : "node[ id = '110' ]",
    "css" : {
      "background-color" : "rgb(90,180,172)"
    }
  }, {
    "selector" : "node[ id = '142' ]",
    "css" : {
      "background-color" : "rgb(90,180,172)"
    }
  }, {
    "selector" : "node[ id = '174' ]",
    "css" : {
      "background-color" : "rgb(90,180,172)"
    }
  }, {
    "selector" : "node[ id = '206' ]",
    "css" : {
      "background-color" : "rgb(216,179,101)"
    }
  }, {
    "selector" : "node[ id = '238' ]",
    "css" : {
      "background-color" : "rgb(90,180,172)"
    }
  }, {
    "selector" : "node[ id = '270' ]",
    "css" : {
      "background-color" : "rgb(216,179,101)"
    }
  }, {
    "selector" : "node[ id = '302' ]",
    "css" : {
      "background-color" : "rgb(216,179,101)"
    }
  }, {
    "selector" : "node[ id = '334' ]",
    "css" : {
      "background-color" : "rgb(216,179,101)"
    }
  }, {
    "selector" : "node[ id = '366' ]",
    "css" : {
      "background-color" : "rgb(216,179,101)"
    }
  }, {
    "selector" : "node[ id = '79' ]",
    "css" : {
      "background-color" : "rgb(216,179,101)"
    }
  }, {
    "selector" : "node[ id = '111' ]",
    "css" : {
      "background-color" : "rgb(90,180,172)"
    }
  }, {
    "selector" : "node[ id = '143' ]",
    "css" : {
      "background-color" : "rgb(216,179,101)"
    }
  }, {
    "selector" : "node[ id = '175' ]",
    "css" : {
      "background-color" : "rgb(216,179,101)"
    }
  }, {
    "selector" : "node[ id = '207' ]",
    "css" : {
      "background-color" : "rgb(90,180,172)"
    }
  }, {
    "selector" : "node[ id = '239' ]",
    "css" : {
      "background-color" : "rgb(90,180,172)"
    }
  }, {
    "selector" : "node[ id = '271' ]",
    "css" : {
      "background-color" : "rgb(216,179,101)"
    }
  }, {
    "selector" : "node[ id = '303' ]",
    "css" : {
      "background-color" : "rgb(216,179,101)"
    }
  }, {
    "selector" : "node[ id = '335' ]",
    "css" : {
      "background-color" : "rgb(216,179,101)"
    }
  }, {
    "selector" : "node[ id = '367' ]",
    "css" : {
      "background-color" : "rgb(216,179,101)"
    }
  }, {
    "selector" : "node[ id = '80' ]",
    "css" : {
      "background-color" : "rgb(90,180,172)"
    }
  }, {
    "selector" : "node[ id = '112' ]",
    "css" : {
      "background-color" : "rgb(216,179,101)"
    }
  }, {
    "selector" : "node[ id = '144' ]",
    "css" : {
      "background-color" : "rgb(216,179,101)"
    }
  }, {
    "selector" : "node[ id = '176' ]",
    "css" : {
      "background-color" : "rgb(216,179,101)"
    }
  }, {
    "selector" : "node[ id = '208' ]",
    "css" : {
      "background-color" : "rgb(216,179,101)"
    }
  }, {
    "selector" : "node[ id = '240' ]",
    "css" : {
      "background-color" : "rgb(90,180,172)"
    }
  }, {
    "selector" : "node[ id = '272' ]",
    "css" : {
      "background-color" : "rgb(216,179,101)"
    }
  }, {
    "selector" : "node[ id = '304' ]",
    "css" : {
      "background-color" : "rgb(216,179,101)"
    }
  }, {
    "selector" : "node[ id = '336' ]",
    "css" : {
      "background-color" : "rgb(90,180,172)"
    }
  }, {
    "selector" : "node[ id = '368' ]",
    "css" : {
      "background-color" : "rgb(216,179,101)"
    }
  }, {
    "selector" : "node[ id = '81' ]",
    "css" : {
      "background-color" : "rgb(216,179,101)"
    }
  }, {
    "selector" : "node[ id = '113' ]",
    "css" : {
      "background-color" : "rgb(90,180,172)"
    }
  }, {
    "selector" : "node[ id = '145' ]",
    "css" : {
      "background-color" : "rgb(216,179,101)"
    }
  }, {
    "selector" : "node[ id = '177' ]",
    "css" : {
      "background-color" : "rgb(216,179,101)"
    }
  }, {
    "selector" : "node[ id = '209' ]",
    "css" : {
      "background-color" : "rgb(216,179,101)"
    }
  }, {
    "selector" : "node[ id = '241' ]",
    "css" : {
      "background-color" : "rgb(216,179,101)"
    }
  }, {
    "selector" : "node[ id = '273' ]",
    "css" : {
      "background-color" : "rgb(216,179,101)"
    }
  }, {
    "selector" : "node[ id = '305' ]",
    "css" : {
      "background-color" : "rgb(216,179,101)"
    }
  }, {
    "selector" : "node[ id = '337' ]",
    "css" : {
      "background-color" : "rgb(216,179,101)"
    }
  }, {
    "selector" : "node[ id = '369' ]",
    "css" : {
      "background-color" : "rgb(216,179,101)"
    }
  }, {
    "selector" : "node[ id = '82' ]",
    "css" : {
      "background-color" : "rgb(216,179,101)"
    }
  }, {
    "selector" : "node[ id = '114' ]",
    "css" : {
      "background-color" : "rgb(216,179,101)"
    }
  }, {
    "selector" : "node[ id = '146' ]",
    "css" : {
      "background-color" : "rgb(216,179,101)"
    }
  }, {
    "selector" : "node[ id = '178' ]",
    "css" : {
      "background-color" : "rgb(90,180,172)"
    }
  }, {
    "selector" : "node[ id = '210' ]",
    "css" : {
      "background-color" : "rgb(216,179,101)"
    }
  }, {
    "selector" : "node[ id = '242' ]",
    "css" : {
      "background-color" : "rgb(90,180,172)"
    }
  }, {
    "selector" : "node[ id = '274' ]",
    "css" : {
      "background-color" : "rgb(216,179,101)"
    }
  }, {
    "selector" : "node[ id = '306' ]",
    "css" : {
      "background-color" : "rgb(216,179,101)"
    }
  }, {
    "selector" : "node[ id = '338' ]",
    "css" : {
      "background-color" : "rgb(90,180,172)"
    }
  }, {
    "selector" : "node[ id = '370' ]",
    "css" : {
      "background-color" : "rgb(90,180,172)"
    }
  }, {
    "selector" : "node[ id = '83' ]",
    "css" : {
      "background-color" : "rgb(216,179,101)"
    }
  }, {
    "selector" : "node[ id = '115' ]",
    "css" : {
      "background-color" : "rgb(216,179,101)"
    }
  }, {
    "selector" : "node[ id = '147' ]",
    "css" : {
      "background-color" : "rgb(216,179,101)"
    }
  }, {
    "selector" : "node[ id = '179' ]",
    "css" : {
      "background-color" : "rgb(216,179,101)"
    }
  }, {
    "selector" : "node[ id = '211' ]",
    "css" : {
      "background-color" : "rgb(216,179,101)"
    }
  }, {
    "selector" : "node[ id = '243' ]",
    "css" : {
      "background-color" : "rgb(216,179,101)"
    }
  }, {
    "selector" : "node[ id = '275' ]",
    "css" : {
      "background-color" : "rgb(216,179,101)"
    }
  }, {
    "selector" : "node[ id = '307' ]",
    "css" : {
      "background-color" : "rgb(90,180,172)"
    }
  }, {
    "selector" : "node[ id = '339' ]",
    "css" : {
      "background-color" : "rgb(216,179,101)"
    }
  }, {
    "selector" : "node[ id = '371' ]",
    "css" : {
      "background-color" : "rgb(90,180,172)"
    }
  }, {
    "selector" : "node[ id = '84' ]",
    "css" : {
      "background-color" : "rgb(90,180,172)"
    }
  }, {
    "selector" : "node[ id = '116' ]",
    "css" : {
      "background-color" : "rgb(216,179,101)"
    }
  }, {
    "selector" : "node[ id = '148' ]",
    "css" : {
      "background-color" : "rgb(216,179,101)"
    }
  }, {
    "selector" : "node[ id = '180' ]",
    "css" : {
      "background-color" : "rgb(216,179,101)"
    }
  }, {
    "selector" : "node[ id = '212' ]",
    "css" : {
      "background-color" : "rgb(216,179,101)"
    }
  }, {
    "selector" : "node[ id = '244' ]",
    "css" : {
      "background-color" : "rgb(216,179,101)"
    }
  }, {
    "selector" : "node[ id = '276' ]",
    "css" : {
      "background-color" : "rgb(216,179,101)"
    }
  }, {
    "selector" : "node[ id = '308' ]",
    "css" : {
      "background-color" : "rgb(216,179,101)"
    }
  }, {
    "selector" : "node[ id = '340' ]",
    "css" : {
      "background-color" : "rgb(216,179,101)"
    }
  }, {
    "selector" : "node[ id = '372' ]",
    "css" : {
      "background-color" : "rgb(90,180,172)"
    }
  }, {
    "selector" : "node[ id = '85' ]",
    "css" : {
      "background-color" : "rgb(90,180,172)"
    }
  }, {
    "selector" : "node[ id = '117' ]",
    "css" : {
      "background-color" : "rgb(90,180,172)"
    }
  }, {
    "selector" : "node[ id = '149' ]",
    "css" : {
      "background-color" : "rgb(90,180,172)"
    }
  }, {
    "selector" : "node[ id = '181' ]",
    "css" : {
      "background-color" : "rgb(216,179,101)"
    }
  }, {
    "selector" : "node[ id = '213' ]",
    "css" : {
      "background-color" : "rgb(216,179,101)"
    }
  }, {
    "selector" : "node[ id = '245' ]",
    "css" : {
      "background-color" : "rgb(90,180,172)"
    }
  }, {
    "selector" : "node[ id = '277' ]",
    "css" : {
      "background-color" : "rgb(216,179,101)"
    }
  }, {
    "selector" : "node[ id = '309' ]",
    "css" : {
      "background-color" : "rgb(90,180,172)"
    }
  }, {
    "selector" : "node[ id = '341' ]",
    "css" : {
      "background-color" : "rgb(216,179,101)"
    }
  }, {
    "selector" : "node[ id = '373' ]",
    "css" : {
      "background-color" : "rgb(216,179,101)"
    }
  }, {
    "selector" : "node[ id = '86' ]",
    "css" : {
      "background-color" : "rgb(90,180,172)"
    }
  }, {
    "selector" : "node[ id = '118' ]",
    "css" : {
      "background-color" : "rgb(216,179,101)"
    }
  }, {
    "selector" : "node[ id = '150' ]",
    "css" : {
      "background-color" : "rgb(90,180,172)"
    }
  }, {
    "selector" : "node[ id = '182' ]",
    "css" : {
      "background-color" : "rgb(216,179,101)"
    }
  }, {
    "selector" : "node[ id = '214' ]",
    "css" : {
      "background-color" : "rgb(216,179,101)"
    }
  }, {
    "selector" : "node[ id = '246' ]",
    "css" : {
      "background-color" : "rgb(216,179,101)"
    }
  }, {
    "selector" : "node[ id = '278' ]",
    "css" : {
      "background-color" : "rgb(216,179,101)"
    }
  }, {
    "selector" : "node[ id = '310' ]",
    "css" : {
      "background-color" : "rgb(90,180,172)"
    }
  }, {
    "selector" : "node[ id = '342' ]",
    "css" : {
      "background-color" : "rgb(216,179,101)"
    }
  }, {
    "selector" : "node[ id = '374' ]",
    "css" : {
      "background-color" : "rgb(216,179,101)"
    }
  }, {
    "selector" : "node[ id = '87' ]",
    "css" : {
      "background-color" : "rgb(216,179,101)"
    }
  }, {
    "selector" : "node[ id = '119' ]",
    "css" : {
      "background-color" : "rgb(90,180,172)"
    }
  }, {
    "selector" : "node[ id = '151' ]",
    "css" : {
      "background-color" : "rgb(216,179,101)"
    }
  }, {
    "selector" : "node[ id = '183' ]",
    "css" : {
      "background-color" : "rgb(216,179,101)"
    }
  }, {
    "selector" : "node[ id = '215' ]",
    "css" : {
      "background-color" : "rgb(90,180,172)"
    }
  }, {
    "selector" : "node[ id = '247' ]",
    "css" : {
      "background-color" : "rgb(90,180,172)"
    }
  }, {
    "selector" : "node[ id = '279' ]",
    "css" : {
      "background-color" : "rgb(90,180,172)"
    }
  }, {
    "selector" : "node[ id = '311' ]",
    "css" : {
      "background-color" : "rgb(90,180,172)"
    }
  }, {
    "selector" : "node[ id = '343' ]",
    "css" : {
      "background-color" : "rgb(216,179,101)"
    }
  }, {
    "selector" : "node[ id = '375' ]",
    "css" : {
      "background-color" : "rgb(216,179,101)"
    }
  }, {
    "selector" : "node[ id = '88' ]",
    "css" : {
      "background-color" : "rgb(216,179,101)"
    }
  }, {
    "selector" : "node[ id = '120' ]",
    "css" : {
      "background-color" : "rgb(216,179,101)"
    }
  }, {
    "selector" : "node[ id = '152' ]",
    "css" : {
      "background-color" : "rgb(216,179,101)"
    }
  }, {
    "selector" : "node[ id = '184' ]",
    "css" : {
      "background-color" : "rgb(90,180,172)"
    }
  }, {
    "selector" : "node[ id = '216' ]",
    "css" : {
      "background-color" : "rgb(216,179,101)"
    }
  }, {
    "selector" : "node[ id = '248' ]",
    "css" : {
      "background-color" : "rgb(216,179,101)"
    }
  }, {
    "selector" : "node[ id = '280' ]",
    "css" : {
      "background-color" : "rgb(216,179,101)"
    }
  }, {
    "selector" : "node[ id = '312' ]",
    "css" : {
      "background-color" : "rgb(216,179,101)"
    }
  }, {
    "selector" : "node[ id = '344' ]",
    "css" : {
      "background-color" : "rgb(90,180,172)"
    }
  }, {
    "selector" : "node[ id = '376' ]",
    "css" : {
      "background-color" : "rgb(216,179,101)"
    }
  }, {
    "selector" : "node[ id = '89' ]",
    "css" : {
      "background-color" : "rgb(216,179,101)"
    }
  }, {
    "selector" : "node[ id = '121' ]",
    "css" : {
      "background-color" : "rgb(216,179,101)"
    }
  }, {
    "selector" : "node[ id = '153' ]",
    "css" : {
      "background-color" : "rgb(153,153,255)"
    }
  }, {
    "selector" : "node[ id = '185' ]",
    "css" : {
      "background-color" : "rgb(216,179,101)"
    }
  }, {
    "selector" : "node[ id = '217' ]",
    "css" : {
      "background-color" : "rgb(216,179,101)"
    }
  }, {
    "selector" : "node[ id = '249' ]",
    "css" : {
      "background-color" : "rgb(90,180,172)"
    }
  }, {
    "selector" : "node[ id = '281' ]",
    "css" : {
      "background-color" : "rgb(216,179,101)"
    }
  }, {
    "selector" : "node[ id = '313' ]",
    "css" : {
      "background-color" : "rgb(90,180,172)"
    }
  }, {
    "selector" : "node[ id = '345' ]",
    "css" : {
      "background-color" : "rgb(90,180,172)"
    }
  }, {
    "selector" : "node[ id = '377' ]",
    "css" : {
      "background-color" : "rgb(90,180,172)"
    }
  }, {
    "selector" : "node[ id = '90' ]",
    "css" : {
      "background-color" : "rgb(216,179,101)"
    }
  }, {
    "selector" : "node[ id = '122' ]",
    "css" : {
      "background-color" : "rgb(216,179,101)"
    }
  }, {
    "selector" : "node[ id = '154' ]",
    "css" : {
      "background-color" : "rgb(90,180,172)"
    }
  }, {
    "selector" : "node[ id = '186' ]",
    "css" : {
      "background-color" : "rgb(90,180,172)"
    }
  }, {
    "selector" : "node[ id = '218' ]",
    "css" : {
      "background-color" : "rgb(90,180,172)"
    }
  }, {
    "selector" : "node[ id = '250' ]",
    "css" : {
      "background-color" : "rgb(216,179,101)"
    }
  }, {
    "selector" : "node[ id = '282' ]",
    "css" : {
      "background-color" : "rgb(216,179,101)"
    }
  }, {
    "selector" : "node[ id = '314' ]",
    "css" : {
      "background-color" : "rgb(216,179,101)"
    }
  }, {
    "selector" : "node[ id = '346' ]",
    "css" : {
      "background-color" : "rgb(216,179,101)"
    }
  }, {
    "selector" : "node[ id = '378' ]",
    "css" : {
      "background-color" : "rgb(216,179,101)"
    }
  }, {
    "selector" : "node[ id = '91' ]",
    "css" : {
      "background-color" : "rgb(90,180,172)"
    }
  }, {
    "selector" : "node[ id = '123' ]",
    "css" : {
      "background-color" : "rgb(216,179,101)"
    }
  }, {
    "selector" : "node[ id = '155' ]",
    "css" : {
      "background-color" : "rgb(216,179,101)"
    }
  }, {
    "selector" : "node[ id = '187' ]",
    "css" : {
      "background-color" : "rgb(216,179,101)"
    }
  }, {
    "selector" : "node[ id = '219' ]",
    "css" : {
      "background-color" : "rgb(216,179,101)"
    }
  }, {
    "selector" : "node[ id = '251' ]",
    "css" : {
      "background-color" : "rgb(216,179,101)"
    }
  }, {
    "selector" : "node[ id = '283' ]",
    "css" : {
      "background-color" : "rgb(216,179,101)"
    }
  }, {
    "selector" : "node[ id = '315' ]",
    "css" : {
      "background-color" : "rgb(90,180,172)"
    }
  }, {
    "selector" : "node[ id = '347' ]",
    "css" : {
      "background-color" : "rgb(90,180,172)"
    }
  }, {
    "selector" : "node[ id = '379' ]",
    "css" : {
      "background-color" : "rgb(90,180,172)"
    }
  }, {
    "selector" : "node[ id = '92' ]",
    "css" : {
      "background-color" : "rgb(216,179,101)"
    }
  }, {
    "selector" : "node[ id = '124' ]",
    "css" : {
      "background-color" : "rgb(90,180,172)"
    }
  }, {
    "selector" : "node[ id = '156' ]",
    "css" : {
      "background-color" : "rgb(90,180,172)"
    }
  }, {
    "selector" : "node[ id = '188' ]",
    "css" : {
      "background-color" : "rgb(216,179,101)"
    }
  }, {
    "selector" : "node[ id = '220' ]",
    "css" : {
      "background-color" : "rgb(90,180,172)"
    }
  }, {
    "selector" : "node[ id = '252' ]",
    "css" : {
      "background-color" : "rgb(90,180,172)"
    }
  }, {
    "selector" : "node[ id = '284' ]",
    "css" : {
      "background-color" : "rgb(216,179,101)"
    }
  }, {
    "selector" : "node[ id = '316' ]",
    "css" : {
      "background-color" : "rgb(90,180,172)"
    }
  }, {
    "selector" : "node[ id = '348' ]",
    "css" : {
      "background-color" : "rgb(216,179,101)"
    }
  }, {
    "selector" : "node[ id = '380' ]",
    "css" : {
      "background-color" : "rgb(216,179,101)"
    }
  }, {
    "selector" : "node[ id = '61' ]",
    "css" : {
      "background-color" : "rgb(216,179,101)"
    }
  }, {
    "selector" : "node[ id = '93' ]",
    "css" : {
      "background-color" : "rgb(216,179,101)"
    }
  }, {
    "selector" : "node[ id = '125' ]",
    "css" : {
      "background-color" : "rgb(216,179,101)"
    }
  }, {
    "selector" : "node[ id = '157' ]",
    "css" : {
      "background-color" : "rgb(216,179,101)"
    }
  }, {
    "selector" : "node[ id = '189' ]",
    "css" : {
      "background-color" : "rgb(216,179,101)"
    }
  }, {
    "selector" : "node[ id = '221' ]",
    "css" : {
      "background-color" : "rgb(90,180,172)"
    }
  }, {
    "selector" : "node[ id = '253' ]",
    "css" : {
      "background-color" : "rgb(90,180,172)"
    }
  }, {
    "selector" : "node[ id = '285' ]",
    "css" : {
      "background-color" : "rgb(90,180,172)"
    }
  }, {
    "selector" : "node[ id = '317' ]",
    "css" : {
      "background-color" : "rgb(90,180,172)"
    }
  }, {
    "selector" : "node[ id = '349' ]",
    "css" : {
      "background-color" : "rgb(216,179,101)"
    }
  }, {
    "selector" : "node[ id = '381' ]",
    "css" : {
      "background-color" : "rgb(90,180,172)"
    }
  }, {
    "selector" : "node[ id = '62' ]",
    "css" : {
      "background-color" : "rgb(216,179,101)"
    }
  }, {
    "selector" : "node[ id = '94' ]",
    "css" : {
      "background-color" : "rgb(90,180,172)"
    }
  }, {
    "selector" : "node[ id = '126' ]",
    "css" : {
      "background-color" : "rgb(216,179,101)"
    }
  }, {
    "selector" : "node[ id = '158' ]",
    "css" : {
      "background-color" : "rgb(90,180,172)"
    }
  }, {
    "selector" : "node[ id = '190' ]",
    "css" : {
      "background-color" : "rgb(216,179,101)"
    }
  }, {
    "selector" : "node[ id = '222' ]",
    "css" : {
      "background-color" : "rgb(216,179,101)"
    }
  }, {
    "selector" : "node[ id = '254' ]",
    "css" : {
      "background-color" : "rgb(90,180,172)"
    }
  }, {
    "selector" : "node[ id = '286' ]",
    "css" : {
      "background-color" : "rgb(216,179,101)"
    }
  }, {
    "selector" : "node[ id = '318' ]",
    "css" : {
      "background-color" : "rgb(216,179,101)"
    }
  }, {
    "selector" : "node[ id = '350' ]",
    "css" : {
      "background-color" : "rgb(90,180,172)"
    }
  }, {
    "selector" : "node[ id = '382' ]",
    "css" : {
      "background-color" : "rgb(90,180,172)"
    }
  }, {
    "selector" : "node[ id = '63' ]",
    "css" : {
      "background-color" : "rgb(216,179,101)"
    }
  }, {
    "selector" : "node[ id = '95' ]",
    "css" : {
      "background-color" : "rgb(90,180,172)"
    }
  }, {
    "selector" : "node[ id = '127' ]",
    "css" : {
      "background-color" : "rgb(216,179,101)"
    }
  }, {
    "selector" : "node[ id = '159' ]",
    "css" : {
      "background-color" : "rgb(216,179,101)"
    }
  }, {
    "selector" : "node[ id = '191' ]",
    "css" : {
      "background-color" : "rgb(216,179,101)"
    }
  }, {
    "selector" : "node[ id = '223' ]",
    "css" : {
      "background-color" : "rgb(216,179,101)"
    }
  }, {
    "selector" : "node[ id = '255' ]",
    "css" : {
      "background-color" : "rgb(90,180,172)"
    }
  }, {
    "selector" : "node[ id = '287' ]",
    "css" : {
      "background-color" : "rgb(90,180,172)"
    }
  }, {
    "selector" : "node[ id = '319' ]",
    "css" : {
      "background-color" : "rgb(216,179,101)"
    }
  }, {
    "selector" : "node[ id = '351' ]",
    "css" : {
      "background-color" : "rgb(216,179,101)"
    }
  }, {
    "selector" : "node[ id = '383' ]",
    "css" : {
      "background-color" : "rgb(90,180,172)"
    }
  }, {
    "selector" : "node:selected",
    "css" : {
      "background-color" : "rgb(255,255,0)"
    }
  }, {
    "selector" : "edge",
    "css" : {
      "target-arrow-color" : "rgb(0,0,0)",
      "line-color" : "rgb(132,132,132)",
      "source-arrow-shape" : "none",
      "font-family" : "Dialog.plain",
      "font-weight" : "normal",
      "width" : 2.0,
      "text-opacity" : 1.0,
      "color" : "rgb(0,0,0)",
      "target-arrow-shape" : "none",
      "content" : "",
      "source-arrow-color" : "rgb(0,0,0)",
      "font-size" : 10,
      "opacity" : 1.0,
      "line-style" : "solid"
    }
  }, {
    "selector" : "edge:selected",
    "css" : {
      "line-color" : "rgb(255,0,0)"
    }
  } ]
}, {
  "format_version" : "1.0",
  "generated_by" : "cytoscape-3.8.2",
  "target_cytoscapejs_version" : "~2.1",
  "title" : "Figure3A_style_labeled",
  "style" : [ {
    "selector" : "node",
    "css" : {
      "border-opacity" : 0.8627450980392157,
      "font-size" : 12,
      "background-opacity" : 0.8627450980392157,
      "font-family" : "SansSerif.plain",
      "font-weight" : "normal",
      "width" : 20.0,
      "text-opacity" : 0.8627450980392157,
      "border-color" : "rgb(0,0,0)",
      "background-color" : "rgb(255,255,255)",
      "shape" : "ellipse",
      "height" : 20.0,
      "border-width" : 3.0,
      "color" : "rgb(0,0,0)",
      "text-valign" : "center",
      "text-halign" : "center",
      "content" : "data(EnrichmentMap_GS_DESCR)"
    }
  }, {
    "selector" : "node[EnrichmentMap_GS_Type = 'SIG']",
    "css" : {
      "shape" : "diamond"
    }
  }, {
    "selector" : "node[EnrichmentMap_GS_Type = 'ENR']",
    "css" : {
      "shape" : "ellipse"
    }
  }, {
    "selector" : "node[ id = '1024' ]",
    "css" : {
      "background-color" : "rgb(199,234,229)"
    }
  }, {
    "selector" : "node[ id = '1056' ]",
    "css" : {
      "background-color" : "rgb(1,102,94)"
    }
  }, {
    "selector" : "node[ id = '1088' ]",
    "css" : {
      "background-color" : "rgb(199,234,229)"
    }
  }, {
    "selector" : "node[ id = '896' ]",
    "css" : {
      "background-color" : "rgb(246,232,195)"
    }
  }, {
    "selector" : "node[ id = '928' ]",
    "css" : {
      "background-color" : "rgb(140,81,10)"
    }
  }, {
    "selector" : "node[ id = '960' ]",
    "css" : {
      "background-color" : "rgb(246,232,195)"
    }
  }, {
    "selector" : "node[ id = '992' ]",
    "css" : {
      "background-color" : "rgb(199,234,229)"
    }
  }, {
    "selector" : "node[ id = '1025' ]",
    "css" : {
      "background-color" : "rgb(199,234,229)"
    }
  }, {
    "selector" : "node[ id = '1057' ]",
    "css" : {
      "background-color" : "rgb(199,234,229)"
    }
  }, {
    "selector" : "node[ id = '1089' ]",
    "css" : {
      "background-color" : "rgb(1,102,94)"
    }
  }, {
    "selector" : "node[ id = '897' ]",
    "css" : {
      "background-color" : "rgb(140,81,10)"
    }
  }, {
    "selector" : "node[ id = '929' ]",
    "css" : {
      "background-color" : "rgb(246,232,195)"
    }
  }, {
    "selector" : "node[ id = '961' ]",
    "css" : {
      "background-color" : "rgb(140,81,10)"
    }
  }, {
    "selector" : "node[ id = '993' ]",
    "css" : {
      "background-color" : "rgb(153,153,255)"
    }
  }, {
    "selector" : "node[ id = '1026' ]",
    "css" : {
      "background-color" : "rgb(199,234,229)"
    }
  }, {
    "selector" : "node[ id = '1058' ]",
    "css" : {
      "background-color" : "rgb(199,234,229)"
    }
  }, {
    "selector" : "node[ id = '1090' ]",
    "css" : {
      "background-color" : "rgb(153,153,255)"
    }
  }, {
    "selector" : "node[ id = '898' ]",
    "css" : {
      "background-color" : "rgb(140,81,10)"
    }
  }, {
    "selector" : "node[ id = '930' ]",
    "css" : {
      "background-color" : "rgb(140,81,10)"
    }
  }, {
    "selector" : "node[ id = '962' ]",
    "css" : {
      "background-color" : "rgb(246,232,195)"
    }
  }, {
    "selector" : "node[ id = '994' ]",
    "css" : {
      "background-color" : "rgb(1,102,94)"
    }
  }, {
    "selector" : "node[ id = '1027' ]",
    "css" : {
      "background-color" : "rgb(199,234,229)"
    }
  }, {
    "selector" : "node[ id = '1059' ]",
    "css" : {
      "background-color" : "rgb(1,102,94)"
    }
  }, {
    "selector" : "node[ id = '1091' ]",
    "css" : {
      "background-color" : "rgb(0,153,102)"
    }
  }, {
    "selector" : "node[ id = '899' ]",
    "css" : {
      "background-color" : "rgb(246,232,195)"
    }
  }, {
    "selector" : "node[ id = '931' ]",
    "css" : {
      "background-color" : "rgb(246,232,195)"
    }
  }, {
    "selector" : "node[ id = '963' ]",
    "css" : {
      "background-color" : "rgb(140,81,10)"
    }
  }, {
    "selector" : "node[ id = '995' ]",
    "css" : {
      "background-color" : "rgb(153,153,255)"
    }
  }, {
    "selector" : "node[ id = '1028' ]",
    "css" : {
      "background-color" : "rgb(1,102,94)"
    }
  }, {
    "selector" : "node[ id = '1060' ]",
    "css" : {
      "background-color" : "rgb(199,234,229)"
    }
  }, {
    "selector" : "node[ id = '1092' ]",
    "css" : {
      "background-color" : "rgb(199,234,229)"
    }
  }, {
    "selector" : "node[ id = '900' ]",
    "css" : {
      "background-color" : "rgb(140,81,10)"
    }
  }, {
    "selector" : "node[ id = '932' ]",
    "css" : {
      "background-color" : "rgb(246,232,195)"
    }
  }, {
    "selector" : "node[ id = '964' ]",
    "css" : {
      "background-color" : "rgb(246,232,195)"
    }
  }, {
    "selector" : "node[ id = '996' ]",
    "css" : {
      "background-color" : "rgb(199,234,229)"
    }
  }, {
    "selector" : "node[ id = '1029' ]",
    "css" : {
      "background-color" : "rgb(199,234,229)"
    }
  }, {
    "selector" : "node[ id = '1061' ]",
    "css" : {
      "background-color" : "rgb(199,234,229)"
    }
  }, {
    "selector" : "node[ id = '1093' ]",
    "css" : {
      "background-color" : "rgb(199,234,229)"
    }
  }, {
    "selector" : "node[ id = '901' ]",
    "css" : {
      "background-color" : "rgb(246,232,195)"
    }
  }, {
    "selector" : "node[ id = '933' ]",
    "css" : {
      "background-color" : "rgb(204,204,255)"
    }
  }, {
    "selector" : "node[ id = '965' ]",
    "css" : {
      "background-color" : "rgb(246,232,195)"
    }
  }, {
    "selector" : "node[ id = '997' ]",
    "css" : {
      "background-color" : "rgb(1,102,94)"
    }
  }, {
    "selector" : "node[ id = '1030' ]",
    "css" : {
      "background-color" : "rgb(199,234,229)"
    }
  }, {
    "selector" : "node[ id = '1062' ]",
    "css" : {
      "background-color" : "rgb(153,153,255)"
    }
  }, {
    "selector" : "node[ id = '1094' ]",
    "css" : {
      "background-color" : "rgb(153,153,255)"
    }
  }, {
    "selector" : "node[ id = '902' ]",
    "css" : {
      "background-color" : "rgb(140,81,10)"
    }
  }, {
    "selector" : "node[ id = '934' ]",
    "css" : {
      "background-color" : "rgb(246,232,195)"
    }
  }, {
    "selector" : "node[ id = '966' ]",
    "css" : {
      "background-color" : "rgb(1,102,94)"
    }
  }, {
    "selector" : "node[ id = '998' ]",
    "css" : {
      "background-color" : "rgb(199,234,229)"
    }
  }, {
    "selector" : "node[ id = '1031' ]",
    "css" : {
      "background-color" : "rgb(199,234,229)"
    }
  }, {
    "selector" : "node[ id = '1063' ]",
    "css" : {
      "background-color" : "rgb(199,234,229)"
    }
  }, {
    "selector" : "node[ id = '1095' ]",
    "css" : {
      "background-color" : "rgb(1,102,94)"
    }
  }, {
    "selector" : "node[ id = '903' ]",
    "css" : {
      "background-color" : "rgb(246,232,195)"
    }
  }, {
    "selector" : "node[ id = '935' ]",
    "css" : {
      "background-color" : "rgb(140,81,10)"
    }
  }, {
    "selector" : "node[ id = '967' ]",
    "css" : {
      "background-color" : "rgb(199,234,229)"
    }
  }, {
    "selector" : "node[ id = '999' ]",
    "css" : {
      "background-color" : "rgb(199,234,229)"
    }
  }, {
    "selector" : "node[ id = '1032' ]",
    "css" : {
      "background-color" : "rgb(153,153,255)"
    }
  }, {
    "selector" : "node[ id = '1064' ]",
    "css" : {
      "background-color" : "rgb(199,234,229)"
    }
  }, {
    "selector" : "node[ id = '1096' ]",
    "css" : {
      "background-color" : "rgb(153,153,255)"
    }
  }, {
    "selector" : "node[ id = '904' ]",
    "css" : {
      "background-color" : "rgb(246,232,195)"
    }
  }, {
    "selector" : "node[ id = '936' ]",
    "css" : {
      "background-color" : "rgb(246,232,195)"
    }
  }, {
    "selector" : "node[ id = '968' ]",
    "css" : {
      "background-color" : "rgb(1,102,94)"
    }
  }, {
    "selector" : "node[ id = '1000' ]",
    "css" : {
      "background-color" : "rgb(1,102,94)"
    }
  }, {
    "selector" : "node[ id = '1033' ]",
    "css" : {
      "background-color" : "rgb(199,234,229)"
    }
  }, {
    "selector" : "node[ id = '1065' ]",
    "css" : {
      "background-color" : "rgb(153,153,255)"
    }
  }, {
    "selector" : "node[ id = '1097' ]",
    "css" : {
      "background-color" : "rgb(199,234,229)"
    }
  }, {
    "selector" : "node[ id = '905' ]",
    "css" : {
      "background-color" : "rgb(140,81,10)"
    }
  }, {
    "selector" : "node[ id = '937' ]",
    "css" : {
      "background-color" : "rgb(140,81,10)"
    }
  }, {
    "selector" : "node[ id = '969' ]",
    "css" : {
      "background-color" : "rgb(1,102,94)"
    }
  }, {
    "selector" : "node[ id = '1001' ]",
    "css" : {
      "background-color" : "rgb(0,153,102)"
    }
  }, {
    "selector" : "node[ id = '1034' ]",
    "css" : {
      "background-color" : "rgb(153,153,255)"
    }
  }, {
    "selector" : "node[ id = '1066' ]",
    "css" : {
      "background-color" : "rgb(153,153,255)"
    }
  }, {
    "selector" : "node[ id = '1098' ]",
    "css" : {
      "background-color" : "rgb(153,153,255)"
    }
  }, {
    "selector" : "node[ id = '906' ]",
    "css" : {
      "background-color" : "rgb(140,81,10)"
    }
  }, {
    "selector" : "node[ id = '938' ]",
    "css" : {
      "background-color" : "rgb(140,81,10)"
    }
  }, {
    "selector" : "node[ id = '970' ]",
    "css" : {
      "background-color" : "rgb(153,153,255)"
    }
  }, {
    "selector" : "node[ id = '1002' ]",
    "css" : {
      "background-color" : "rgb(1,102,94)"
    }
  }, {
    "selector" : "node[ id = '1035' ]",
    "css" : {
      "background-color" : "rgb(1,102,94)"
    }
  }, {
    "selector" : "node[ id = '1067' ]",
    "css" : {
      "background-color" : "rgb(199,234,229)"
    }
  }, {
    "selector" : "node[ id = '1099' ]",
    "css" : {
      "background-color" : "rgb(1,102,94)"
    }
  }, {
    "selector" : "node[ id = '907' ]",
    "css" : {
      "background-color" : "rgb(140,81,10)"
    }
  }, {
    "selector" : "node[ id = '939' ]",
    "css" : {
      "background-color" : "rgb(246,232,195)"
    }
  }, {
    "selector" : "node[ id = '971' ]",
    "css" : {
      "background-color" : "rgb(199,234,229)"
    }
  }, {
    "selector" : "node[ id = '1003' ]",
    "css" : {
      "background-color" : "rgb(199,234,229)"
    }
  }, {
    "selector" : "node[ id = '1036' ]",
    "css" : {
      "background-color" : "rgb(153,153,255)"
    }
  }, {
    "selector" : "node[ id = '1068' ]",
    "css" : {
      "background-color" : "rgb(199,234,229)"
    }
  }, {
    "selector" : "node[ id = '1100' ]",
    "css" : {
      "background-color" : "rgb(1,102,94)"
    }
  }, {
    "selector" : "node[ id = '908' ]",
    "css" : {
      "background-color" : "rgb(140,81,10)"
    }
  }, {
    "selector" : "node[ id = '940' ]",
    "css" : {
      "background-color" : "rgb(140,81,10)"
    }
  }, {
    "selector" : "node[ id = '972' ]",
    "css" : {
      "background-color" : "rgb(1,102,94)"
    }
  }, {
    "selector" : "node[ id = '1004' ]",
    "css" : {
      "background-color" : "rgb(199,234,229)"
    }
  }, {
    "selector" : "node[ id = '1037' ]",
    "css" : {
      "background-color" : "rgb(199,234,229)"
    }
  }, {
    "selector" : "node[ id = '1069' ]",
    "css" : {
      "background-color" : "rgb(1,102,94)"
    }
  }, {
    "selector" : "node[ id = '1101' ]",
    "css" : {
      "background-color" : "rgb(199,234,229)"
    }
  }, {
    "selector" : "node[ id = '909' ]",
    "css" : {
      "background-color" : "rgb(140,81,10)"
    }
  }, {
    "selector" : "node[ id = '941' ]",
    "css" : {
      "background-color" : "rgb(140,81,10)"
    }
  }, {
    "selector" : "node[ id = '973' ]",
    "css" : {
      "background-color" : "rgb(199,234,229)"
    }
  }, {
    "selector" : "node[ id = '1005' ]",
    "css" : {
      "background-color" : "rgb(199,234,229)"
    }
  }, {
    "selector" : "node[ id = '1038' ]",
    "css" : {
      "background-color" : "rgb(1,102,94)"
    }
  }, {
    "selector" : "node[ id = '1070' ]",
    "css" : {
      "background-color" : "rgb(1,102,94)"
    }
  }, {
    "selector" : "node[ id = '1102' ]",
    "css" : {
      "background-color" : "rgb(199,234,229)"
    }
  }, {
    "selector" : "node[ id = '910' ]",
    "css" : {
      "background-color" : "rgb(140,81,10)"
    }
  }, {
    "selector" : "node[ id = '942' ]",
    "css" : {
      "background-color" : "rgb(140,81,10)"
    }
  }, {
    "selector" : "node[ id = '974' ]",
    "css" : {
      "background-color" : "rgb(199,234,229)"
    }
  }, {
    "selector" : "node[ id = '1006' ]",
    "css" : {
      "background-color" : "rgb(204,204,255)"
    }
  }, {
    "selector" : "node[ id = '1039' ]",
    "css" : {
      "background-color" : "rgb(199,234,229)"
    }
  }, {
    "selector" : "node[ id = '1071' ]",
    "css" : {
      "background-color" : "rgb(199,234,229)"
    }
  }, {
    "selector" : "node[ id = '1103' ]",
    "css" : {
      "background-color" : "rgb(153,153,255)"
    }
  }, {
    "selector" : "node[ id = '911' ]",
    "css" : {
      "background-color" : "rgb(246,232,195)"
    }
  }, {
    "selector" : "node[ id = '943' ]",
    "css" : {
      "background-color" : "rgb(140,81,10)"
    }
  }, {
    "selector" : "node[ id = '975' ]",
    "css" : {
      "background-color" : "rgb(153,153,255)"
    }
  }, {
    "selector" : "node[ id = '1007' ]",
    "css" : {
      "background-color" : "rgb(1,102,94)"
    }
  }, {
    "selector" : "node[ id = '1040' ]",
    "css" : {
      "background-color" : "rgb(199,234,229)"
    }
  }, {
    "selector" : "node[ id = '1072' ]",
    "css" : {
      "background-color" : "rgb(153,153,255)"
    }
  }, {
    "selector" : "node[ id = '1104' ]",
    "css" : {
      "background-color" : "rgb(1,102,94)"
    }
  }, {
    "selector" : "node[ id = '912' ]",
    "css" : {
      "background-color" : "rgb(140,81,10)"
    }
  }, {
    "selector" : "node[ id = '944' ]",
    "css" : {
      "background-color" : "rgb(246,232,195)"
    }
  }, {
    "selector" : "node[ id = '976' ]",
    "css" : {
      "background-color" : "rgb(199,234,229)"
    }
  }, {
    "selector" : "node[ id = '1008' ]",
    "css" : {
      "background-color" : "rgb(153,153,255)"
    }
  }, {
    "selector" : "node[ id = '1041' ]",
    "css" : {
      "background-color" : "rgb(199,234,229)"
    }
  }, {
    "selector" : "node[ id = '1073' ]",
    "css" : {
      "background-color" : "rgb(153,153,255)"
    }
  }, {
    "selector" : "node[ id = '1105' ]",
    "css" : {
      "background-color" : "rgb(1,102,94)"
    }
  }, {
    "selector" : "node[ id = '913' ]",
    "css" : {
      "background-color" : "rgb(246,232,195)"
    }
  }, {
    "selector" : "node[ id = '945' ]",
    "css" : {
      "background-color" : "rgb(140,81,10)"
    }
  }, {
    "selector" : "node[ id = '977' ]",
    "css" : {
      "background-color" : "rgb(153,153,255)"
    }
  }, {
    "selector" : "node[ id = '1009' ]",
    "css" : {
      "background-color" : "rgb(199,234,229)"
    }
  }, {
    "selector" : "node[ id = '1042' ]",
    "css" : {
      "background-color" : "rgb(0,153,102)"
    }
  }, {
    "selector" : "node[ id = '1074' ]",
    "css" : {
      "background-color" : "rgb(1,102,94)"
    }
  }, {
    "selector" : "node[ id = '1106' ]",
    "css" : {
      "background-color" : "rgb(1,102,94)"
    }
  }, {
    "selector" : "node[ id = '914' ]",
    "css" : {
      "background-color" : "rgb(140,81,10)"
    }
  }, {
    "selector" : "node[ id = '946' ]",
    "css" : {
      "background-color" : "rgb(246,232,195)"
    }
  }, {
    "selector" : "node[ id = '978' ]",
    "css" : {
      "background-color" : "rgb(1,102,94)"
    }
  }, {
    "selector" : "node[ id = '1010' ]",
    "css" : {
      "background-color" : "rgb(1,102,94)"
    }
  }, {
    "selector" : "node[ id = '1043' ]",
    "css" : {
      "background-color" : "rgb(153,153,255)"
    }
  }, {
    "selector" : "node[ id = '1075' ]",
    "css" : {
      "background-color" : "rgb(0,153,102)"
    }
  }, {
    "selector" : "node[ id = '1107' ]",
    "css" : {
      "background-color" : "rgb(153,153,255)"
    }
  }, {
    "selector" : "node[ id = '915' ]",
    "css" : {
      "background-color" : "rgb(246,232,195)"
    }
  }, {
    "selector" : "node[ id = '947' ]",
    "css" : {
      "background-color" : "rgb(246,232,195)"
    }
  }, {
    "selector" : "node[ id = '979' ]",
    "css" : {
      "background-color" : "rgb(153,153,255)"
    }
  }, {
    "selector" : "node[ id = '1011' ]",
    "css" : {
      "background-color" : "rgb(199,234,229)"
    }
  }, {
    "selector" : "node[ id = '1044' ]",
    "css" : {
      "background-color" : "rgb(153,153,255)"
    }
  }, {
    "selector" : "node[ id = '1076' ]",
    "css" : {
      "background-color" : "rgb(153,153,255)"
    }
  }, {
    "selector" : "node[ id = '1108' ]",
    "css" : {
      "background-color" : "rgb(199,234,229)"
    }
  }, {
    "selector" : "node[ id = '916' ]",
    "css" : {
      "background-color" : "rgb(140,81,10)"
    }
  }, {
    "selector" : "node[ id = '948' ]",
    "css" : {
      "background-color" : "rgb(246,232,195)"
    }
  }, {
    "selector" : "node[ id = '980' ]",
    "css" : {
      "background-color" : "rgb(199,234,229)"
    }
  }, {
    "selector" : "node[ id = '1012' ]",
    "css" : {
      "background-color" : "rgb(153,153,255)"
    }
  }, {
    "selector" : "node[ id = '1045' ]",
    "css" : {
      "background-color" : "rgb(1,102,94)"
    }
  }, {
    "selector" : "node[ id = '1077' ]",
    "css" : {
      "background-color" : "rgb(199,234,229)"
    }
  }, {
    "selector" : "node[ id = '1109' ]",
    "css" : {
      "background-color" : "rgb(199,234,229)"
    }
  }, {
    "selector" : "node[ id = '917' ]",
    "css" : {
      "background-color" : "rgb(246,232,195)"
    }
  }, {
    "selector" : "node[ id = '949' ]",
    "css" : {
      "background-color" : "rgb(246,232,195)"
    }
  }, {
    "selector" : "node[ id = '981' ]",
    "css" : {
      "background-color" : "rgb(199,234,229)"
    }
  }, {
    "selector" : "node[ id = '1013' ]",
    "css" : {
      "background-color" : "rgb(199,234,229)"
    }
  }, {
    "selector" : "node[ id = '1046' ]",
    "css" : {
      "background-color" : "rgb(199,234,229)"
    }
  }, {
    "selector" : "node[ id = '1078' ]",
    "css" : {
      "background-color" : "rgb(199,234,229)"
    }
  }, {
    "selector" : "node[ id = '918' ]",
    "css" : {
      "background-color" : "rgb(140,81,10)"
    }
  }, {
    "selector" : "node[ id = '950' ]",
    "css" : {
      "background-color" : "rgb(140,81,10)"
    }
  }, {
    "selector" : "node[ id = '982' ]",
    "css" : {
      "background-color" : "rgb(199,234,229)"
    }
  }, {
    "selector" : "node[ id = '1014' ]",
    "css" : {
      "background-color" : "rgb(153,153,255)"
    }
  }, {
    "selector" : "node[ id = '1047' ]",
    "css" : {
      "background-color" : "rgb(1,102,94)"
    }
  }, {
    "selector" : "node[ id = '1079' ]",
    "css" : {
      "background-color" : "rgb(199,234,229)"
    }
  }, {
    "selector" : "node[ id = '919' ]",
    "css" : {
      "background-color" : "rgb(246,232,195)"
    }
  }, {
    "selector" : "node[ id = '951' ]",
    "css" : {
      "background-color" : "rgb(246,232,195)"
    }
  }, {
    "selector" : "node[ id = '983' ]",
    "css" : {
      "background-color" : "rgb(199,234,229)"
    }
  }, {
    "selector" : "node[ id = '1015' ]",
    "css" : {
      "background-color" : "rgb(153,153,255)"
    }
  }, {
    "selector" : "node[ id = '1048' ]",
    "css" : {
      "background-color" : "rgb(1,102,94)"
    }
  }, {
    "selector" : "node[ id = '1080' ]",
    "css" : {
      "background-color" : "rgb(1,102,94)"
    }
  }, {
    "selector" : "node[ id = '920' ]",
    "css" : {
      "background-color" : "rgb(246,232,195)"
    }
  }, {
    "selector" : "node[ id = '952' ]",
    "css" : {
      "background-color" : "rgb(140,81,10)"
    }
  }, {
    "selector" : "node[ id = '984' ]",
    "css" : {
      "background-color" : "rgb(1,102,94)"
    }
  }, {
    "selector" : "node[ id = '1016' ]",
    "css" : {
      "background-color" : "rgb(153,153,255)"
    }
  }, {
    "selector" : "node[ id = '1049' ]",
    "css" : {
      "background-color" : "rgb(199,234,229)"
    }
  }, {
    "selector" : "node[ id = '1081' ]",
    "css" : {
      "background-color" : "rgb(1,102,94)"
    }
  }, {
    "selector" : "node[ id = '921' ]",
    "css" : {
      "background-color" : "rgb(140,81,10)"
    }
  }, {
    "selector" : "node[ id = '953' ]",
    "css" : {
      "background-color" : "rgb(140,81,10)"
    }
  }, {
    "selector" : "node[ id = '985' ]",
    "css" : {
      "background-color" : "rgb(1,102,94)"
    }
  }, {
    "selector" : "node[ id = '1017' ]",
    "css" : {
      "background-color" : "rgb(153,153,255)"
    }
  }, {
    "selector" : "node[ id = '1050' ]",
    "css" : {
      "background-color" : "rgb(199,234,229)"
    }
  }, {
    "selector" : "node[ id = '1082' ]",
    "css" : {
      "background-color" : "rgb(1,102,94)"
    }
  }, {
    "selector" : "node[ id = '922' ]",
    "css" : {
      "background-color" : "rgb(140,81,10)"
    }
  }, {
    "selector" : "node[ id = '954' ]",
    "css" : {
      "background-color" : "rgb(246,232,195)"
    }
  }, {
    "selector" : "node[ id = '986' ]",
    "css" : {
      "background-color" : "rgb(199,234,229)"
    }
  }, {
    "selector" : "node[ id = '1018' ]",
    "css" : {
      "background-color" : "rgb(199,234,229)"
    }
  }, {
    "selector" : "node[ id = '1051' ]",
    "css" : {
      "background-color" : "rgb(1,102,94)"
    }
  }, {
    "selector" : "node[ id = '1083' ]",
    "css" : {
      "background-color" : "rgb(199,234,229)"
    }
  }, {
    "selector" : "node[ id = '923' ]",
    "css" : {
      "background-color" : "rgb(140,81,10)"
    }
  }, {
    "selector" : "node[ id = '955' ]",
    "css" : {
      "background-color" : "rgb(140,81,10)"
    }
  }, {
    "selector" : "node[ id = '987' ]",
    "css" : {
      "background-color" : "rgb(199,234,229)"
    }
  }, {
    "selector" : "node[ id = '1019' ]",
    "css" : {
      "background-color" : "rgb(199,234,229)"
    }
  }, {
    "selector" : "node[ id = '1052' ]",
    "css" : {
      "background-color" : "rgb(199,234,229)"
    }
  }, {
    "selector" : "node[ id = '1084' ]",
    "css" : {
      "background-color" : "rgb(153,153,255)"
    }
  }, {
    "selector" : "node[ id = '924' ]",
    "css" : {
      "background-color" : "rgb(246,232,195)"
    }
  }, {
    "selector" : "node[ id = '956' ]",
    "css" : {
      "background-color" : "rgb(140,81,10)"
    }
  }, {
    "selector" : "node[ id = '988' ]",
    "css" : {
      "background-color" : "rgb(199,234,229)"
    }
  }, {
    "selector" : "node[ id = '1020' ]",
    "css" : {
      "background-color" : "rgb(1,102,94)"
    }
  }, {
    "selector" : "node[ id = '1053' ]",
    "css" : {
      "background-color" : "rgb(199,234,229)"
    }
  }, {
    "selector" : "node[ id = '1085' ]",
    "css" : {
      "background-color" : "rgb(153,153,255)"
    }
  }, {
    "selector" : "node[ id = '925' ]",
    "css" : {
      "background-color" : "rgb(246,232,195)"
    }
  }, {
    "selector" : "node[ id = '957' ]",
    "css" : {
      "background-color" : "rgb(246,232,195)"
    }
  }, {
    "selector" : "node[ id = '989' ]",
    "css" : {
      "background-color" : "rgb(199,234,229)"
    }
  }, {
    "selector" : "node[ id = '1021' ]",
    "css" : {
      "background-color" : "rgb(0,51,102)"
    }
  }, {
    "selector" : "node[ id = '1054' ]",
    "css" : {
      "background-color" : "rgb(1,102,94)"
    }
  }, {
    "selector" : "node[ id = '1086' ]",
    "css" : {
      "background-color" : "rgb(1,102,94)"
    }
  }, {
    "selector" : "node[ id = '926' ]",
    "css" : {
      "background-color" : "rgb(140,81,10)"
    }
  }, {
    "selector" : "node[ id = '958' ]",
    "css" : {
      "background-color" : "rgb(140,81,10)"
    }
  }, {
    "selector" : "node[ id = '990' ]",
    "css" : {
      "background-color" : "rgb(199,234,229)"
    }
  }, {
    "selector" : "node[ id = '1022' ]",
    "css" : {
      "background-color" : "rgb(153,153,255)"
    }
  }, {
    "selector" : "node[ id = '1055' ]",
    "css" : {
      "background-color" : "rgb(199,234,229)"
    }
  }, {
    "selector" : "node[ id = '1087' ]",
    "css" : {
      "background-color" : "rgb(199,234,229)"
    }
  }, {
    "selector" : "node[ id = '927' ]",
    "css" : {
      "background-color" : "rgb(246,232,195)"
    }
  }, {
    "selector" : "node[ id = '959' ]",
    "css" : {
      "background-color" : "rgb(140,81,10)"
    }
  }, {
    "selector" : "node[ id = '991' ]",
    "css" : {
      "background-color" : "rgb(1,102,94)"
    }
  }, {
    "selector" : "node[ id = '1023' ]",
    "css" : {
      "background-color" : "rgb(153,153,255)"
    }
  }, {
    "selector" : "node[ id = '64' ]",
    "css" : {
      "background-color" : "rgb(216,179,101)"
    }
  }, {
    "selector" : "node[ id = '96' ]",
    "css" : {
      "background-color" : "rgb(216,179,101)"
    }
  }, {
    "selector" : "node[ id = '128' ]",
    "css" : {
      "background-color" : "rgb(90,180,172)"
    }
  }, {
    "selector" : "node[ id = '160' ]",
    "css" : {
      "background-color" : "rgb(216,179,101)"
    }
  }, {
    "selector" : "node[ id = '192' ]",
    "css" : {
      "background-color" : "rgb(153,153,255)"
    }
  }, {
    "selector" : "node[ id = '224' ]",
    "css" : {
      "background-color" : "rgb(90,180,172)"
    }
  }, {
    "selector" : "node[ id = '256' ]",
    "css" : {
      "background-color" : "rgb(216,179,101)"
    }
  }, {
    "selector" : "node[ id = '288' ]",
    "css" : {
      "background-color" : "rgb(90,180,172)"
    }
  }, {
    "selector" : "node[ id = '320' ]",
    "css" : {
      "background-color" : "rgb(90,180,172)"
    }
  }, {
    "selector" : "node[ id = '352' ]",
    "css" : {
      "background-color" : "rgb(216,179,101)"
    }
  }, {
    "selector" : "node[ id = '384' ]",
    "css" : {
      "background-color" : "rgb(216,179,101)"
    }
  }, {
    "selector" : "node[ id = '65' ]",
    "css" : {
      "background-color" : "rgb(90,180,172)"
    }
  }, {
    "selector" : "node[ id = '97' ]",
    "css" : {
      "background-color" : "rgb(153,153,255)"
    }
  }, {
    "selector" : "node[ id = '129' ]",
    "css" : {
      "background-color" : "rgb(90,180,172)"
    }
  }, {
    "selector" : "node[ id = '161' ]",
    "css" : {
      "background-color" : "rgb(90,180,172)"
    }
  }, {
    "selector" : "node[ id = '193' ]",
    "css" : {
      "background-color" : "rgb(216,179,101)"
    }
  }, {
    "selector" : "node[ id = '225' ]",
    "css" : {
      "background-color" : "rgb(90,180,172)"
    }
  }, {
    "selector" : "node[ id = '257' ]",
    "css" : {
      "background-color" : "rgb(216,179,101)"
    }
  }, {
    "selector" : "node[ id = '289' ]",
    "css" : {
      "background-color" : "rgb(90,180,172)"
    }
  }, {
    "selector" : "node[ id = '321' ]",
    "css" : {
      "background-color" : "rgb(216,179,101)"
    }
  }, {
    "selector" : "node[ id = '353' ]",
    "css" : {
      "background-color" : "rgb(216,179,101)"
    }
  }, {
    "selector" : "node[ id = '385' ]",
    "css" : {
      "background-color" : "rgb(216,179,101)"
    }
  }, {
    "selector" : "node[ id = '66' ]",
    "css" : {
      "background-color" : "rgb(216,179,101)"
    }
  }, {
    "selector" : "node[ id = '98' ]",
    "css" : {
      "background-color" : "rgb(216,179,101)"
    }
  }, {
    "selector" : "node[ id = '130' ]",
    "css" : {
      "background-color" : "rgb(216,179,101)"
    }
  }, {
    "selector" : "node[ id = '162' ]",
    "css" : {
      "background-color" : "rgb(216,179,101)"
    }
  }, {
    "selector" : "node[ id = '194' ]",
    "css" : {
      "background-color" : "rgb(90,180,172)"
    }
  }, {
    "selector" : "node[ id = '226' ]",
    "css" : {
      "background-color" : "rgb(216,179,101)"
    }
  }, {
    "selector" : "node[ id = '258' ]",
    "css" : {
      "background-color" : "rgb(216,179,101)"
    }
  }, {
    "selector" : "node[ id = '290' ]",
    "css" : {
      "background-color" : "rgb(216,179,101)"
    }
  }, {
    "selector" : "node[ id = '322' ]",
    "css" : {
      "background-color" : "rgb(216,179,101)"
    }
  }, {
    "selector" : "node[ id = '354' ]",
    "css" : {
      "background-color" : "rgb(216,179,101)"
    }
  }, {
    "selector" : "node[ id = '67' ]",
    "css" : {
      "background-color" : "rgb(216,179,101)"
    }
  }, {
    "selector" : "node[ id = '99' ]",
    "css" : {
      "background-color" : "rgb(90,180,172)"
    }
  }, {
    "selector" : "node[ id = '131' ]",
    "css" : {
      "background-color" : "rgb(90,180,172)"
    }
  }, {
    "selector" : "node[ id = '163' ]",
    "css" : {
      "background-color" : "rgb(153,153,255)"
    }
  }, {
    "selector" : "node[ id = '195' ]",
    "css" : {
      "background-color" : "rgb(216,179,101)"
    }
  }, {
    "selector" : "node[ id = '227' ]",
    "css" : {
      "background-color" : "rgb(90,180,172)"
    }
  }, {
    "selector" : "node[ id = '259' ]",
    "css" : {
      "background-color" : "rgb(216,179,101)"
    }
  }, {
    "selector" : "node[ id = '291' ]",
    "css" : {
      "background-color" : "rgb(90,180,172)"
    }
  }, {
    "selector" : "node[ id = '323' ]",
    "css" : {
      "background-color" : "rgb(216,179,101)"
    }
  }, {
    "selector" : "node[ id = '355' ]",
    "css" : {
      "background-color" : "rgb(216,179,101)"
    }
  }, {
    "selector" : "node[ id = '68' ]",
    "css" : {
      "background-color" : "rgb(216,179,101)"
    }
  }, {
    "selector" : "node[ id = '100' ]",
    "css" : {
      "background-color" : "rgb(216,179,101)"
    }
  }, {
    "selector" : "node[ id = '132' ]",
    "css" : {
      "background-color" : "rgb(216,179,101)"
    }
  }, {
    "selector" : "node[ id = '164' ]",
    "css" : {
      "background-color" : "rgb(216,179,101)"
    }
  }, {
    "selector" : "node[ id = '196' ]",
    "css" : {
      "background-color" : "rgb(216,179,101)"
    }
  }, {
    "selector" : "node[ id = '228' ]",
    "css" : {
      "background-color" : "rgb(90,180,172)"
    }
  }, {
    "selector" : "node[ id = '260' ]",
    "css" : {
      "background-color" : "rgb(216,179,101)"
    }
  }, {
    "selector" : "node[ id = '292' ]",
    "css" : {
      "background-color" : "rgb(90,180,172)"
    }
  }, {
    "selector" : "node[ id = '324' ]",
    "css" : {
      "background-color" : "rgb(90,180,172)"
    }
  }, {
    "selector" : "node[ id = '356' ]",
    "css" : {
      "background-color" : "rgb(216,179,101)"
    }
  }, {
    "selector" : "node[ id = '69' ]",
    "css" : {
      "background-color" : "rgb(216,179,101)"
    }
  }, {
    "selector" : "node[ id = '101' ]",
    "css" : {
      "background-color" : "rgb(216,179,101)"
    }
  }, {
    "selector" : "node[ id = '133' ]",
    "css" : {
      "background-color" : "rgb(216,179,101)"
    }
  }, {
    "selector" : "node[ id = '165' ]",
    "css" : {
      "background-color" : "rgb(216,179,101)"
    }
  }, {
    "selector" : "node[ id = '197' ]",
    "css" : {
      "background-color" : "rgb(216,179,101)"
    }
  }, {
    "selector" : "node[ id = '229' ]",
    "css" : {
      "background-color" : "rgb(90,180,172)"
    }
  }, {
    "selector" : "node[ id = '261' ]",
    "css" : {
      "background-color" : "rgb(216,179,101)"
    }
  }, {
    "selector" : "node[ id = '293' ]",
    "css" : {
      "background-color" : "rgb(216,179,101)"
    }
  }, {
    "selector" : "node[ id = '325' ]",
    "css" : {
      "background-color" : "rgb(90,180,172)"
    }
  }, {
    "selector" : "node[ id = '357' ]",
    "css" : {
      "background-color" : "rgb(216,179,101)"
    }
  }, {
    "selector" : "node[ id = '70' ]",
    "css" : {
      "background-color" : "rgb(216,179,101)"
    }
  }, {
    "selector" : "node[ id = '102' ]",
    "css" : {
      "background-color" : "rgb(216,179,101)"
    }
  }, {
    "selector" : "node[ id = '134' ]",
    "css" : {
      "background-color" : "rgb(216,179,101)"
    }
  }, {
    "selector" : "node[ id = '166' ]",
    "css" : {
      "background-color" : "rgb(90,180,172)"
    }
  }, {
    "selector" : "node[ id = '198' ]",
    "css" : {
      "background-color" : "rgb(216,179,101)"
    }
  }, {
    "selector" : "node[ id = '230' ]",
    "css" : {
      "background-color" : "rgb(216,179,101)"
    }
  }, {
    "selector" : "node[ id = '262' ]",
    "css" : {
      "background-color" : "rgb(216,179,101)"
    }
  }, {
    "selector" : "node[ id = '294' ]",
    "css" : {
      "background-color" : "rgb(90,180,172)"
    }
  }, {
    "selector" : "node[ id = '326' ]",
    "css" : {
      "background-color" : "rgb(216,179,101)"
    }
  }, {
    "selector" : "node[ id = '358' ]",
    "css" : {
      "background-color" : "rgb(216,179,101)"
    }
  }, {
    "selector" : "node[ id = '71' ]",
    "css" : {
      "background-color" : "rgb(216,179,101)"
    }
  }, {
    "selector" : "node[ id = '103' ]",
    "css" : {
      "background-color" : "rgb(90,180,172)"
    }
  }, {
    "selector" : "node[ id = '135' ]",
    "css" : {
      "background-color" : "rgb(216,179,101)"
    }
  }, {
    "selector" : "node[ id = '167' ]",
    "css" : {
      "background-color" : "rgb(216,179,101)"
    }
  }, {
    "selector" : "node[ id = '199' ]",
    "css" : {
      "background-color" : "rgb(216,179,101)"
    }
  }, {
    "selector" : "node[ id = '231' ]",
    "css" : {
      "background-color" : "rgb(90,180,172)"
    }
  }, {
    "selector" : "node[ id = '263' ]",
    "css" : {
      "background-color" : "rgb(216,179,101)"
    }
  }, {
    "selector" : "node[ id = '295' ]",
    "css" : {
      "background-color" : "rgb(216,179,101)"
    }
  }, {
    "selector" : "node[ id = '327' ]",
    "css" : {
      "background-color" : "rgb(216,179,101)"
    }
  }, {
    "selector" : "node[ id = '359' ]",
    "css" : {
      "background-color" : "rgb(90,180,172)"
    }
  }, {
    "selector" : "node[ id = '72' ]",
    "css" : {
      "background-color" : "rgb(216,179,101)"
    }
  }, {
    "selector" : "node[ id = '104' ]",
    "css" : {
      "background-color" : "rgb(90,180,172)"
    }
  }, {
    "selector" : "node[ id = '136' ]",
    "css" : {
      "background-color" : "rgb(216,179,101)"
    }
  }, {
    "selector" : "node[ id = '168' ]",
    "css" : {
      "background-color" : "rgb(90,180,172)"
    }
  }, {
    "selector" : "node[ id = '200' ]",
    "css" : {
      "background-color" : "rgb(216,179,101)"
    }
  }, {
    "selector" : "node[ id = '232' ]",
    "css" : {
      "background-color" : "rgb(216,179,101)"
    }
  }, {
    "selector" : "node[ id = '264' ]",
    "css" : {
      "background-color" : "rgb(216,179,101)"
    }
  }, {
    "selector" : "node[ id = '296' ]",
    "css" : {
      "background-color" : "rgb(90,180,172)"
    }
  }, {
    "selector" : "node[ id = '328' ]",
    "css" : {
      "background-color" : "rgb(216,179,101)"
    }
  }, {
    "selector" : "node[ id = '360' ]",
    "css" : {
      "background-color" : "rgb(216,179,101)"
    }
  }, {
    "selector" : "node[ id = '73' ]",
    "css" : {
      "background-color" : "rgb(216,179,101)"
    }
  }, {
    "selector" : "node[ id = '105' ]",
    "css" : {
      "background-color" : "rgb(216,179,101)"
    }
  }, {
    "selector" : "node[ id = '137' ]",
    "css" : {
      "background-color" : "rgb(216,179,101)"
    }
  }, {
    "selector" : "node[ id = '169' ]",
    "css" : {
      "background-color" : "rgb(216,179,101)"
    }
  }, {
    "selector" : "node[ id = '201' ]",
    "css" : {
      "background-color" : "rgb(216,179,101)"
    }
  }, {
    "selector" : "node[ id = '233' ]",
    "css" : {
      "background-color" : "rgb(216,179,101)"
    }
  }, {
    "selector" : "node[ id = '265' ]",
    "css" : {
      "background-color" : "rgb(216,179,101)"
    }
  }, {
    "selector" : "node[ id = '297' ]",
    "css" : {
      "background-color" : "rgb(216,179,101)"
    }
  }, {
    "selector" : "node[ id = '329' ]",
    "css" : {
      "background-color" : "rgb(216,179,101)"
    }
  }, {
    "selector" : "node[ id = '361' ]",
    "css" : {
      "background-color" : "rgb(216,179,101)"
    }
  }, {
    "selector" : "node[ id = '74' ]",
    "css" : {
      "background-color" : "rgb(216,179,101)"
    }
  }, {
    "selector" : "node[ id = '106' ]",
    "css" : {
      "background-color" : "rgb(90,180,172)"
    }
  }, {
    "selector" : "node[ id = '138' ]",
    "css" : {
      "background-color" : "rgb(216,179,101)"
    }
  }, {
    "selector" : "node[ id = '170' ]",
    "css" : {
      "background-color" : "rgb(216,179,101)"
    }
  }, {
    "selector" : "node[ id = '202' ]",
    "css" : {
      "background-color" : "rgb(90,180,172)"
    }
  }, {
    "selector" : "node[ id = '234' ]",
    "css" : {
      "background-color" : "rgb(216,179,101)"
    }
  }, {
    "selector" : "node[ id = '266' ]",
    "css" : {
      "background-color" : "rgb(90,180,172)"
    }
  }, {
    "selector" : "node[ id = '298' ]",
    "css" : {
      "background-color" : "rgb(216,179,101)"
    }
  }, {
    "selector" : "node[ id = '330' ]",
    "css" : {
      "background-color" : "rgb(90,180,172)"
    }
  }, {
    "selector" : "node[ id = '362' ]",
    "css" : {
      "background-color" : "rgb(90,180,172)"
    }
  }, {
    "selector" : "node[ id = '75' ]",
    "css" : {
      "background-color" : "rgb(216,179,101)"
    }
  }, {
    "selector" : "node[ id = '107' ]",
    "css" : {
      "background-color" : "rgb(216,179,101)"
    }
  }, {
    "selector" : "node[ id = '139' ]",
    "css" : {
      "background-color" : "rgb(216,179,101)"
    }
  }, {
    "selector" : "node[ id = '171' ]",
    "css" : {
      "background-color" : "rgb(216,179,101)"
    }
  }, {
    "selector" : "node[ id = '203' ]",
    "css" : {
      "background-color" : "rgb(90,180,172)"
    }
  }, {
    "selector" : "node[ id = '235' ]",
    "css" : {
      "background-color" : "rgb(216,179,101)"
    }
  }, {
    "selector" : "node[ id = '267' ]",
    "css" : {
      "background-color" : "rgb(90,180,172)"
    }
  }, {
    "selector" : "node[ id = '299' ]",
    "css" : {
      "background-color" : "rgb(216,179,101)"
    }
  }, {
    "selector" : "node[ id = '331' ]",
    "css" : {
      "background-color" : "rgb(90,180,172)"
    }
  }, {
    "selector" : "node[ id = '363' ]",
    "css" : {
      "background-color" : "rgb(216,179,101)"
    }
  }, {
    "selector" : "node[ id = '76' ]",
    "css" : {
      "background-color" : "rgb(90,180,172)"
    }
  }, {
    "selector" : "node[ id = '108' ]",
    "css" : {
      "background-color" : "rgb(90,180,172)"
    }
  }, {
    "selector" : "node[ id = '140' ]",
    "css" : {
      "background-color" : "rgb(216,179,101)"
    }
  }, {
    "selector" : "node[ id = '172' ]",
    "css" : {
      "background-color" : "rgb(216,179,101)"
    }
  }, {
    "selector" : "node[ id = '204' ]",
    "css" : {
      "background-color" : "rgb(216,179,101)"
    }
  }, {
    "selector" : "node[ id = '236' ]",
    "css" : {
      "background-color" : "rgb(90,180,172)"
    }
  }, {
    "selector" : "node[ id = '268' ]",
    "css" : {
      "background-color" : "rgb(90,180,172)"
    }
  }, {
    "selector" : "node[ id = '300' ]",
    "css" : {
      "background-color" : "rgb(90,180,172)"
    }
  }, {
    "selector" : "node[ id = '332' ]",
    "css" : {
      "background-color" : "rgb(216,179,101)"
    }
  }, {
    "selector" : "node[ id = '364' ]",
    "css" : {
      "background-color" : "rgb(90,180,172)"
    }
  }, {
    "selector" : "node[ id = '77' ]",
    "css" : {
      "background-color" : "rgb(90,180,172)"
    }
  }, {
    "selector" : "node[ id = '109' ]",
    "css" : {
      "background-color" : "rgb(90,180,172)"
    }
  }, {
    "selector" : "node[ id = '141' ]",
    "css" : {
      "background-color" : "rgb(216,179,101)"
    }
  }, {
    "selector" : "node[ id = '173' ]",
    "css" : {
      "background-color" : "rgb(90,180,172)"
    }
  }, {
    "selector" : "node[ id = '205' ]",
    "css" : {
      "background-color" : "rgb(216,179,101)"
    }
  }, {
    "selector" : "node[ id = '237' ]",
    "css" : {
      "background-color" : "rgb(90,180,172)"
    }
  }, {
    "selector" : "node[ id = '269' ]",
    "css" : {
      "background-color" : "rgb(216,179,101)"
    }
  }, {
    "selector" : "node[ id = '301' ]",
    "css" : {
      "background-color" : "rgb(216,179,101)"
    }
  }, {
    "selector" : "node[ id = '333' ]",
    "css" : {
      "background-color" : "rgb(216,179,101)"
    }
  }, {
    "selector" : "node[ id = '365' ]",
    "css" : {
      "background-color" : "rgb(216,179,101)"
    }
  }, {
    "selector" : "node[ id = '78' ]",
    "css" : {
      "background-color" : "rgb(216,179,101)"
    }
  }, {
    "selector" : "node[ id = '110' ]",
    "css" : {
      "background-color" : "rgb(90,180,172)"
    }
  }, {
    "selector" : "node[ id = '142' ]",
    "css" : {
      "background-color" : "rgb(90,180,172)"
    }
  }, {
    "selector" : "node[ id = '174' ]",
    "css" : {
      "background-color" : "rgb(90,180,172)"
    }
  }, {
    "selector" : "node[ id = '206' ]",
    "css" : {
      "background-color" : "rgb(216,179,101)"
    }
  }, {
    "selector" : "node[ id = '238' ]",
    "css" : {
      "background-color" : "rgb(90,180,172)"
    }
  }, {
    "selector" : "node[ id = '270' ]",
    "css" : {
      "background-color" : "rgb(216,179,101)"
    }
  }, {
    "selector" : "node[ id = '302' ]",
    "css" : {
      "background-color" : "rgb(216,179,101)"
    }
  }, {
    "selector" : "node[ id = '334' ]",
    "css" : {
      "background-color" : "rgb(216,179,101)"
    }
  }, {
    "selector" : "node[ id = '366' ]",
    "css" : {
      "background-color" : "rgb(216,179,101)"
    }
  }, {
    "selector" : "node[ id = '79' ]",
    "css" : {
      "background-color" : "rgb(216,179,101)"
    }
  }, {
    "selector" : "node[ id = '111' ]",
    "css" : {
      "background-color" : "rgb(90,180,172)"
    }
  }, {
    "selector" : "node[ id = '143' ]",
    "css" : {
      "background-color" : "rgb(216,179,101)"
    }
  }, {
    "selector" : "node[ id = '175' ]",
    "css" : {
      "background-color" : "rgb(216,179,101)"
    }
  }, {
    "selector" : "node[ id = '207' ]",
    "css" : {
      "background-color" : "rgb(90,180,172)"
    }
  }, {
    "selector" : "node[ id = '239' ]",
    "css" : {
      "background-color" : "rgb(90,180,172)"
    }
  }, {
    "selector" : "node[ id = '271' ]",
    "css" : {
      "background-color" : "rgb(216,179,101)"
    }
  }, {
    "selector" : "node[ id = '303' ]",
    "css" : {
      "background-color" : "rgb(216,179,101)"
    }
  }, {
    "selector" : "node[ id = '335' ]",
    "css" : {
      "background-color" : "rgb(216,179,101)"
    }
  }, {
    "selector" : "node[ id = '367' ]",
    "css" : {
      "background-color" : "rgb(216,179,101)"
    }
  }, {
    "selector" : "node[ id = '80' ]",
    "css" : {
      "background-color" : "rgb(90,180,172)"
    }
  }, {
    "selector" : "node[ id = '112' ]",
    "css" : {
      "background-color" : "rgb(216,179,101)"
    }
  }, {
    "selector" : "node[ id = '144' ]",
    "css" : {
      "background-color" : "rgb(216,179,101)"
    }
  }, {
    "selector" : "node[ id = '176' ]",
    "css" : {
      "background-color" : "rgb(216,179,101)"
    }
  }, {
    "selector" : "node[ id = '208' ]",
    "css" : {
      "background-color" : "rgb(216,179,101)"
    }
  }, {
    "selector" : "node[ id = '240' ]",
    "css" : {
      "background-color" : "rgb(90,180,172)"
    }
  }, {
    "selector" : "node[ id = '272' ]",
    "css" : {
      "background-color" : "rgb(216,179,101)"
    }
  }, {
    "selector" : "node[ id = '304' ]",
    "css" : {
      "background-color" : "rgb(216,179,101)"
    }
  }, {
    "selector" : "node[ id = '336' ]",
    "css" : {
      "background-color" : "rgb(90,180,172)"
    }
  }, {
    "selector" : "node[ id = '368' ]",
    "css" : {
      "background-color" : "rgb(216,179,101)"
    }
  }, {
    "selector" : "node[ id = '81' ]",
    "css" : {
      "background-color" : "rgb(216,179,101)"
    }
  }, {
    "selector" : "node[ id = '113' ]",
    "css" : {
      "background-color" : "rgb(90,180,172)"
    }
  }, {
    "selector" : "node[ id = '145' ]",
    "css" : {
      "background-color" : "rgb(216,179,101)"
    }
  }, {
    "selector" : "node[ id = '177' ]",
    "css" : {
      "background-color" : "rgb(216,179,101)"
    }
  }, {
    "selector" : "node[ id = '209' ]",
    "css" : {
      "background-color" : "rgb(216,179,101)"
    }
  }, {
    "selector" : "node[ id = '241' ]",
    "css" : {
      "background-color" : "rgb(216,179,101)"
    }
  }, {
    "selector" : "node[ id = '273' ]",
    "css" : {
      "background-color" : "rgb(216,179,101)"
    }
  }, {
    "selector" : "node[ id = '305' ]",
    "css" : {
      "background-color" : "rgb(216,179,101)"
    }
  }, {
    "selector" : "node[ id = '337' ]",
    "css" : {
      "background-color" : "rgb(216,179,101)"
    }
  }, {
    "selector" : "node[ id = '369' ]",
    "css" : {
      "background-color" : "rgb(216,179,101)"
    }
  }, {
    "selector" : "node[ id = '82' ]",
    "css" : {
      "background-color" : "rgb(216,179,101)"
    }
  }, {
    "selector" : "node[ id = '114' ]",
    "css" : {
      "background-color" : "rgb(216,179,101)"
    }
  }, {
    "selector" : "node[ id = '146' ]",
    "css" : {
      "background-color" : "rgb(216,179,101)"
    }
  }, {
    "selector" : "node[ id = '178' ]",
    "css" : {
      "background-color" : "rgb(90,180,172)"
    }
  }, {
    "selector" : "node[ id = '210' ]",
    "css" : {
      "background-color" : "rgb(216,179,101)"
    }
  }, {
    "selector" : "node[ id = '242' ]",
    "css" : {
      "background-color" : "rgb(90,180,172)"
    }
  }, {
    "selector" : "node[ id = '274' ]",
    "css" : {
      "background-color" : "rgb(216,179,101)"
    }
  }, {
    "selector" : "node[ id = '306' ]",
    "css" : {
      "background-color" : "rgb(216,179,101)"
    }
  }, {
    "selector" : "node[ id = '338' ]",
    "css" : {
      "background-color" : "rgb(90,180,172)"
    }
  }, {
    "selector" : "node[ id = '370' ]",
    "css" : {
      "background-color" : "rgb(90,180,172)"
    }
  }, {
    "selector" : "node[ id = '83' ]",
    "css" : {
      "background-color" : "rgb(216,179,101)"
    }
  }, {
    "selector" : "node[ id = '115' ]",
    "css" : {
      "background-color" : "rgb(216,179,101)"
    }
  }, {
    "selector" : "node[ id = '147' ]",
    "css" : {
      "background-color" : "rgb(216,179,101)"
    }
  }, {
    "selector" : "node[ id = '179' ]",
    "css" : {
      "background-color" : "rgb(216,179,101)"
    }
  }, {
    "selector" : "node[ id = '211' ]",
    "css" : {
      "background-color" : "rgb(216,179,101)"
    }
  }, {
    "selector" : "node[ id = '243' ]",
    "css" : {
      "background-color" : "rgb(216,179,101)"
    }
  }, {
    "selector" : "node[ id = '275' ]",
    "css" : {
      "background-color" : "rgb(216,179,101)"
    }
  }, {
    "selector" : "node[ id = '307' ]",
    "css" : {
      "background-color" : "rgb(90,180,172)"
    }
  }, {
    "selector" : "node[ id = '339' ]",
    "css" : {
      "background-color" : "rgb(216,179,101)"
    }
  }, {
    "selector" : "node[ id = '371' ]",
    "css" : {
      "background-color" : "rgb(90,180,172)"
    }
  }, {
    "selector" : "node[ id = '84' ]",
    "css" : {
      "background-color" : "rgb(90,180,172)"
    }
  }, {
    "selector" : "node[ id = '116' ]",
    "css" : {
      "background-color" : "rgb(216,179,101)"
    }
  }, {
    "selector" : "node[ id = '148' ]",
    "css" : {
      "background-color" : "rgb(216,179,101)"
    }
  }, {
    "selector" : "node[ id = '180' ]",
    "css" : {
      "background-color" : "rgb(216,179,101)"
    }
  }, {
    "selector" : "node[ id = '212' ]",
    "css" : {
      "background-color" : "rgb(216,179,101)"
    }
  }, {
    "selector" : "node[ id = '244' ]",
    "css" : {
      "background-color" : "rgb(216,179,101)"
    }
  }, {
    "selector" : "node[ id = '276' ]",
    "css" : {
      "background-color" : "rgb(216,179,101)"
    }
  }, {
    "selector" : "node[ id = '308' ]",
    "css" : {
      "background-color" : "rgb(216,179,101)"
    }
  }, {
    "selector" : "node[ id = '340' ]",
    "css" : {
      "background-color" : "rgb(216,179,101)"
    }
  }, {
    "selector" : "node[ id = '372' ]",
    "css" : {
      "background-color" : "rgb(90,180,172)"
    }
  }, {
    "selector" : "node[ id = '85' ]",
    "css" : {
      "background-color" : "rgb(90,180,172)"
    }
  }, {
    "selector" : "node[ id = '117' ]",
    "css" : {
      "background-color" : "rgb(90,180,172)"
    }
  }, {
    "selector" : "node[ id = '149' ]",
    "css" : {
      "background-color" : "rgb(90,180,172)"
    }
  }, {
    "selector" : "node[ id = '181' ]",
    "css" : {
      "background-color" : "rgb(216,179,101)"
    }
  }, {
    "selector" : "node[ id = '213' ]",
    "css" : {
      "background-color" : "rgb(216,179,101)"
    }
  }, {
    "selector" : "node[ id = '245' ]",
    "css" : {
      "background-color" : "rgb(90,180,172)"
    }
  }, {
    "selector" : "node[ id = '277' ]",
    "css" : {
      "background-color" : "rgb(216,179,101)"
    }
  }, {
    "selector" : "node[ id = '309' ]",
    "css" : {
      "background-color" : "rgb(90,180,172)"
    }
  }, {
    "selector" : "node[ id = '341' ]",
    "css" : {
      "background-color" : "rgb(216,179,101)"
    }
  }, {
    "selector" : "node[ id = '373' ]",
    "css" : {
      "background-color" : "rgb(216,179,101)"
    }
  }, {
    "selector" : "node[ id = '86' ]",
    "css" : {
      "background-color" : "rgb(90,180,172)"
    }
  }, {
    "selector" : "node[ id = '118' ]",
    "css" : {
      "background-color" : "rgb(216,179,101)"
    }
  }, {
    "selector" : "node[ id = '150' ]",
    "css" : {
      "background-color" : "rgb(90,180,172)"
    }
  }, {
    "selector" : "node[ id = '182' ]",
    "css" : {
      "background-color" : "rgb(216,179,101)"
    }
  }, {
    "selector" : "node[ id = '214' ]",
    "css" : {
      "background-color" : "rgb(216,179,101)"
    }
  }, {
    "selector" : "node[ id = '246' ]",
    "css" : {
      "background-color" : "rgb(216,179,101)"
    }
  }, {
    "selector" : "node[ id = '278' ]",
    "css" : {
      "background-color" : "rgb(216,179,101)"
    }
  }, {
    "selector" : "node[ id = '310' ]",
    "css" : {
      "background-color" : "rgb(90,180,172)"
    }
  }, {
    "selector" : "node[ id = '342' ]",
    "css" : {
      "background-color" : "rgb(216,179,101)"
    }
  }, {
    "selector" : "node[ id = '374' ]",
    "css" : {
      "background-color" : "rgb(216,179,101)"
    }
  }, {
    "selector" : "node[ id = '87' ]",
    "css" : {
      "background-color" : "rgb(216,179,101)"
    }
  }, {
    "selector" : "node[ id = '119' ]",
    "css" : {
      "background-color" : "rgb(90,180,172)"
    }
  }, {
    "selector" : "node[ id = '151' ]",
    "css" : {
      "background-color" : "rgb(216,179,101)"
    }
  }, {
    "selector" : "node[ id = '183' ]",
    "css" : {
      "background-color" : "rgb(216,179,101)"
    }
  }, {
    "selector" : "node[ id = '215' ]",
    "css" : {
      "background-color" : "rgb(90,180,172)"
    }
  }, {
    "selector" : "node[ id = '247' ]",
    "css" : {
      "background-color" : "rgb(90,180,172)"
    }
  }, {
    "selector" : "node[ id = '279' ]",
    "css" : {
      "background-color" : "rgb(90,180,172)"
    }
  }, {
    "selector" : "node[ id = '311' ]",
    "css" : {
      "background-color" : "rgb(90,180,172)"
    }
  }, {
    "selector" : "node[ id = '343' ]",
    "css" : {
      "background-color" : "rgb(216,179,101)"
    }
  }, {
    "selector" : "node[ id = '375' ]",
    "css" : {
      "background-color" : "rgb(216,179,101)"
    }
  }, {
    "selector" : "node[ id = '88' ]",
    "css" : {
      "background-color" : "rgb(216,179,101)"
    }
  }, {
    "selector" : "node[ id = '120' ]",
    "css" : {
      "background-color" : "rgb(216,179,101)"
    }
  }, {
    "selector" : "node[ id = '152' ]",
    "css" : {
      "background-color" : "rgb(216,179,101)"
    }
  }, {
    "selector" : "node[ id = '184' ]",
    "css" : {
      "background-color" : "rgb(90,180,172)"
    }
  }, {
    "selector" : "node[ id = '216' ]",
    "css" : {
      "background-color" : "rgb(216,179,101)"
    }
  }, {
    "selector" : "node[ id = '248' ]",
    "css" : {
      "background-color" : "rgb(216,179,101)"
    }
  }, {
    "selector" : "node[ id = '280' ]",
    "css" : {
      "background-color" : "rgb(216,179,101)"
    }
  }, {
    "selector" : "node[ id = '312' ]",
    "css" : {
      "background-color" : "rgb(216,179,101)"
    }
  }, {
    "selector" : "node[ id = '344' ]",
    "css" : {
      "background-color" : "rgb(90,180,172)"
    }
  }, {
    "selector" : "node[ id = '376' ]",
    "css" : {
      "background-color" : "rgb(216,179,101)"
    }
  }, {
    "selector" : "node[ id = '89' ]",
    "css" : {
      "background-color" : "rgb(216,179,101)"
    }
  }, {
    "selector" : "node[ id = '121' ]",
    "css" : {
      "background-color" : "rgb(216,179,101)"
    }
  }, {
    "selector" : "node[ id = '153' ]",
    "css" : {
      "background-color" : "rgb(153,153,255)"
    }
  }, {
    "selector" : "node[ id = '185' ]",
    "css" : {
      "background-color" : "rgb(216,179,101)"
    }
  }, {
    "selector" : "node[ id = '217' ]",
    "css" : {
      "background-color" : "rgb(216,179,101)"
    }
  }, {
    "selector" : "node[ id = '249' ]",
    "css" : {
      "background-color" : "rgb(90,180,172)"
    }
  }, {
    "selector" : "node[ id = '281' ]",
    "css" : {
      "background-color" : "rgb(216,179,101)"
    }
  }, {
    "selector" : "node[ id = '313' ]",
    "css" : {
      "background-color" : "rgb(90,180,172)"
    }
  }, {
    "selector" : "node[ id = '345' ]",
    "css" : {
      "background-color" : "rgb(90,180,172)"
    }
  }, {
    "selector" : "node[ id = '377' ]",
    "css" : {
      "background-color" : "rgb(90,180,172)"
    }
  }, {
    "selector" : "node[ id = '90' ]",
    "css" : {
      "background-color" : "rgb(216,179,101)"
    }
  }, {
    "selector" : "node[ id = '122' ]",
    "css" : {
      "background-color" : "rgb(216,179,101)"
    }
  }, {
    "selector" : "node[ id = '154' ]",
    "css" : {
      "background-color" : "rgb(90,180,172)"
    }
  }, {
    "selector" : "node[ id = '186' ]",
    "css" : {
      "background-color" : "rgb(90,180,172)"
    }
  }, {
    "selector" : "node[ id = '218' ]",
    "css" : {
      "background-color" : "rgb(90,180,172)"
    }
  }, {
    "selector" : "node[ id = '250' ]",
    "css" : {
      "background-color" : "rgb(216,179,101)"
    }
  }, {
    "selector" : "node[ id = '282' ]",
    "css" : {
      "background-color" : "rgb(216,179,101)"
    }
  }, {
    "selector" : "node[ id = '314' ]",
    "css" : {
      "background-color" : "rgb(216,179,101)"
    }
  }, {
    "selector" : "node[ id = '346' ]",
    "css" : {
      "background-color" : "rgb(216,179,101)"
    }
  }, {
    "selector" : "node[ id = '378' ]",
    "css" : {
      "background-color" : "rgb(216,179,101)"
    }
  }, {
    "selector" : "node[ id = '91' ]",
    "css" : {
      "background-color" : "rgb(90,180,172)"
    }
  }, {
    "selector" : "node[ id = '123' ]",
    "css" : {
      "background-color" : "rgb(216,179,101)"
    }
  }, {
    "selector" : "node[ id = '155' ]",
    "css" : {
      "background-color" : "rgb(216,179,101)"
    }
  }, {
    "selector" : "node[ id = '187' ]",
    "css" : {
      "background-color" : "rgb(216,179,101)"
    }
  }, {
    "selector" : "node[ id = '219' ]",
    "css" : {
      "background-color" : "rgb(216,179,101)"
    }
  }, {
    "selector" : "node[ id = '251' ]",
    "css" : {
      "background-color" : "rgb(216,179,101)"
    }
  }, {
    "selector" : "node[ id = '283' ]",
    "css" : {
      "background-color" : "rgb(216,179,101)"
    }
  }, {
    "selector" : "node[ id = '315' ]",
    "css" : {
      "background-color" : "rgb(90,180,172)"
    }
  }, {
    "selector" : "node[ id = '347' ]",
    "css" : {
      "background-color" : "rgb(90,180,172)"
    }
  }, {
    "selector" : "node[ id = '379' ]",
    "css" : {
      "background-color" : "rgb(90,180,172)"
    }
  }, {
    "selector" : "node[ id = '92' ]",
    "css" : {
      "background-color" : "rgb(216,179,101)"
    }
  }, {
    "selector" : "node[ id = '124' ]",
    "css" : {
      "background-color" : "rgb(90,180,172)"
    }
  }, {
    "selector" : "node[ id = '156' ]",
    "css" : {
      "background-color" : "rgb(90,180,172)"
    }
  }, {
    "selector" : "node[ id = '188' ]",
    "css" : {
      "background-color" : "rgb(216,179,101)"
    }
  }, {
    "selector" : "node[ id = '220' ]",
    "css" : {
      "background-color" : "rgb(90,180,172)"
    }
  }, {
    "selector" : "node[ id = '252' ]",
    "css" : {
      "background-color" : "rgb(90,180,172)"
    }
  }, {
    "selector" : "node[ id = '284' ]",
    "css" : {
      "background-color" : "rgb(216,179,101)"
    }
  }, {
    "selector" : "node[ id = '316' ]",
    "css" : {
      "background-color" : "rgb(90,180,172)"
    }
  }, {
    "selector" : "node[ id = '348' ]",
    "css" : {
      "background-color" : "rgb(216,179,101)"
    }
  }, {
    "selector" : "node[ id = '380' ]",
    "css" : {
      "background-color" : "rgb(216,179,101)"
    }
  }, {
    "selector" : "node[ id = '61' ]",
    "css" : {
      "background-color" : "rgb(216,179,101)"
    }
  }, {
    "selector" : "node[ id = '93' ]",
    "css" : {
      "background-color" : "rgb(216,179,101)"
    }
  }, {
    "selector" : "node[ id = '125' ]",
    "css" : {
      "background-color" : "rgb(216,179,101)"
    }
  }, {
    "selector" : "node[ id = '157' ]",
    "css" : {
      "background-color" : "rgb(216,179,101)"
    }
  }, {
    "selector" : "node[ id = '189' ]",
    "css" : {
      "background-color" : "rgb(216,179,101)"
    }
  }, {
    "selector" : "node[ id = '221' ]",
    "css" : {
      "background-color" : "rgb(90,180,172)"
    }
  }, {
    "selector" : "node[ id = '253' ]",
    "css" : {
      "background-color" : "rgb(90,180,172)"
    }
  }, {
    "selector" : "node[ id = '285' ]",
    "css" : {
      "background-color" : "rgb(90,180,172)"
    }
  }, {
    "selector" : "node[ id = '317' ]",
    "css" : {
      "background-color" : "rgb(90,180,172)"
    }
  }, {
    "selector" : "node[ id = '349' ]",
    "css" : {
      "background-color" : "rgb(216,179,101)"
    }
  }, {
    "selector" : "node[ id = '381' ]",
    "css" : {
      "background-color" : "rgb(90,180,172)"
    }
  }, {
    "selector" : "node[ id = '62' ]",
    "css" : {
      "background-color" : "rgb(216,179,101)"
    }
  }, {
    "selector" : "node[ id = '94' ]",
    "css" : {
      "background-color" : "rgb(90,180,172)"
    }
  }, {
    "selector" : "node[ id = '126' ]",
    "css" : {
      "background-color" : "rgb(216,179,101)"
    }
  }, {
    "selector" : "node[ id = '158' ]",
    "css" : {
      "background-color" : "rgb(90,180,172)"
    }
  }, {
    "selector" : "node[ id = '190' ]",
    "css" : {
      "background-color" : "rgb(216,179,101)"
    }
  }, {
    "selector" : "node[ id = '222' ]",
    "css" : {
      "background-color" : "rgb(216,179,101)"
    }
  }, {
    "selector" : "node[ id = '254' ]",
    "css" : {
      "background-color" : "rgb(90,180,172)"
    }
  }, {
    "selector" : "node[ id = '286' ]",
    "css" : {
      "background-color" : "rgb(216,179,101)"
    }
  }, {
    "selector" : "node[ id = '318' ]",
    "css" : {
      "background-color" : "rgb(216,179,101)"
    }
  }, {
    "selector" : "node[ id = '350' ]",
    "css" : {
      "background-color" : "rgb(90,180,172)"
    }
  }, {
    "selector" : "node[ id = '382' ]",
    "css" : {
      "background-color" : "rgb(90,180,172)"
    }
  }, {
    "selector" : "node[ id = '63' ]",
    "css" : {
      "background-color" : "rgb(216,179,101)"
    }
  }, {
    "selector" : "node[ id = '95' ]",
    "css" : {
      "background-color" : "rgb(90,180,172)"
    }
  }, {
    "selector" : "node[ id = '127' ]",
    "css" : {
      "background-color" : "rgb(216,179,101)"
    }
  }, {
    "selector" : "node[ id = '159' ]",
    "css" : {
      "background-color" : "rgb(216,179,101)"
    }
  }, {
    "selector" : "node[ id = '191' ]",
    "css" : {
      "background-color" : "rgb(216,179,101)"
    }
  }, {
    "selector" : "node[ id = '223' ]",
    "css" : {
      "background-color" : "rgb(216,179,101)"
    }
  }, {
    "selector" : "node[ id = '255' ]",
    "css" : {
      "background-color" : "rgb(90,180,172)"
    }
  }, {
    "selector" : "node[ id = '287' ]",
    "css" : {
      "background-color" : "rgb(90,180,172)"
    }
  }, {
    "selector" : "node[ id = '319' ]",
    "css" : {
      "background-color" : "rgb(216,179,101)"
    }
  }, {
    "selector" : "node[ id = '351' ]",
    "css" : {
      "background-color" : "rgb(216,179,101)"
    }
  }, {
    "selector" : "node[ id = '383' ]",
    "css" : {
      "background-color" : "rgb(90,180,172)"
    }
  }, {
    "selector" : "node:selected",
    "css" : {
      "background-color" : "rgb(255,255,0)"
    }
  }, {
    "selector" : "edge",
    "css" : {
      "target-arrow-color" : "rgb(0,0,0)",
      "line-color" : "rgb(64,64,64)",
      "source-arrow-shape" : "none",
      "font-family" : "SansSerif.plain",
      "font-weight" : "normal",
      "width" : 1.0,
      "text-opacity" : 0.7843137254901961,
      "color" : "rgb(0,0,0)",
      "target-arrow-shape" : "none",
      "content" : "",
      "source-arrow-color" : "rgb(0,0,0)",
      "font-size" : 10,
      "opacity" : 0.7843137254901961,
      "line-style" : "solid"
    }
  }, {
    "selector" : "edge[EnrichmentMap_Overlap_size > 41]",
    "css" : {
      "width" : 6.0
    }
  }, {
    "selector" : "edge[EnrichmentMap_Overlap_size = 41]",
    "css" : {
      "width" : 26.0
    }
  }, {
    "selector" : "edge[EnrichmentMap_Overlap_size > 2][EnrichmentMap_Overlap_size < 41]",
    "css" : {
      "width" : "mapData(EnrichmentMap_Overlap_size,2,41,1.0,26.0)"
    }
  }, {
    "selector" : "edge[EnrichmentMap_Overlap_size = 2]",
    "css" : {
      "width" : 1.0
    }
  }, {
    "selector" : "edge[EnrichmentMap_Overlap_size < 2]",
    "css" : {
      "width" : 0.5
    }
  }, {
    "selector" : "edge[EnrichmentMap_Data_Set = 'AdultvsJuvenile_DOWN']",
    "css" : {
      "line-color" : "rgb(216,179,101)"
    }
  }, {
    "selector" : "edge[EnrichmentMap_Data_Set = 'AdultvsJuvenile_UP']",
    "css" : {
      "line-color" : "rgb(90,180,172)"
    }
  }, {
    "selector" : "edge[EnrichmentMap_Data_Set = 'sig']",
    "css" : {
      "line-color" : "rgb(252,141,98)",
      "target-arrow-color" : "rgb(252,141,98)",
      "source-arrow-color" : "rgb(252,141,98)"
    }
  }, {
    "selector" : "edge[EnrichmentMap_Data_Set = 'Adult_UP']",
    "css" : {
      "line-color" : "rgb(178,223,138)",
      "target-arrow-color" : "rgb(178,223,138)",
      "source-arrow-color" : "rgb(178,223,138)"
    }
  }, {
    "selector" : "edge[EnrichmentMap_Data_Set = 'Geneset_Overlap']",
    "css" : {
      "line-color" : "rgb(166,206,227)",
      "target-arrow-color" : "rgb(166,206,227)",
      "source-arrow-color" : "rgb(166,206,227)"
    }
  }, {
    "selector" : "edge[EnrichmentMap_Data_Set = 'Adult_DOWN']",
    "css" : {
      "line-color" : "rgb(166,206,227)",
      "target-arrow-color" : "rgb(166,206,227)",
      "source-arrow-color" : "rgb(166,206,227)"
    }
  }, {
    "selector" : "edge:selected",
    "css" : {
      "line-color" : "rgb(255,0,0)"
    }
  } ]
} ]
