# Supplementary material for: Transcriptome dynamics in developing testes of domestic cats and impact of age on tissue resilience to cryopreservation
Source: BMC Genomics. 2021 Nov 23;22:847. doi: 10.1186/s12864-021-08099-8 (PMC8611880; doi:10.1186/s12864-021-08099-8)
Supplement: Supplementary file 6 — Genes affected by vitrification independent of age; likelihood ratio test, condition effect, adjusted p-value < 0.05 (Sheet-1). Genes responsive to vitrification protocol in adult (Sheet-2) and juvenile (Sheet-3) samples; likelihood ratio test, p-value < 0.05, absolute fold change > 1.5. [file 12864_2021_8099_MOESM6_ESM.xlsx]

## Sheet: Supplementary file 6.1
6.1 Genes affected by vitrification independent of age; likelihood ratio test, condition effect, adjusted p-value < 0.05
Gene_Symbol	Entrez_Gene_ID	Type	Protein_ID	Product	baseMean	log2FoldChange	FoldChange	pvalue	padj
NFAT5	101097442	protein_coding	XP_023101404.1	nuclear factor of activated T-cells 5	1560.37	-0.743384	-1.6741	1.07213e-08	0.000200403
LOC111558666	111558666	pseudogene	.	.	76.4932	-1.27154	-2.41419	5.83271e-08	0.000545125
LOC111559448	111559448	lncRNA	.	uncharacterized LOC111559448	223.548	-0.852149	-1.80519	1.61718e-07	0.00100761
LOC102901472	102901472	protein_coding	XP_006939479.1; XP_019671993.1	protein CutA homolog	595.811	-0.412252	-1.33076	3.06639e-07	0.00143292
CLCN5	101085351	protein_coding	XP_011290024.1; XP_019679379.1; XP_019679376.1; XP_019679378.1	chloride voltage-gated channel 5	188.475	-0.751526	-1.68357	7.18772e-07	0.00239719
UBXN7	101100501	protein_coding	XP_003991791.2	UBX domain protein 7	1098.52	-0.455859	-1.3716	7.69481e-07	0.00239719
LOC111561840	111561840	lncRNA	.	uncharacterized LOC111561840	1674.15	-0.423825	-1.34148	9.45175e-07	0.00252389
LOC111561755	111561755	lncRNA	.	uncharacterized LOC111561755	365.006	-0.955728	-1.93956	1.35129e-06	0.00252583
NCOA2	101094648	protein_coding	XP_023104532.1; XP_023104531.1; XP_023104536.1; XP_023104535.1; XP_023104534.1; XP_023104533.1; XP_023104537.1; XP_023104538.1	nuclear receptor coactivator 2	2896.61	-0.458972	-1.37456	1.25957e-06	0.00252583
GTF2A1	101089945	protein_coding	XP_023111679.1	general transcription factor IIA subunit 1	2077.11	-0.37949	-1.30088	1.29242e-06	0.00252583
PRRG1	101085954	protein_coding	XP_023104623.1; XP_019679283.1; XP_019679284.1; XP_023104622.1; XP_004000442.1	proline rich and Gla domain 1	112.677	-0.609614	-1.52585	1.98442e-06	0.00337208
LOC109497486	109497486	lncRNA	.	uncharacterized LOC109497486	173.29	-0.699897	-1.62439	2.49799e-06	0.00359172
BMPR1A	101089548	protein_coding	XP_023096396.1	bone morphogenetic protein receptor type 1A	988.454	-0.391535	-1.31179	2.3813e-06	0.00359172
LOC102900496	102900496	pseudogene	.	.	33.2726	-0.85233	-1.80541	4.22008e-06	0.00525878
PAK2	101082845	protein_coding	XP_003991805.1	p21 (RAC1) activated kinase 2	975.749	-0.306265	-1.2365	3.98186e-06	0.00525878
MON2	101085643	protein_coding	XP_019690727.1; XP_023112952.1; XP_019690724.1; XP_019690729.1; XP_019690726.1; XP_019690725.1; XP_011282371.1; XP_011282370.1	MON2 homolog, regulator of endosome-to-Golgi trafficking	2051.42	-0.316733	-1.24551	5.28433e-06	0.00617342
CLCN3	101092513	protein_coding	XP_003984916.2; XP_011279884.1; XP_011279883.1; XP_011279885.1	chloride voltage-gated channel 3	1863.33	-0.415809	-1.33405	6.68492e-06	0.00735027
LOC102899865	102899865	lncRNA	.	uncharacterized LOC102899865	125.758	-0.476368	-1.39124	8.58583e-06	0.00891591
PIKFYVE	101094121	protein_coding	XP_019694119.1; XP_019694124.1; XP_019694122.1; XP_019694120.1; XP_019694125.1; XP_019694128.1; XP_019694126.1; XP_019694123.1; XP_019694121.1	phosphoinositide kinase, FYVE-type zinc finger containing	2121.1	-0.428416	-1.34576	9.3536e-06	0.00920197
NEMF	101093444	protein_coding	XP_023111441.1	nuclear export mediator factor	1107.2	-0.377057	-1.29869	1.1173e-05	0.009945
NSFL1C	101100120	protein_coding	XP_023107147.1; XP_023107148.1	NSFL1 cofactor	2002.38	0.21757	1.16277	1.10073e-05	0.009945
SUZ12	101093155	protein_coding	XP_023100192.1; XP_011287366.2; XP_023100193.1	SUZ12 polycomb repressive complex 2 subunit	1365.62	-0.490298	-1.40473	1.23382e-05	0.0103678
RAPGEF6	101093077	protein_coding	XP_011280272.1; XP_019687273.1; XP_023110665.1; XP_019687267.1; XP_019687265.1; XP_019687264.1; XP_019687271.1; XP_019687268.1; XP_003980789.1; XP_011280271.1; XP_011280266.1; XP_019687263.1; XP_019687270.1; XP_019687269.1	Rap guanine nucleotide exchange factor 6	3001.7	-0.31669	-1.24547	1.27573e-05	0.0103678
PHACTR2	101091942	protein_coding	XP_023110229.1; XP_006932134.1; XP_006932135.1; XP_006932136.1; XP_019686891.1; XP_006932133.1; XP_019686890.1; XP_019686892.1	phosphatase and actin regulator 2	1802.04	-0.480046	-1.39479	1.33258e-05	0.0103786
DENND4C	101098094	protein_coding	XP_019671594.1; XP_003995545.1; XP_019671592.1; XP_019671591.1; XP_019671593.1	DENN domain containing 4C	1506.44	-0.526579	-1.44051	1.6646e-05	0.0122022
STX17	101084833	protein_coding	XP_023098274.1; XP_023098275.1	syntaxin 17	252.209	-0.465476	-1.38077	1.69729e-05	0.0122022
WNK3	101093000	protein_coding	XP_019679417.1; XP_019679418.1; XP_019679419.1; XP_011290057.1; XP_004000594.1	WNK lysine deficient protein kinase 3	860.082	-0.715704	-1.64228	2.11965e-05	0.0146742
ZNF483	101100513	protein_coding	XP_011286801.1	zinc finger protein 483	843.847	-0.755689	-1.68844	3.13373e-05	0.0194199
GXYLT1	101099221	protein_coding	XP_023112717.1; XP_023112718.1; XP_023112719.1	glucoside xylosyltransferase 1	526.805	-0.584357	-1.49937	2.92076e-05	0.0194199
PTAR1	101085670	protein_coding	XP_023099107.1	protein prenyltransferase alpha subunit repeat containing 1	1085.21	-0.485459	-1.40003	3.32462e-05	0.0194199
ERBB4	101100073	protein_coding	XP_019694171.1; XP_019694170.1; XP_003991158.1; XP_019694172.1; XP_019694169.1; XP_019694173.1	erb-b2 receptor tyrosine kinase 4	602.732	-0.477163	-1.392	3.09483e-05	0.0194199
WDFY3	101081888	protein_coding	XP_023108737.1; XP_023108739.1; XP_023108732.1; XP_023108736.1; XP_023108738.1; XP_023108740.1; XP_023108741.1; XP_023108731.1; XP_023108735.1; XP_023108733.1; XP_023108734.1	WD repeat and FYVE domain containing 3	3714.79	-0.340086	-1.26583	3.29912e-05	0.0194199
STAG1	101082430	protein_coding	XP_019666229.1; XP_019666228.1; XP_023116307.1	stromal antigen 1	1499.13	-0.293494	-1.2256	3.88435e-05	0.0220019
MIGA1	101088943	protein_coding	XP_019692829.1; XP_019692830.1; XP_011283224.1	mitoguardin 1	341.427	-0.611051	-1.52737	4.12683e-05	0.0226879
SBNO1	101086259	protein_coding	XP_023097101.1; XP_023097103.1; XP_023097102.1; XP_023097104.1; XP_019670024.1	strawberry notch homolog 1	6639.32	-0.274348	-1.20945	5.13235e-05	0.0274097
TMEM41B	101085920	protein_coding	XP_006937148.2; XP_023095321.1	transmembrane protein 41B	499.883	-0.83477	-1.78357	5.82919e-05	0.0286735
LOC109500275	109500275	lncRNA	.	uncharacterized LOC109500275	91.6377	-0.519881	-1.43384	5.79606e-05	0.0286735
RPS6KB1	101092561	protein_coding	XP_019673139.1; XP_019673143.1; XP_023100175.1; XP_023100173.1; XP_023100174.1; XP_003996666.1; XP_003996665.1; XP_019673138.1; XP_019673141.1	ribosomal protein S6 kinase B1	848.933	-0.272083	-1.20755	5.5703e-05	0.0286735
LOC109502313	109502313	lncRNA	.	uncharacterized LOC109502313	42.4312	-0.641329	-1.55977	6.3062e-05	0.0294689
TRIP11	101086657	protein_coding	XP_019689082.1; XP_019689083.1; XP_011281759.1; XP_011281758.1	thyroid hormone receptor interactor 11	3118.18	-0.221105	-1.16563	6.29263e-05	0.0294689
MDM4	101082460	protein_coding	XP_003999445.1; XP_019677645.1; XP_019677646.1; XP_023103772.1; XP_023103774.1	MDM4, p53 regulator	701.384	-0.417539	-1.33565	6.54596e-05	0.0298432
TBC1D23	101092634	protein_coding	XP_003991629.1; XP_019695173.1	TBC1 domain family member 23	1948.39	-0.362619	-1.28576	7.13596e-05	0.0317584
SP4	101088230	protein_coding	XP_023106199.1; XP_023106197.1	Sp4 transcription factor	301.775	-0.554602	-1.46876	9.57903e-05	0.0416398
ZFP36	101096862	protein_coding	XP_003997861.1	ZFP36 ring finger protein	410.384	0.868683	1.826	0.000107888	0.0458328
FAM199X	101099533	protein_coding	XP_004000798.1	family with sequence similarity 199, X-linked	704.584	-0.568911	-1.4834	0.000112678	0.0468038
LOC101090710	101090710	protein_coding	XP_019683722.2; XP_019683725.2; XP_019683733.2; XP_019683735.2; XP_019683736.2; XP_019683724.2; XP_019683730.2; XP_019683731.2; XP_023108033.1; XP_019683727.2; XP_019683726.2; XP_019683732.2; XP_019683728.2	zinc finger protein 596-like	1206.06	-0.70079	-1.62539	0.000118697	0.0474878
SLC35A3	101086330	protein_coding	XP_019693061.1; XP_003990409.1; XP_019693059.1; XP_019693060.1	solute carrier family 35 member A3	247.123	-0.671037	-1.59222	0.000119405	0.0474878
SLC25A36	101098819	protein_coding	XP_023116287.1	solute carrier family 25 member 36	733.018	-0.420437	-1.33833	0.000125298	0.0482344
FOSB	101095060	protein_coding	XP_003997689.1; XP_019674913.1	FosB proto-oncogene, AP-1 transcription factor subunit	52.4461	1.44885	2.7299	0.000126444	0.0482344

## Sheet: Supplementary file 6.2
6.2 Genes responsive to vitrification protocol in Adult samples; likelihood ratio test, adult vitrified vs fresh, raw p-value < 0.05, absolute fold change > 1.5
Gene_Symbol	Entrez_Gene_ID	Type	Protein_ID	Product	baseMean	log2FoldChange	FoldChange	pvalue	padj
MTMR6	101085092	protein_coding	XP_003980309.1; XP_006927233.1; XP_019676102.1	myotubularin related protein 6	2382.41	-0.854268	-1.80784	2.39429e-07	0.00138701
LOC111559448	111559448	lncRNA	.	uncharacterized LOC111559448	155.52	-0.994835	-1.99285	4.26725e-07	0.00185401
LOC111561755	111561755	lncRNA	.	uncharacterized LOC111561755	366.42	-1.03982	-2.05597	3.04561e-06	0.00756138
NFAT5	101097442	protein_coding	XP_023101404.1	nuclear factor of activated T-cells 5	1288.01	-0.812341	-1.75606	4.00785e-06	0.00773916
WNK3	101093000	protein_coding	XP_019679417.1; XP_019679418.1; XP_019679419.1; XP_011290057.1; XP_004000594.1	WNK lysine deficient protein kinase 3	640.503	-0.70957	-1.63532	7.82965e-06	0.0123701
ITGB8	101087724	protein_coding	XP_003982883.1	integrin subunit beta 8	337.914	-0.665617	-1.58625	1.46628e-05	0.0203888
CLCN5	101085351	protein_coding	XP_011290024.1; XP_019679379.1; XP_019679376.1; XP_019679378.1	chloride voltage-gated channel 5	144.776	-0.882909	-1.84409	1.68796e-05	0.0209536
SP4	101088230	protein_coding	XP_023106199.1; XP_023106197.1	Sp4 transcription factor	233.532	-0.679507	-1.60159	2.72029e-05	0.0315172
TBC1D8B	101084266	protein_coding	XP_019679688.1; XP_011277708.1	TBC1 domain family member 8B	871.729	-0.664792	-1.58534	4.58489e-05	0.0419373
ZNF483	101100513	protein_coding	XP_011286801.1	zinc finger protein 483	542.88	-0.72886	-1.65733	5.66735e-05	0.0479622
TMEM41B	101085920	protein_coding	XP_006937148.2; XP_023095321.1	transmembrane protein 41B	459.531	-0.958105	-1.94276	6.65049e-05	0.0503219
SEMA6A	101091339	protein_coding	XP_023110191.1; XP_023110186.1; XP_023110187.1	semaphorin 6A	755.666	-0.690662	-1.61402	7.52844e-05	0.0503219
ZFP36	101096862	protein_coding	XP_003997861.1	ZFP36 ring finger protein	391.794	1.11372	2.16403	7.49004e-05	0.0503219
ZBTB41	101092079	protein_coding	XP_003999397.1	zinc finger and BTB domain containing 41	344.359	-0.705217	-1.63039	8.42966e-05	0.0538228
FAM199X	101099533	protein_coding	XP_004000798.1	family with sequence similarity 199, X-linked	507.252	-0.667004	-1.58777	9.45238e-05	0.0547576
PGAP1	101083194	protein_coding	XP_011283746.1; XP_019693968.1; XP_019693969.1	post-GPI attachment to proteins 1	222.002	-0.667493	-1.58831	0.000142083	0.0748263
LOC111558666	111558666	pseudogene	.	.	62.3693	-1.51779	-2.86351	0.000166432	0.082795
LOC109497486	109497486	lncRNA	.	uncharacterized LOC109497486	200.517	-0.618435	-1.53521	0.000167641	0.082795
HIF3A	101091575	protein_coding	XP_023100765.1; XP_023100767.1; XP_023100766.1; XP_019674872.2; XP_023100764.1	hypoxia inducible factor 3 alpha subunit	526.616	-0.939995	-1.91852	0.000319708	0.126119
SLCO1A2	101087585	protein_coding	XP_003988529.1; XP_019690207.1; XP_019690205.1; XP_019690203.1; XP_019690206.1; XP_019690210.1; XP_019690204.1; XP_019690211.1; XP_019690208.1; XP_019690209.1	solute carrier organic anion transporter family member 1A2	189.269	-0.736719	-1.66638	0.000341383	0.126232
ABCA1	101083885	protein_coding	XP_011286826.1; XP_019671815.1; XP_019671816.1	ATP binding cassette subfamily A member 1	826.59	-0.801893	-1.74339	0.000352362	0.127577
IKZF2	101100826	protein_coding	XP_019694184.1; XP_019694175.1; XP_006935592.1; XP_019694178.1; XP_019694186.1; XP_019694177.1; XP_019694185.1; XP_019694179.1; XP_019694176.1; XP_019694180.1; XP_019694182.1; XP_019694181.1; XP_019694183.1	IKAROS family zinc finger 2	80.5188	-0.850277	-1.80285	0.000582046	0.190856
ZBED6	109495711	protein_coding	XP_019677588.1	zinc finger BED-type containing 6	329.201	-0.965425	-1.95264	0.000618604	0.195468
LOC101090710	101090710	protein_coding	XP_019683722.2; XP_019683725.2; XP_019683733.2; XP_019683735.2; XP_019683736.2; XP_019683724.2; XP_019683730.2; XP_019683731.2; XP_023108033.1; XP_019683727.2; XP_019683726.2; XP_019683732.2; XP_019683728.2	zinc finger protein 596-like	1066.01	-0.692885	-1.61651	0.000704479	0.207511
CREB1	101091299	protein_coding	XP_023115410.1; XP_023115409.1; XP_023115411.1; XP_023115412.1; XP_019694098.1	cAMP responsive element binding protein 1	1101.9	-0.681406	-1.6037	0.000699181	0.207511
ARHGAP12	101091791	protein_coding	XP_023112267.1; XP_023112268.1; XP_023112269.1; XP_023112271.1; XP_023112270.1	Rho GTPase activating protein 12	889.683	-0.632338	-1.55008	0.000765962	0.218224
ILDR2	101101280	protein_coding	XP_023103815.1; XP_023103816.1	immunoglobulin like domain containing receptor 2	1620.33	-1.28623	-2.4389	0.000826952	0.224747
SLC35A3	101086330	protein_coding	XP_019693061.1; XP_003990409.1; XP_019693059.1; XP_019693060.1	solute carrier family 35 member A3	211.584	-0.642835	-1.56139	0.000827653	0.224747
ERO1A	101090623	protein_coding	XP_023111458.1	endoplasmic reticulum oxidoreductase 1 alpha	128.361	-0.684313	-1.60694	0.000868757	0.232279
GNB4	101091855	protein_coding	XP_023116142.1; XP_023116143.1	G protein subunit beta 4	145.799	-0.688084	-1.61114	0.000928231	0.24442
LOC111560804	111560804	protein_coding	XP_023110904.1	uncharacterized LOC111560804	81.6496	-0.771795	-1.70739	0.00159137	0.349421
SMIM14	101082820	protein_coding	XP_003985478.1; XP_023108957.1	small integral membrane protein 14	966.146	-0.604453	-1.5204	0.00177012	0.370637
LRCH2	101100373	protein_coding	XP_019679756.1; XP_023104646.1; XP_004000861.1	leucine rich repeats and calponin homology domain containing 2	463.48	-0.891412	-1.85499	0.00203742	0.370804
SURF6	101085001	protein_coding	XP_003996093.3; XP_019672313.2	surfeit 6	581.864	-0.72843	-1.65684	0.00204979	0.370804
LOC102899228	102899228	lncRNA	.	uncharacterized LOC102899228	431.15	-0.683147	-1.60564	0.00198113	0.370804
FOSB	101095060	protein_coding	XP_003997689.1; XP_019674913.1	FosB proto-oncogene, AP-1 transcription factor subunit	63.1423	1.44475	2.72216	0.00185054	0.370804
LOC102901257	102901257	lncRNA	.	uncharacterized LOC102901257	72.2087	0.678778	1.60078	0.00211942	0.372054
JUNB	101085606	protein_coding	XP_003981964.1	JunB proto-oncogene, AP-1 transcription factor subunit	198.915	1.2961	2.45564	0.00229324	0.394595
LOC102901748	102901748	lncRNA	.	uncharacterized LOC102901748	58.8804	-0.730548	-1.65927	0.00253635	0.415842
ZNF517	105259611	protein_coding	XP_023104373.1; XP_019678861.1; XP_006943530.1; XP_023104374.1; XP_019678860.1	zinc finger protein 517	291.316	-0.625942	-1.54322	0.00256046	0.415872
PRRG1	101085954	protein_coding	XP_023104623.1; XP_019679283.1; XP_019679284.1; XP_023104622.1; XP_004000442.1	proline rich and Gla domain 1	78.4176	-0.723803	-1.65153	0.0029434	0.452684
LOC105261322	105261322	lncRNA	.	uncharacterized LOC105261322	135.297	-0.843015	-1.79379	0.00314536	0.455838
NETO2	101093228	protein_coding	XP_023100788.1; XP_023100789.1; XP_023100790.1	neuropilin and tolloid like 2	800.555	-0.611949	-1.52832	0.00321648	0.455838
LAG3	101093114	protein_coding	XP_023112497.1	lymphocyte activating 3	52.6502	0.81037	1.75366	0.00329047	0.455838
LOC101085304	101085304	pseudogene	.	.	50.0662	0.642626	1.56117	0.00380514	0.489848
FOXS1	101095567	protein_coding	XP_003983682.1	forkhead box S1	719.627	0.930936	1.90651	0.0038444	0.491264
FNBP4	101086343	protein_coding	XP_011285147.1; XP_011285148.1	formin binding protein 4	2930.72	-0.639521	-1.55781	0.00445461	0.505791
ANKRD26	101087752	protein_coding	XP_023112236.1; XP_023112239.1; XP_023112238.1; XP_023112234.1; XP_023112235.1; XP_023112237.1	ankyrin repeat domain 26	358.468	-0.778138	-1.71492	0.00500695	0.517562
LOC109497468	109497468	lncRNA	.	uncharacterized LOC109497468	68.1561	-0.661835	-1.58209	0.00513945	0.522331
ARL15	101088982	protein_coding	XP_019666655.1; XP_003981468.1; XP_023116500.1	ADP ribosylation factor like GTPase 15	463.386	-0.744311	-1.67517	0.00544939	0.547428
TBC1D4	101100706	protein_coding	XP_023108035.1	TBC1 domain family member 4	217.716	-0.616349	-1.53299	0.00592846	0.56923
JUN	101097261	protein_coding	XP_011283269.3	Jun proto-oncogene, AP-1 transcription factor subunit	431.654	0.930327	1.90571	0.00663214	0.596425
LOC109496991	109496991	lncRNA	.	uncharacterized LOC109496991	131.485	-0.928441	-1.90322	0.00770535	0.617103
LOC111557120	111557120	protein_coding	XP_023096694.1	mucin-16-like	826.636	-0.706262	-1.63157	0.0100671	0.672907
PPP1CB	101092932	protein_coding	XP_006930454.1; XP_019683287.1	protein phosphatase 1 catalytic subunit beta	2008.92	-0.616969	-1.53365	0.0119687	0.724751
KCND3	101095595	protein_coding	XP_023114750.1; XP_023114751.1; XP_003990512.1	potassium voltage-gated channel subfamily D member 3	52.5032	-0.691226	-1.61466	0.012661	0.745886
SLC5A3	101086589	protein_coding	XP_019694964.1; XP_019694963.1; XP_023094540.1; XP_003991501.1	solute carrier family 5 member 3	797.536	-0.868413	-1.82565	0.0130608	0.7541
LOC101093337	101093337	protein_coding	XP_006943879.1	rho-related GTP-binding protein RhoG-like	63.1528	-0.635722	-1.55372	0.0131508	0.756779
ATP8	807940	protein_coding	.	.	164.587	-1.01911	-2.02667	0.0140023	0.782461
BEND4	101092606	protein_coding	XP_011280198.2; XP_023108922.1; XP_023108923.1; XP_023108921.1	BEN domain containing 4	1452.5	-0.752036	-1.68417	0.0145346	0.800904
CACNA1E	101093985	protein_coding	XP_023103514.1; XP_023103511.1; XP_023103515.1; XP_023103513.1; XP_023103518.1; XP_023103516.1; XP_023103512.1; XP_023103517.1	calcium voltage-gated channel subunit alpha1 E	602.445	-0.806795	-1.74932	0.0162377	0.828017
GADD45B	101087971	protein_coding	XP_003981665.1	growth arrest and DNA damage inducible beta	87.8224	0.851392	1.80424	0.0171746	0.846056
LOC109499153	109499153	lncRNA	.	uncharacterized LOC109499153	81.4466	-0.63052	-1.54812	0.0174823	0.846921
LOC109500018	109500018	lncRNA	.	uncharacterized LOC109500018	54.7815	0.889149	1.85208	0.0187391	0.859367
LOC101080312	101080312	protein_coding	XP_019693041.1; XP_011283149.1; XP_023114697.1	transmembrane protein 56	703.623	-0.728389	-1.65679	0.0202289	0.868412
LOC109497599	109497599	lncRNA	.	uncharacterized LOC109497599	203.051	-0.685942	-1.60875	0.0201646	0.868412
VPS37C	101083544	protein_coding	XP_023095660.1; XP_023095659.1; XP_023095663.1; XP_023095661.1; XP_023095662.1	VPS37C, ESCRT-I subunit	754.674	0.609059	1.52526	0.0198533	0.868412
LOC101085585	101085585	protein_coding	XP_011287284.1; XP_019673028.1; XP_019673029.1	uncharacterized serine/threonine-protein kinase SgK494	130.466	-0.606785	-1.52286	0.0212754	0.869028
FOS	493935	protein_coding	NP_001009341.1	Fos proto-oncogene, AP-1 transcription factor subunit	407.176	1.43565	2.70503	0.0230437	0.889949
MGAT5	101088682	protein_coding	XP_019693580.1; XP_023115038.1; XP_023115039.1; XP_023115040.1	mannosyl (alpha-1,6-)-glycoprotein beta-1,6-N-acetyl-glucosaminyltransferase	158.14	-0.652042	-1.57139	0.0270127	0.936055
IER2	101094574	protein_coding	XP_003982001.2	immediate early response 2	128.08	0.848159	1.8002	0.0306163	0.978088
LOC101081365	101081365	protein_coding	XP_023105043.1	doublesex- and mab-3-related transcription factor C1	75.9691	-0.64027	-1.55862	0.0313981	0.979615
DUSP16	101091792	protein_coding	XP_011282073.1; XP_019690089.1; XP_019690088.1; XP_023112556.1; XP_023112554.1	dual specificity phosphatase 16	2293.64	-0.643906	-1.56255	0.0325148	0.982737
MCTS1	101088064	protein_coding	XP_019679792.1; XP_019679793.1	MCTS1, re-initiation and release factor	88.347	-0.715327	-1.64186	0.0468269	0.999176
DPY19L4	101089835	protein_coding	XP_019678463.1; XP_019678462.1; XP_023103912.1; XP_023103913.1; XP_023103911.1; XP_023103914.1	dpy-19 like 4	396.96	-0.681884	-1.60423	0.0362176	0.999176
ACSL4	101090925	protein_coding	XP_006943980.1; XP_004000839.1; XP_019679714.1	acyl-CoA synthetase long chain family member 4	1467.83	-0.661126	-1.58132	0.0463379	0.999176
LOC111558754	111558754	protein_coding	XP_023105098.1	doublesex- and mab-3-related transcription factor C1-like	73.3564	-0.623295	-1.54039	0.042841	0.999176
NLGN3	101090921	protein_coding	XP_019679502.1; XP_019679503.1; XP_006943863.1; XP_019679501.1; XP_019679500.1; XP_019679504.1; XP_019679505.1; XP_019679499.1; XP_006943866.1	neuroligin 3	84.33	0.62989	1.54745	0.0381294	0.999176
SERPINH1	101091396	protein_coding	XP_006936976.1; XP_006936975.1	serpin family H member 1	404.827	0.672933	1.59431	0.0488342	0.999176
PPP3R1	101090344	protein_coding	XP_019682866.1; XP_023107495.1	protein phosphatase 3 regulatory subunit B, alpha	631.791	0.689201	1.61239	0.044413	0.999176

## Sheet: Supplementary file 6.3
6.3 Genes responsive to vitrification protocol in Juvenile samples; likelihood ratio test, juvenile vitrified vs fresh, raw p-value < 0.05, absolute fold change > 1.5
Gene_Symbol	Entrez_Gene_ID	Type	Protein_ID	Product	baseMean	log2FoldChange	FoldChange	pvalue	padj
LOC101086207	101086207	protein_coding	XP_004000443.1	cytochrome b-245 heavy chain	56.0915	-1.25347	-2.38413	1.79318e-05	0.538421
XPO4	101083313	protein_coding	XP_019672592.1; XP_019672530.1; XP_003980302.1; XP_023105206.1; XP_006927216.1; XP_019672636.1	exportin 4	1980.47	-0.643201	-1.56179	8.99637e-05	0.922632
IGSF11	101087598	protein_coding	XP_023115962.1; XP_023115960.1; XP_023115961.1	immunoglobulin superfamily member 11	1601.08	-1.19001	-2.28154	0.000103784	0.922632
LOC111558666	111558666	pseudogene	.	.	93.2051	-1.04863	-2.06857	0.000285106	1
LOC102900496	102900496	pseudogene	.	.	37.103	-1.07401	-2.10528	0.000502449	1
NFAT5	101097442	protein_coding	XP_023101404.1	nuclear factor of activated T-cells 5	1876.54	-0.687412	-1.61039	0.000628631	1
IL7R	101100697	protein_coding	XP_006928117.1	interleukin 7 receptor	29.8078	-1.04568	-2.06434	0.0016975	1
DPY19L4	101089835	protein_coding	XP_019678463.1; XP_019678462.1; XP_023103912.1; XP_023103913.1; XP_023103911.1; XP_023103914.1	dpy-19 like 4	389.342	-0.603755	-1.51967	0.00216144	1
SLC4A7	101087600	protein_coding	XP_023116402.1; XP_019666380.1; XP_019666374.1; XP_019666378.1; XP_019666379.1; XP_023116401.1; XP_023116403.1; XP_023116400.1; XP_023116399.1	solute carrier family 4 member 7	1548.95	-0.621137	-1.53809	0.00218048	1
MCTS1	101088064	protein_coding	XP_019679792.1; XP_019679793.1	MCTS1, re-initiation and release factor	148.703	-0.692346	-1.61591	0.00267984	1
LOC109493511	109493511	lncRNA	.	uncharacterized LOC109493511	95.1329	-0.757776	-1.69088	0.00330647	1
ATP2B4	101101538	protein_coding	XP_019677579.1; XP_011289230.1; XP_003999436.1; XP_006942946.1; XP_019677578.1; XP_006942945.1; XP_003999437.1; XP_006942943.1; XP_003999435.1	ATPase plasma membrane Ca2+ transporting 4	2789.04	0.830934	1.77884	0.00401323	1
SLC2A13	101095907	protein_coding	XP_023112712.1	solute carrier family 2 member 13	177.415	-0.793773	-1.7336	0.00422228	1
LOC101082749	101082749	protein_coding	XP_003985733.1	histone H1.5	6.00169	2.31229	4.96672	0.00471245	1
RC3H2	101100678	protein_coding	XP_011286755.1; XP_011286756.1; XP_019672053.1; XP_019672054.1	ring finger and CCCH-type domains 2	1391.16	-0.632184	-1.54991	0.0047404	1
REST	101086719	protein_coding	XP_019685017.1; XP_019685019.1; XP_023108848.1	RE1 silencing transcription factor	1361.75	-0.91657	-1.88762	0.00511371	1
RORA	101099721	protein_coding	XP_023111050.1; XP_023111048.1; XP_019687880.1	RAR related orphan receptor A	308.8	-0.798331	-1.73909	0.00543157	1
LOC111561755	111561755	lncRNA	.	uncharacterized LOC111561755	362.503	-0.88951	-1.85255	0.00601972	1
LOC109497486	109497486	lncRNA	.	uncharacterized LOC109497486	141.965	-0.801884	-1.74338	0.00604579	1
GAN	101085089	protein_coding	XP_023101895.1	gigaxonin	63.8842	-0.843402	-1.79428	0.00650923	1
DENND4C	101098094	protein_coding	XP_019671594.1; XP_003995545.1; XP_019671592.1; XP_019671591.1; XP_019671593.1	DENN domain containing 4C	1702.23	-0.64547	-1.56425	0.00659797	1
LNPEP	101083321	protein_coding	XP_003981211.1; XP_019692947.1	leucyl and cystinyl aminopeptidase	451.984	-1.29228	-2.44915	0.0067199	1
LOC102900319	102900319	lncRNA	.	uncharacterized LOC102900319	3.53044	-5.20491	-36.8836	0.00675979	1
CLCN5	101085351	protein_coding	XP_011290024.1; XP_019679379.1; XP_019679376.1; XP_019679378.1	chloride voltage-gated channel 5	238.539	-0.633209	-1.55101	0.00825535	1
MAPK6	101093275	protein_coding	XP_019687970.1; XP_023111119.1; XP_019687969.1; XP_023111118.1; XP_011281168.1	mitogen-activated protein kinase 6	2112.42	-0.921112	-1.89357	0.00942454	1
NAA15	101091444	protein_coding	XP_019684510.1; XP_003985042.1; XP_023108559.1	N(alpha)-acetyltransferase 15, NatA auxiliary subunit	1899.93	-0.712208	-1.63831	0.0101343	1
EGR1	101088388	protein_coding	XP_003980858.1	early growth response 1	662.35	0.678387	1.60035	0.0101687	1
RHOBTB3	101088720	protein_coding	XP_023114362.1; XP_023114357.1; XP_011282982.2	Rho related BTB domain containing 3	1329.07	-0.667412	-1.58822	0.0104467	1
MIGA1	101088943	protein_coding	XP_019692829.1; XP_019692830.1; XP_011283224.1	mitoguardin 1	419.035	-0.696104	-1.62012	0.0105961	1
SCAI	101089407	protein_coding	XP_023098478.1; XP_023098475.1; XP_023098476.1	suppressor of cancer cell invasion	51.1751	-0.91506	-1.88565	0.0111494	1
LOC111559448	111559448	lncRNA	.	uncharacterized LOC111559448	303.71	-0.737934	-1.66779	0.0112963	1
LOC101090710	101090710	protein_coding	XP_019683722.2; XP_019683725.2; XP_019683733.2; XP_019683735.2; XP_019683736.2; XP_019683724.2; XP_019683730.2; XP_019683731.2; XP_023108033.1; XP_019683727.2; XP_019683726.2; XP_019683732.2; XP_019683728.2	zinc finger protein 596-like	1370.44	-0.751764	-1.68385	0.0114263	1
ZNF483	101100513	protein_coding	XP_011286801.1	zinc finger protein 483	1191.12	-0.790948	-1.73021	0.0115757	1
LOC109501361	109501361	lncRNA	.	uncharacterized LOC109501361	1.40462	-3.89145	-14.8403	0.011839	1
LOC109496453	109496453	lncRNA	.	uncharacterized LOC109496453	63.4415	-0.607338	-1.52345	0.0119676	1
SFTPC	101089602	protein_coding	XP_019684004.1; XP_019684005.1; XP_003984761.1	surfactant protein C	2.40782	-4.66283	-25.3309	0.0122478	1
EIF5A2	101085997	protein_coding	XP_023116173.1; XP_003991966.1; XP_023116172.1; XP_006936330.1	eukaryotic translation initiation factor 5A2	293.1	-0.771393	-1.70692	0.0122678	1
LOC111560485	111560485	lncRNA	.	uncharacterized LOC111560485	13.4169	-1.10583	-2.15222	0.0126115	1
LOC101088237	101088237	protein_coding	XP_003985754.1	histone H2A type 1-B/E	5.5713	1.73709	3.33362	0.0137405	1
SDHAF3	101095240	protein_coding	XP_003982839.2	succinate dehydrogenase complex assembly factor 3	80.3325	-0.677918	-1.59983	0.0138792	1
LOC109501333	109501333	lncRNA	.	uncharacterized LOC109501333	3.01743	-4.98052	-31.5708	0.014642	1
LOC111562149	111562149	snoRNA	.	small nucleolar RNA SNORD45	11.5887	-1.21744	-2.32533	0.0157877	1
MPEG1	101098745	protein_coding	XP_003993456.1	macrophage expressed 1	62.4585	-1.07095	-2.10082	0.0159494	1
LOC102899951	102899951	pseudogene	.	.	7.92271	-1.47621	-2.78218	0.0165192	1
CFAP47	101081197	protein_coding	XP_023104724.1	cilia and flagella associated protein 47	82.1846	-0.62251	-1.53955	0.0167095	1
SLC35A3	101086330	protein_coding	XP_019693061.1; XP_003990409.1; XP_019693059.1; XP_019693060.1	solute carrier family 35 member A3	287.537	-0.713766	-1.64008	0.0169572	1
WNK3	101093000	protein_coding	XP_019679417.1; XP_019679418.1; XP_019679419.1; XP_011290057.1; XP_004000594.1	WNK lysine deficient protein kinase 3	1114.74	-0.729447	-1.658	0.0174728	1
FOSB	101095060	protein_coding	XP_003997689.1; XP_019674913.1	FosB proto-oncogene, AP-1 transcription factor subunit	40.249	1.44591	2.72434	0.019835	1
ILDR2	101101280	protein_coding	XP_023103815.1; XP_023103816.1	immunoglobulin like domain containing receptor 2	3457.51	-1.1867	-2.27632	0.0205774	1
LOC101099839	101099839	misc_RNA	.	uncharacterized LOC101099839	473.853	-0.970674	-1.95976	0.0207649	1
GLIS2	101095217	protein_coding	XP_019676589.2; XP_019676583.2; XP_019676586.2; XP_023102323.1; XP_019676588.1; XP_019676587.1; XP_019676584.2; XP_023102324.1	GLIS family zinc finger 2	970.204	-0.954915	-1.93847	0.0207661	1
CD53	101084381	protein_coding	XP_003990480.1	CD53 molecule	37.9121	-0.721708	-1.64913	0.0209733	1
LOC111556590	111556590	lncRNA	.	uncharacterized LOC111556590	2.4073	4.78615	27.5914	0.0214267	1
LOC109502285	109502285	lncRNA	.	uncharacterized LOC109502285	2.15767	-4.49831	-22.601	0.0219609	1
LOC109496085	109496085	lncRNA	.	uncharacterized LOC109496085	9.09973	-1.70661	-3.26393	0.0221984	1
PHIP	101100305	protein_coding	XP_023109924.1; XP_023109921.1; XP_023109922.1; XP_023109923.1	pleckstrin homology domain interacting protein	1551.1	-0.701603	-1.62631	0.0233762	1
LOC109493326	109493326	lncRNA	.	uncharacterized LOC109493326	86.8432	-0.650299	-1.56949	0.0234935	1
LOC109497447	109497447	lncRNA	.	uncharacterized LOC109497447	2.50435	-3.42437	-10.7359	0.0236856	1
LOC105260736	105260736	pseudogene	.	.	3.11242	2.32667	5.01646	0.0243749	1
LOC111560992	111560992	pseudogene	.	.	1.91458	-3.01282	-8.07141	0.0251246	1
LOC111560159	111560159	pseudogene	.	.	2.06091	-4.42912	-21.5426	0.0253545	1
LOC102901340	102901340	pseudogene	.	.	19.1448	-0.907725	-1.87608	0.0253748	1
GMFB	101101226	protein_coding	XP_019688591.1; XP_006932931.1; XP_003987698.1	glia maturation factor beta	857.784	-0.695867	-1.61986	0.025904	1
LOC111556668	111556668	protein_coding	XP_023095532.1	collagen alpha-1(I) chain-like	2.28763	-3.94372	-15.3878	0.0272866	1
KITLG	493937	protein_coding	NP_001009343.1	KIT ligand	205.723	-0.744932	-1.6759	0.0280107	1
LOC101084446	101084446	protein_coding	XP_003985739.1	histone H2B type 1	10.2606	1.17528	2.25837	0.0285685	1
ZNF599	101088895	protein_coding	XP_023101247.1; XP_023101248.1	zinc finger protein 599	120.497	0.764494	1.69877	0.0288097	1
LOC109503174	109503174	lncRNA	.	uncharacterized LOC109503174	1.79277	-4.23088	-18.7768	0.0296304	1
TAOK1	101092716	protein_coding	XP_003996514.2; XP_019672987.1	TAO kinase 1	2945.19	-0.631412	-1.54908	0.0299615	1
LOC102901732	102901732	lncRNA	.	uncharacterized LOC102901732	20.7819	-0.817966	-1.76292	0.0303339	1
SEMA6A	101091339	protein_coding	XP_023110191.1; XP_023110186.1; XP_023110187.1	semaphorin 6A	1092.03	-0.687573	-1.61057	0.0304204	1
LOC111558711	111558711	lncRNA	.	uncharacterized LOC111558711	14.2674	-0.952816	-1.93565	0.03091	1
SLC38A2	101083348	protein_coding	XP_003988637.1; XP_003988636.1; XP_006933700.1	solute carrier family 38 member 2	2322.91	-0.819499	-1.76479	0.032506	1
TMEM41B	101085920	protein_coding	XP_006937148.2; XP_023095321.1	transmembrane protein 41B	550.139	-0.736036	-1.66559	0.0325956	1
LOC101090386	101090386	pseudogene	.	.	51.8027	0.753144	1.68546	0.0326063	1
LOC109494516	109494516	lncRNA	.	uncharacterized LOC109494516	2.84095	-3.06921	-8.39313	0.0341816	1
PIK3C2A	101096512	protein_coding	XP_006937188.2	phosphatidylinositol-4-phosphate 3-kinase catalytic subunit type 2 alpha	1930.76	-0.641529	-1.55998	0.034417	1
LOC111559150	111559150	protein_coding	XP_023105480.1	uncharacterized LOC111559150	88.5476	-0.702188	-1.62697	0.0351979	1
LOC111561901	111561901	lncRNA	.	uncharacterized LOC111561901	3.90002	-2.32102	-4.99684	0.0359554	1
FAM126B	101093128	protein_coding	XP_019694004.1; XP_019694008.1; XP_006935530.1; XP_019694005.1; XP_019694006.1; XP_019694002.1; XP_019694007.1; XP_006935531.1	family with sequence similarity 126 member B	481.963	-0.622909	-1.53998	0.0366395	1
CTLA4	493743	protein_coding	XP_011283715.1; XP_023113583.1; XP_011283716.1; NP_001009236.1; XP_019691507.1	cytotoxic T-lymphocyte associated protein 4	33.0028	-0.887584	-1.85008	0.0380369	1
LOC109498432	109498432	lncRNA	.	uncharacterized LOC109498432	1.72092	-4.17454	-18.0577	0.0384607	1
P2RY8	101099950	protein_coding	XP_023104864.1; XP_023104865.1	P2Y receptor family member 8	1.49901	4.09904	17.137	0.0389635	1
LOC102899228	102899228	lncRNA	.	uncharacterized LOC102899228	766.747	-0.732088	-1.66104	0.0393851	1
HHLA1	101087813	protein_coding	XP_004000170.2	HERV-H LTR-associating 1	2.63322	-3.52548	-11.5153	0.0401138	1
LOC102899266	102899266	lncRNA	.	uncharacterized LOC102899266	50.3714	-0.707686	-1.63318	0.0401982	1
LOC101091295	101091295	pseudogene	.	.	8.64052	-1.49918	-2.82682	0.0405819	1
BTBD7	101099976	protein_coding	XP_023111750.1; XP_023111749.1; XP_023111748.1; XP_023111747.1; XP_023111745.1; XP_023111746.1	BTB domain containing 7	1321.68	-0.855975	-1.80998	0.0407483	1
CD79A	101083127	protein_coding	XP_023101336.1	CD79a molecule	2.83409	-3.61511	-12.2534	0.0411571	1
EVI2B	101088793	protein_coding	XP_003996577.1; XP_023099304.1	ecotropic viral integration site 2B	11.2389	-1.1369	-2.19908	0.0415882	1
DUSP16	101091792	protein_coding	XP_011282073.1; XP_019690089.1; XP_019690088.1; XP_023112556.1; XP_023112554.1	dual specificity phosphatase 16	4238.85	-0.630571	-1.54818	0.042707	1
STAM2	101080562	protein_coding	XP_003990813.1; XP_006935344.1; XP_019693674.1; XP_006935345.1	signal transducing adaptor molecule 2	927.88	-0.618905	-1.53571	0.0429297	1
LOC111559839	111559839	pseudogene	.	.	3.16841	-2.09057	-4.25918	0.0449251	1
LOC109501114	109501114	pseudogene	.	.	1.768	3.6855	12.8661	0.0467494	1
DCAF5	101098547	protein_coding	XP_006933002.1; XP_003987819.1; XP_019688758.1	DDB1 and CUL4 associated factor 5	2213.48	-0.91247	-1.88227	0.0468226	1
CSF1R	493706	protein_coding	NP_001009231.1	colony stimulating factor 1 receptor	180.359	-0.680644	-1.60286	0.0468975	1
LOC111559804	111559804	pseudogene	.	.	19.0757	-1.05225	-2.07376	0.0471055	1
LOC109495416	109495416	lncRNA	.	uncharacterized LOC109495416	6.94189	1.78016	3.43464	0.0480969	1
SLC35G1	101088435	protein_coding	XP_003994273.1; XP_019669118.1	solute carrier family 35 member G1	620.139	-0.663633	-1.58407	0.0489196	1
LRFN2	101086973	protein_coding	XP_003986139.1	leucine rich repeat and fibronectin type III domain containing 2	24.8592	0.770974	1.70642	0.0495911	1
