# Supplementary material for: Transcriptome dynamics in developing testes of domestic cats and impact of age on tissue resilience to cryopreservation
Source: BMC Genomics. 2021 Nov 23;22:847. doi: 10.1186/s12864-021-08099-8 (PMC8611880; doi:10.1186/s12864-021-08099-8)
Supplement: Supplementary file 7 — Web session interactive view with data table for Enrichment map and STRING network for genes responsive to vitrification in adult and juvenile samples. For description and legend refer to Fig. 4 F (Enrichment map) and Fig. 4G (STRING network). [file 12864_2021_8099_MOESM7_ESM.zip › Supplementary_file7/web_session/data/networks.js]

var networks = {"Figure_4G": {
  "format_version" : "1.0",
  "generated_by" : "cytoscape-3.8.2",
  "target_cytoscapejs_version" : "~2.1",
  "data" : {
    "__Annotations" : [ ],
    "enrichmentSettings" : "overlapCutoff=0.6;categoryFilter=GOPROCESS,GOCOMPONENT,GOFUNCTION,INTERPRO,KEGG,PFAM,REACTOME,PMID,SMART,UniProt,ALLFILTERED;removeOverlap=false;topTerms=5;chartType=SPLIT;brewerPalette=ColorBrewer Paired colors",
    "enrichmentAvgDegree" : 1.0,
    "uri" : "https://api11.jensenlab.org/network",
    "ppiEnrichment" : 0.00676,
    "shared_name" : "String Network - 11",
    "database" : "string",
    "species" : "Felis catus",
    "confidence_score" : 0.4,
    "name" : "Figure_4G",
    "SUID" : 308,
    "enrichmentEdges" : 1,
    "enrichmentExpectedEdges" : 0,
    "enrichmentNodes" : 2,
    "analyzedNodes_SUID" : [ 420, 371 ],
    "enrichmentClusteringCoeff" : 1.0,
    "selected" : false,
    "data_version" : "11"
  },
  "elements" : {
    "nodes" : [ {
      "data" : {
        "id" : "426",
        "log2FoldChange_Adult" : -0.891412208,
        "expression_Juvenile" : "NA",
        "Set" : "Adult",
        "stringdb_namespace" : "stringdb",
        "query_term" : "LRCH2",
        "Product" : "leucine rich repeats and calponin homology domain containing 2",
        "shared_name" : "9685.ENSFCAP00000012902",
        "stringdb_species" : "Felis catus",
        "stringdb_full_name" : "",
        "SUID" : 426,
        "_id" : "stringdb:9685.ENSFCAP00000012902",
        "selected" : false,
        "stringdb_description" : "Leucine-rich repeats and calponin homology (CH) domain containing 2",
        "display_name" : "LRCH2",
        "stringdb_enhancedLabel_Passthrough" : "label: attribute=\"display name\" labelsize=12 labelAlignment=left outline=true outlineColor=white outlineTransparency=95 outlineWidth=10 background=false color=black dropShadow=false",
        "stringdb_canonical_name" : "M3WJQ6",
        "expression_Adult" : "DOWN",
        "padj_Adult" : 0.370804393,
        "pvalue_Adult" : 0.002037424,
        "stringdb_sequence" : "MAASQGGGVNSGGGGCGGGGSSGGGGAAGGGGGGAGGGGGGGGGGTLVVPIPVPTLFGQPFPNGPQWNPGSLQPQHTVRSLDRALEEAGNSGILSLSGRKLRDFPGSGYDLTDTTQADLSRNRFTEIPSDVWLFAPLETLNLYHNCIKTIPEAIKNLQMLTYLNISRNLLSTLPKYLFDLPLKVLVVSNNKLVSIPEEIGKLKDLMELDISCNEIQVLPQQMGKLHSLRELNIRRNNLHVLPDELGDLPLVKLDFSCNKVTEIPVCYRKLHHLQVMILDNNPLQVPPAQICLKGKVHIFKYLNIQACCRMDKKPDSLDLPSLSKRMPSQPLTDSMEDFYPNKNHGPDSGIGSDNGEKRLSTTEPSDDDTISLHSQVSESNREQTSRNDSHSIGSKPDSQKDQEVYDFIDPNTEDVAVLEQGDAHIGSYVSFLKGKEKGPEKSQKNEELGDEKRLGKEQLLAEEEDDDLKEVTDLRKIAAQLLQQEQKNRILNHSTSVPRNKPKQTVECEKSVSADEVNSPLSPLTWQPLENQKDQIDEQQWPESQPIIWQSEERRRSKQIRKEYFKYKSSRKSSSGNENDEQDSDNAYMSPQSPVSSEEYDRTDGFSHGPFGLKPRSAFSRSSRQEYGAADPGFTMRRKMEHLREEREQIRQLRNNLESRLKVILPDDIGAALMDGVVLCHLANHIRPRSVASIHVPSPAVPKLSMAKCRRNVENFLDACKKLGVSQERLCLPHHILEERGLVKVGVTVQALLELPTTKASQLSTA",
        "stringdb_database_identifier" : "9685.ENSFCAP00000012902",
        "name" : "9685.ENSFCAP00000012902",
        "stringdb_node_type" : "protein",
        "FoldChange_Adult" : -1.854991027,
        "stringdb_STRING_style" : "string:"
      },
      "position" : {
        "x" : -1171.6656551205033,
        "y" : 186.55592465088006
      },
      "selected" : false
    }, {
      "data" : {
        "id" : "425",
        "log2FoldChange_Adult" : -0.715326802,
        "expression_Juvenile" : "DOWN",
        "Set" : "Adult/Juvenile",
        "stringdb_namespace" : "stringdb",
        "query_term" : "MCTS1",
        "Product" : "MCTS1, re-initiation and release factor",
        "shared_name" : "9685.ENSFCAP00000007832",
        "stringdb_species" : "Felis catus",
        "FoldChange_Juvenile" : -1.615909195,
        "stringdb_full_name" : "",
        "SUID" : 425,
        "_id" : "stringdb:9685.ENSFCAP00000007832",
        "selected" : false,
        "stringdb_description" : "Malignant T cell amplified sequence 1",
        "padj_Juvenile" : 1.0,
        "display_name" : "MCTS1",
        "stringdb_enhancedLabel_Passthrough" : "label: attribute=\"display name\" labelsize=12 labelAlignment=left outline=true outlineColor=white outlineTransparency=95 outlineWidth=10 background=false color=black dropShadow=false",
        "stringdb_canonical_name" : "M3W9M1",
        "expression_Adult" : "DOWN",
        "padj_Adult" : 0.999175995,
        "pvalue_Adult" : 0.046826862,
        "pvalue_Juvenile" : 0.002679839,
        "stringdb_sequence" : "MFKKFDEKENVSNCIQLKTSVIKGIKNQLIEQFPGIEPWLNQIMPKKDPVKMVRCHEHIEILTVNGELLFFRQREGPFYPTLRLLHKYPFILPHQQVDKGAIKFVLSGANIMCPGLTSPGAQLYPAAVDTVVAIMAEGKQHALCVGVMKMSAEDIEKVNKGIGIENIHYLNDGLWHMKTYK",
        "log2FoldChange_Juvenile" : -0.692346129,
        "stringdb_database_identifier" : "9685.ENSFCAP00000007832",
        "name" : "9685.ENSFCAP00000007832",
        "stringdb_node_type" : "protein",
        "FoldChange_Adult" : -1.641855092,
        "stringdb_STRING_style" : "string:data:image/png;base64,iVBORw0KGgoAAAANSUhEUgAAAPAAAADwCAYAAAA+VemSAAAABGdBTUEAALGPC/xhBQAAACBjSFJNAAB6JgAAgIQAAPoAAACA6AAAdTAAAOpgAAA6mAAAF3CculE8AAAABmJLR0QA/wD/AP+gvaeTAAAACXBIWXMAAAsSAAALEgHS3X78AAAAB3RJTUUH4ggIEggFxY16ngAAgABJREFUeNrsnXecZUWZ979Vdc65qXOantjd0zPdkwM5iSAiEkSiIOgaVld3XRVdXcWcXdeIYERXwYCSg2SJksPkPD059vR07ptOqHr/qHNv9yDBFXxx3H74XHr69g0n1FNP+j2/RxhjGJdxGZeDU+SrfQDjMi7j8tfLuAKPy7gcxDKuwOMyLgexjCvwuIzLQSzjCjwu43IQy7gCj8u4HMQyrsDjMi4HsYwr8LiMy0Es4wo8LuNyEMu4Ao/LuBzEMq7A4zIuB7GMK/C4jMtBLOMKPC7jchDLuAKPy7gcxDKuwOMyLgexjCvwuIzLQSzjCjwu43IQy7gCj8u4HMQyrsDjMi4HsYwr8LiMy0Es4wo8LuNyEMu4Ao/LuBzEMq7A4zIuB7GMK/C4jMtBLOMKPC7jchDLuAKPy7gcxDKuwOMyLgexjCvwuIzLQSzjCjwu43IQy7gCj8u4HMQyrsDjMi4HsYwr8LiMy0Es4wo8LuNyEMu4Ao/LuBzEMq7A4zIuB7GMK/C4jMtBLOMKPC7jchDLuAKPy7gcxDKuwOMyLgexjCvwuIzLQSzjCjwu43IQy7gCj8u4HMQyrsDjMi4HsYwr8LiMy0Es4wo8LuNyEMu4Ao/LuBzE4rzaB/D3K7r8LzNmnxOv9mH9Dc/zf7WfG/4RL8ZBJwe9Apvn/P5Sa2r09RqQiPgJHYJU8Qsk+GEBz3XR5ffYxS0N6AiUAmNChHy5l7CkQPIFnh8ro68pnYd47mvNCyiheL7zB/Fn3yP//KICCH3g5xtGlXhckV81+T/rQuvS/+PFJ1X8h/iKeK5LGPnltanjRR0EVnkD30dInn+xvyLyfLdG/68/5cU//7mPWF5QIfWoIr/ka8fl/4cIY/5mK/D/i/z1FhhAo41Ga42jPDAGgSAIcrieS8lK+2GI66QO+BAhNFHoo1TyZS7iF7LAL/S6sfKXKPmLfO7YiyGe+/4xllbo+PnnvkHyf9gG/F3IuALHC1Yi0VGEUgoMRL6PSnjx6yTGGIQQhGGIkljrG//t5S1ifeD7n9d9HftaPeaFgj+Pgl7ISj/PMb7gxSsdk7Yuc9nqjv3u0mvUyzz/cXk58n9OgQ98nyYkBEBGAiXd0bVZkgirIwKiSKOc0oKOiMIQ5SR4OQv4ha6+eEHrWLKEYxXo+T7vwGMSf/6C+A/x5zzv94Wjn/Pc2LpslQ/6NMpBLf/Hr77EiS+BEBJ8RhdvBPfd9YRJZdJEBLzmxEOFknJUoQHl/P++fLFVPECeY8HLr3sROcCixpuBcJ6j3GNf4zzPTiPH49+/A/mHUeD/7Voqvd5E0v47gj1d/WbZM2t48ME/kc3l6BscYPvO7QyO9DF37mzzta9/kelzmoUuCmTib7x6X/DjHaxSjUkri7Fxq1Xe54uEBTxPPDvGXT7A0pf+rp7fzRlX3r8L+Ydxof+q9WSACNY9u9Xce+sD3HXbfTQ1TqaxsZGnlz7Flu2bKGqfVCaFoxTVtRW8+71v418/8g5hBAj1fNbvrzv+USmVd0ryEvFx2a0uWUR5gGqO/RRxwOtfNNgeI86ff/efxcrj8mrJQa/Af4lEpeQUHGC8CGHryt3mv790Gd1bB6lO19I8YQqNE+pomT2Ja667miWrniXUmoRKI4SgpqGa4088im9e9gWBx8tev89NqonnxLhGC4R4jhLFGw9j6tYAxoCIDabWIGXp/A2Oik9aGwyRDRmE/U4/KOK5HiAwRiDEaFxtTARCIwA/KOA4DlLYpEAUGZRyX+3b+39a/k9sn0IIdMkcCQiDyP47gi9e+jX2btpPfbKZxoopVCdreP2Jr+Oct79WfO2bX+DIoxaQykgcBelkhiAbseSJFezYvM+UwQyvmNjkmE0eWUtZrjWXcBTBmO+M4kdsVEVJ9w0YHSLiDcFRBq1DgiAAEW8IRqJDg9bguQmMkRSLEUIojIYojDcEoQjDEBB4bhIhFH4QoI0e3RTH5VWTf2AFtqs6DEOklEgBoW8V13Gtmbrp2jtM755BMqoGVydxtKIqlaGxvgY8mDlvsvjslz/CEUfNoaLKxcHgGJficMTPfni1TXq9TAUWJn7wAmGAjp+N9VpI+3Pb5l5z+60PmS0buk3ZIkuIisYWlxyJ0SE68oEIKcF17O0uKahUCuuBOQgUCTdB6NvjsMoLYahxVYogcLj1lkfM5q4B4zpphPAIovDVvsn/5+UfJon1QlK2EiZWXOziVQpWr1wDWuIIl6RKQgSOK1m/aTXNhx0CFTD70E5x9nmnmW+s+hFBFFKbqSOVruCJB5/lsT8uN8ectvBvlM6JS0Q69okVrFm21dx7733s2bOHNWvWkHBcKiurOfHEE03TxAZOOeM1QikBAeBIhLAPDGgdIWPYp5BQ8qjLLrAB3wfPs6gzx4WNG9eb7dv2sn3bPq765U0M9Ge58MK38PFPXIx0wVGlrPg/sB34O5d/OAX+s4RpCXwhHISIXxBpUJItW7aQSaaQkSQMfaJIUVFVYUueScD4IAUdc2cjpaSmsgoVOuQHilTWVbJ3+/5XxoU+YAuIM8lGjdZeNXSt222u/PGVbNiwgYkTJ/Cud1yMEALPTXPvvfexd+9OnnriMXP66adxyNHzBQGAY++w0Uhlb7WODEIJhADf13gJad1lbZUXAVu2bDRX/vwKNnVtw+gKgkKG/HCKproW8iMeUkCh4JNMjgnAx+VVkX84BX6uGGNwHCeOC627qjxbz12xYgVTvHZSTkRoIoyEXDFHIj3RrksnCQTMXXioCPzIVDguSjh4jkeCNFf/z285519OenkH+GfKWwJWyNEs+Zqd5oeX/5A1a9bwk5/8gPY5k62CuoCB0844gS2b9pjPf+GzfOVLX+OYY44yF154IVPaJwgbI8uyFZeOiMNkjZvQNsHnWABLGIKQhl//5momTZrEE48/xRlnvI6pk+ay9Okd3PfHhzn0sIWEISSTHobCeDXpVZZ/eAUWQoz595g/aJg5cyYj20L8yIdoBC+p6BsaxEkmQVtDjXJRBubMXkj/lmFk5FFdUU8QRUyaOOkVPNJSlsoZ7fQxYCK47HtXsGPrNn72s5/R2tFgz8Ib81YX2mZOFFdf8zM2rdxjvvvd7/Gdb/6Qo446yrzlracKEtiNIt4bNEX8qIBSIJXAEBBFDo7r8fDDfzKOShL48N3vfp9Fiw4XxsBbLoRlS483ixZNFyWtfUXS8OPysuQf7uqLMT9tMsYc+IS0CRpcmDOvk2xhiFyQQxPhhwE6MFRVNtj3KJsbMgLmz5+PkIZ0OoUOIypTNYRFDnChx+jd6BOlpHLpoQ98Ucka2l/kgR9iYOe2frNr+w6OOOIIq7xjC9/aHy0lxVtx+7yJ4oqffkNkB/P84ca7+PoXfmy6lveYUqbamAiJxlMKhcJBIhBIZdi0aaO59dZbyeUKvPnMc1m86HABGkMIQrNgcasYU1CmVHM2L3ABSudmyif+3As0tg3yz++leZ7HuBwoB70Cl2+uMWVlFVjLZZsQYviCtopoBETCusvnXng27bPaKIY5IqGJQkF+2DCxoTJepCFQRAv42Bf/TUyf2YpQmnRFBiMcOmbNLR9DZGxbRDGKl6UBfNi5bI95+HePmceve8bsW9lnCIh3BfuSwARoNAZpWxZLJaMibFvbbX72wx/SMaONz33lI6L8ZSo+Sc8BGWKckEgYq8QKbrnhHjM02M+kxglknDTXXv378uoXwmaprfq6QIJIS6Rw+f3vr6OlpYW2thZmzJghjDEIpM0fIFFClvfBMYhTisGYG+GP/lsDAUU0AWHkl88tCkuKHT2/lprRy/CcStnzbxbPq+n6OY9/TDnoXWit4zhXjUILjdYIKdFhhHRs5lkIC2iIdIDjOmhCZi3oEG2zWsz2rt34pkgi8vFzRVY9u5Vj5rUS6BxCxgmlyOG8887jpz/4OblgiIa6atpmTAUgDAJc10VjSCiBCaFr7V5z9Y+vwuRg3+49DPTtI5Ih02e3mX//jw8zrWOSMApcxyXSRYR0rFIUKTcZXXHZ91m1ahVX/OgK+1wEJXdYiwiBoRgUSLgJJAK/aPAcQS4/wsaN68l4FXz4gx/ly1/9AjvX7jdT5jaIIB/iJCRCunGHlWLrlk3miiuuIJlMUlVVxbvf/W5RLBZJJBIvef0N4LpAYOzuqCjjxa3ihUhk3K4J2PwhBggJcYX7vOwepWbFct828Iram38QRpGD3gJLCUKJGH0UonVACUgklSrfeyFAKYHnenZhRCFCwJxFsyiKHCNhL8VoiCifZfPatRBBQqZQuIjIAQ3Lnl7OxJZaTrvwNcjaYY475RAIwVV2EcrIIELYtWaXue7Km9mxcYDapimc9OZTueD95/POD1zI7u7dvOdd/8KD9z5lpAaRD3GMC0VjV7wLXeu2mo9/8NNmy86t/Pzq/6F9/lTrurpghCHCx+CjsRuHRUWBkgIMLFp8KN09e9m6fQsbutbjeUke/9PTUADXSSJIEAaSDRu3mXe/+z3mwx/+MBs2bGBkZISTTjoJY8xfpLyCEIcRFCOAP6oQamyzYwpwiAgJw7z9W2Q3WQfHWuLYMzpAoYwFoShCFDp+hKMMIuIlHqMrhOdd5v8Ayls6u4NWDBDoKP53ZAEbSmGsWbbPj3VLY+usI4OrPBAwvXM6A9leIhkQGp9cfpBd23fRt6VgROiiiy7SQP8GY/L5IlPbJ/LWfz1XfPvqL4gJ01MCB+s2FoFIsnvVHvPT7/0Pa5etY2JzM5V1FWzctZH5RyzkjLeeI359y69EMuPxmUs/yQff8xGzY+NeQxgHlhFsXrXd/OEPt7Nh8wa+d8VlNE2uF6U1GJgIIQwGjUQSYTAIfK1xpK1tI2D2ghbx8BP3I5OaK3/+U6TwWLtis71oPmxZt8dcdfU15tOf/Ry9fX1MnDiRd73rXVx++eVi9uzZQilFFEUUi8WXvAPl+FbECh+X6op+FC8ugR8ESASOI6HoI3SI1AZhNIIIPTZBUGq2GHPP/rxLSscu+Lgc9C60kPZOCwT5fJ5UMlMGLxBZ0EIU2j5egW0bjCwMCe1HzD+0Q8w9ZIHZunw3nspTIYv09g2wZdU+6qZMw3MlO9dmzWN/fJrWGe0sPLbVZoBLPl4AOzf0mHvvuoctG3axY0s3WmsamquZOrOKQrSH2+++ka27u/iP//iomTVnmrj1vhvF1rWbzLe//j3effEHeNvF7zIRmm07NzOSH6KuqZbLrvg+U6Y3CIQFVkRRhOta5JQ0ngVpRCEoB0dCGIDjACYED9rmTRH/9uF/MVde/nvCgsf+3cPsXKHNPQ/exIotS2lorcFNCg495AhOOfkNHHLIIaMtw8aglPoLoJIKoVNgPLuBxatJO5BIiPi+KBwnzZZ1q0zX8pUk8j5NNXVMn96G19EuSI6l9DmwKcNK6efYWDYa89zY1zzf+/6x5aBuZrCqqzEYoiAg4SQxYYhQDoSwfvVaM5zLojEceuihwjbjx2+O10oYwvW/vdn86Os/xwszpEyauppGJrZM5XNf/ndSUxE//u/rTW9vPx/9+HtFajLgWhK8zRt3mwduv5/7/nA/xhcIXLRxuOxH32birIS1zg4seWq5+fb3fkIqk+anV35LSAH4hq3rtprrf3c3G9ZvJpVJ0jl3Jj293Zx/0TnMWThdoOzxIQ1KCXRkiKIIz3UIA4PjCoJIIx2J0CClTRtFUUz1E7i8+9yPmMG9ARVuNZnKFJk6wf7iHo497QiOPv5wOts7hCMVOgaLCyEQQhBFVkleVIlL1jGCH//X1WbXnt289V/fQufc6cKYAo50wSg2b9xivvetr/PMYw9Tkfc57tAjOOW0UznygvMFSYWRo6lt8UIub/mmPV8nleD/muKWz/xgV+DABDhCIlHoYoRUioHuXm6/7XYjhGDFypUMZ0fo7OykvqmB4499DVOnTxvN6Dr25wVvfLvp3taHo9MkRIbW5g5OP/U0RvIDpOtctu/fwr999m2ilAXetrHb/PD7V5IIHE4/6XTuvedhduzezle/+1kaZlaIEosHGvBhzdqt5uK3vZPPfelLnH328fb7Y/xyubNo7DokBoyN0R+jYyx0aQ1LQIZERChc22UU83xJHIhcKMJRnWeY9inTcZOKI45bwOvPPoGOQ9qET4AjbCEJntO19RfegKhoUFLwk6//xjzw8AO865K3c8qbXitKLvDmjbvNtddfz/I1zxJkRzi0fQb1lZVc9M53UjFlkkDKcq/jWDKU5+telOgxLZHmOYfy4hxdfx7y/g0SY6+CHNQutIA4i2kgNEilGNo7yI8u/5Gprqxh7dq19Ozfj5t0Wb1yDRUVFdRlaqmvriddkxlVHgNf+e8v8MVPf5Ut6/aAUOzt3sE9d91Jy/QW6qJK/u3St4m4/gLAD77zYxJU8+///K9c+ZOfIRzFzHntNMyoEHgarX2kdDC+QriCObNbxblvPst0rVsP5nj73R7oKEImxywvLdBaIx1ls7XmwMWnI4OUYkytLIoPSRNpjZLStgMa64VsW9trXM9QCIf41jcvY+L8amvkDLhSIRBlvi8Z9x+Wfv9LboDyBPjQ0jIVTzls79peqr6xd+te86ufXsVQIUdDfTP/8sl3MX/2rJKpxcSn8dym7ueyGo3aZzkmefyPWxr638hBrcBgrZIUdiXs7tpj/udHV5IfybNjww6yuRxhIWCgbxAvOci0tlaCQsCfHnjYzJs9jyiKaJzYJFKNaWbObRef/cqnzAVveieel2Ao2M/OXk3kBlQ0zmPXmkEzeX61ALj3pvvN0F6fL1x6Cb/95fXU1U1iU88avvmlT4tSfCyVYy2hp+yCdmDJs09y2GGH2JZGY7PgODI2xHHKR4KUY1gwNBb/KQ1CaQQmdpGljXdxbPOC66KkRFuoFcrAhlU7zHe+djnJVIJQFJg4t9puQsJiSkuQqpKyPvfnX3T9JQgXZs1uZ3Cgj9uu/wPTmqaZpK/46Q9/TCKVpHZKPZdf9Q1hSq2RkcYkJBpQAWXPY/Rrw3iPMQjUqPLGHVImtrQGS9Jt8wNufLnseY3th/5z+cdR/oNegWXspvZs229uv/l2mmonUEwUScoke/ftQUqHhJekb3iADWvXUVtRw/z587nzjrsQQjF3wXyzYNF8kW5K0jl/hvjKV75k/ucnV9G9ayf5gUFG/BH6C31kGl0WDM4xjc21bF2/GxUluO+eh0hkXDbv2cC3rv60wLUG3WaesBZYG4QjWP30JrNl01be/ra3AqCJykprncMxztwY79D2A1sWgkhHiHhzMGgQLiYXIhMV6NB+TxAakspmtL/0ha+xcfUWGmpr6Zg3IwaBGHgFmETGijFQjPJs37kNoxw+dsknmT25g5Sborqymm//+Bujoa0BlKSE/VAKKHUlShBlFIfAUc4omi0OGcIQHA/80Cb1hHSQ0inH8FIKIqORUr6AEv/jKC8c5DFwOYkSwDVXXmPqq+pJkKCQzbNu/Vq27dhBPsxRjIr0DQ8wkh8hk8wwZdJk0okUE5omM6WljaktU+mY2cbKlSvxvAqWLl3K408+yNpVG3CpRckk6WSSCU0N1FXXgJY0NUxDi4DGKUk+8Ml3C5LYGqe04BIloVgs4jkJ1q3aZC775g8oFHx+edUVwkgQKTCEaJyyKh3gTo49zTBEKAVSlJFJYHsZREDZwmthF6zxraU6tON1pql+Cm5C8p0f/BczFjQLlCYMCzjKtfQdL5ecLlawt575DrN61XoGhofxCxELpi9AasMvfvVTJs6rFSYJIREOitBoihTxhKUUNKGxBIFG2jgf+OOtDxo/6zNn1nxa504su90o+wiNTexFflRuE9VmVGFfkq30ZXEx/f3IQW+BMdC1epPp2buPw+YcSn4oj8nUsGzJcpoaGhjIDzNYGKSpwmNKciqbNnaxY9dOqtOVSOngJlMUCnny/UM0TmhgOMzzwUvfIz4o/pnVy1ebX/3PrVRlGnj2qWdZvmIFNV4Fhx9+BM0tdZxwyrF0HNksysyucfOBktZoJtwEXWu2mR9d8ROiKOATn/o4JEqc0npsSF1+//OJcEZZIeWYl4ZF2LFuh3n4wT/R0zfI+RdcQOv0OiEkbFvbZ04++WQCX/PB//ggrbOqBBIiE+C4LhgX7UdIj79e4g30hmvvMOu61vHpL3ySC95+tkDDW059nxGh4fFnn+aceW+wpAVCITS4SFyRwvr+GhybmTOBzUK/4y3vNc88tJTDFx1JWt7PhAkTzKmnnsrMue3UtrmCNBZ5F4Hj2HDDzwd4aQuo8YMQz3OsJRYHd5LqpeTgt8ARPHLno0aFktaJrRBAUPS55ve/s3kcFZCL8kyY0sSbzz6Lb37jv9m2bQc1mWqqKiqpqqlmUmMz4WBA/YQG3vGf7xS42pq2GEI5tlyy45n9Juk6NC6oEbiAG7fk4VrLF8fAfgE2rttqfvHjn5MvZPnoxz5E++xWgWtBCJaOSsSBn3zp8ywleDRoHfNTG/jG575tlj67kq2b96CUy3nnncfKlcvp6d5Dy/QWPvqf/8H0jqa4ccjij4MgwFPpeAXw11shA0ueWWPe+pa3snjxfH73+1+LUnPF9b+42/zmF79jeus0vv2zLwqA1cs3mLXL1nLskUcwsW2iPaZkYE8/tAQG3/785ea26+7BKaRpnTCDKQ0tJN0kQRAwXOxn6qxJHHXCoRx+audoUrGU8S9lu0QpEWeex9A+x0SPW+BXWUIYGBjgmMVHobRDlAtBCxrq6hkJsoxEETNmzOD1b3w90zqmio9d+nHz3W99l03rNwG2ob13v6KtqZ3GxkZ2b99lJs2YYLd3YUAqotDWOJ56ZKmZVNXAoJ+j0a2JUUjGtuT5NplTKlV6Llz5w59hAs0lH/ow7XNahI09AwB0JMsMGWURpUkIY54zEAQa17UKKyJQQkLO3r1PfPo/xCcu+ZJZ/tR6KlIZ7r/zbrT2+fDHP8AbznmdKA1O8KMAV9oPVkqVEVMvdwF3rV2Pqxy+8Lkv2k6vovXMvShBysmQGyxy9+8fN7fcdZ3l5SpG3HjNDcxubzMnn34iR515gjBBhFCKzSt3mrtve4CEriTl1KAKKeq9Sbh44EG910x+zwh3/OoBHr/3WfO6N7+Gea+fWi5Zlc5JG4NQdqM7cILGP54c9Aq8Y8s2UyjkqKurE342QLmSYjEwmUyG4f4RJk+eyOLDD2Fax1QB0NbRKj78sQ+bH33/R2ze0MVAjyZZ77HT7KGpbQr7e4aY2DbZYoiUsCAKzyalnEqHru7VnHTaGwWRj/Cc8iIRXhjT31iN+NG3rjLLn13Gb357NZPa6+yTQWSBJ1IhHdfGbAecjcTEUEKbZrKZH9eVZW+z1KIztBWzcs0apsycxI7te2iorSfleUysq+JzX7mUKYtahQmzRNJFCMfG0NbUoaSy32EYk0j7K8SA1BHFgWGCXEDXsp1my9pN7Nney66N+6mW9WRkmlXL1tLZMYsZc9vJFyOEEGzfvIkPfOJSDrvuCPOTqy4ThHD5t35O0qkhWZEh7BdUeNVUeDXUphvws0WQglyQo6mqldxwlht+fg+33VMwl377AwIBYd7gpAU60ta1tkUyxrJ8/qPJ370Cv2AyIr4vxWKR8y44X+hchFfpEYyEpNMp0TC50XRnu6msq2ThkQtHPVagvXO6+Nb3v8l9f7jH7Nq6ne7dPSg3DUnBtPYWgYmtlMaaPGD1qo2mu3sXzROqbe1D2RErsgRAMJEtZ2nFumWbzP333sfpbzyVSdPrRLm/0FFI4VoXOx5RWl5f5ekmcjQ21pY5pGd7niceftYIIxjuG2Bz1zYm1E6l6Idc8YOfsmtXNwvnLOQzn/lPmjurbUItKiBSDgpp890iLssY67ZrE5brvi9nYc+bOxupNBdc8BZcN0lz1QRaJsxgy9rdzJ2zkK4tXXQeMp33Xnq+wLHgFOmADk9mUstU89XPfYXbf/snc+iCw9mzdR8VbiUq9PCSDoVcgYpUFfiKKq8eIRQZ1ycgxJNVpGoy7BvexLN3bjSHvnGmcNKCMDQ4nirXsk3sZpSJ/HnO2BrgL1fuv3KW8t9QXnUFLjWzi+eJTQwQGqskkYlQQiEwSFTcpWD5rvDAxPxRbsIhKGp0IiJQPpW1Gfux0vbsOmL0e046/Q2jDeoGgsDgliYulMYCGZsk2bRmHZOnTWbypGZAEUUhypFExKB9U0qPwr13/5HFixfzprPOHL3KyipOFDNLKmUXkg7tgi7Nagp8jaccKMD2lTvMPbc+ybIlG2if0cG+gd0c//q5tLpNVCYaeOrRFZxx3HlsXL8WrUa4/rqbOOstp5kpi5oETgIwhKFEOhAFEY5rQR46jJBKltsuX+IGvajMWjRX3HznTebaW26gs7OTpE5x1llniftvfMrce8+DvPv8d3DmxcfZfIG0Ux0NEunCrLkzbENDYLjyip+RjFIo23yI8BzqqmqRwsF1k6REBUpKQu0SSU1aGYqkSfgZdj2V5dCTAc8CS4pRiKckoY7sxYVyNTk0tvQow/i+q6C8/nRks9ha23GzWusxm1ypO7mkxC46NOV21VdLXlUFHotVUGOfHBOfRTpAKDfeNseysgsoaHbv2kXHjE5UWllAvWvpU5unTmLl+uW0tbeVP1wIiDAoY1sQAZBQDHw818NVMSrJiJK3aXtvC5qGunqWL1nKIYe8W0R+gPI8IhNihCIwEZ50yht5Pl+kefIkOhdNLcegiBCNGO1Pjo8HJ25wVxGOVHhKwgg8cMuD5qG7HydBPUmRJggC3vWei+k4ul6UeoNrq+vNb390HWnPpaY5xcrVq7jr3+7hip9fZlrnNgodCFzXEnd4cbY28DWupywYxHmZViROGM1ePF98csF0PMdDFy10LDB5RoJBtOPbNkgJfpAj4dq0dy4fsXr1anRBU5GoYtfmPSRFyrZmIghDcF0PpRw8kSTpJPGkIhIKIwKKKsINk2RUip07uuy9T45moC1GZsz5aUNkNBFqtHpmZ83gBz5KOigpMGIUDCJK7C2xm2SwVr1U1H7Zs91fAfk7OIQXFzemPZXlVpeYIlULdmzbYV5zzGsEgYBCfDZxM/nUyVNEPp837TNmxOVVE9dZo5jY3H6cMQbPHXMZSn52ybUNYcO6jebpp5+mc3YHwhWouPYihYOvQUnHutGh3dC3btvJa44/sYTqABXGmWeNiE270cZaByFRDgSh3cbWPbvTXP2j37Bv236G+kbIZtcyuW0i3/r2JTZrqyiPXXjoiT+Qnuhz//134axVzJu3gLlzDuHf3/tJ2ttbzJvOOp22tjbaF9SV22hdT1L0A7yE3YDUS5VZXizJNSYJZtFbGuUmwIdAW4YUqSw1h1DgxdlkISTppIvSgqRbw5InV0OQQBmFI1xQCuFqBgeHCSKDTCq8lEcmKUkmXFQqwniaSMDIcEBxpIotK/eb1sMaRCLhlPpM7QEqYdEfrkTF3pbGEIRFPM8DrfCcdOzxxeNmFfiEOChKqFWMst5L3LZdOm/Fq5vI/rtXYKMj2/dqDEq6uEKWw4/hwRGaq5utq1PK3gqgALWNtVx40UXIpGO3UWNskb/cDRDHgjEiKgwCXMe1u3KMDDJFWL58uXnsscfo7u6mc3aH/ZsHYeSjHI+SERMmNvQu7Nq5h4HBQUpuI6IUIsSwMRMhTDnoRYfgGpctK/eau2/8I7s27WPN8vUoJQhlgfd8/O2QAC0MUoYgYO/2PSZyhpg2v4nfffwqrvrF1WQSNdxyw73MbJvFvl37+eG3f0wi4YIIzdS2ScxZ1EFejPC+D/+LCLQpbzx/9QKMdcNxwVUeoQ5w40vrh0UKQZ7qqorR00ajVMKi5yIQoUtD1SSWPrWW5uqJFHI+aGPpfhzB8ECOSAcoJUimJBUZqKyEdLVCVSnb1qld/M2VjPQPI2TDmE7DeD2E2HZHnzJ/mOsKkMnRxGAc/QRBiPKsSkhcrL0eEx+bUc8p5LmDXV8d+btXYCVHsbAx/sEu/CJEBU2YN3hCYEJj65spW3IghOkzZopSTVAqidajiRsLt1Pl9EZpsDcB5T7fdavXmUceeoRt27ZQU1/DG8881WY7gwDHczAmQpXoJ0oxVQSuSqLjdjwEdgJi6XtDbbPbwpStfGlB33Hd/ax4Yg0De3upTiWQCcGw8Tn77SeL0ACu5ahQQvPd7/8XE5omsvjYRXQcMl18bdEXIIBPf/US3nbGB8xIXz/VlVWIKGJoaJgNI5tYt24Dbo3mDaefYqbNaBGvRF7WiYEgUahxHdfilSWc80+niKuv/qXZvHkzr9VHxl6NQpYod0I4ZM5h3Jp5lNrERIo5QdqtJAoLaK3xpEemQjIw0E9VogZtqjAolAMqAaSBDFAJHWIia/u6IA8kYc2SrWb3jm72bN3F7PZ2JPDMM8/w2LNP8+5/ex9hGJJRkm3bt9IwaSJTprfQMW+y8BxvNMQVACou7UUW1z7GZ/57UF74e1TgMSGugDhuMdbyjmVp0DChbgJ+1jdhFJFOJoTE4I8UEZ4g9DSpTNJ+lCxNJxiTlJAiLtaIGAMgRlv0NHSt7DL3//F+tm7ZghHQ3j4TfAOOwHFdwtC3DBNG25Sy49pdXkLThBpuu+1WTj/3tegIhCNt540BJUvMk2K0nbAAP/3vG8z2Vd0kwyom1yQJK/PkZZaOqe12HXmjKZT1GzaY4UKW7I4tnFB3OpGMwUwSzAg0T62hkOvlrRefxT133sX+gW5G9od8/DMfp+gO0j6jRUR/4e14MbHZd+vgOI5nAS1jcCnNUyawfctWuymKuOkEyuWwJY8tpzJRTTqZoTiSRyKQUhHqCENEMukxlO0nn28gl6/BIYERkmIoSRQEiRRooclUeRR6InYvLZis3M+VP/8pBV8y0NOHOEkT+gE4iqOOPpqly1eS9BxSGu6863bqJjSDK5g6rdkcfdyxvPbEo22oEmANgSNBaqQwaAKEce2G+9zk66skf38K/ByRwjmQyTRexbneLDISmFDiKY/iUMFoocnUpEW+6OObgJRKHuAflhaQjmPIcr5Ma0wgLIdWEZY/tcI88tAjbN++HU+5ZAs5WltbwYuTWzFjRaRDq5BerPUJq5yvff3R/Pe3LuMt5/2zufbmnwsjIIxChHZwBODD5g37zO4tO9m6cRtJKlnx0HqqvAbqRBWR8snqfoyERfNmA7HBFoadO7vN5ZdfyZatu/jpT3/KlJYWARBEIa6S3HHf7WZ3fxcTZ9Ry+rvfKE5/xxt50wlvNmFek6mq5Mwzba+ugv8VkMMcUEIpX9Gyskah9ZZMCVwGnHLaiVxz1XU8fO8T5vjTjhLl7xPQsylrbr/5TmrcieSy/VSmKwgKWTxXolWEMTYeFY4GpSn4RYKiZmQYlANahTguJD1JIDWSBnau62N3tJ7Wjmm87pTTmL9omij7ujHfmImz/4TwT/9xEV2rNpl1a9Zyz51387PLVrD26bXmwgsvoqY1KUq93JY1xPZaIwK75Vsq1Pj8Xz0l/rtXYCBuUJf2wscdLX7ONzKSKCMJcgHJhIcmYGRwxARuSN3EUQ7lSNumcymt42NMPA/MRDgIOy7TgX3b9pkljy9h7ap1DA0MU5mpouDnqaio4KjXHFkmAfCjANdzkEKN1lNDbVeuFFzwtnPEqpVrzb59+/ntL28wJ5xwPJMmNYpdW/ebZU9s5ImHl7Bz83Yqk1VknApSooKWmk4yqgrfhIi0IBtU0R+5bFu/m/0b+01DZ61Yt2a1+f4VP6K7u5vde3p4+pklrFi51kgJ6UySXHaQex+8h1SNy5nnnm7vrjTc9sgtYkHba82y1Ss46dxDXkGCZR2X99xyTVsISy4okcyaM5OJEydy0w03c/xpR5XX+f7dQ1x7zS0knDTSgJtQREHeTlQUCZRy8aMQ5UoCnSMfjjBcGEYGLq7ycIQt3zkuEPrgGvKO5uhjWzjiqEmCxEkxAWDcr2E0eDpuBLEjdtzYKsxY0C5mzG/njPPOYNeKXvPtr3+X/3z0UzRNnmCclORjn/+wSNY5OCkXXpDf+tWTvwMFfjH6FMu0oIREh5TG2RL0BBSGi2ScCkQoEEagg4iACOEZtDGUMrbaWDbKstuKtZ4+2taV4/vRu7OHO2+9Az/rk0lk6A/6SXoJIuXQPLV5FG8rwPM8NNZKIAwBEa6TKJcKo6zmy1/6tNizbZ/5wfcvw/T7DO0vmJ4dOXZ1DZNRNcysPASpBZWqESJJUjhkVAZV6xEZTV7XUKPqGYz28MP/uoooM2I27FpNNhxhwqQmjj7mIq688uc0T6hHCkMqXUEQFMlms8yY0cHJb3qTsDUQm5b3Kh2KUT6OyQOEZ+GUpbGrckzJpcyvHZtSC4qwf9dal2l3DDrO0kaYSJVhi0IaCCNmL5wjqqoqzLIlK/ngv3zMXP7TbwkU3HjdLWbNqvVIFIEJQfs4KgGRbYc0BtxEimKxSD7MM5jvJ+WkkWEC3/dJJjKEYYgphriOIQoL+G6IX4iXkwowMWAGIAwjuwaIMW6RxI0Ta6uf3WF69w7wwN1/YveWPTjGI53M0NudZW3XGuomXGvOvfhMJs+sEggHIXUJkB4X8F9mN9fLlFdVgUvVGvmirymlsLAKEkJxxEdphfE1Srs4UqK1D44h0BEVdRWilN+XcS3PRJZup7RtKiSRNjhG8dgDj5prf3UtExsmMqlpCiPZERpqGwhNiPQkMzs7bEykAM9Sz0glEELi4+OUEllx3+qqp9eYmW2zxMSGJnHcohPMPbffR/++AnXpSUzKTCGtqpGBoK6iAaETpBIZEgpMpNHa1j8T6RRpUUFCp8nJfvb0bKTRm4wyuzh84WKeWr6SysoMhx92CIVCAUclUa6DchzeeOobRtOlwsEEsPCQhdQ31dtr6sbWxJjYKxlVTjhQmUvyXNaO0v2LfZoyla8xdsawLXfBl7/zeXHGiWeZlStXcsdtD5rTzjxB/Mt73y72nxCZi8/9J1omtSEV5ANDOpkhCsAIGRPxC/woz2B2P0mVIO3U4JokuZE8Sro4LuSLPjIBBT/H1m07aWAKlmxv9H440oXAut7KwIa1W83qZavZvaOb66+/iUy6lhnTZtG5oJN5s+awfetWrrrql4wU8tz/x4eY1tbK5LbjEA4QxAkHVeIffzU16O/CAr+4lHtkS7tcFvxswXgigQhK7DCG0FgS90gWSdanxnSllFgcrOjIomckFg1JCLOnzxa1FbVm+rQZ+HkfV7k40iEfFgnDEapqqyiNAdJGgzQYbRvHPeXh+3bOEJHH5qXbzcyp88TGpVvM//zkFwwPDdFU38Ss1pkYX1CbqUVGCRzjkZQJPNKIEJRwSKQdjDGEUQRCEQUJKp2ppNUEnGSazftDJtYqVj21kt6+blRS8v73v184TqI8zWBsDBqGFnkmBMzomMmtt93Gia8/1nTMnSz8IMRxBaM0GS9gheP/dGTsYo133Siy2fTIRDjKwRgfUSIwEGq0nCPgDw/dLM458yLzjW98g86OeaZ9RoNoaFfi19f8wnz5y1+lf18vVV4NQS4knagBo4giTYTg3e9+Bzdeex17+nZSkylQk6zHjyJErJiRFOjAIB1NVU09RLDx8Y1mz95+1qzajAng/LecC26B5Sue5bbbbmPn9l2EYUjLjGmcceYJvPGM05m7YNYoT5o5hJPOOsyc8cY3s31ryD233ckJxx1Hjd0b0NrC3lFyvA78vDLmitjxHqNkSYWRgCiApHDKShmGPoGIbDOuI+z0gli0tkRtMkYildsnTTxJIICe3T2mpqIOAkNCJvAqPApBwfabSkki5ZU3ERlTugghkXhExifhJe3nKUFuKGDz3h3m5hvuJDviEwawoauLadMiLvn3S1i1ciVTJ7Vyw7U3M3/mIrzIxYtSKA2hX8RRHspJIFUCQRI/MCASKGcypi5gV3YlvhfS0pxg8dHz4n7YCB0piwuJN6soinBKeG4J55xzNvff9yCP/OlJ2jvOwUskKdW+7CZ34DIs/17qQ1bCNtvHG2OpndHBixlDAOJSyxh8d8kSf/5Ln+ULn/8qb3vr2/jnd7zXHD5vMbdcfyP7h3YRKcP2nn1MrG/BEwnApRD4tHdMZ+5xleLHV3abSfVTCcizt383FelKQj9EChcjXISjCPM5evv6eOj6vebBJ+9h49ot9O4fIuFkWLlsNbh5hkb6mNw0meOOPp7z3/oWJs9usieVkmNcQQ0htC2cJvwga9woTZVbydU//pW54J/OY8KclBCilEvVduTMq6gqf38KLEaznTbRFxOslbLPw1mDFmijEZG02VElSaSTjOgRKmpjRkhpLXOJZdHE2GkVo66CYojnuuT251j2zDKmT21DRhLPSdA/OEBlOgMBFIoFWqe3COslW2hVEAa4ypZNcAQBGlc7rF260bhuFQ8++QTrN21k147tFKNBRvJDfOxrH2Hi4krResoxEMDCi/+N5XetMftWDVMnK/BEhoF9I5iiIigqTKRIOglSjiabHwTpUSUa8d1OskMhbnqAKJ+n1J4ondQo7E+EKAVh4NvJCBo65zSL0049xTz2p6c59ZTTaJyYRCVsfbpc3dHa1sylLG+aJU5tTHxrxsY8BkqjUI0pxsPk4ixvGdNuS28LD50tPvu5T5l7//AgN954PU/96SGmTG5mwZEzect551OpKvjON37A3h07qcjUo13DcL6XRx7oMjPmTKdr1TaqU/XUZibQM9hPIulAoRDPbIhoaKzlV7/5NapuGK9a8JWvfoFbbrudfT0D1DXUsGbLSqqa6/jQx/+TyZ3VogTeQFgWEC01Os7kIy2m/R0XvZubfn0XU+un8ezjSxno6+dzP/oQQoGvfdxXoBnk5crfnwLHUrr/slw3BZMFv1DEI4kODUobhJJoQrLZHBu7u2hNtxmvwRNOUiHilWRb/pzy5wrAc13Q8OiDfzJBLmTq1AaKeR9HOHiNHvkgS4EClV6GvF+gUlRZvmSjcZ2EXZeOQ0CIg4V7hnmNzuXZ1tVFMZ9jztwOXn/KcUybMYm2WS3kdJ6ETFkAQgQLT50j7tn2iHn0sYc5/sgTOeZ1bezZAnu2DyB1JQP9I2jt4ykHP5clncxQk2ymKtdNb99uhnp7ePrRe0xDczNt7YcKIRwibZv2HaXKc5FLuO7TTj2RJU+s5OlHl5gzzztGvFDsa4wpXyilxizO2JqWb04w+rxUHmN8pTE0zfYeFIohhxwxRxyycA6f+My/jbnBlIE5X//FF/n9ZbeYp59cwcI5c7nv/vtRj+TwCxGD+R6EEBQKPplkJX4QorXGlS7SUeztHqGusZ6Tz30zU9rr+OUvf0rWz+FrwdvPu4hzMmfwT//0T9x0y438+8fehXEhFCC1jY0lElma3xQBPvzT+e+huDuBCjym1E5l67pdPHTTUvPa8xeLlOsRUnx57ZivgPzdKvCfiYG+vgETRcbu8JG96L7vI1MSN+lSWVfF5GmThExiGyFKPMdSjFYxYxCBktC9bbfZvnUHM6bMwJEuKuFQKBRQUhGGIe3t7Sw8dqHIRiOEYRHlqjJFSxhEOI7CFbaJwe+PmD+3U5g+6Hvt0aa1aQJz5s7iuDccJoIwwBdFMhOtNbz9uj+ZVIXLxLpJhK6i4Bn2ZwcoMpUph0NlVQ1rlw+SSXsU8xHDw8NUpTPs7d9DoHyqU5X0DQXUVnjs27OGhx65he49wvhhisOOOpq3vf1ikStkSSVTNnknDLghnQvaxKJ5c82Kp5dz6MIOM3m2nfwgYjxKFNnxNOXsc+wyaz+msh0Nl62MXbtCEAR2YGL5NZEBZb2kRHJ0uFmJixsJ99/1qJnR3kG+b5DuHXuZNn0y1bVVVFVX0z0wnbVrl6JwyQchZijAU1X0D+9FeZqklyCtEvhDIYlMBaQlNdX1/OpXv2fdxg1c9oPvMGFGgyhNbXz9ya819919J+ecfYaZNLdROJJyEioMAlxpN/Xda4bMQ7c9Qd/2Iaqdegb35cj2Bwx2D/PkQ0uY0NJgZh09VYyiBF89+TtU4LHtW7H4QAQjfVncwLWENEYgleVECvDJh3kcTyEzxOWREKVUeQJfGSEn48xpBI/e9wi1FXVUJCtQKEIiKtIZClGRCq+SqroqvIoEnpeI6WjikZjYntOxmedN67eatuY2kUxJMqkE06d14Gc1+OBWuChc7vj9H81Xv/UthKNIZxI0NzXT1jSDrZt3Usz6bN64mSMWLKazZRqNzdVs39RLGEY4jkehkCWZcCkERWQoqU41UhyCVLKK1tY2erq3s2nTJjrmzMX3QxLJDKCRjrBga2F94FNPO4k/3HIvv7n61/znVy5BG4NMSHSk2bZtu5HSoXWq7aLq3buf3bv3mL6e/ThSUVFRhYnAUx7pZBqhDQnPJRKQ0wG79u7B8xwUgkwyQTEoECrD6nVrGRnOUltRQ3N1E0nlsWfXbnbs2g1eiltvuoPD5y0k5XrI0GV4eJiNW9dTWePRNKWODRs24CXTbN2zi5rKJkwkSeFCHjzjkXATeHKEMDD88GdXMK19At++7NtM6GgQpXnQQsBbLzqfB/5wL7fefD3vn/Wv5aScMVjljaB7dc7c/Iu7GNiVwx+OaJ04jZ07d+PqJPNmLGLt0s2cfHoUg6FlPF2PMYnWF+oZPpBI/pVi9PkbKvBzkDvmhSfE/dl5C0a3xhIYY8BA3uAID89JkivmwAFXhgQ6zwOP3cvbL3nnGGLHmDvY2Ol3YdwO5sYXsHdbP4PdI8yc1kHCSRAVfZKeY0tH0iBdh2kd00cnLBxwsQ0ROi6rCMhBy5R2kXSAIgiVIDdcoK6+Jmafh69/7XJzy7238+bzTues805j7sJ2UcJef+pfvmK2dW1jz679rFuzltNPOoskTeAqTKDJ5wtE0QiRLBDpIka4mKCWvTsC3v/5DwicPOddmLBZZ6eU3NPocrdRnE3SkjlHtolNW9vN7bfdxo5N3Wbq7AnCNuBIfvi9H7Nz226OO+ZYI6Wkr7eHTCrBxvUbmDppMjOmd+IJj8pkFVWZujiMkLgpl0Lk8/RDj9E/2IebdIkiC3BRri0JhX5Ir+lhyrGTSCaStDfOYFpdK9kwj9+fY6R3hGRtg+XyDu1781FATWMl7YkWPvOZz/DYo0+xauV6XJVg1cp1bN6wDeEL0ukKRCBQSYcJ1fW8/Z8/xORZ9eVSYql/pWNep5jYNtFs3hEPeovZPIUBfOjvwlz22V/QnJrKBNVAb9CHYzwc45AQKSrdKlrqXB679xkqJyTMjMMmWgLqsbWkuH4VhQblxKULu4Ljn/IA4voDUIZ/hbwyCvwyWlrEc3am0eftIrRxlmT/rn2m0sugi4aRkSES6QSRCQiDAtozHHLU4aO0rsS8UcZinO0EFUNkDCawB3vHtbeZ9slt1FfVIVEoJ553JwRGG6ZOn0aqxiszZRxIUzWGOyOmddVFW/rRIXR3dzOS85i3YD6kYMPqDebeB//Ir675NZ0LrVXQOrDKrxw657UzsGsjGEUh8PntDb/jxGNOo8JtQIcCHE0xCom0jxGabD5HMRJ0rdqKzoGsTBFGo8obhLbNxi01m0tFWLBzkdHwpgtOEnfdc6f5zTW/5cKLzjOtnVPFprVbzfpVG6jMVLNh9QaqKjM2xjeKyU1T6O8ZQE+MkK7EcRU66+O5STw3QXG4QKYixeCePryUhykaHOUghcAfKeJ5SVyTIPQ1e7ftYWbrDDw3gdYaxwgqUwksrDy0I2JNCCpCm5DmKRN5z7nvoXF6s3jz9DN5c+kmaFi/bKe58fqbWbF0BevWrSFlEnQ0TUK4frnPz2Jt4rZCA5/94uf56Ic/zgO3/cmceMZrBAVAQd9GzDc+/QPaqjpwiymSwqOp2iU7MMLIYJ7KdBW16QbSpoY9G7YwtNe3nmFClr/Hro0IKbSlyX2FdeX55JWJwJ/3gJ4zp0Y8zwOwGhBrwQHwtLinT0nIReSzw/jFPIGfR6kITJGCP4LxHLbs2cWmbdvKVDVFP86uxO6t0KC0JoHAFYJ1jy83Qf8gU+qbSHsppJG4iSTKc5GOg0p4TJs2pbyDa0M8zFIiUKAtb0QJWOL3ZUl7iuyAb2QKzrjwJLF5y1r29ewACd/67tf5xa9/TOeCBuGHBiNsWYa4Y6mpsZlCEBJEIaHRJFIOa7qWMlDYRSEaIK9HwFH0DAxTMBG+CciFIwxk+7j7nvtMEEa2sQKI4rKZ69hexjCy19FJJOy5xC10H/noh3n00Uf5weU/Ah/aZ7WKc998NiIKGRzoY9+evWSHhilkfRyVoqqykd79Q0TakM3nKYZ5cGxIkUgk2Lt3rx3valkYUEISBZpMqgIlJMYY0okk6XQaz/MIw5Aw8nFcQ744wEi2l0BncVMGJyXJh3kmTJ7E2W85T0yaPkXouO0v1DGgTkHn4ini0q/8u7jm1p+KpV2PiMdW3Se+++NviKmzJpaJFISLLS0ae+5zFs4WTU0tPPLoUnau6TMY2L9i2Hzlo9+i2ZuGF2aoTFQjhCKVSkEkyHhpUm6GtFONzHtMqZ7ByvvX0rs2HxcmwjIrpkEQxqVKrfXomjYld0AfMMXp5ery/4cU2ot9xZiGNkE88mPM++Ke2d7uPiNR+L6PUsKm+k2A60AQ+ezq3sOZF54mSsPAEp47+pkxyZwIsT2iPjz20OMccegReE4CYaRFI0mLYpKepK6xDlU5xvSKEqwTjBFIYacBEkJx7wjCV8gQMlWeIBtAERYumsWfHr+PK773fXPBRW+hbdZEgSSm7NFEOoIYIXTffQ8wMNBHaEJCQoomz679W1jV9SxFZ4S8zLFvuIeKhmr6cwPsH+5m//Aeuvt2MmnqRFy3VCojJqyz108bjaM8tNb48axfmQQcmDFnqvjJT35EV9dmPvrhSw0a3vmv/yRmtE2nkM0RFH0c6TI0mKNYCKnIVLN+Qxe7d+9FOOCbgFAXyQcFAh2wZdtWjDEUi8VyEsxVDr7vx1ltQzqTYtLkZrTQBJGP43kMZXNMndZCLshjHI1vcvRne5jcNoEzznmjaJxWTxBoShwMygUj4yYCacrouDKiwsPiAWLtCCOrXKG2lxvgE5+6lIGhYf5474MMrc+b3/34OiakJpPUVXik6d6zn3SqEh1BsegjHUVFVYqKqgQ1DZV4nkPfvl6u/811ZTtT9qKFRAjXruyxiDYjwZSssn5ZbL5/qXa9gvLcYL40pBlCXEISRMLBSDkaKpca3iPIDhUJfAsaEAayw4MU8znQAWGUp7GpGuzIXwAiRnfE8jbnOpgQljyzwmiVoKppMkKlUdIjmUyDFITCgKuYNG1SOXNp4uliBkFUhnfZ4yIHKvRwItf2Jg8HBm0giOjasp7h3CD7e3s56axTxYHbrUQH9gA/88nPmv379xGEBfL+MMLVhKpIoEboye1mKOpnOBwkcEK6dm2gN7+H/fk97OzbTFvnZBYeNkeUWiXHpohLbn7BLyKlxEsmCMOo9EdQMGlqo/je977HurUb+OSHPmcI4Yvf+ZJondZGbXUdjfVNTJkyhXw+T29/H1NaprFu03q6e3uIREg2zKE8QSgCauqrwDGk0gmUIwiCgCiyDJSlZGJFVRWJZNJCEl1BIfRJVdQzkoecHxEIQ6axkvd+8J3ire9/q6ifXAEqwElEaAIKYQ4ILWyWAGQ06ruOvd+O7eMNTYByJBqDciFfDEHC3MVTxHvf906WLl3Oh97/SfZsHsYNK0iJDEK71DdMQCiHXDHASWYwjqS30IOqLqLqc3T1LGX1puU8+NiD7N62y+jIso7oyMS5HhUPX2f0epd+Gj3mccAt+3tW4OfK6LDmEmS19NCUjSZoiIagmItQeIShISpCJlmF0Iog0Dz97FO0z24HrwQhDOOW3tFaZjSmXvnEE0+ycOFiS43nJpBS2sFYUoKjyNRWkY7LPZZ+JaA0Eb58E+I2s2hAY/LCiEgZJSRKOMIYw0233GyMjOgfGSCKO52shdAUi4Ftfnc9PvjeD5n93fsxOuR1Jx/H5GmNDOZ6CUSeoiqwq38H23o2Maz7GI76yYlB+oq72d3fxRvOei0333e90FGA7+djzLdtBJDCAjGkcEh4qTIySzqjPGCl6Ygtnc0ikXR5ZukS9u0cMBj48CUfpXFCM/ligYKfJ5VJYEREtjhE46RG7n34Xrbs3o52BcPFLFoaQhHg64CsP0IxLJJMJ1CupckNggCVcJgybTJ5v0Ah9AkIwBUUwyIq5VJZX83Zbz1XnPuuC0SmqRITFcCxMaWJ1cGL2QMcqYiKgVWWOAtc4k/QkUEbaxyUFERE6LiLKJl2iOI1MWvhZHHJJR9CkCbtNZBUaXq7e2lqmEBdTSNGSxKJFK6Twk0kmDm7HbdOMnFOFV/9/YdEx6GtrFy/kqeeWoLElp+UEJaSCVluEnleKZE5vALyCiSxnj8J9VLHV0pSlQhurIHS8c9R93n/vj7j531SKkMUhhgnQS7n43qVoPMUI83k9qkCYd1pLTSOdGzgGuMKlW3nZM/2bjOpqYmWaVNwiy4ibwi1hcS5CQfjQH1z3WiPttBISotAjbo9ETACxaGCScs0xWyIk3SMdIV45pllZtv23YTCoaevn8FokJ989yrzvo+/Q4Ak6dnzuueWB0zv3gEOW7SInt097NrTxbzFi9Emy8aNGzFSELoBXbvXM3WKz8jgCH1D3TS3VnD1j39M++JpAsf2ODuRPWAp7QQ/TNxCGXfglP5dOrGgGOLG1DEYuOmu34lzTr3AXHDRWzn1DaeaBfMWsHtPNxdcdAGz5s7kqaee5P6H7qcqU4WJQvYP93LDH25i1qxZpBNJpkydTE9PDyQERghwFL4JyeayZFIppBQ0T2qmZkId+WwOpRROwqOuoZZkTZqTph4nXE/Z9wdFhKcQjiW308b2hBPFQ85DCxdRjmOTSPF0WRWfjlSixH5WLvkBhASW40opTGABQF1b1pNKVzGYLVJVEZBKexaXbhQyEijjklRJZGU9jy9ZwqVf/xdqFtkPf+PFJ3Pzn25m26bdEFiQkagA5cRJU+kcSNZYJqqIV/wrlMh61buRVMyDLOMpB7YOpG28aiA/OIxjFPmcbR8M/IiHHnqC+fPnghuS8myHDXlwE57t8sJeI4IxZyhgyVNPc/JJrxf+cGASCdd2/ihDvpjHcRW+CElXp8e02ZRcfWNb53DK9DlRXuMXAjwZZ39NRBQJMzg0hFES7Rv6h4dom9zKxEmt5X1Oh9DXPcyTDz9BxkmydvVq5s+Zz7auXWzsWsFxJx2BqhA88fRTDOdH0K7BGYLpba2c/7qLOeNtr7UUrQ4gNEZrSxFrjN2vTGyUxmCbS//2wyKe49rNyhjLzBlvVjfe+Xtx3hlvM9fddCM333orQVjk5De9nobWI8Vpbady+HGHcMON15nAj/jgxz6IDg2O8iw3mBJMDVowxlBdWUVNTY2lxfHs/QiCgLrqOmpra0VFRQVutaXNJTVmFcaWUXijbYAagRIWruxIgQ7i5F/J9YzjXj+AhGetcGk+uSi/xNY5tNGEOsSVjk1qRbB+/VqCMCSRcBFS01BbiysVuZECniOQyTTGpBkOJdMmzuSpp9fyhsWzwYHfX3ctWzftIBpxIQvrnt1rprRNEJVTLbMpTokK+cASkz3N5yR4X4a8ggr84hPPTYmqM36NbVJQts1LMdpGI0yZ0JyBkNxgFtdYjqlQRjzy6BMMDmW55pqbmDRpEpNaprLunn7jVkgCUSTrj+D7eaZMmcLUWdWiBPfbvmG3iQqGpJtCJl2Rkh6FqGi8hEsRHzchmdxUL5yK0mIa4zZjyhtNqXY7PDhkhIZCmCOTylCIfLQwaCXwTcDKdRtJV6YxUlFZXWPLsKFFNP36F1eZiQ3NNFXVs2XrBpYtXUJ7SwcjIzlG8gN85D8/wMc/tZ0nnnmauZ1zePvb3sapZx0XZ4awLJfCzse1iZLRgdzxrweM1ZTxru86brlGbEN5QxAFeHE30/W3/1qsWbbZfOYznyOVSnDmhaeV11pjSyPv+/D7xb7u/TQ0NMXzicdoSmm/KNEEwYF/L7lZJc6xFAdQGBHG5yYkJrKGSnDg5wv5nO+K/+7FzSsq3ghEDCwQMfZTxn6dUs5ozGbgut/fSHvNAgrFQRLVTUhhyI0MILWD1CGOEAiSoBykl6Fr6Q5es3U2qRbYsHQH81sPo9gj+fx7fmqqqio5862nmsrJNULGhPLmAOUN49SJpbxV4nnO5a+Q/y8W2AIMDgR+R1Focw1lWJ0iKOZwXaf8mp49e4z2i2gjcd0EQVCkGBTJ5goUCgFdm7bSNzLC8nXLGQmGyVQn0QTkClkGBweJosgcffRRTJrcxMDgfo49+miUkXh4REVI1iUEOahJVzMYjBjHi7dvBYHv43ixaxp3R5jQzi7q2bXfmHxE2kmihCAfZYmE5ZrO+iNMa53KpGmt3HTL7RaxJePWPGOb608+8XX87he/4/DFh9DWMpmnnnqK3bt3ky0U6Rns5R0fvVj89qb/iTOqYxTDAWSA1hFaufECDfnfyYEbrXJconjMClowZ/F0cePtvyaKQQ42vgys5ZNQP6EeJUeVDA5sYTTCEIYWQGI3l5hJx43PxWOU3lsCPvzh5juNkIrZc+cwfdYUISTkhyNSFRbtNkoUEH9HjJ2w3lYpnzJmfZUUHmKchSyTQshSHGTA931C7ZMNBskVRogiDRWChEpAsUgYapSoJJIukdFUpGtZ+sh2k1ohmd20gEGRpVI3Up1yUUbSt30IgppRNhBZQgDpGPojXzEAR0levgKX0sYvcDQGE5O/jULaABzlUMgHJFMuhSDCTShkqkRxaMl3B4eHkY5Ch5pA51EqwZTWSaxds4EgCChSYM7sNv71sxeJUoC6eukGs3r1Wmor6li1cjWptOLmG29iQlMDK59aQTEXmDeffhZpp4rmiY20z5kkQhlRU1klRC1WURS4bhLQhJGPMaGtqwrYuWGPefz+xxjZNwghNNbXUN/USH1TEw0TJ1DbVEtlVQ0rVq5DehGpSo+RbL9d8PGMo5HhfjIJh5TrICLBcce8lr17enh2+TKmd7awdcMO0zp3qohKhHEuNuMal9mEUmgd8xw/n4g/vx2jOYnRN43WAkA6AhkzIwsjUZ6Io4UQqSwU1Q99Ek4iViYLXCn3WRvKDB2leb1jva4oMrbbU1mXdvPG7eab//VtBncPIrWDl0rSP3I1O3ftMm97x0W85YKzmJxqFKV4KAgKZVJ8oxz8MMJznJhreyy2KV6LMVOGlNIiu4RT9k7QYGxVjXxhGM9Ns3tgLw0VE6C4C+2HZBJJROQQ6SIqkcY3RQqFYe69bjkCTXPlNGZMqcUECm0EjpBsXLKZI988DZIgHYu4Ggux/Fuw8PzNLXDJaTYl+lQok+omUy5GWE4kE++ioTY4KHQuZHgghwoVLpJIFxFK0jypkb6hXhKqgqGhQWSFtjteaHf5uUd0iLmHd4CGk896DQDv+shb2bJsp9m0vottXdt55PFH2L29B6EMR594iDnq+COYfVinOMClw+4jjpOMfwGTMzxwz33s6NqF9MFB0j+wD71pPThJMtUVtHVM44QTF4pHn3rMVNQlCU2W1vYpCBdM6CNEkl27dpBKpUh4KcuUqRUTGiZyxKEejz77MMeOHAdianlgd7YYkkmAMSECB3FAG/mYA/5fikTGdsF+Rs7PkfRchJAYrBsoURRDn4STxHOS9pWhsXoVT7gR8ZSDINJIZY8oMjYt7AqXIIzddBmPkpFwxRVXUFdTwwVnXEDfvj5QDl7SZdmqlezZtZsvfP5LHHvcUeaYYw+jY16ncN20LQ3pCBEbBY1mdM7FcywwWPCGsTkKYNR9liASEJmQbGEElwpGhnaS84u4MqLC80j5SaRIIWUF+ZEQkdR4CUV9RT1pN00qqkRmHYyy7CnCBBT8IntXDZnmY6pEWNColDzgapdglK9kA8TfQIEPXEwC8P0QLx6pof04PiuRp8vI1g2jEKVcu5gCGOn1CXPgKRflOGihibRPZVUNbe3TGO7Ns3VflqeeWcL7xNsQHozt1Zdxv6cOYeOGbaZzUYtoO3RKuR1u25r95oYbbuCGu2/h2fXPcv7A+ea1rz9WlF08bCudCWLXLYR1K9ebbV1biQqGjFdhcVmOopDL4yqPgUFLgHfrtbea3133a+YuXIiXMsw/dKbQJkS6DgSaLVu2UFtZi5QO0khMJAgKITVVtRxzzFEsW7aMWYvnIRN2E/HcmIBdlHilJa60wwfUX5QL0WMWzRjWDeywbT+eJZT2khg0QVTEVQlKs/1c5Y0mBiMsBFTbntmSS2ozr6XmurGDtW3srbV9Tkq4+ue/N08+9jS/uuqXzJjdIsYumTPlSWxYtd1c9/vruev2P7K/e4BzRIWZPmeyQEq76RhNVGKHHG3+Hj2p0sKjBKbQNoxTzmjCTMPASC81NTVki0MYk6Fr3ybSCWioqUTkBBgHg0uIIeO46GxEQ7KRKbUzEKGipqIRpKIYFKiuqmZIZhncP0hzVIWTGK0IEBNAjFXdA3um/3pt+xtZ4NE7EoY2GxkUQ1zXGSX2jg1Hz5p+s3PnbnAc2tpmiozr8tSfVploJKKpuolwOIdX6RHpPKHwKQZ9uCnJnt49NDbX0Ta9ZXTQwtgZSHErnPCwUMQk5WMAaJnXID664H2ccvYbzPe/810+98UvMP+6uaa1tZVzLjiX6XOmCqL4MzXs3zXAow8+iiMTOK7la8rnfTARqXQVI0XNzr27uP1TN1EMh0FJhoZ7qWpIE4QhTsIu6G1bt5lnly7jXee/CxCERU0ymUYkXQJVJD84wt6hQVwXzr/ws6aldQZf/vI7hHTsCBehg3JtwpZ1X6qp/IWtc6kBX8Z91WAZTFyVjHXB2mGbzBl9UzgYsWrpSnPdDddzyScuEbVNdThJiUISBEVrheMsmjYWVmniWaq6CHt27ubwxYcxo8NS4uKNOSgDHXOmiU9//qOsW7XNfPfbl/Gdb36fT37yE2ZKR52QsVssccte2/OeWPzTcnTFo2KFJvBDFArpKd7+Txdy5zX3kKjIIL0KEl4CKLKqaw1V6RTSEahkitCEJIyLDBRhNmJCRQvpTBVEipSXIqlcko5hQms7hZHe8nfH02bi30fLkH/nFvjAa1hixCi5Mdq3ZH47u7rNFV//KWJ3isbUZLyKCh4T2011dR0yVExqaKLfFSQSKTztIdMGxwvo7t+PSghqGjOotMOhhy4evSqBRhMgPVscFNLGbgsXzhaGEDdhCMI8rpPAeHYa3dzFbeInV32fTSt3mJtvuJm7776bjZu30DlntumYPYszzjpBEMLOLbvM7h3dJJRrASWEOIkkg70D7Ny5HS/TQG4kIpOuwR/O8aYz38SGrrUkUi7rNqw1c+bPFzoKWbN2PaGWbN/VTfvEGbiuQmuNNj46zFNTU8UJp54BEXStG2Db5rU4X6Gcp5GuCybC97Udm/JcMS9wI17kPrmuIgpChFAolcCYOMnolCaWY3dEIyGE/Tv3mymNLZz/pgu57NuXmzkLZnHMa46hdUaLcJ1EnHHVMZG+vf9SKkxeI11JRbKCIw85yrrgToxwDQt4ymbWnUQCApi1qEX85Bff4b0Xf9B8/ctf5ROXfsJMm9UkEFj2jMQYkoYXOU8T099Ko+x7jMQEmrlzO7nX+QPF4gCCJA11U0kowcjwEEODe9GOTxRYokQx5JIS1RSNYkazT6K5EjfwcByH6qpKJkx0SDbBYLVi/4Yh0zCvShwQ9JbZKzWl1OjfRxb6pRaIsCNAHWXZEaULm5btMj+5/Eqi/R5T3XYanWmoKEUimUT5Dq7r4hUTFEey5KMCe3f04NUK0vUekUhw5CHHccicgB9e+QNWPr6aU0873rJcuFiepJh43Q6yNBgiS8yGQcYsGgJ3lG42gvb5U8V/zP4gZ517prnx5lu49dab8e5K8v1vX2YWzp1HYTALvoYICnmf3t5+kpm0tQbKYyDfTS4cYfLUSfzky9+ntWOqeP3rTjI79u1kb89eprZMM1/4whfF+jUbSboJ1q/fwIypMyGSSCEwkZ0BdNzRJ1Df1iiWLdFGaRddjDAhEJMUENq6WyLhEkYGR/1vV8CBs37slEKLAy8tNgExUV05hzwmFQzd+7tprptMc3MzBJpH7nuYbZu28MbTTjGLDlkkRMpBYGJkUqz4gbZJvBBqKmuoqqhk7Dp2HYfS9L8wKuC4yXK735W/vVy847z3mOuvv5a3vu0CM7G1UbiuVz6V8hUYu3kJq7g6HgYspCrXX3VkR+2cc9G54uZfXme2d+3Dc3zyhREmTJ7GkYeezy03XM1wsY9cMIJW1hMJwgLDxUEKYYFQR6Q8Fzfpkq52kAYqklDRVElfMXdg6SzOekth8yblXPQrYIpfESSWGePGlAOaGLhttI4TDoG1HkX4/leuRI0kqJMTqEg34DppUrKCpHBxPKiuzdA0pZKa6joKA7Bn5wj9g4Ps293LiCkwoSXJ4sMW0ZyeSvfyIZbds8UsOrtNRMKmkENtSKjSqOyoHCvZtRR3gxhRJoATsQtnJLQvahEfX/AhTjvjDWbLxq1sWr0ZU9CYFPR295IbGcEoQWNtvXXpdYGiybO7p5/KmjQnnnwOrXOmCoCtO7YjHcWsWXMY7h3km1/8L7Nn6z5STpLBgV76B3qoqawD6WDCEOG4vOOd/8oZb3676etXuFGBkDyeC5G0DQSeY/2ywEhQ4oUNrvjz+3SAxsRyQNvbcxg3hCDuomG0dqNg4bELxL4dPea/v/YN9u/qpqqykuVPLGXd8rXU1jeYRYcsZig7zGmnvZEZc9qFPzzEzu27zJTJLcKrSVNdXU1DQ5P9DgOqPKUpHldSorZx7FOhb/j0Vy7lsssu5/IfXcHXvvXFUZCOGD20UgUBYzDCEMUYOoGKP12izJg2UA1HHXk83dtvR5oQnR9m1/btbFq7HieqotJx0CKJL4oUckMYU0CbgNq6SjypkFJQdPMUHI9UKCn0Q7IKdMGHIA0OhNKONfWksuda4hHDJvpKsNex9zGK7LUv5zdiXMJYKb3+ZSqwHvPzObFIaTeXpUtnteUPv33EDO7J0azqqK+bRMLJ4CgPVzgoAZ4TkamBCVPArYGKBBRHKsj1GypRVGbq6d60k3u2/YnZkw9Ba/jtT66neuaFZuqiZhEZ24uKBj/r4yVjKklhi+e+FnZKgwATaZClKe7xzY/PY+7iWWLu3FkMHZrl6T89baZNbCXlJenZt4+uri5GciN0D3QTqohhP8drT27j5ttuoaauxt6EAL76jf9mxcql7N6xnabGWlatXEmYg7qKBophga6tWzjq0GaKuSxeUlFVX8MH/v0S/nDXA2xYv43Fh87g+BOPtPE89vgjHaEjOyDbPN+V/7P6kfyzm/+89/FFCI5NCflnNCaylLpOUopiWDTz5izEUx7Llq5CSsnA/hyDvTn6+nq55/Z7mDdnpnndSceTSqXYtnW3OfGUk0Qyk2Za25SyZRp1f5/Tfhr/dDKCjoXt4qOf+Ij5t/d+gDtuvtec9uaTBUUgNUoJJJSlxhHKtjXa+NtuQFoLPAHrVm42vbv3s/SJpXRv30c0rGmZ0snIcJ7AF4RBQHtrO5OqG1m2cgm5kQgpHRKewolcWqe2U1NTQ39fD73+Pnr9fUxqnsj02jaKuTS1IcjaCvpXZU3t4oy4/vobjRaaQ2YtZtb0GaNzlzIgUXasT5zKFyJO55Qy+ToGfAg9RokPvE+vSAxcApVYvbVfULopZVbDSEIR/nj7AyREhup0Ey4ZPKni9i/bLO5VhtRMkLjNWGTOMAwHI8gkJHSCvoFekqIanc9QSYbhoJ/qdBNb1+6lbcFUhIxxEz54kQeFOFUbh4ueFJggJFvMkamoACMoFIqWs6l0DiXwgAu/u/YaU5uuo23adIZHhpgwYQITJ06k4BdY17WeB598jBPf8EY2btpMKl1L0bcwPSPhgreeLS646Gze9KbTTV1TJf0j+6mrnExWB0gvwfquLbROnsnExjqCKIuXTnHqSYtF27w287X/+iJRYiciOQMnAaHJ4QgFIlEeYxJEoxhg8ULJqjIjx/Mox0vd1PinJiq3KZYGHtTU11IoBrzrXR9AaUVN3QRuv/02srkCgwNZlEziKo+1a7pwVIKZszrZtGkT8+cfaiDk4Uf/yIUzLowv+IscWwkgEkJLS4s4+eSTzaOPPsppbz7ZJr8ig5HW9dbG4HgWbRbpyNLkxBuQg2T7ul3msfseY/umnWzv2oUKkuhhSV1lM1t2PIMWMLNjDoXhYYZ0io7pc8hvztM33EfSrcJRSU5+7ZvYsX4nGb+CikQFCc8jN1Jg0MmRy0bs7jPomgKD23bws0u+b1Zsehov6dBYNZFF8xaZj/7HB2lZOEVgINQ+rirF8VY5DwiLxypsOWF5oAK/PEBmqeXPxKgXiNEmo4FJiZIU4L4/PGp2b9pNxqsi7VWDUXbmr1QknARJL0EqmSBT4Vlu5wiyOZsZzeVGyjxXrvRwVIbIVwSBQeFw9633QBGUhsgH8hAMhpiBEEYMQW8AI0ABhHbo6+41q1auNABJL0mJPEmX2PYNDPfkyFSmWbLsWfr69+MmEuSLeUZyIwDUN9XR3tHKG88/RrRMb2FwsJ+uLV3WasRoHAPMmtNJIpWioqYeLZIUQxdDFdKtYvmyFRhjcNMe9c0NAIRG89SyJeT9gBtvvIstm3qMQ5qoKMowQDSMziUfe2P1mMdLyfPAX59HucfiqoOCj58vIhOSk046iWuv/z2FoEhHRwezZs1h7tz5DA/mELgkvAyZdDWFQoGnn36Knt4e7rznTnp6e3jksT/9RasvDOIYVoGTgDPPPpN7772XrtXb4j8IhLI1XREPrDMYlFRkRwqISCK15NG7HzM//8HPeeyPj/PoPU8w2J0jzCmq3GYyspHD5h2Lp1OM9I1QVVGLQ5Iga5jVupD69GTmtB7Jyce9mX07B6irbqKiIo1SkHI9/HyBvJ9lMNdHT7aPDdu6+P4Pf4QULl/96tdZs2GFeN3rXsfatWv53vcuZ9uaXYbQluesHkWjDDQ6sMMDiCGwL+E9vXxE9QEMGvqA1sDy30OrODf+9lZSboaMlwHjkExWIISDEh6OSOKSImEypCIbK5OF/P4QGdgsqe8XcBIwEgwyFA7iKx/XFezbu4cdXdvYtm6PwcQEDDlwfIXICor78zi+i8lD1AcMwYolq5k9a76IQusfFvMFGyuJ0U2pZ2+3mTxxEpWVFazfuM66aCZEeYpCUGDF6qWcdd7J4EAx2o9RI+T9/vJMJrCWYPbsuYShQspKjKhhb7dmeDhDFFYzMDCEFj6FqEBja4OIAvjof3yFnh4XdDuumc8Pvn0v65b0GyXG1FuEtiMBS9e4HFvFnVzln/Zvhud/PN/tLG08htIsJJsI1CbETXl4acvu4aUEP7zyWzz82B184cufxE1IHMcjlawgk6okN5InlXYJKSKckOF8P7+/4Xfc9/D99A+PvOCGMVYct5SosBtzx+w2EeiAtevXxis43s1i5tFiGKDjrEdFOs3GFevNw3940Kx+ehXrn13PumfXU+XVU59pJiPrqE1OwYvqmNYwj9ceeQY7t/RgfIGfi2ismUqtO5kTDjmDzomHkaGZ2swElEmQqawjkarARJBMOOwb2M76vc9y2yO/5Jp7f4JTH/HVy7/CBe95szAefP57nxBX/OIy1mzYyGXf+/FoT3mkiaIo7pzSKClQohQcjVFeI3k+XrlXoCWixLJnGDuCsgyxK9rn7rnpQbN141ZSXhLlKURCIxLCRvUx37KSHhXJSusWZkHvg9xQwFBfFk8lCMOQQsHipZUrCQkYyQ/heg5CCNatXG1bzEIY7hk0JhcYtEtCpPGHIhPlQOc0G1dvMXNmL0A5MgblGzxvDO1pANvX7zC9e3uorqyhubmZ7du3s2btCqQHxSjPvsF95IIsje0TBBQ5/5/OFh/48Ps4/y1nlUew2CyuopAP2dy1ne69/Sx7dh17dg2QyxpGhgNOOulkpCuZ1DIRJCgP1qzdRCYzkexImq4Nedav6uXhPy4jHC4pL9iUfnyNBaW5bX+uvIz2V/81eK1SZ5MQwhLZj7nBM2d1kI+G+f4P/5tMVYIgzOE4kurqajzPI5Gw/dbZbJaevv0MZ4cpBAUamhp55z+/+wXd5bGiY+XVOh7sLWDWrFljiBbi4dtCWsJ9x7V5rAhWPLvSzJg+UyxesFjMap9NQiTJJKpxTAJdlGS8ahzjUOFWkpRVTKiZwtlnnMfeXT001k0gN5in2qsl4WeoMNWkdAZXu1Sm0vi5EMdJkkxkyOZz7Ozewcr1S9FOgTkLOzju+GPonN8swghQtrzZsbhNvOdf30PXls188J8/YXUWB6U8hJExN0EpqfWXgS5foYb+UgZx9AaXgX6u5Y669rfXU52pxShNJAqEiRxFZ4BAFTBuQCQDS1KnIRiGcC/s2xuQy0qKgSTwBSaenCA0jAwNozAIJ8I3eYZGBu1NVaCzBkcpdGgIBvNGZyPjGYUpYFwpWbNmDUq5hKE9dD8s2mRbaE8hGPTp2dGNMi6OUXTO7CSfz7Jy9QrWbVxLAZ/HlzzG+W8/z2YRHIspfMvF54t5i+aLMAhwlCxPFpk+bSZbN26jd/d+ikMjyCCge8c23vymU6mtr0G5ksr6asIYyqkckNJh3vxDkSJD954h7vzDvfT05I3l/cpB7DbqMpp5VLFeTA4k/3zp228APwzwg4IlPhAxaZ6ABYcuEEcefQRZP0tdUzXCMTguVFakqKutZmhoiJGREQaHRvCDkHyhiB8GdMzuoKVl6gtwpNl4MKYYtD6dsMg6E6PoFh+6iCXLl8TZZ8einIwgoVxrDyJLoXTzDTdSzOdJp9Mc/6bXiNe89gQqK2oIChHZwQIi1DgipCLtojSknCS1FdWMDAyitaa2qhJXCyqVhxNoqrwEbhThSkF9bQOBD6g0OBkyVbUcdtgxzJ91BDMmz0XkExCODrWUCoKwwPnvOE24CcW2TXvZtW7IUGSUxSMqYXkZHQH0Eq2HrzCQQx/4lbGbsG3ldrNx7SZaJraTzQ+xaWQEKbZSkaiis2UOQWUzGVNBvphgeI9Lf6GKVCpBsaAZ6A3wA4MxAqVccrkcIZqEqxj0hxgqDhOJkEhG5P2i5dDau994RYVjBJ6bIPBtEiZCk/WzZsLkJqa1TxTGtSQArjdmgkEE3dv3GhlICGw5IuOl6ezsZMOmjfgm4JllT9AxfybNMycJyxctwBHEJUcc1y2f+2DPCF0rNjB3+mwm1E+hMj2ZtmmzaWyYiBIhWgyC5zBlxjSBguVLt5jGCWmESjNjZhOPZAKmtExmf/cSbrrhRv71ExejHMe2CcgIHQ+eHkuCUO72iTOY4gAlt3fnQGjli9tm17GdT8YYoii0ihx/z29vvE5sXL7a7Nq+m/VrtrBtQzfFok8uux+lXF5/0hvQjs/k1il0zO1kxux2oaN4MueBesufDxHXdmg4dkSoG8+3Wr58OeeefZ7tZMMmSh1lP1AXDdIVrF+11nzkw5eIyBgSrgMCOuZ28sC9TyDdNCJw2btnD1EmoCpRQaLCQxqoTFbw9ovewfIlq0nVpkg7ioyXwAQOIjJUJFJExpDL50hnMhR0SKamip7tu9i+tZvK+gz5kWHc2sAaBA+INEaB49nqyA23Xy3eec5HzCUf/hjf+9HXzOTWBoEHSrhxQlhaEMxLDl3SL1OBx6afKUHK7WIqLWYMrF+/nlQqxcYtG5nZOYNf3/r9MmsgwB3XPGLmtrTRu7Wf4b3DbNq9FxV4eFQQ+QlklEAZhyAMwSgMhnyYp0iBvM4zHGVp7ZxOx9zZ5HYHFIZ9hHBwhCA0GiVcwmKAcSL29G2nYIbirUsjlSDSEU7Mmhb1hezaupeUTEJo+ZzCsEixWMRNOPT0dxOogGNfd1TMkijiskXc3lZalQU7iG3F0yvNjEntyAXQOnU6yqRtfJjbi0ooQpNn5rxDLBlQBBs3raK6OmJqWw3zF2V4zYkTuPj8t3LbDYodu7fakonwiGKGrsjk8ISHTbPL0dCpVNNVGpQhMsW4pOLamcmlerCEl3LEIh3hSIXWUYzOYvS9BmbOnytmzpnL3I6s+e0vb2THtkF83+eSS/6Tk85bNHqvx3oHY9oEDdrOuhK2dykiir/TGUUtjZGly57lLeedX/7dcTxMIS6/KAE+DPX1M23qVJvkqrRx9Iw5HWgXMskETpDGS3lUJtPs79+D67pIt4L8UIFc0ae6rpHICIQw1FZmECSttU8KAh1RLGiG8zncFATaJ1mVpiZVx7Y9G1EVRRYd2mFviQGEKm+hYRiSUA6Xfv4/+N53vs8Vl/+Qr3/vc6M93DGbiqOcuAz2wsr78hWYOL4qUy09l8zdXvuuri56B3pJp6t5w+mvt7uSsLNpHA9Oe9dxggBajq6CEbjqq7eY/t4sgz152qZ14sgkUcG2uSGgEOWJVJ6cP0CgcvT27+ONbziHuYe1iw2PbzF33XoHRy5YSFtLKwoXgUs6WUVoNA8//iDv+/QHBHFNNSLCk46tzRlYsWSVEaEtSUhkjGN2EI5iX38PfX4fn/jcf9I4tUlYUIi0nMxCxk3aBrQgO5jj6ceeNYM9Q7hC0TaplbTjEfma/NA+KiuTFEyedE2KZEXC6lrMAmJMnoHBbaxc8QDvfM8baJsqRcfqqeaBK29nxbJNZu4h7UIbm3BLiEpMEM8r8e1l79mcN3fffTtT2yfy2jOOFYgAVe7wN/Y4/8KAWJvYChqDUq5tC9QCZ8wIlRt+f7spDBW44fc3UlfRzN7undTVNvDFL32ea25sNWeecyqz5nXSMb9NEDeahMXAhldSjPZLj4n9nLEm2hjLvBlb/aOOOJLQ922tv6jxEtJi1gPYsmqTmThxgpg7e55Yv369WXT4oaLUrDRpTo3AxWgMnucQ5TRFHTK/cx6FoYD169dZlJ7roKVCGUFdso3de/eQSdeRSGUoFgOSFRlkwkGGmu7hnWza2YVWmiG/l7zby+FHzuH9n32bJUZ0QAthkagitsIGOhdMEa8/5Thz1dW/Y/vGPjNpap2QSfsaFXOXyReszY8muF6WAsc94LHyyjim0n9W19u6YwuHH3UI9XUT+Pmvf87b/v1sSIISIRF2pmw521gNy3seIwgVrYtm8saLj6Z7Rw8rnlhJ764BghFNUChiHMNw2MOuvo3UTa3ggnefYemqgpD6qjrWrFnD9q3beN1JpxCEmpxfZGf3dmoa6myOR1vYpZJuuTOkZ/N+kx/Jk1JpTBGL4lGCvfu62bd/L71DvRx9yJFMmDZRoDRB3FIlpLDUKZGGKGKwp48VT64xe7Z2k3Gr8RIptA4QkbIxkYTQz+JHWY496ijh1dusru/D/PkLaW+fSRBmWbHiSVYsXUJDVbOpTNQjUKxd2cWCBe0Wc2IsiZooWmta3A07Nvnm3nvuY8vOHdx120PMbJ9lJs2pF5bc3KBNGMNbTblv98VECUk+nyeVytjfZYwa0rBmzWbzmU99md59PczrnMG7/uViZASrlq1h2dLVfOTj/06yMsXDjzzEE08tZf6iBeatbztdoIiJDkrdIqoMfSzNZ5KiNDXRJndMpMsNF50zOtm4vgtC8OIcC4Fda80NE4SI7ATJXbt2seiYQ0fbGA20tLfSt32IyI9IpdIY4bBmwybmdSxg9txqlqx6BiECstEIrvDIhiGT6yfg+5psbhBf+ATZ/eRyeYrhMHm9H1/2MFgcpnZKmv+89INMX9wmtMkhXc+ub2LCO+yECuU5kNDMWtBONjvM5k1bmDaz7oBw15Q2zxedIG5euRi4RJXzZ09qOPXMN3Li618nfv3TG82yDSti6hRNIcrjqJSNX9DgROzcvMd49QIXyUX/fhaNk5VoWtDM/BObGdkDO9ftMts27SDr55ga1nJa67Gc/JZjrUXNWhjJ4oWLePbJJ+jr6+Oue+/hDSefRq5QpKevj+lt7WVOMVHqjNJQ6C2yYfVGpFEU8z7SWEaJgcF+1mxcTfdAD1oZzjj7zDIa0YmR1lLEc3iRDPb08NhDj5qeHQNUJupsHNw/RDKhCH07pcAQIKUh72fxKr3yZfNc6JjRKq74/uXs7dlhbrrxOh595AlMs2ZIDDGhuZEdXbv4r0//xGRSCVzj8Zuf38Brjz6Z0086m2VPrUYXFUpVUSem4Cc19976KO+YeSa4HhDGNV1z4NTBl5BUypJXaW2hj0LAyhXrzXnnXkhHx2x+euUP6Zw1TZTu9/q1K8zQSA9nX3yywIFTzz2OTev7zHXXXcdnP/VN8853XEh7x2RhJ91LioWCpZs1olwbDf2g3AAjBNa/DOHR+x8zg72DbNu8jX95+/vMzNmzOO7YY5k3Y47YtLHLTJ/ahpOU4he/+IU556JzRwn+YqvW0TmDh7sewyOJH4UgA4IINm/dQkvLVE474xQGgwHufPQOBB6kDTmTI6cLGE+TD0YoRAWEKxgO9jOQ30M26qeqKcP7L3k30xdOFBAg3SRhCI601T6BjfuV6xAULYXTnHmzRTY7bNavX88JJx9KiSrcxPhpKV76Hr0iCizL2ir/zPriwYmnvU5goHlyE421E7j2qjvMW95xmki5mThgj9Ey0iWfyzF3ziwOPewImqfUCrwY4loFFSmYNW2ymCUnc0BPe+xqFUaGcZUinU5wxKFHsHLlSvb2DXLPffdx/PGvY+mqFbz18HPZuma3aZ0zSYwFRax+dp0J8yEului9p6ebrs0b2bN/D8P+MIH0ueRjH6J1ZmtM1WSPW0bWCiJh3bOrzeN/ehgRCVJODfmRPI7QVFSmY0ICQy6K0KZAVU09h884HJICRACRrQUZFImUR8u0NvHhD32EM07fbG6+4VbWrdhAsQDX/uI3LJ59OLNnzmVgf5aTFryJmbUL6Hqsm4qgmXSigmx+hEIhojEBzz60mhNPOt5MO7RGEDloUbRoNfViI21GJYriGctjlJcIrr3mWg5ZtIBrrrtKhGEEjo7nhUuU5zKjs/0AQsH2zjpx5ptPMb+5+hqWL1lFQigzpXOSAEgkkge6c4Cj3FEMgYL7brvfPPDH+9i4fhNJ16M2U0N1TQ1eJHj4ngd58r7HTWNjI9u6trN1x2bT3DKJaR1tAmm9Bgz4Odvj7XkeMpQ4jiI0RdKVSfoHehlY3cOu/gzzj57Fl777H/zkhz9hYHgPfjFH7/A+Nm9fz7Y9m8jlszTUNVBRVYGWhtedciIzZ7ewZet2urZvNaGIvQgpiQqa0887JqYlsefiCruo163uMhXpStqnt9gRrXHIKYSOERUgeJ6OszGgnZelwGN5EKzijkK/TAnXSYR0gFAxY8Z0KtJVFIYiCy4oCEQCMAZH2Ub+ndt3MrFpAtnsMMKBwGgC4ZMQCukZhGuD7jB2SRzLJwvGZbhvyEgNUaCpraylc+Ycgq6N7O7Zz9XX/Iodu7fzhc98nkhohoKiWbRoEUcsOoRD5y3kyUeetDOSUOTyI/T39zJcGAY3Ihdl6ZzbyZHHHyXKG4axYQMC+vb08se7HzC7tm4nnbBd+JHIkfIyDAz30zuwj4bmWqLQJ5GpoG9wkGpTzeTZnQIiAt8vc4FJO0kcHQmk4zJt6nQxe+5cs3zpCgb7s/j9AV3PbCW/VXP0Ia9lwuTJVCUa0EahHI98LgStSVVPpjsf0helefzhp5m2+OS4Z9q17ryEMCziOqkXvceldlCtzSgjpATPSdDR0WEpfzxhNyBpE0i33HoH55573oElIgVzFraKr37lUj72oc+aoe5+3ihOMc0d9faa+gY8YQE8cZ/+1g1bzB233sGmTVvYsXk7jlCknCQd7Z20t7bjOA7ZQpa8kyc3nKO2qpbbb7+d177+BKpqKyEw5ZlIUdHgpQQz2tq5a+BevESSSGq7vob7SIokFZkUe3t2seR3f+KUD/9EfOaKD+JvwFz2rV/xxPr7Wb9lNfUTakjXegwWd9I0aTZbt+/k1j/eQOIRhXITOG4aN5kinfYIo4CKRIJbb7zOjAwNc9rpJxNRYFpbC/3ZEW688Wb8YpGOzhlWWWLP1BAy2oH9HPzzc1L3L9sCj3Yfjfk4MZa9RBNEBRKqktY5k0RDTbPZsGoLW5fsM62HNAkLwwwx2kUoWDhvPo88/Cjt7fXgg0xKPJLxx5YI3KwDa8uC2nIID0N+SBPkDaIY4ktFY3UjczoTPPzEzxgJssyZ08GRhy0iQpOsqeTa31/HnZv28Mcb7qYiXUlHRwd+WCRTnaKls4UtOzayftt69g12c+kFl6JNNMZdhiWPLTFPPfY4e3d345Agk6jEjyISbhJjDLkwR7GY56mlT3HIEQtI11Sy5JknSGSS/PPH3iuQEPgaN5GAsAAyYbsFXXh2yUqzceM6Nm/ewo5t25HCITdcZMbk2RzScgytjTNprp1AY20NwhcI16V33yBJL8VANiRfLJJ2PCY1NLN53Tab4ErFpO/C7urljPKLSOgHOK5rWThKzPsaIj+ga/Mmm9EuTZTDrjUlKlEiPToLWIIOA6RyIQHf+t6XxXe+/CPz31/9Ft/52dchAZs2bjZ79+4mna5gzZo1/Omhh9m1aw9KSyZPnsK8znnU1dQzuXmyZeXwIxwkk+on0DK9haHBEa69/nqy+QJrNqznhNbjWbp0uZmzcJZIJJPWhQ4hP5KlIl2J1IrADxFJl6JfoCqRZHikF5GUTJg8qZyg2zm4nx0DG6hrTfDBt7+HiqpKBgf7OefNp9Ha2S4QsHbVJrNhzQYSXsYSzAuBVppCcQTXg6Tjsq1rG0889STbt+wllcpghM9IYZizz3wT06ZNGGVJMiEi7qQqsWk+f5VAvjIKPKrJB7aplcQQ4TkeUdFHCY/3vO/dfP5TX+SP9zzAexZeYA/FU2Vq0bqpE8RIIW/WbeiivmkSVRPSICEIDcp1sKM1LKOLzV1IvHi3GNy3n4yqwlUeUWD5tW6+6VY8z0GaiEv/65JynIaC15x8OHdedb9ZuWQFCxcuJJVKEBEiHINvfDo7O3n4iQf5zKc+Q0dHp31vAH+8836zeuUadm3fiSsEQguUm6RIkXwQkneKpJIVtpbngkwIlq5ZhpvymDhlKl/51hdFaRtyEx46KiKlA0LguLactG79ej716U+S9JK0t82gqbaeC869iJ6lRaZXdzAhPZUJtQ001iXxJOSGDdoPyQ76VCRTEISEMkl/waF3eIj9O4xpmGFzWQhpB4upl779jmunDtx7190mmciwesVqEk6avv199O7bz69/8XtTKOSoSGQgVDz+8BIq03Xs3r2P6359mzEyz+NPPooxBsdxcUlDoPBIUlVVxRc/9VWTDYapSGcIggAdWLx7bVU9M1o6aG6eQGVlJY5QjAxlcT1BXXUDRIJlS5aSziSIAp9nlq1gaGSEjjmdfOobHxc7N+8xm7duYuOqLjNjeqe45qrrzLvef5FYPOtQfjb4a5xUAq0D8G1eIOvnbIIvgnw2z6oV6828IzrFzXfcSOAV+MwXLqVz4XSBiPnX4jIkQjJrcbuYvai97O6XZWyYV7A6t+GZ3Wb1qrV4SZgzr4O2uVNHR9hGwQHvt8v0xeJg+Tdg5Chnpa31NTE0rLQDTpqdEOkaZW6/4w5OOOV4M+PwiSKKIltCcW1J5rWnvZ4ljy3lycefNNXVtVRXV9K5qL0cs8o4e1rCK4QhhH0DJDGE+RGQlUg3xXXX30gQwZFHHknD9ErbICEh319gcMeAyfblcD3BxClNrFm/kosvvpinn36SfD5LdV0N+7v3c0jHIRx9zLHiyTseN+s2rGfNmnU8++yzJLwUE5qaqMxUILSh6IZMnDIZH1AJBzzLpBiakMjRTGmdwr9+4P20dLTahFu5k0iX6VfBsRbNhYvefr644OJz2LB2g7n0458iO5BHmSQTJ9aRFGkc5SIEpKqgohIqagW+rqToD1Ec0XjCJUmaSreenMxz1+338LYPnRLDO8GVnsUpPv++O8qBHVvWH37/R7jCxVMeoR9hDDRW1nHnjbejlMARmrBgCHJJKlOVbFyzhqG+vbgphatS/L/2zjtOsqpM/99zzg0VOsfpnp7p6cmRLEHQJaMICIgoiKK4pmVXZd1d44qu609XV1nDGkAxIajoAsKaQEVBBAEJwzA5557OXemmc35/nFvVPTCGXXSHkXr4ND1VXV196977nvC+z/s8YRjiCA/laIzSSFxinYAxKOEQVWLQMDk6wfHHnUBb6wwiHeFmDMVgktaObvrm9rJo7nzhO3kefWCl6R+Yy6aNa1i9ehU4Hn7W541veSNo6JvfI6QRZs3j61n/4N3miXs28ZHHv2z+4arXs2T+Etaue4KGhgaIXYx2qMiM5VsHIcoT+Fqw4bH15sc//jHvfO97WLB0rp0lTRq8AkumqUo5macE77RYwGAFGQwsPK5XLDyudypIpr8Ot9a8MPVWB1Z9rT780wawePo/jZmqFQsHCOHt//S3fOifP8LWrVuZf2QPUrkYHdt9GQm9s7tFUFpqHn/wcb7/X7eQyWT426v+1vQvni2QjpV/cQUKYfdgDqzfuMmE5SI5t5UkSdiyYzNuNkfeiUmImDN3tm30loK9I3vNY79+hLzMEUYJM2fPpLOzne9972aOP/5Y2traePCh37B+7QYSHXHDp79hNmzYQFtnB7P7+mlracdxXR595BH6+wfo75uF8hQTExPEOiJKYiZLkzhZh+amZt529lt53knPE9WrUrUCCYMAL1O9K9R+vbESK0MjUSjtsHzB4exYv5N82ImfaaOzxapHagdoBRVDp3aIkhx6n+3E0kGAQxaVeDTmG60kTxqwSVhBed7T74ynIt1zWSdHCCsRuUwGHWl0nCCMIKiUSKQh4zYwUazQ1dXLlm3bcLwIKR1ibQkMQyP76OhosAke7aKFJDIxiY7J+RkG9+5mYPYsOjrbGZg7j3JQoaEtQ9/smcLL26RWMh5xz89/ZYJxTRxZVwbpNhHFmqHhcf7fv3yCgYFZ5uJXXETvrBli95oR8/Bj99CancHOzft4w+Xvoa2rlWw2S7lSRCQOQmVBG5IkobEpw+jEKAuWLhTXffE6c/iRh3HqGUcLvJTiaeyeVD5FpO73nsZprZl/mL36P2M3//llZYWl7cVJUqO7DSzpFjN6OszPf/5zTjv/eFuHlbaUlHFcoiihf16fmLtgNosWzzMf/tBHee3lb+C6675o5h8+R1TJgEFKrxvfW6JYqOALj1IxZMfOXTz06GpkxuOU007k8fUP0dXTJVAi9QpWNoOsHJQwmNggDMybN49du3axYfMm5s2fT765gU1bN5FvaeB5zz+GKIlJ0BjRhTGG1etXMTIxRJ/soVQu1CidKw5fgRaaBYvm093fbVcOAiqVgEzWR5sEJRRexgWS/QSdrMhcau1kYPHAQrF0zjLz4N0Ps6TvCObPOQIx6bJ3xwg5P0chjMkbB9UDOR+88ZDy4AROpgHPCDJC4xjF7bfcwksvf36NQ+34Aq0rSJH5/TfNNAVR29QAUZIghUAnMRqB53mUCuNgXIxQFAoFWlobmSyMEGtIjEEKB8d3GBrZh+M4CHyCIES4ijCqsGTxPP720jfz0osuEDgOpmwQmWlREUM4rnnoV4+YXVuGGNkzxubN2xkvByRaIoxLb8dyNq3ewLYnH+e3P3+SOf19ZuPGTWScHBm3CYSksaWZJNZUyrYGneiEOJxAeVb/S/iK2T2z2b52r7nxmzdz7oXnQxbi2KBcUzsHfyhm/6/wZw5gWyfVxqTKHNhMm4aTT3sh3/n2zfzXN39gLrzk7JQZlUqmVu0ho4Alhy8RN3z3a1z4olebf/voNbzj3X9jFh9hNZwzSkECQbFiPJWhVCnTlGlmzdr17BvZxxkvPoPRwjDHHH80Ld3N9u9r2LVtF77jUyiUcF2XSqmI4ziEYQU34+MJzap1TzI4tJemlkZ27dtFb18PrTPa6ezuoFKpkMlkWLhsAYXRSfr7B+jp6RYq79QyrjUnhVp2ERuwAqRSJMa26dnFicCkEj8iXa1I7Hv87I77zLpHt9LXNo/CYMSD2x9lSf9RdHTORhpJsRASBg5ZB2iCfEcT+e6EvbvGmXAmGQ130jhD8m8f/CD4drvheJZGJf/Iwf77t33fhHGAI12y2QxBObRHLQSe71IoFMg3NRIWDV7GJzExiYnxsg7KwETBdpC50sXNNIAwFMYreNksE4UCN9zwNeYvHxBI648FMSJnGxSq/TET+2K++bVvmMd/8wQje0cgEpTjkEDZhgalFcXJMfIZl7zTjItk78ZxZrXOJ0kMo2Pj+L7P8NgQ2WyWluZOhsf2UQiKQEJcqDB/4VwOf95SLr7kYu6//9e0t83gvAvPAZVWO4RImyxM2js+laU/WPg/EXYXadN1jQEmoH/+bMYKo/z63l9z4aVnYxJb5MakTdxuBeWmah2x4qMf+XcuvfRSVq9dz+IjFhEHAY7yIYHS6DiFyTKO9NiydSebtmylb2A2TW15Nu9Zz8LuOVObCmOlduIwxnU9dJzgpO2IQgjrVJhxmdHaxYpjluNkXbyMy8JlCwXT6IM1bu9TxcsAHWpkKiNbZdfEcYxyHKIktmZkwm6aBIo4AURi2Toyrb0aBSX42R33MrttMbNbFtBIO61uJ+XREEcJJsbHcXwXPZGDPUAehsuwZWKIDWOrecGZR3LBX60Q2dm23TORCcpRRDHoRFpVS/E7ZpKqxnasWbJkif0oUlKslMllMpTLAdlMliCooJREKgVKEwca5SmKxQoxJbxMjoamLEGoqSQxA3P7WL58OS895zweevBRPv6JTzN/0YBNkAgbrWEU4rlZK1epYcNjw+a6z3+OHZu3owPo6ZpJT/cMjBsxocb5+3f+nejobocE7r7pTiPLOb54zU3M7l1CZUSQyWTQpRJD4+M0teQZK07geD7Kz5DPaiJdxBcOAaO86LyTaZ4txYZvbjFzBxYyf+lsEUUhrucRR5b+adJ9+0GOXeBPook1TWHvAA3HpspwNcaS19MPvWjJHHHiC55vnnxsFRtXbTXzjugXcWRJ844jMEJZ5X1hXemEtEZexXLJKl54fm0wiCoBQrgoN8eq1Q/S3d3NwEA/samQqIBFR82zJZtyQGmoyJ7tu3F1BiMMypVUghIaTVNbM0Ec4WYVJ578ApHrylLNOlZnUZ0k9mY1JlVRlOBAFMW1riZR3VpW5WCMqYnHaaFT2qkgihM8pbA8CYUmRpISJyK4+677zaY121jYczjRGKiGDEGU0NLYTBBVUI5PXILh3ZqKlmzZN8yOkSHmHzuLs16/gMYB7L7bM9YKBYdEp4ygP9zqYi+rI1mweIE488VnmZ/d+VOM0ARxRCafoVQuWWZZHFIOAwwOpXIBOaFxs+B6WYqlImefcy5zFy5mwaJFzFvQL3RiTd7u+fX9JggCVq/ZYpYcPkeY9IKKadnxHesnzLve8S662lo46fgTGBueQBqreFIyZU78q6Non5EDFUAEJ7/iDHHjR75tXnjyGahKExm3jUpYpre3l8HxHfzy13fR0dfJjn3bmTmnl5379jI2uZcli/q57rufr1n0rFm7nqNPODK12bGJA8fxbceUSFKhenHQ19H/R9YqgsREVtNJQRJolC95ybln8ZMf/ZBbbruFdyx/q+XmxqATKwMaRRHKlUgfbv7etwl0iaUqO6XhAABIJUlEQVRLF6eiVem0lwhb5JfNBJUSjz6+khe84ETmzJvFYGE3Rx93BGGlgpfP4Po+hYlBg7azbawTjA6RvqSlpZkNWzbywtNOYcER80V68HaGShvJjTGpSbbtnpFKorXVU3Z9x8rnOg46sbaSOh2+kmniap70SLRtb/SrS+z0Joh1bBsrUv3l++/9DUo7VCYDmnxJVI5wVUzkJBhhMPiUKoZkpMD2ySHcDsPZr1iEOzcl8IgIHGUTidpBpFyLRINSAZoQSbamIFr7zNNQs05Rktho/IxLEmnCOLCiCjpCOoqB/jlMjAcUJ3fz4rPPon9BM8sOW8CsBfNFHEZW6xkIwqimZ/3q114iPvyhT5onV61jyWFziGOB67pWyyqBb13/XXPDl77LnN65dHe0EgZFXF8jJQRRmTkLZvKSC88TyDRT6sK+NSXzwKOb6crMpzWToTJWIo4qZBpcMq7HeGGc0U2DdM7uYcu+dRgZ8PVvfZm5y3pqtdjVj2wxqzes4YLLzreccc8QhdYUINXNnNYccnDxf+JOWL1hbe+qRPkSElh42DzxiU9/zCw9colAQpxY/WgJJJEk4zRgQti0cau54we38b6r38VRxx0mENoyg6Rg38atRmhDJQwZ3lfAy+XRAiphhUJ5gubWBXj5jCXyIpkYnWDjxo34Kofv+yxc3M9kaYKNOzZx3kXn0TnQLWr7WNL4EtVjs5pLSRqoJt3bJzpGCYVyJJWwjO/56We1XU22p9VmOR3l2HORqkgIkQ5YyrbPgSGJY5Ry8F2PoFKh4hSJZEQsQmLpE+sQ6XlMxJNkfIfh4hiNMw0nXnqEIEdqQVpMN9IeSSxwqjdcSk6iJjzz+1FVfHzJS17C/Pnz6Z/Vz4Il88XWdVvMqjWriYOY8y48V2Dgju/+xHx85Wc540VnMHdFp0BGoDWO75Nog5B2z5wYjTEJjnR51atexc3f/i4ve+WZuMqtGY9d87HPmPt+/gCdTZ3MaG+ntSmPIURmFZEJ6Onr4OwLXpJ+hKnUfefCnLjkileab1//A8qVkCa3BU3M6PAIxi1z8mnP59eP38vazY9wwinH89GP/TsDS2aI6S2Yq1Y/QbYlw+x5s3BcQaI1buphKms2KTqtnHh/8Bz+OfHM2wmrF7r6vwMUFW3wWmlZIdLRMg2QJUcvtsVxbYMCY7e9Slhq5fduusVc8+lrmDXQx8svO1fEcYDjKoy0g8Dw6Ahaa3AUm7ZvpVCaJDYJY5MjeBlFT1+3/R3H7pcHBweJ45ix0b1ESUTkFFlx1FKOP/2EWvBWlTTNtBVSlfQgsP2ntuSja5+vCt/LTp0PqPVzCgRy2tKw1mWiq6UdkTbma4TRIByWLF3Az277FZqEidIovsqgPBcTaXzl4uRgV2UXV7z9HNw5CBwDnkGLCCNSS1QcW4M3llSvlB2QEuMixZSV69Mu6DQICbMG+sSsOX215/oXzhH9i+bsJ6716OOPMGduP3MXdaYtS6qWYVdKEEShvcbTBq6BOX3c+t3vsebRTWbxYXPFxGCZO275b7P5iV3kaUKXQnKuS8ZziURMRICREee98qWirbdjaqtSNTpw4fhz54juWS8337juO6x9ciVZJ48jFWFYYqyyl7YZDbzk0tewYNk8HnzsVxTCJWbFEUtrfOXv334rs+Z1M39pu7ADnl+TJRJm+nk5+LPwMwzg3/MBfodthLXB0DW9Yp0SIpUUJJFN9AgBhPCm173NbN68nnNefA7v/pd/EtpEtRa4II7JKY89e/awd2gvhcoI23dtB1ewcvVK8m2HccwLDiPX2FDLfJPA9u3bOeGE4xifKLFpx0ZeeMZfceTxRwhcSRJEKN+1K4RUOkaldMP9qn4HsMv4X6HW72ofaBHb3nfPgRiMSAh0wFBhH9m2VsYrE8RG09rUjKtgtDzKZVedgztgl8w6KiOFjzYSIWwXvcLKZwk9ZYCdaMBxSLB0xD8a0wdo8fTnMjkPU9WRkUBspTOTWGNEjJfyveN09SEVXPa6i8R/33qreec73slNN3yTn9zxEzO5r4SseORVE42NCs9VOK7ESIWWcO6559I2swNtLGtNqdRkTVkfXmEUA0d1ivd/6koG14+am791K2tWrUXohKOet4LXvP4yCuUxTnnRKWhptxlXvO5N5oNXv1esfmKjWb9+Pe/6wMunLq+Z6rNQtet28IMX/iRL6D/ug8ja66pJL6t7pGv+rhLluHbPFcMbXnuV2bJ+M9d96UvMWd4rkjBGZYS9Yo6L7zgYDdt37mDDpi3gNNHa2cz6dWvontnGAw/fz2VvvlhQ7dMFdmzeZnp7ZyCNZMbsbl5y8dnCbZDgWWE7lZZ54tjajbiOqh1vTT/qqXKOac/qH1yM/k4JSPseQggrRk5ohRGEYv7SuQSmRGACJoIJtCPxPIdK4lMYHeXtV18Ac9I/HYF0chCCI9V+0pOiSvELAdfKZMdVm8Y/ZBD21ON/yvPWpsQ2MUwWxtmwcQ0bntxu5i+fJVB2IJJKIpSDQacZ5gyJTltzDFx84bl86j++wE9/eKcZ3LGHllwXw7uG6O7oJpsR1mDckQgp6ejtZOFhS0SCwKhUKwsI4gRH2o62JKwgUQjfpWtZq7jy/a9NpUqBGNat2mTOe8n5HH3EcXzgo+/hqn/6e75w7RcpFUOz4Yl1LFq0kJdecJaw5aLfd2UPfhA/44Z+qFGLD/iCqn3JgbC/LpMgCUOU67Fh3Q6zc/sOrr/+q8xa2CbQaYkpiW3DZGwQtgecV1/5BnH7DbeY3zz8JMe/4ER+9at72bJjIy89/0V4rZl0iWWX4ytXriTv58nlchxz8rFVqxy0idHa+shWZVWB2j71aR/4T4V09jI6JbwIhTbSqoEIWHDYfDGweI7Zvm4YVczgtXqE5NAmZHBwiHvu3E7fnpkmECVyGRcpreu8lCC8mCiOMbGtqVeCcWJZYaQ4yuxFs5h3eL/Qz3QWEaRJPcCDCy46n82btnPFFVfwta9dbwYWzBKkQvBhEOD5dl+vMXaQ0UBiOP3UU8WjD640e7bvpKe1m0cffhJXurS0tFAJh/FzHsbRdPR08NLXvEwkJrTJUKbITY6jahLKyq96xNo9OFlJXIlxVIa1a9ebD/3rRzjhpBP5yrc+L2ISfvrTOznt9JeYm266CVcL7rrrx2nOIsI5yHvcP3gJptTv/uc4YACbpzil12Rnpz1V+y37fBRHeEJZrqWGd77tarN35z6++q3PTWWDn2oGU716Akr7Jtm5Z9QkseDDH/gQRx91FG9/35stAyq9lmufWG22b9/JsiVL6ZnbW8vfaKlr9i9VWVL7MXTNItM+8Ttu9mdaRjBpaUpWLSVSxPbvfecr3zef/cS1dGR7acvMoMPvIaPzLJi9kNHREs0zuhHC0JhxcYWVwAIoB2UqUUScCArBBBFDbNi9ijU7nkQ1K77wzS8ze3F+f6/w/wUsjz2VjDSSJx5cbb74+euQ0uFtb72KuQt7bEZcGQwhQqayPInEUYKxrYN8/UtfNZ7M0tHcTRIKNq7byo7t+1i+fBnbdm+kd14XA4tnc+Jpx4u2mZ3poJt2MJIum3FtDkpDkgRIZbdlNQtEY1U5Ln7Z5cZzFO951z+y/BibPC2HFXwnw6O/fcJknQxLls0XxrFC8dXrbttj9R9oLvi/x5/3aKYtNw9MFrCWK57ybfBGsPGJbebRRx7hZRefv784W/UN4qnHv/75/eaeu35htu3abgqlCRYfMUssWbGYJ558fGpUMfD4gyvNpg2baW5upmdW77SJ3x5cohMSbdLglRj9R+5pn3ENUIPQdhYTqTBAKuBt0q6pi197nuid000pniCIixgSyuUyGZlnVkc/raKDmblZLOqYyzFzF3Hs/EXMb11IKz00xT145TYyYSuykCcaUvQ1zmf5rGP44se+Yntv/5fb95oPh7LbDGOsW9jyo5eIK6+8ksceXcUnP/EZNq4ZNpaKmY6ZqcaW4wj2bh0y137+ekOsaG9qI+P5eI7PyMgIk8VR2ntbCWVE24wOXnD6iTZ4q43uZmqrnUQRVXswIW0HlZK25p2kWmdJBOtX7zIbN27k//3b/2PZkYsE0pYDM34GqeCoY5aLJYfPFzgcwIA7RpJgiA+gnnnw8GcK4Gn2HmKK7LHf/Z5KoAoDVMCEVtN5y6bteMLl3JefKarid7fe/EPzmX/7urnhutvNlX99lTn9xLPMNz7zddPa0ILWmp/f+0troC1gwaK53P/gfVxx6RvNlz/zNXPjdd8yG9ZuYGTfCM87/nmWlK5TBQlpaqOsk9pPJrFGCgcpHKIgnjpeoad98QeDd0rb+Pd92WJO9TJorWuDR9WbCWDZiuVUggjP8xkbnSDv5di7Yw9RoUKDK2lvUPR0Q9dsaO0AVIXIxAQixmQhIGBodISOlhn0ty+m2XQR7Y2477bV/4N7UT/lawpJkhBFUa2TZvHh88SNN9zI+vWb+exnvsCWDcOGOJ5anaV70U9d8xk82cjc/qVgXAS2Bl4oFVm0YgGxDJmzeB6nv+RMWnrbCKMipMnOKIzSyyHxVTY1M4uJTJDu7h2U8FHCgYr1D/johz/I8mUL6Z8zQwjPzqpCypreNElkiegkNb2xqlaXIEn70ZM08cqffkv1v8AzCmBxoDep3dzyj8vUpU3fwhPEFcPqJ1Zx2PLDIYLt63abf3jru83Xv/ENbr39e/zi3p8xf/E8XnLui2jrbqNQKtI/ewFveeObRdZp5LYb7zQeOZYtOoJHHl7Jd775Xe7+0T3M7hrgVVdcZg+3DCLlwFXvXimE7THWWGUQgNjgut60pfN0vVb2e67mksH0Qbsq8ncg36Kp0y8RGGPQIrFTiprylaquNC697JVMFCcYGh7GVYKujk5amlpobmzAweB5CfkGCW1ADowbIT2FFhDEReIkII4EDW47fa1zaZadtDod3PeT+6dWNE89vqck68zvuFUMBpTC8320jqn2K/b2N4vrrvs8q55cyX9+9rNs27TTIHzQTu00vu7y1zJndj9CC5oami1neXyMYqkEjmL34F4eeuS33PDNmwDw3JwtMSoHz7M1Y3uMKUdZmDRnoQnDeCpH58DWdbvN1s1buPqf30uqIEyyXwRaK8AoDFOlTJVyn6eHyu8XWT8Y+BMocjwV8inf/8AvOtT2s05O4LqK4496PrtWFs3b3/YeZi+ZxSWXXcLLX3WuQIGOLZXR6FRmNoK9ayvmm/95C/f/+kFKpQpRFOGbNiYHY1YNruNtr7+K5YuXmBNOOo4ZAz286DVnCpQkMQmOTE2xEmnHGxGlxzelf2wQlj6HRuIgDCTaGnIDhDqGNNnhYCeiqrC9EFYtRimNIMY2QaZNBdVOQiEIU/2S6nuoagBJmLe0R8ydN8uEgyFxUiZOKngNHonRSNeQa2ogySicRiCAigyJ4gDXERRHRwkqJfp7FtDa0AJxgpO4aDR7dm7h3ltXmZMuWiZwNXFStvzymleLrQSl/IqUBJJaXRrbCGv7Dex6Xyhl/Ze1Ag9mL24Rn/v8Nebaa6/lTX/9Nt5y5ZvMeS97sahubxYcNiCYDMzKh55A5XIgBffcfx+TUYXjTziJF552rPj4f3zB/OJnv2JsbMy87orLmLd09pSsUbUwIKrBaJMlMQme59vG+zR/8olPfIJFCxYzf0naV57KAFdznNWaketl9rs/xX73stq/I/BZ0I70ZxpO5B/34aqztWP3oUaD4zjMnDmL//j4p1m6YAVXvvktvPzSc4VRmoQI4Si0MDVFybEtmu9943Z2rN1LW6aTBtVCo99OY6aDpnwHebeV9sYZjO4p8ehv1vCZf/8ib7jo78yq324wSto9bxiGthc5Suw0XJ0ko/QrEZC4KJ2p7QgULkQCEoWfBm91JpapwwPaBmqV9C7SfWCiIxxnelmqWlDTaKYt29MsLQI+9okPk2vyaWptxMt4JKStbSg8X+HPoJZJNMKgVczI6CBJomnKtdLW0EHOacATPnknT6PbQpPXzv0//62lr4YJStksfNVPGWyvdU0tp7qiSpLa7Gd0gjA6/WwpUUfpWuF8/ooecdlrLmFW3wBfu/4m3vLaq8zOTftMtS7/4G8ewfU8so1N/PK+exgpjPDav341J516rPCa4L3/+mbxyWs+hqs8vv7VG/jJ7Xfb3w3t+TGx1etS2C1QbBIcK/5MOhnz/W//wGzYsIH3vve99noe6PaclnDd797cL1SqjazPnln4/4RK+fuQpF06MnUwj2PNrbfeytbtm/nUf17DjGX5lCqRWLaSAWHSGcLAD2/7gXnsN48Rl2NybhbRJKlEIeWwRCaTQebAFQ4uDkHFoamhh62b9nHH937KsiPmY5SsjbpVLjZCsX3dHnPjN74LwiWb9emf00sQlpEoLrr4HJtZ1akTcwRuJiHGEEcRrpNBpLOzk3KPpZQppdQyt5IkQknXTs+uICOVlfMhQZFg5UOo1eHmLu8RZ597utn60DBBkuDlc+hE4eDYzHNIbW+pY83oxCATQZlsrp3O1m7a/DxxqUQ5Addx8OMMWZNn947NbF85YWYd0yQSIpJU28iV9tZIiCxVVKb2CiaVDDHV1YJK9Ward7yZuteNDbDDjl0orv3aNbzm5W82W9dv521v/EcWzl9kTGKI44iemTPY9cCDbNq5BZGJOOOck0Smg1oScsGKHvHKV51vPvShD7N9xw5+cfevzIc/9l5BbHUQVFWEzQh8lUk1v4EENq3ZZn7xi19w9tln0ze/q5Z1r87a6o8ilD57cdADWLn711nnLVjEA794iPkLZzFjST5Vt69aeE3RD+OCpjwU8quf3k+D04DJQRCFeDkfXRjDyVnlB5NIjBaEEbieROgsDV4buzcP1kbjyFguR1S2bWNPPLDOXPvZr7LqsTVkvSZyuTy/VoqNG9YiifnqNV8zyxYtZdHihSxdsZjjzztayEThqAjXdREkdvmmFElajjJa4kjftkvGAY7rW7FyV6Y3u73jjYhtsUL4+++FFZx4yrHEk49T2eMSewYpHYSrkA7EJTtbFsZg9/a9FMeLNGcb6ezupqejm5wUjO4LSYwELXG1Iuc00GTaeeDnjzDriL+yrXJWXaGmKCoAR8p0t07atyxToTqDlCb1lLGzto1lUYtn4VlqrHDg6zd9QaxZud3c9t3vMzY0ya/uvx/lSZbohSxetpA3XvV6Fh4xJ3VS0OiogvRsHmLR4fPFDd/6ClvW7zFve9s7uPqd15g3vekN9A40pGt9UL4d7GpyQAl84AMfoLmxmRe/+KyarCsSIp2kZaZDOXyfBQFsoSmXI3K+T6VSYWR8Hyefcoy9SZIKwlVpf3x6sivg+JLP/ftXjCz7+G6OSEdkhCDRMRlcso0NFMtlhHJwnSwiFkRRSNbJ0pDNsHP9LnasmTR9hzWmgv8a1/EghPvueoTBzaO0qC4IHWZ2zSXr5lHtOSrhKEkhZPvKUTY8dC+3xney+Ma55soPXGGd15WmEpbJeNah3HoQ2XvSBGmZQ/r2pk753JZ4pXBEjrTmUt1i2qWgC8SGecfNFg35XnP39x9iaNNeVF4iE4PZFZIdN2gTMjw4zuaNW5nR2E9zvone9ga6ZghwwPGacPYlTE5AkEQ0Oi2EScTwxglrfC4VjmOHSqMhiYxtPVQuRqfu8elkF5kI5QibrJPOfuzSJM2AGaw9jRYJjlDIHCx+3iyx+Jgr+cb1t5ijTz2Kk08+WTS3eLg5phHIrZiD47uYOLJSuJFBOoo5i2aIT33qGvPxj17D1e9/P76Lef8H30dXf5sgwAaoY8/11Vd/0GzcuJGbb76Z3oGuWsOCAaQURCbEFx7PtsTU/wTPiiPXWpPN2tnp8MOPIIkNq1atskwfL0OkJRIPYyREMbhQ2ITZsHIHWacJHYFKXBzj4uLTkGlEhJAVWTIyjxM76CChMZMn62SICgGNbo6tazelAgIVrLcnDG0w5r47HyVLK62ZTpqcVvQ4tKkZHD77WBqido6aeyInrjiLM4+/kFOPPh8/aOeLH/96mtGV1r2vSjquLm/DqYRKVSS9agdiuYD2+SSWgEOkDWFql2oExEqTCOhe5ohXvON4cfTp88nMjOg7sp2GuXlUu0tDVytDExN4fiPN2XZasq00+y7NDdDWAz1zXbr7Wsg2uWRUBk9kybkN7Nq8216IxB6/SImvruOgjAta2pJNaI9ZxuDj4hgHkcha8rpaPp/ucaSxRBkjbEIMCWvWbjG/uv8XtHc30tbj4TamWfyUd6G1xnFdq+SibPODdBUmTXbOGegS/3n9R8Q5570I3/d5zatew8vPu8RsXL/FJstD2Lx5q7n55pt513veSW9flx1B057uUrkEaGtod4jjoH8CgyTWCW6a9Jg1q02US4nZuGEvW1ftNX2Lu4XKKSKT7gqFAwF87hPX0+i0oyND1sna7V8c4gi7x5wsFWnMNRBFBsdxUI15oriEpwS5xkYmS2NsX7cezOHWfjJSEMJXP3MTHdlZBAUrM6pNQkeuk/ZsFzknT9/xM0liQ0NjB0Eloa3R0NHay4Pbfs7OlZNm5lGNoqZVIxXEkrWPbTT/+qFP8Phvn4A4oFApcMQxR7P8iBUAHLZ8BUcdtoyBpbOEI6VtIpcJGkMljvCcDEhVcw8VBo69qFcQ9k5xCXWG8hZMZlMjrmnHBD7KyRLFgkiDykOuBYTvUdYtxOUAUyhSFGM4brrurCkQYgcX7DWxHrbp42kMOKC2JBXVBjMPEDHlOEA6CoWDSFsmjIZ1qzabj37wwzTnGznl1BNs6Vdouw1IxfKNkFbNNP0bSYz1z6rSNtP+7JdecqZ46SvO5JYbbze3fv9W2/K4aL655LJX8r73vY/lS1Zw7kVni2qCWscG6Qly2QylsGhN3Z8dc9j/Ggc9gLW2/rOJTnCMggxcdNFF3PnjO9m0YQf9h3VjDDbA02Lroz9da7Zv2IUX5VDKIcGgE4Hn5omTABEbGt0mmv1m2nu7KBQKDA3tY2BmH909LRxz3JEYmfDz3/4kdfSzLLBVd+0wDaKTeGKCrNOIESEqI0hKCY1OI57MgfbxG/OUK4ZmP4sUUNDQ0zyXLWv2MPPwRhKRoIRr6ZARfOPab1McCuhu7mNidB+dPb3s3rSPfTvvJQoTfnbLLyGOWLZsmTn8eUdxzivOZsa8VuFkIOPYXuJq379GozwDgS3VYIAQxvaE3HzjD0h2tNBOH8JxCcKQUkVSKEoyiYI2yLrQXmkgHMtSiiISAl5wxvFp4skq26BhcG3FjAwP09nVzGOPPUYUGjpbOtmzc5htm7cQJjFCwey5fbS2N9PQ7NExo4XZ8/oEOYcszlSdNoFVj280mzdu5P3veR9HHXE4b/27v0nvgCRtaCHts7XZ7ji2e/pqC2S1L9MmPasZfPv9gledKy645Fxu/Oa3zVe/8RXe8U//wJIlS7j9x7eKWurETPG2DYZMtVx0iOOgB7ASdmSu+tdg4MijF/PDO37Aj/77R5zy0qMRDig0RJLSdrj7R79FxOlCTWgSrRHSZbJcIe97KMelp7OLgb65tDZ10tbcQlOzR0sH+K1AHkhgx65F9iYrQ7QN7v/JSlr9XjJmL76CChoF5LNZSEChyHh5XJXBzxuMNCiR4PnNzPIHaMnZ/lRXWIooGr74kRvNznUjZHQTXq4JP3bxXZdGD8I4wc14KOPQkM3TWO5leJ3kti/dx4Wvf7HpXSgFSiKEqcnBpptM1j+8zvTke3GCLL5UfPOzt0HQQHPShudkbP9tHFIJFIWiIDeeJdcANCPaZ2J2b9DEmYCuOY0cc/rhYGDryj3mnjsfo0m1s/rh9QTlSUaKOykn4wxNDBJEJa54wxs56azjiKVkzer1qEwjO3aMsPJHjzA8tBfXFeaE449n6dKlFItF1qxexyOPPcrW7dswKmLZ4mX847v+kXlHLhC2z9FK59pJXdZ2FKkCkQ3eaXkmK+4/1dE2vSZ06eteIS694hVTL35qS2tNMFDY2j6HegrrWRDAutbQDpCAo5jR04YCdmzfbkfPIAKVgMzwpc99x6x5bAsZrTAisQw9IVDSwc9mCOMIE8UkYWLLO4mPqUgSF8IJcAXIwH7yrsa5jD5SMq3Lc+KOG+8zjXQgKh4yglhadzwdhvi+zRg3NTeiA8vcymYVbkbgeRqvsRExYWozrlEGoWHnk5PmkV+tJil6NObyRGFAbCrICBzPJZ/xaPCa6GmbSV9HH56bo5TEjA+N8+RvNtA7b6G9Vz0BcYSQLsSwY82g+etXvY1Lzr2E/rbZZGhkbHuBRq8B0eCSaCjHJXxPEYWS0mRMaSwh16TAYMZHEwrJXnKtcOLpRyEk4oEfPGE+9u+fZsXcEwjGd5EUEsbG9zGZDLF9eC3zV8zh3/71Q8w/Yl6t8f2I5w/UgmTb2mPMjTd8E085fPHaa/GkS1NTE+UgYunyJZx++qmc+7KXMH95n6XIStJeQFnLDRxQrnW/B/rp/5bydwvTH6h/2f7SUzrhDl0c9ACumhKUyhXy2RwA/cvniDNOP9X89tGH+dG3f2Be9IqzBYHDT2/7lbn/7gfJJE1IZci5PkYapLA0urKu4Pn20kxWCpQqIeVCTFyqEBZcCuMSN5ugXIXnuMSVPLKYg42Ywk5FV1MPE5PjyHTG00Lj5jwGh4boaZlDHId0tHXj+QK3IaG9S9HQZMUTvdEZlJMJK56uXQjgG9fdjIrytGcbiLWl9nU0dmKIiXRCkkhaG9owYcLenbsJggDjCSIn4NGHSpx+8cJ0vxdbcoSGlb9eb7791dvoa1/IT350L71dXTR6TfhJA2RjyjIiFgGxrtBofMxkgJBZCnmPnK9Qo7Brx16kP8nsWV2svncvDzz8kNlb2kmXmkVxOKZcipicGGMiHKJvaTf//I//xNJj+wUqseld61S933WcfXireNfhfwsx/P0H31zjcRNSM3QHUqEEgzACp0oMeWqPNVOvrWL/H+tp/6oSX/YPxJrpwVMJGmbaKw716ZdnQQBXCfC5bM76o6Z7sLNOO4fVj61ncGuByU0R27buMD//7/tpb+okGI+Jo5BA2y4U6UqMV0H6imJUxPckf3Xm2Wx7cheFShlXG6JKhJzUGBXYmrLIYDzJ5G+G2Dc8RKvXjWeymHgEVwpCExHoAIVCShc34xLEZbQJyWZ9GloUjU0gm0B1wexxybrtpJlowQM/WW02rdxKk+nCk1kmwwKu9BBSU6lEOG6GnJ9hdHgchcJJQCcRbtajIivsfnw3O9dVzMylGVsL1xoiWP3QFqJhjxa/j9ZWQ7k4Tlwu0NvcSoKhEowjM4YEhzA2NPhNJKFgYl9IEMaMl/fhNQk6OjowsWL7ut20OL1sG96NijIQJZRLE8SmjCbmjBe/iKVH9wtjsCofIgSwZR7XRZsgFcozJInBSyWFMNK2Z+asbnRDQwOJ0cRa43hOzfxO/b6GgN+h6vL0FwHoaWH61Fn1d4gW/FHv/+zGQQ5gW38IgwDXzyMF7NocmUd+uZKcbmBGy2LWPDjMNU/cZIRQuHE3bfkKG3dtwJWK9qZ2lLEeO+NRkUTGhEySaWrk+VfMEQ/9zUPGyTaT1YY4TpX3nchyj8MyTtZnePcgSZLQ1dRCVrg40qBc26nkel66xHfYNbiDpQPLSYiJYp8kgsIENDmgNwICJgeLrL+vYDpnt4k7b/8ljW4bqghCWpVKx88RlWJ0bPA8x6pZZlyUkJgoxiGDNgKtXcIgYMuWHcw8bL6lU5Jl66M7TTTs0enNo7vTJQ4qREwyuG8PxaJB6jKNnsFRGuXm0FFCIRA05VsoCENJltAtAceevohvfe5BWnO9BOUMk4UCCAehIDElHC/ClIoMzJzFnf/1C554bI254s2XMmOhI0ykEDmB41g+upGOLWVLgyud1NRaohOsSJ2BhoaG9DxKHCXTXqy03DRNd2y/YDLTvk97zf7xbqYthg+8LJ5qt0q7vKbP+n8BOOgzcFwJ8DJZoljjCMmVV17JQMcinJLLjOZehkYKRF6I0JZnOzaym6BcpLV7JgsXLCWv8oyOjbFpdDPD8W7mLJ3BG/76cvChe24rE1uHMdLFjRIwCdK14nlRDElZ4JAll/XQQUKgyiRRSKlUIG4wlp8tFOVKEdUuKZYmULEiLFcYmxS4GYHaFuNnMwidxSSKFr+D9Y9vMpue3Emb20nes7zcQAiktGLqorERo3wrA6MUxhGgBJ7rIYyyKhBSsH71Bk48Z75VIYnggZ8+weDakA6nF60FsV+mGGuIrV5UkmgSHVGuFBCJxvEkWmkKFKhEEQ05l9PeuEg8dMtmk/GamRiK0LFGGIcksW4DjhT0tLexYGYfY+NFGho6Gdk0zre+8H0u/evzTNdib0rBUdp6sQZIYoyUteST9YYRVCoxmayD1tqK6SVWXH66zINtKLLPHDCYa3j6LDqlU3ZgWaDfobP4F4ODG8BG4nj5VDRbIwx84poP8rYr/oGmpJXuhhaC8hhO5GHihDCqEEcBzc3NNDS1UCoF+CJHW2MHg9E+cu0zed2bL2TmkhZBBK2zcuzaOIjjNhAmXmoGXsHFtX46YYTWkmKpQqYpTxwFtLY1ojxF4hgiIhJtyGZ8jjz6MDav3IwIHBpzLcTap1TSJIlGqjImDjENhsfvX889D/+SFr8dlUiiSgHHd5EKtE7sTaUkSI9c1kcnBkeCdDXEEUmoMUrgZyQ7N2+1tpQeTK7H5KI+ZjdIZMnB8TTFKGZ8MsKRDu3trRSLZSpGYQKDSEJcJyKUk6icwp2jOO0tCwQCBksjaK3wBEyWC+QafYJyhYbGPC25LAvnzWXlg4/T5DbRGLbSnO9kZNsg//WVO7jgtS8w3SvaRaxt05Jn7DJYCQejNVpau07h2CWym1VERuM4doaUSqbN8knKSRbp4jdt7azdHE/tIa82Euz/qv1m6gPhLzyID24Ap1fH1jkTlNDMXd4jPnftJ81n//VLDBUG2Tu6Gd/3reK/cMhmc2RyTYyF+3ALCpk3ZITH3BV9nPKy4+ldnhXVTpj2vhaGy4+hTAY3ypJ1PXRcwdEKoxUCDyUzSAcmKyOoWNPS0ECxXGQ8LBB7higJ2T5W4NGNsyhNlFENDrLiorWVh7HUSImJQhIRsPKB1ezZNUJW5pAGpGuZRCQxRkE2k6GsBeVKBT/jWYncJEZpB0yM52XRyjAZVti+aRd7NwSme54vbv/Gr1FjjbSrVqQnSEwBfA/X9cnksjS3NbJn3y6SBg1eBl9qimYU4UmaOho5/2+fL3RKuy4HIUGoyWhBpsFl3/gQJxx/PM09PsMT2ymURxmYP489m8fImiw6UjSYZvZt2sMNn/8O77jmLTg5iFPVkKQCKlvlQEs0MQZBQmJzFCnjqUqZ3u/iHzAL/AdUBswfeLwfpgaHv0Qc1AA2QCKqvNkYhQPGMGtxt7jgsleYr33lm7zhnZfjeDErV61CKZ+vXn8Tvp+lsbmB3ZUNjPXMYdmCZZx18dn0LskKnFQpEcGsRf2MRfsQRtLmdzJRiMhnfZRxiEKD6+TwtCFOQqQXkc1INq3aQCkoEOcCxsujlHWJsi5w5yO3M6dtHo5w8CYmyeZbyPiNyNgKNOUzikJ5EkIHEbnETkDiGILAsaSBpITRMZWyvds8X5HoIo7roxONSnw80UCiA7RO8JwcOlLsenKCbtNp1EgDbaqDGa1dlCbGKQYOGTfP6OgYudYmipVJIlWipaeVyfEhHJUjUtA70M5J5y0H0uCJYM+OITq8HoqTAdIR9A50MVYa4s7v/5R//cI/0bmoQbz2xPeYxT1HIDybUPZNhkyUZ3jjIA/dvtIcc9EKyyGXoHLpBRWWFibxUv5ENRUtp/puqxd+2pI5pW/UHh8YT2n1+2Mgpn5X/M6fHdo46HtgEIRxQNaxSzChBHjwXz+6la7+Ns569QsEEk6Tp4CGv3v/G0DBV6+9yTQ1NXDhK60rQNXlXBtqw3xXf04c9vz55rf3rKQcjpIReZK4gXIhsNKmxSEc0cDk5Dh+s6K8Z5LyWBGv0WP76GZks+HL13+aviVNggh+8tXfml9/9xFmtjQRiyL7xsaZ0T4LkyQUwyLGCWlvaWdkso2xwi7KJiIrmpmYLOHmFEoZEhMSRQGnnH4ad999N0nKRTRakpiUO6wESnjIyNAoW7n16yvJJnlmdc8g70JbSyvFJMP67ZtIYkNHczsb96xhMhrlkjddyUMP/YZH7nuc0eEh3njZZSI/K20UDuw5WvPkOjrjSTpy7QSmzJqdQ3T0tjI4vpvOFQ0CDXMPm080HCOUIQkTjDFkvAbycRtb1uzkGLOievmegj8UiE//4e8Whfijb6HnLA5qAAuABLJOJtUbsjrCW9YNmu27NnL5a1811V2SxAhv6nAve/MldgaYXgqYLuxoAA9ecvELeGzVfezesRdPtBIPKhozTYiKwZEu0ozgNrpUZMK+wiBtbZ0MLOgj2jvBmRe+gL4VTTUFiMligbb2TkqFMtl8xGRxHIXAdXykEyG0xrgSHceUy2UaG3JEJiLjpwQTEZG4Zc54yWl0draT3GNVIxu8JkwoieIYJa3fUFSJyfgeX/78dayYewSz8t2Mj47SPLuVhjZobMiyZdyQczJ0NnewaVAzEe6j77i86DvhFH7zxMNmxYojyfepKgeTbav3mnvufJSs65CEFSq6wGNrH0L7MdvHBZ0zW9mybp+Zs6BTDCzoY1xV0JFAeS4iTCiXQ7T0+OUvf8NF73nRwbx16khx0GkojkhLwQlUxX5/+MMfM2deL7Pn91i1jiQGVxKJkEDHJAKEG1tbeseSHLRJahrLRluGLS7MXNIr/vOmz4iPfvFDLD9xPiefewKbh9azftc6Nu9dj9sWU3aH2bjvCdz2mEynIvBKyAbDBa99sajp5Wo44ojD8LNZmppaKJcCcrkcYRwSxGVK4SST5XEmJ8eJ45goiigFJYrlccpJCYQmMSEd/a0ce+rhnPCyBaIcTeA5DmElIggCNJpEJOAYhGsIwwqNuTyukISVACUF5SBEudDQCrGpECUVOjqbOfGvjiSSk1x84eXmyVXbTEtXC/c9dB8/+N495q7v32u+8+VbzBe+8AWGJ3bR09/GnGWzKMsCoVsmUiVGy0MMjg7ymc981noMzWghl3cx0hAbCOMYoSQmcSgHhh/e8isj/lIzQ4cQnpEu9DNGVXRsSg6KTav2mauuuornn3QE7/zAP4gwjHAz1lup2qIWmxhHOKmXkEHgoBM1xacWpHYEBqMNQjg1bnJViuWe29eb79z0LfItkua2LF4W8rlG2pv6aO1o5/RXHmuTPsqWaYhh271F88ubHkcUckRRwNjoCK7rUiyPUU4m0TLB9TxCEbJzbAuFslWQFEbge3lUk+bMV57Eua85RVCCj737WjOx2dCsOunq6CYIC2zY/iSBruA15AiKEaO7hzn3lJfSFHWQd/M0t2To6Guma57khz99gKACMxd207vMR7VrXnb5q8lkm8jRhCMkMhvj5xwOX34Yzz/xBPrn9LDhyS1c/4nv4okcY5PDuBlJEJQxHgzFo1x99dWc/aJjxdeu/m8jJ1opjISEpkxMxNjkGCVvhIEXtvO37331s0ld5jmJg78Hnt6apuFjH/048+bN4+JLLyIOy3iZLLFO0MKghCBKQjzlYP11tbVjQVp7DyBOwlRvytZxpfTQCOQ0K89tq4fNF7/6Wdo7Wvnodf+cViZSk50YG+Qq7U/VqTuDBmEcuzcVPo6Txe/IUw7HiXWZWIeMF0fYN7EXlYNiXGAiGCWmSHNDM2UdMaunl3NfdYplVuVhwbK5bBoZplm2MjY6zM692yhEk8iMpFQpEumExrYmikEFFVdw8ShXFDu27yXX3kOSGEbCYXobWug/cY7Aha99/ctm9erN/NvV1/DKiy9iYOlMZs+dyZHHLRFVZY+5K+aw7ontZuVv1lKMFaWSXSEUS2VwHN73zvdxwvwfms6udgZHA5CGKAwoJ0USIoaGBlmoOqasUZ/De9CDjYM/flZvAgOb1+42O3bt5PQzTmNgwRzh+C46tjYcLi7SKDIqgzQeQjt4MgvawSDTGToCFadaEAopM0SRFVvTVg+c1au2mGuv/yL9i3p509sut0NYNgJfE0QV+zhnJ10hsLO3lYlicOcQLfk2WvJteCKDg4/vZGlsbCafbyQyEYMTO9lb2Ml4PESSqTDJEPsqO2ieleFfPn+VIIMdHLRhZv8M9g3vYWhoD4NDewjCIpl8BhxBoVxEC02kE1Y+uYpIJBSjkMliSBwqtm0qMlkMGA4HOeaMRaKaK1i8YkBccMmpIiFg4bL5vPTS08WRJy0RQRKCB4mJQcJrX3+Z0DJMJXJss3zeb0AlChefM047gzVPrqZYLhDpCqVwhEo0RpBMEJki42P7ng13z3MeB38GrvqHJfDJT36aefMGePE5LxTVxItU03SOqmpkVfliYWWUqxq/1svX9p9V+0k9JYgr1tEdDV+69susXr2aT3/6P5i/pE/gWPJ1AvjZjFU6NHYiVoBIsM3tGsb2jtDVNpNyBEnJIev5lBODSAyJjOno6CA3w9A+0Ezix7h5QRIXmTO7nwtffYFAWRNvJW19+Ngzl4s7v32f2bp6gzUhzzqUJ0rEIkH5HpWwgqN9do3sYl12LQM9cwlNjkD6qMilEJY49oyj8PqYovumJmauJ0h0VCuB+hmJMdZ7Cg0NMwQf/sQHueJVb8HN+ISViFK5gJAGYQz5hhyPPvEoh89/PkGcYNyA0bE9TJQmaO7NcO7LXlKfeZ8FOMhEDp1S7hQb1+816zZs5O/e+uapemFaDopiKxZnIzVJlS6smiNM9RPHGCQuCQLHEZbsY8BJ5WuueNXbTXtHK9d+/gv0LegQRocIHKLE+v/qJNVmSxtVTIKN5AowAgM9neRKjewtFvBoYLIYoGWWIA7Iuy2UzTjnv/pUlp7VK2q+HxJrymPs8SqsOqWTkk2u+IdLuPzlryfn58noLAZNHGl8lSEIYmTskW1sZLC8kzbdRDH2aNANxIWQvsW9nHbp4SJQ4PkQhwbXE6xfv8U0NzaRVNJOnRBQTq1dzwCiAbqWZsX1N37RXHrxa3BcjSAiiiuEUYjWHtrTFMQ44+E444XdDBcHae9q5ar3voWFR88RtX7cOg4aDv4MLAzEhltvuZ2BgXmcc8GpAmm1fqWj0Dq2bCU0YRxa+RujMdIgpAJjkDIlEBjb5SKFnYFrKh4C7vj2L8xhS1fwwEP30TfQYeXI3VS6RUmMoaaEo7XdDt9/z2/NQ//9KLkwy1knnczs7h4YgXJeMlow+NJFG2jINhKaEBNIEplMOb05gAnBMSQkxFrjSR8pU2sAF3qWNIqv3PZFc+PXbuT2/7qDrJ8nl8mxe3SQxnwTCBdNTLEwRryjSG/nLCK3na7WVpYdvwQi8B0wJXBdAWVY89h6GjMNnH/Z6aK2Rw0CyPrWaVVOHWLXAl985cZrzac/9TEee+JRRgZHEJ7LyPA4btNyto9uZGx8hJPPPJFzLzyL/hU9AgcSkZAYjSv+CGvVOv5sOPgBjCW4a62JooCqyYFMM8pGylQT2iBcQUSMFArpC7SOU1lTg8FBprYoiTZ26Vy27ge7142bn/7oR2RzDjfd9uUa1bI6eyhStcUkQqpUYEC7zOyaxU+2/4ogguJQCacbyEBDzkU3ZgmCCi6ScrmMoxxc5VmXwcS+rrp+tdRCkKm2sjQQBBrfl2gXepe0in/8yJX849VXcvstdxoTG9atW8OqVat54tF1JKGmNdeKLhep7J1gRcvh3Pubu1i/eyUbPrXG4Br6ZvSQa8xx5NGH0yK7UUlVV9pardjBKrbiNUYgtSTdbTDrsGbx8es+zB233mbWrFtNYbLMprW7OerIw1i2bAU9fd0sOXq2HQwUJEJjhDU4cP/Yi1zHnwUHP4CFRHmSRIc8/vhjrFuz3iw+bIEACENwfUmoLcHBYIh1hJTg4CGFsEtTUolW7LLXkwId233vxee8xjhGMWtmN5e/7pVT7BEhrJmYrFqPa4yJa8ckMQzM6xTv/vu/M3fe9CCdDb0QQzRuUMJFOoJsNktxskw2m2eiOIwjXfp7Z9bE3nElCM8KtRHVTLGMAd+XRHGC49Z4Ioi85NxLzki7fc6sSc6SHvLeVQXzhU9+lR17ttPoNbBr025yso09W/ewdt0OXFex67FRGlpy9DXOt8t/D4xWJEQYKexAJ6TN5rue9RQyVuztnIteLM5RZ6fp9ykPo6oVipF2MIqJLY/8wK7Qdfwf4uDWgUm9jqRizWNbzBve8CZmzZ7Bjd/+2tTSL/3SACLBJBqlXHSULnkj7DCkY5ACI6zDw5OPbTGf+uSnGNq7i+bGHNd/7TpB1rG6wDpEuE7aQhEjEEidDgI6SXm6HkwCY/Dk94pGhobupgYyAob2aMoVyeRkTCkqE5qQsckhdhY38YKXL+fIC2aJmuBc1ebU0TYItKzJCFX3pEFYxvNTLmg6pgqs3y4xbHxkl7nje3fwwM8fIkcropJBRqAjhYkVc2fNp7Oxm66ODpQnCKIKpTCieXae0169gvx8bEN+tloG1zhpDb1mu6aT1H1Bo40A7VlTCGGPM9LWb1eT+nWmViaHurPBoY6DHsA1h3rgQ+//mPn5XT/jn/7hnbzonFOmOsdManpX9RurwLrV28y6dRvIZn2Eo6kEk4wXxjn6qOP4zk3f4cc/uoswCHjXu9/BhZecL6puYzqJkZ5LYjRGJKn4uEGZdF1tUjs7JJRh912YR+/axIymbkwlwVcevpOhXDGMTxaIdUxFFxkrjjEe7yHTq+lb3kGSq9A30EN3Rx/tc9wpo0LH9ucrCUkcWvtLiR2cgFIYkXEzVhA+hE2P7zb/758/xuC2vajAx42bmdUxQHtzFw1+E92tfWRVnoz0SCIrFySki9GKSTPOsLeV/Ey44FWni9xswIVEAakPk8SkAe1ijLVWjeMYx/HSxvsY23rv2G1M6s+rcDDG+jPVcfDwrAhgnUwZgl32sjeZ3dt2c8zRR9I/s59iIcLzHXJ5B6Vg5/Zd7Nixm+Z8N/tGhxkNRhgvjTE5Nk6xMAlodBLw+r9+LRe87HwWrFggdALSSe2Upoz3iHSMI63fgzKgo8juo4WldA6twzx88yYq2w2+9sk6GTKeT7kcgHBwXZdIl5ksjzE8OUyZcUpilNbZDfQt6+LHP/sRjsiwbPliXvP2c+1U5dsAMnForUy1ApNgZGIF0HFtcjeAH3zrLvORd3+a/s4F5FSWzuaZtGRn0JTvQKFozrXi6TxZx0OYCo7nImWOWLtkVQOTwRgFuZfxaA+TlUGWHj+XM954tF0duOkK3YQ4ykkF3amV5yphiJ9xSNL9u4M3pYoRxQgtsY3M1MtJBxEHPYBN1RcrSWqBs3HlHnPH929j4/oNrFu7mTiOkUQsX76Uw1ccweRkiaWLDqdYKXPu5X8lkPDtG35k0AlKai561bmi6gs73Q8ySTWCbTUqxknd+ASpJeg05wQC+I9332zaSwNkio00+40IY50Mc7kcibZ76DAJSAgYKQwi/JiR0h4mxQhXf+NNYuu6CfPTH/+C1U8+QXtbnnd9/K0C1/bROiotLhvfLi9knC6ZFRi45OzXm8JgkYGexcxo68PFw5V5mjIdmMglI7I0OA1kTA6lIZ9XeBmfoOKiZANxAMXiJGVGiWWB4cIuhqNtmI5JXvU3L6P/yD5RFWWv9tdXDcGqySpt4mktgAoh0tJcWqOvndt6AB80HPQArmF6F9GU1euBZUGnv+b3lSHF03/3qZ9WmKqxnU1gycRBxFDYCF/6t9tMRzyLfNJom/MRCMdK2GIcYiOIk4QorhDoMcrxGCUzzo7KZt7673/D7GV5gYbdm8rmH9/6TzQ3N/Gf3/ywLcOYIkpJjPGwkRRb8+sQ3vqaq01posLw4D72je7mxeeczQkvPIm+ntlsemIrpaEYt+DT4rTQrBoQiUGgcJ08UaDQiWJiNKBUKRLLCoMTOymZEQbLW1m37xH8LsFXvv85UV3SH1CLqvZczVz0wCexHrwHFQc/C13FAYLtz/lnqkhiUA7EOkFJFwFsWTlqPvfBG1jQtpykkqBVYktWrmV8BUFINtOA0YpQJ5Qqk2RyGi8j2DU6QuCWWb3+MWYd9nziGHrmZcXy5cvMAw/8hv+64U5z4avPEMrJYrPhKvVGckDA313yPjM5HLFp/QaEmzBW3scrXn8e85f1CwwsfF47hPDkj3abkS3DLFzWT0ZBaRhKY1AchdF9IY7UYCIKxQmEMkyWxkiciMQxPPLYI6x6eK1Zdtwi8QdP0IFGyHrQPmvw3KbRGBu8OghxhI+IJJse22v+5T0fozXbSWksJEmMnclEyHBxkBIj7CxsZO3IY4zKnQxVtuE2hZTVMNsm1pOf73PB68/lrHOeL4QG17Mu3+/61zeLWT3dPPLAStY+vMfoQIJxSapsL+BvLvwH4wZZzGTC7N7ZhGHAay6/hPnL+2vLXSv0Dktf1CNOetNysU1v5smhzWRngtsMYaSRKCqFInEYgAoZKu2iIMbYOr6Jkcpebv7Bd1h65KJ6J9FfAJ49M/DBgo6RrocuxmxYvc2842/ey6zWpcSB7emNZYhUDuUoYtOOdTTNyBB5EbEnWD20i96mGUy4E7R2ZrjqNW+hsR9BPn3vSIMT1Sihf/+ut/H3f/deBncNs+iIGVbMD0BDaRO0OX2UhkMavRbGysPkM1nmL56fLlm1TRpV2y9TGZuFZw2Iic0BG58cNMG4RBufQrlCSJnEDRma3M1EPMSecDsNPT5f+M/PMG9Fn0BawotS9en0UMZzO4AFtp6Taj/f9r1bUUZRmhinEI0jlUNRSCoIXA/aZ7SyfWwjg5U9tPa30NTbSFENctZF57P8+bNF1b5yv/eWPiiIKwlzVswQvb3d5mc/+QkvOHeZnXljmNiA+cT7vkyb2w96mLxvcDMuE/EQy5cdZuvICoxJEJ4lTySmRJxU8Lwmmub7VMqNbNi1hd17x8gmTRR1QFkXGUv2sru8jYY+h7e972/oX9wlKklARvlIWS1S13Go4jm/iEqqyTAPLrzoArpntDJRHGJwfCu7x7cyHgxS0QXKScFKproar0mxac8adK5Ex/wcy0+eLcja7LKpZrpTFpM2EEYVVFaACy8691SGhvdw9w/uM8RQWo9Zefdm+psX4kXNtGQ6yWWa8N0cRx/9PBYeNWA5HYAWgshAaCwt03F9IiK0hK55WdG7tJvBeAd72MaYs5uthTXkeiSvfMMFXPPlD4g5C7uEcMD3XIKolJoU13Eo4zkdwAYIhSBOmV7zDh8Q73r/2+kayLNzbA0Fs4u9xc3smdzORGWSUlDCz2WpVEoIGdM/Z4bd4yor+CFcEB6Y2JK5tAajQHmKKCmBjjjn0tNFJqt44r5HuOtLdxs5CJXtIbmkCRk6tDR0kPFzCGFYtHSRJbHY6pqlXaSdUsL4KOOhjGtX6FmYc0ybeMt/vFxc9LYXU2gdZNHJs7n4yvM49RVH2tqvY82zATzX+1+ftzqePXj2lJEOAqr5owTIkmpzWSUernn/J8x/fesHtGZm0pbrwSOH40hko2bb2DpOfulxzJjTTktrE2edfZYwqSVBFIRk/YwNYgWx0BgCXDQYD0KXrU/uNh9797+xuHsFrzztdTz+640UJgzaCIphgZFgDxNqB3Of18Ol7zhHkIEgrZslGjIiFe+rroANUw3M0bTnqt64pP+uloxSPyr7js/pMfyQR/3qATUHHQGoEBzNVe9/q/jmf3+VtoEGdpe2sruwjeHKINv3bOTU01/I8449kiAsUwxK6KqTvDE4XoYECGRMLDQCbQ28tLTrdQf6l/YIlWvnkZWbeeD+R0jChLyXsf5IUpHN+SS6wqLFc9IrpHHSarEvp4mjV4kXaWuiURBnIHQh9jSJb5/HYSrbYajZkNTTV4c+ntMBXCUR1RxmBSRGWyvPvKBnbrf46vc/J0568bF0DDSxeWgdPfM7efsH3ySQmigqMzI6hJQSicATiqquniMh0QFSJ0gcOzMK25xAAD7NOKaRbdv3IpQiihKyXh4ShSs8HE8xq7+3FmWpYo41OicGGWE7MJjW8KFJiNAEJEQk6XfEtNdVYZ7Tl/4vBs/pLLRA46LRRqOE3RNKlbGJKKFxc7al7j0f+XuhJGxevdsMLO0RGFizaRXlsMIJRx5n87japOIC1lok0SV8lW6OwwQyvp2FDQT7YGnfCh7e8ASjkwWiXoNSHlFJ0+i3UI4mmRgv0LW4zYacllOEKAGoVEBIxAjlM20IQmG9hqYGp5T3+BSDa4DahrqOQxbP+WFYYFDVfkUzxeBMEmE7lqT1/TEKZi3qtnlbD4wDg4OD3PmTu/j3j3zMbNu0xZBQa4zwtOTh7//A3P21G0xx+w5jxQkAAbu3jxoVODT7baxdv46AhCBKcP2MPSKTcNY5Z+9/oNU9rZFgrIhfhCYhwZCaKkPa4jf139QeNxUSm7YHruPQx3N6BgamWpOssEetT1dKYQUD0CRJgnAclGOpUAa4/HWXi3t/ea/57UOPEEXwhS99hRVLl5ljjljG7iefZNev7mPvho3kWtvobmxmyUB/6koIazbuhFASFSrkGvKMTIwzK99BYbSA9MFvcNHKUGNfPW2WVBjSZnx0OuNqpPVffDqHvNZmNA31mfcvAvUA1tiolbYsWo1nOe2mV0oQJRFS2dOVmATPyXLyX50qujtnmJ/f/Uu27d7L1t07efiBe2FomM5iyOzuXi658i2wZKEgjkm0i4ythNDQ8G5a23IUR8ZIdMDwxD4rXG8qTMRDdDjdtp4srY2ncpgWgxKBRBDv15T/tOCtPqa+VP5LxXM8gGWtlGIEtWyyIEEk1b45QChcZZ3oE21w06YHJSXLVywWy1cs5vEN28x1132ZSiWkvbObI885gTNf/jKBSGxGSwlUuoqNyxOE7ijj0QT5vCAOJhiPNO1d7UwkQ6za8gBm5wIQR5MIbE+uSFBK2ly0kdaTFyddDqeskad2Eu3nnSv3+9mBmrzqOPRQ3wNLiTagTXV60zasq2vpabpbaHDTGo5Jai8HJAvnLxDPP/EkIpNhxXEnc+ZlrxChUiS+T6JcdDXODASVScZLg4yFgzS0+jyx7rc0dDsMR9u46ze3MWH20tKb2294tb8+bRk8fU9cnaqf9uF4eva5jr8oPMdnYEBUl8vVTO7+MxXTnlPTY6RKlsCqPyoDuqyJwhyxaSEWIF2rK6AMtpSUxl85HGfLnq1EJcgETXQt6kK3TfCj//4uR79gGS9/7fksPm6BMOk2WKSFXPmU497v+P6HQVqP6b8M1AN4GqZuavm7fvD0543tKXYcWLJoGdd89A508ggXvfJkXG8qD1UTH4hgfHyU3XuHUeQRY3uQrZLHtuzlP67/CHOOsmUqmDLEPvAyKc0o1+u5z2nUA/iZIk0waUKWLpknTDjDrHuigKsgSrW+wtDgealNhOsyViiCbOWEE09j9/AamnvyXP3Jd9uKTwxkQZsIKdS0FFUddTwd9QB+pqglviS+C3PmdFntZcBXdvnseAJMZF9oXDq7O7jk8iPo7OrhxedfIrLdWKaWBDJp8CpBnIQo5VFzvd+Ptl7t7q/juYzndDPDnwJJEqGUS5ykrcXT0ruxBpIY1yF1kAASl7t/cL9xyHLYEYeLphnsX+9Ns8pmGrcK5IE7/4Sus6me46gH8DOGLeFUfdeUsrlikwiUElagHY1OEqR0LS3SSi3b31aW5aUNKJGQJBGOUkRJhKtcfmcA19hU9SX2cxn1q/8MYdLg1UajFIAkiRMcVXUsSKyYvHIxOj3drrWNwUkDGEAkRDpC2jfBVS4C8fQqUL0sVMc01AP4T4A41kghiZOYJI7xHJckSY2NDEjlgZE1tQ5twMtbySwBREmAwBqZA0RJhEAQx9PsO/cL3Pretw6L+hL6GaK25Z2uZQ1TS1wjpzSsp/9OdQk97f/SegeyX7dQFfsxqPS0p+tj8HMZ9Sz0nwrTl7XT6Y1PgdkvcKf3KlQZVdNfzAGWy9WQT3na9QB+TqMewM8IOk1SQWqRCKLKsUzVHkWUBmGVyTEVujLt1t1vpn3qguiAQVxHHRb1AH7GqEacfsp3Ne1x1ahJ114vn2pZcsAy0e94HpD1mbcO6nvgPwGmB6J+yuPf9bpp+H1UyGoA75e8qgduHVOoB/CfDE8N0D9Up52eSf5jgrJe963j6agvoZ8pDpR1hikVjKdmklO9Lcugqsq7/uFgF0/9e9Pfs47nLOrD+UHF/qdf71dUmnr2d72+jjrqS+g/GQ40i/7P9qzTS8n1ibWOPwb1AK6jjkMY9TVZHXUcwqgHcB11HMKoB3AddRzCqAdwHXUcwqgHcB11HMKoB3AddRzCqAdwHXUcwqgHcB11HMKoB3AddRzCqAdwHXUcwqgHcB11HMKoB3AddRzCqAdwHXUcwqgHcB11HMKoB3AddRzCqAdwHXUcwqgHcB11HMKoB3AddRzCqAdwHXUcwqgHcB11HMKoB3AddRzCqAdwHXUcwqgHcB11HMKoB3AddRzCqAdwHXUcwqgHcB11HMKoB3AddRzCqAdwHXUcwqgHcB11HMKoB3AddRzC+P/09n78Gr9FUAAAACV0RVh0ZGF0ZTpjcmVhdGUAMjAxOC0wOC0wOFQxMDoyNzoxNSswMjowMKqsX3kAAAAldEVYdGRhdGU6bW9kaWZ5ADIwMTctMTEtMTFUMTA6MDM6NTYrMDE6MDAQAj6xAAAAAElFTkSuQmCC"
      },
      "position" : {
        "x" : 652.2056419350071,
        "y" : 57.78322497221889
      },
      "selected" : false
    }, {
      "data" : {
        "id" : "424",
        "expression_Juvenile" : "DOWN",
        "Set" : "Juvenile",
        "stringdb_namespace" : "stringdb",
        "query_term" : "IL7R",
        "Product" : "interleukin 7 receptor",
        "shared_name" : "9685.ENSFCAP00000008526",
        "stringdb_species" : "Felis catus",
        "FoldChange_Juvenile" : -2.064338755,
        "stringdb_full_name" : "",
        "SUID" : 424,
        "_id" : "stringdb:9685.ENSFCAP00000008526",
        "selected" : false,
        "stringdb_description" : "Interleukin 7 receptor",
        "padj_Juvenile" : 1.0,
        "display_name" : "IL7R",
        "stringdb_enhancedLabel_Passthrough" : "label: attribute=\"display name\" labelsize=12 labelAlignment=left outline=true outlineColor=white outlineTransparency=95 outlineWidth=10 background=false color=black dropShadow=false",
        "stringdb_canonical_name" : "M3WAZ4",
        "expression_Adult" : "NA",
        "pvalue_Juvenile" : 0.001697501,
        "stringdb_sequence" : "MMILGTAFGMVFYLLQVVSGESGYAQNGDFDDAELDDYPFSCYSQLEVDGSQHLLTCTFDDPDVNSTNLEFEICGALLDVKCLTFNKMQEMYFIRTKKFLLIGDSEICVKLKGKKITCRKMNVVKIVKPEAPFDVRVIYREGANDFLVTFNTSHLQKKYVKELLHEVAYRQEKHENDWMHVNLSSTKLALLQRKLQPDAMYEIKVRSIPNHDYFEGFWSEWSPSFHFRTPEITGRMDPILLTISILSFFSVSLMVILACALWKKRIKPIVWPSLPDHKKTLEQLCKKPKKNLNVSFNPESFLDCQIHKVDGIQARDEAEGFLQDTSLPQPEESEKQRLVGGVQSPTWPSEHAVITPKTFRGDSPLGCLAGNVSMCEALVLPSSRPPDFRDGGKNGPHVYQGLLLVPGTTNGPGPTPFPFQSGILTLNPAAQGQPILTSLGSSQEEAYVTMSSFYQNQ",
        "log2FoldChange_Juvenile" : -1.045679734,
        "stringdb_database_identifier" : "9685.ENSFCAP00000008526",
        "name" : "9685.ENSFCAP00000008526",
        "stringdb_node_type" : "protein",
        "stringdb_STRING_style" : "string:"
      },
      "position" : {
        "x" : 567.3524185717913,
        "y" : -1267.5049513530262
      },
      "selected" : false
    }, {
      "data" : {
        "id" : "423",
        "log2FoldChange_Adult" : -0.635721986,
        "expression_Juvenile" : "NA",
        "Set" : "Adult",
        "stringdb_namespace" : "stringdb",
        "query_term" : "LOC101093337",
        "Product" : "rho-related GTP-binding protein RhoG-like",
        "shared_name" : "9685.ENSFCAP00000018046",
        "stringdb_species" : "Felis catus",
        "stringdb_full_name" : "",
        "SUID" : 423,
        "_id" : "stringdb:9685.ENSFCAP00000018046",
        "selected" : false,
        "stringdb_description" : "Uncharacterized protein; Belongs to the small GTPase superfamily. Rho family.",
        "display_name" : "RHOG",
        "stringdb_enhancedLabel_Passthrough" : "label: attribute=\"display name\" labelsize=12 labelAlignment=left outline=true outlineColor=white outlineTransparency=95 outlineWidth=10 background=false color=black dropShadow=false",
        "stringdb_canonical_name" : "M3WUK9",
        "expression_Adult" : "DOWN",
        "padj_Adult" : 0.756779052,
        "pvalue_Adult" : 0.013150772,
        "stringdb_sequence" : "MQTIKCVVVGDGAVGKTCLLISYTTNAFPEEYIPTVFDNYSAQTSVDGQIVSLNLWDTAGQEEYDRLRTLSYPQTNIFVICFSIGNPSSYANVRHKWHPEVSHHCPNVPVLLVGTKRDLRNDIETVKKLKEQSLVPTTPQQGTSLAKQVGAVKYLECSALMQDGVHEVFSEAVRAVLYPATKKNTKKCVLL",
        "stringdb_database_identifier" : "9685.ENSFCAP00000018046",
        "name" : "9685.ENSFCAP00000018046",
        "stringdb_node_type" : "protein",
        "FoldChange_Adult" : -1.553715101,
        "stringdb_STRING_style" : "string:"
      },
      "position" : {
        "x" : -719.5838842891582,
        "y" : -1249.3978999159126
      },
      "selected" : false
    }, {
      "data" : {
        "id" : "422",
        "log2FoldChange_Adult" : -0.939995363,
        "expression_Juvenile" : "NA",
        "Set" : "Adult",
        "stringdb_namespace" : "stringdb",
        "query_term" : "HIF3A",
        "Product" : "hypoxia inducible factor 3 alpha subunit",
        "shared_name" : "9685.ENSFCAP00000013155",
        "stringdb_species" : "Felis catus",
        "stringdb_full_name" : "",
        "SUID" : 422,
        "_id" : "stringdb:9685.ENSFCAP00000013155",
        "selected" : false,
        "stringdb_description" : "Hypoxia inducible factor 3, alpha subunit",
        "display_name" : "HIF3A",
        "stringdb_enhancedLabel_Passthrough" : "label: attribute=\"display name\" labelsize=12 labelAlignment=left outline=true outlineColor=white outlineTransparency=95 outlineWidth=10 background=false color=black dropShadow=false",
        "stringdb_canonical_name" : "M3WK84",
        "expression_Adult" : "DOWN",
        "padj_Adult" : 0.126118546,
        "pvalue_Adult" : 3.19708E-4,
        "stringdb_sequence" : "PVTAADARRSSTELRKEKSRDAARSRRSQETEVLYQLAHTLPFARGVSAHLDKASIMRLTISYLRMHRLCAAGEWNQVGAGGEVLDACYLKALEGFVMVLTAEGDMAYLSENVSKHLGLSQLELIGHSIFDFIHPCDQQELQDALTPRPSLSKKKPEAPTERCFSLRMKSTLTSRGRTLNLKAATWKVLYCSGHMRAYKPPAQTSPEGSPNLEPPLQCLVLICEAIPHPGSLEPPLGRGAFLSRHSLDMKFTYCDERIAEVAGYSPDDLIGCSAYEYIHALDSDAVGQSIHTLLSKGQAVTGQYRFLARSGGYLWTQTQATVVSGGRGPQSESIVCVHFLISRVEETGVVLSLEQTERHSRRPAQRGTPSQKDAPDPGDSLDASGPRILAFLHPPALSEATLAADPRSFCSPDLRRLLAPILDGTSVAATPSAPPATRHPQSPLPADLPDEPLMDMENTHKLLASGKDLEAVETDLDIAQDVDALDLEMLAPYISMDDDFQLNSSEQLPRAFRRPPGAVPRPRARSFHGLSPPTPEPSLLPRWGSDPRLSCSSPSRGDPLASSPVAGARKRTLAQSSEDEAEGVELLGVKPPKRSPSPEPENFLLPPLSLSFLLTGGPAPGSQQDPSTHLLELNEPLRLGPPLLSLYPDEDPVEPRSHFQPAAGLAQAN",
        "stringdb_database_identifier" : "9685.ENSFCAP00000013155",
        "name" : "9685.ENSFCAP00000013155",
        "stringdb_node_type" : "protein",
        "FoldChange_Adult" : -1.918522072,
        "stringdb_STRING_style" : "string:data:image/png;base64,iVBORw0KGgoAAAANSUhEUgAAAPAAAADwCAYAAAA+VemSAAAABGdBTUEAALGPC/xhBQAAACBjSFJNAAB6JgAAgIQAAPoAAACA6AAAdTAAAOpgAAA6mAAAF3CculE8AAAABmJLR0QA/wD/AP+gvaeTAAAACXBIWXMAAAsSAAALEgHS3X78AAAAB3RJTUUH4ggIFhsfXglqqgAAgABJREFUeNrs/Xd4ZVd59o9/1lq7nHPUuzSjkTRNUzzjmbFxwR2wjSk2EMBUQ4DQe6+BQEIJIYSWQOgJzWBssI2NDbYx7r1N71UjjXo7be+91vr9sbY0GhfC++b7e23Bua9L14zaOVt7r3uV57mf+xHWWiqooIL5CflkX0AFFVTwf48KgSuoYB6jQuAKKpjHqBC4ggrmMSoErqCCeYwKgSuoYB6jQuAKKpjHqBC4ggrmMSoErqCCeYwKgSuoYB6jQuAKKpjHqBC4ggrmMSoErqCCeYwKgSuoYB6jQuAKKpjHqBC4ggrmMSoErqCCeYwKgSuoYB6jQuAKKpjHqBC4ggrmMSoErqCCeYwKgSuoYB6jQuAKKpjHqBC4ggrmMSoErqCCeYwKgSuoYB6jQuAKKpjHqBC4ggrmMSoErqCCeYwKgSuoYB6jQuAKKpjHqBC4ggrmMSoErqCCeYwKgSuoYB6jQuAKKpjHqBC4ggrmMSoErqCCeYwKgSuoYB6jQuAKKpjHqBC4ggrmMSoErqCCeYwKgSuoYB6jQuAKKpjHqBC4ggrmMSoErqCCeYwKgSuoYB6jQuAKKpjHqBC4ggrmMSoErqCCeYwKgSuoYB6jQuAKKpjHqBC4ggrmMSoErqCCeYwKgSuoYB6jQuAKKpjHqBC4ggrmMSoErqCCeYwKgSuoYB6jQuAKKpjHqBC4ggrmMSoErqCCeYwKgSuoYB6jQuD5AvtE3zCAwaY/Ypn7H3Ps79ujr2MBnX7Yx/u5x/+1x3nv/y3M//g6dvZn/r94v78seE/2BfzVYy4zxNFPxTGkksf+rJj5hgGdgJLEVoIAZUBZQBvwDSAx2iKVTZloSTQQKDQQ2zIZoVCAMAKrY4TngbVYoY6hzLGzvSOU4E/DWnfRQoj0czH7fzBoE6GkwmgNViKVAkAbi1ICi8FgZt9bzFzJY+7FXycqK/BTGo9aGZn7aboiKYHRFmthy+Yhe9ll2+3dd09ZlJxdYmWcQAKUE0gMnqfQiRv7GRFirUQngBAIL8Amifv/HOI8dqDIOR8cnWQeBSGOElZrO/v/KErASpT00IlGKoVUyv0tBpQSlOPocd67MmTnorICP1XwuCuJPEqMJ/i+NQlSBITAry+9kdtvn6KltYEf/vQlBFbQ99BD9uHb7+b88y7A614k3KptCaVAF0EBeBIUaOveUvoBpVKBTCZAoN3PILBz6Cxsen0AQqbX5z6fO9dYLAJBEsf4vg8WrIHA99IdgYcyEoxEa4PyJRYolktkwkz6znLuC7r3+itfeWcgZrY4FTxJeNRW8DE7w0c/ntmfM3M+lZSmYdfOkn3+hR+nrr6eVcdr/vkTf8fl3/w25ZFxmhtaePlrXs2De7ZTlAYrFJ4XcO5zniFIgKxbsGemdGEMUponuADvMVv/J7pcYw1KyKMHaYN7I5l+HkO5EBE2BO4IodyP2HS6kHPPFXPIe/Tv/+tekSsEnpdwZ1sLxEbjS+U4ZODhh2L7guf9Dat626iWsKi2hRo/QxIVmMgXmEwSVManGI1RLpeRImTZil6ecf7ZXPCSs4S2BuUDSLS2KCk4yjoA/zFXYx9nNZz5UpIYPOUIbEog018/sm/YZr1QbH1km0UIRAi961aI+rYaysaglEAh3Eo/N4omAGnQKYEl8q+axBUCzys8NqSkgTiJCT1FEkl8Cwe2l+273/YOepcsRWjB4OAAZ59zBpOTk6xavZZyXEKGMY888iBhmOWyy35Jx4IFLF2xhPd+8F209zQJY0DOPWBZc8z7Hl0JH4tjdg8z4e4EipMR27dssxNjk9RkcuSnStT4NRTLZYqmgKgSrH/6etHQWoMVzE5Kj1ntpSFJ74WqELhC4KcGjiWIfYLvHxOFFY4bkdYESqE0kId//th3bdaXbNm5iZUnr+Y9H/s7YS3YBKTi6FbWBxJ45IGH7G+u+B0333gHPd0r2HDyiTz7BefQ09sqZlbMY1dB4z6QWOSjrjy9xjnknTwyxf133Wd1ZMgF1ZQLJRqq6/Gkj0jc7w9ODlC0RYamh3jpq14qqhuzR7fazHlhAVYcXYErBK4Q+CmAuTnONLJrH701nUnbpIGt9LElGrfl1SAS+OTbv2pDoXjwwds54/xTWXPGBs56zlkCkb5ynJJYuEVVqAS0AKPYv3HQfuaTX8IYQ++aZbzqb19C14pmMRs0mj2DzlzvYwk8S9505Tyweb+9/94HoWzIBlX4+NTmahFG4KsAX3okSUyJMuPFccaLEwxPDfPyS14uGhfUuxeeG7SSMy8/dwv914u/3qnrKYInFkmk37eOCwkJADpJwML2h3fYay+/3noSRAxCw3VX3moHhgYZnB5G1BVIwlG8IEZo96ANoH2IpSURUKaMsWkqyli6j28V37v8i2LZygXcf9f9fPpDX+Sdr/m0PbBjwloLRlqsMMQ6AeuBlRhrMNYcJW/K7bHDY/z2F9fau/54J6aY4BsPWzJkRACxgBhC6SOw+IHCRDEisoiiwU88fn/ldXbswOjsTbI6SUfrUeL+tZPX3YcKngKYeQzp0jWH0UI4UYNIh6pSASRw1a+u5Quf/TK/+fmNFgO7N/XZ3197PYuWdPKuD70Vm43RXkwSF/ElSOtEFRaDTd/AVyFCBIBEhgIrDHjw8c+9T3z+C5/Bas3h/f189Yv/zt7tR6wwAq0lnnIRY21ipJAokV6dBmIYOjBkH7nvITs1PIk0AsoWicTHo1yMEMYS+gFxEqFthCbG8yQ6jglkQLWX49C+w/zyF5fbmW20UAowaK2xWKLIpKmsv25UCPxUgyXdoh6FkmlEFtBRBAamxkuEsorrrroZNFz246vp7xvg5NOOY+naNhFbg5AZMl41xCCtIRQaayIk1uV2EzDpfFGKimgRuxERwPITO8T3f/2v4stf+Uc2PfgwP/jGpex+aMx6gNVpGkcZonIZaYUTiliYGp5k430b6dtzCFu2SO3yQklZI4TA2IRIR4xMjnBk7AgHBg+wdddmYmLCXEgYhvR0d7NyeS+mnFAen07ntfTMq3wkgtCvDF2oEPgpj3Tcoq3bQis/AAmvfeVryY+VGeobo29zZKcn8ixdupRnv/AsYXUZlMfWLTsYG51wag0jILGEMsBDYZ0CEyXcNj0Msijpk+gIpIHAgILutS3im9/6Kg/ccy/f/+b32HLfQeu2y25NDf1wRlDNrkd229/+6rf28N4+Qpkh42fwhYdEkMlkmCpMIQPFwaH9HBzaz6Hhg2zdt4Xdh/cwnB8hlgmZuixGQl1dHWvWrGHblu02PzQBQkFij25SDCRxZQmuKLGeMpC4SNSxg1JKd+pTwumhKBkQEs+GLO9ZydLly/inz/wj44URXv+mV4CxCF/S0dzK7r37+NI3/pXt+/fY55z3XI47foUTbRiDVG7uNtaAFE4tlbgVDizGuvfGwJIN7eLUU1favXu28+uf/4Jc5lU2qPFZ0N0kSGC0f4y7br3TDg0MklM5QplBGUUSaay1+BmPqcIkhahEYaJAmSJ17Q2sXX883Yu7xBVXXGHPed65oqapGiToccPNN99ssyokP11m04Ob7JoNa0VVcy1EgHLiL8//az8BV6LQTyqOTW/OEUvYVO2U/recxIQebhMdeaDha5/8kTWR4q677mDR4k68Kssb3vYqlq3rEsiYzRu32q987WuMT4/T3NSOjgUb1p3ABec/k8XLugVAXC7gZzNoa1DCcyubAGOcNtmadIuWpoM+/o4P2u7O5bS1L6CjcyEnn7NB3PPH++2WjY+AUVSHVZhygid9PKuQUhIbjRcKIpMwXZ6ivq2BM595hmjsbHJRr4Sj2hCTfp7uCz/w5g/a9WuPp3fFcmpqali1ZpWgRkJsICNJkhgv8PlrRmUL/WTjMfPnY0vmVFqhg7UQW/ZuOmwLUwUKE3kG+44wNNDPM84+nWVrugQx2ERx3Lrjxbe+913x2X/+ApEtk48m2Lz9Ia669jfsP3jQIhP8rMKaBGHSiWNG0mwVwoKcTR/FIDVvePsbyJfGqK/NYSfK3PDjG+3G+zZiY4EyChtZTCIQiSQTZEkije/75AsFtDQ0djTxgkteIBq7mtAqoUQZG4KWEGGJJJjQ7fYR8LZ3v4OrrvoNffsOU56O2PbINqegDNyFeoF6sp/ek46/AAL//7NO9M+vQ31M3ax9nI+ZCHN6jhM2/TC4Uax90CGYo3lea8ETEqMB64Mv2LtjL1ExYejIMB0LWmhsreP8i12u1yogkJStxqDp6ekS3/7mN8XzL7yAXFWA8ix79+5OL0EgpEQqHx0ns3+LTEeF0daV+SkFUrFk9UpR31BDLvA4crCPgX19hFYRqADPCnSckAmyID0mi3mCmgyR1Pi1OU4+81QufNWFAgmxLoOw+EqSpAovKQVWxBgBwgcULDmuW5xx9hlcdvkvkdKjXI7p295nZ9VZld3jfCeweZyP/7PftbMfM5x5nNe0GjAYc/Tn4jgdP2l1TWKdOsikrzUj1Kds3M7YpLW7MyTWMDUwwY4Hdtq9D+23t/7mXrvr3v32vhvus4/c/mA6SF1+VcegpD+7xbzp97fRWt/K3j27WNDTyns/+jYXqPLBBO5tXdmexgMkhle8+GLR1d5OVUYx0N+HsB6CAFeYIFHKbaHj2CJS0YaUAiGUE47EcHDTTrtt8yM88OA9rF69GuV5JHGEjUtYDL7vuy1zVYZcSx0TokjQluWClz9f9Kxb5GLrCnzPQ6VVTr6VKAs2jgmEwJoignhWuPGuj79TNLQ3cdlVl1OIywwMD1OcKKcEVo/dwdj/4eMvDPP8DPxoBdPcf1P8ycLvlGxzfucYHW+qOLLGIKRTSBkrSRKL7wuiyBJ47jeMdD9biiKqgpwLtgiOHTSJxmjDyNCI3fzwVtrb29m9ZyeHDg6we9chGuoaaG9vYeDIQWKTJ1tdxfIVa1i9Zh3GSHZv282vfnYlnY2L2P3wfpatWMJbPvy3tK2qFXgGPEMhMXhekOqjLN5MeY+BP15/k929exfLe1dx5jPPFLPKKoAyEHBUTqVxx3CXfuXGy2+0mx54iO1bH6azbRFnPP08FAF79u/ADz0ymRwCSaa6jpiETF3IcetX07G0WZAG4kSqbzY6TiWdArTnzuCexNoIsO5e23TiSEMD73rL++zZZ5/DggUdBBmfE5++XsyWI899tv/TcP4Li3vNcwLD4wn8/6/xOJVz1lqESMV71rgCdQTlqEwQhG5AWuNEEkY4kcMcAX9prMDU+ITN54sUCyVGRsYoFsqEuSqkr+le0cGiZYtnDTh+/sPL7ejgMHu27mLzxm34qpbYAJ4LCpHE9HQsoae5h6c9/UTOeeV6gQ94GusZZsr9yqWIjB9AEXZuPmh3bdnDti3bqa+vZ9/eProWLac2W8e+rbs5fOAQCIUMQrQ0nPrMDbz8nc8SRlgG+wfs5ZdeTmkiRiWKeLrMkcMDeEGOD37wg9x1xy0YY6ipryVKYuqa6znh6ScIv0G5rYmniXRE4IccYwAAJEmC8ryZWz1npbSuOFlJtHHk1gls2bjZbt20jRdceKEIqwL3It7//rHPZ/wFEPj/QzxB7S2YlMiCJEnwPEdSozVSzZxr/dmz7eU/ucKuW7OO/NQ0k2MTCOtypuNjE1hrKSURF77oQhE04iKwMiFJJFJIFziK3cclz3+tHTw8STE2GGnoWbYYgWb/zr2sW76eNcev4uG+h2nuquUPf7yO5110ARvWrSNQOUaOTPLgPVsYPjjOlod30lLXRs6vIZfJIUWGxtoWiKGaKnJhDuX54PnI0KfojfPqDzyfoC4Wv/jZT+zk2CRJGXJ+jkB7TExM0D8+xAUXXMDyzsXceeedPO3Up9O5eKGoXRjOikFQidN5AjPLuUkEUolZ8wBjwRPumOB5Ll4m5iY3JURJjO/5CCA/XqAqm3PvkVjIiL+4VfX/BPOewE/IuT/j52dnfWEe5XxhZn/OWEMUJWSDzOwL2HR1nRlo8XiewljZjvSPMTExhTGGqcIUUVKmVCqRJIbidJk4jjFYnnHBuSxa2iG8GtIkr4thGTTaxmSEBwXJoe0H7E9/9EvWrF2P9QQPb36E3//uWk4/5TTu+P2dLF62mGe+5Hz++xc/oO/QXtavXUlTfQP11U1M9Jd4+N5dRFOKBc091GXqaW3owDMBvsxSW1WL0B45WYWyCs/zEEJi8MjLMTpPauCuTTeQywqUp5HCI/B96nLVLDuul73D/XQuWEBbth0Pn+lSwnU3/Z7XvPnVLFqRE46vsbtRNg0vzynI1+ntVunOw7r09jGr6cwziOKI0HeTpi4nqMDDxjEi8P/nksb/aSDMc/JXCDwj6xEzcn9SrfCc8pf0EGcTJ1L6+td+blsaO2hurKO+ylCcGCfQWUgk0npM5CeZKI4yXZ4mSmIXUDIu4tvY3sCLLrnIDfCZWnnrFnA9867aorSTJ/ZvHLFf/srXmCxPMlYYZ2S8H08J6nK19A30cdqzz+HEU0/kyst+Tv/+PfQsWIgtSYYPFQl0PcrWI+KQno7FhKKa1toOPOuR9TL4KkOocsTlhFB55LJVxIkkCWImw35GogNob4LETNLc2sCataupqqli54E91C9qpr11Id/912/zuX/4AvmyZffB/WzevZGL/uZ80dKdZZaxUTrbKdi6sc9u2bmdrTs3EgYBcT5h9aoVvPDi80WSgBdCrBOsEM5MwIISEqvdGXqmGsqdo9Wsb8ej8ddC4L9QJdbjRaP/xEFJzKl/m/19FwbSicZPz2CehJ//5BZ7w3V3UhXW8fznnE+2I4spwOj4NMXpEoXpPCoQxJQwnsFTinJcIluVoaG5gYteedFs8CWJLV5auS5i9/pXXnajzakqBnYO48UBfXsGGNmjEblqhNWUykeobvKJqyO6ju/k9vtuIVExF154Idf88lcoY/BEQF3ooZJqomnwpUdxOk9LWwvKCnIqR21QRalUJhYxVbVZRKTR5TJKVlGdbcCWI5QyTEnN0899OrU1WSaL4wwMH2TH7k3UjDex29vO9u33s3HL3fQsWUtbawO52g3cfvNtVouIF7/qeYIIfn/tnXbzpi387OeXU1VdT9kklKIipUKeppo67v7jnVxz1dX245/+KD3LFwhPeUefYDoHCAnWuIxBomP3TNDI2ed67DN/7MT+l3lQ/gtcgf9UKkk+/go853eOpXAaeU6cZpgE0PDzH91lb73pToSJOPmEZRDliUuS0M+isJR1CS8DkY4xyoIH9c01PPPcs0XDotaj0WkLhx4asL+56jo2b9lB36FBqrP15Lxaar06qlQtWa+aIAjImyKqxrB9+GGGSgdYvLaN3jXLmJ7Oc9dt93Demc/k97/+DYuaWtmw4gQO7Rhn744jeNSSRBDKDEsXLafeb6U2aIRIU1NdR8kmhGGILFtCL4Pn15AYTWNrFVPiMHXLYrrWNFEq5ekfOcQvr72cBQsXUi5rcpkc5z/zmfz0v3/Ga//2XSTakNiYgcF+brjpRjzPY3qqxKZNm7DEdHQuZOmyXlatOY44jnnZa88Xl/3gt/byyy8jX5riuPWrecNbXsfy1T3HRK4tFpNolOd2SWZORbDnggj8TylE8X+UnZg/+Isg8OwZKQ02Icxs+R24mRspwEqEEMSxxvP9WQLrJHFlesKdfo/5XZ0qkgyYAqBh48MH7OH9hxkdGmJwYB/1tTUYFCARRmNsTBj6lKMiWkBH1wKedf7Zoqqx1u15LOx8YI/9t899i4EdE9SHLeTCWrLZGqoytYTSJ1QB1WEVgQjwPI9EGMhpcp0eF7//DEEVxCrhyqt/bR+470GCJODvXvG3dC7uFiTwmTd81h7eP4lOPDAShaCjaRGt1V00ZFvxY4nvh4jAw/M8VCIIVEgmW4cf+tQ3ejT2wP19N3Lqc9YR1mbE29/7drt8dS/5ySLnnfFsWhtaufGWG+lo72TDmlPR2iKV5r//+7+5+94HqKtvRghFoTzNJa97MWvW9YKxdHV1ibAle5REMVx12XX2Bz/4AWvXH8+b3v5GOpe3ivSWkgjNjHpDpDXAEgnWujz1zLOyrl5ZPA4r/1IJ/BexhQ5S8roIsTtczh5rkem/qRWLBt9Xqf7XrbBKBbOnXhMLlHIzv5mxoEncN6cn8+zasscWpgrU5BQjukhtdTVR5DS55bhEECgsBi1iZChZuGAhp519hhPie4CBHQ9ss5e85M20VXXTnltKU6adqrCWUOXIqmp8L8RXglAFZFRIVIqoyVWjpGS8b4DBe41tPVkKP+cxNjhKS30j44cn6FzcLeK+PAP7RmzfwWE8VY0UHjoRSOk01XZmkvIzTvIUKzyVwQsESvoo5RP4HjVZaKiFs7rOZNfeR7h14112rDzFI9u2cNFzXkDv8lX4eDz3eReiE5Amw969u5GyzIFde1jY0oFUIYuXLIXA0HfoIIcO7aQqGyIs1peKzq7FNDW309zawUXPuUCcsv4k+573f4Af/sd/8Yl//eDs81VKYRCzghuFN8s7HTsDPFL/aYFC22Q23feXjnlPYGsSrLUo5QafKwSwqfWMnRXoCynBGFRahaMEGGNmjcdN6sA4Q16sC1gBFMen2LV1l50YnSDrVVOanGTfngP4MiS0GUIhKZU1gZ8FW8bzJeW4yNjEKP3jQ0zoKasyrhb28L5+dF7R3tRNJq4hFyhqqhQNmRyKLL7M4vkZlO+5vK/xaaxtQkSSeDKiramH3/zw97y+49kcmD5kt9yzmbZFrfR09rDj/h02q7Pcf89msCGel8VKJ+oQQlCODGWtiTRkM1nQPh4ZFD5SaaRUKCNRMcRlKE1BpiugsNtyxa+vpL6rkV0H9zKWn+I3N1zP0u7ltLTX0X9ohMacRIocV//qSjraFrBwYQelKKajs5Op/CT58ii5XA2e8fCVJPAFg4cGmBie5sDuAySJsQsXLmLl0hUMHOznzmsfsE+/4AQBLkShrARPYm26rU6fzczzRLsJWiiJEt6sccEMif9CFtzHYN4TWEpJkjgdrxCCJNJIKZEyLTJXwpE50QjllsA4NRl3mt/U6UKmj3amGiZ2Ccrh/f12z/bdKOtjC4Itu7aBVlRRz1D/KEk+xlMB01FEQ3sdVY05iqUJ8C2Hjhyio7sLmfWZyI/i+z6DI8Mc3jmMkhl8P0sxiUjQCE/iCx/fBigZooSPMOBJHxNBaEJy2Rqi0hRrl67nnhu224f67qCnYylj48M0L2jClC2jE3keenAzVbkGdCSQ0kf5EmMMJhGUihGxn2Csxfd8PJEBC7GJnGDFGKKSZmw4Jh8b2nU1T1txEieuPR1dn/APn/kMq1avEP/1zV/a393yezwF0mQhv52hwyNIAS980XNpa2vg5lv+wED/QdafsAHNQsbHR4lKMUqAMGWqs1kSAx4eypeMDo+wbPEShoaGuPOWO8hkMrahqY66xjpRVZshaPCcOM5L446Ko8Z3AkTqPz2bRfgrsOyY9wR2W2Afk1ikFHhSHTUNT9MQjqPurGQ1+F6I1jFSSmza7kOk51yR/m40VWDnlh02KiRQ9BgZnGLTA9uYnogoTMZEeYPUkqZcA1opMmEDyaBEBAHZXBVrTlxH18pu/KoqHtz8MGEupDA6wujoGOPjk4ReCyb2mE4MU4mlQSpCP4NIQnzhVkVlwTOSjBfgSx9fKbxsNU31VWQXNnDXtluprq5lND/M5MgUN2y9idG+PKMj05iyh5JZMALPC9DGIIWkWMoTZYuUkwJ+GKJJsNZgTBkhJZEJUAaiOCFfivHIMjBW5OwNz8c05lm1eoVAwZnPOZ3t+7by0EObqJItjB72aahpJonGqGlqIiJi1ZqV3H/fJh5++AE6FrTR3d1NIR8xNT1GHCckNiFQVfjSaagNlrYFHSxfvpzR0XHuve1+Tly/gfFD41b4ltaFrdQ21IqqhZmjcs85AcF0OCBkGtlHHdu4bS7+QpbieR/EiqKIIAhcnnCGuBpMnJqIz9H16ti5TChPHn2AJmV4+pyTyZi9O/bZqdEJ4oLh8P4Btj6yg7H+CUaO5Ml5tWSDOlobFyC0R5UMqc7WooKQsixia6Y47TlrWfmsHkHWSXoT61b9nB9CAu999cfs6IGEjGykXIhoqGpmQcMCmnNtZGwdIRkCFSIshEqQCbLYSBBkfHSY0NRdxYqTPEZ0iX//8b9h/Rhf+egimDjk4O4j5Pw6Qq+GJIHQz2Aip4sWxtJY20J9rpWG6lYy5NxW3XMTmqcDpHYVUFYC0lLdmaNcP8qpFy0UdAIBJMagpERooAx/uLrP/vynl/GSFz+DtWuX0H9oNxjDnh2HmJyYIAgktfV1BH4OFUiKpUmMSfBVgE0EmVwV2UwV04Uiw0Mj3HHbnZz7zPNYtLCDIPCwJKiMRyJiapprqW6oob6xVvj13lHXyplnOudz+yit/F8Ib2cx71fgYEahoy2eELOz8jF+xmkgSvnSaTK0ddtn4YIfNkkQeCRTmo33b7c2EhzYOcK9tz/Ixvs3UxM20JBrpjHbSV22GV9lyfn1KOWRUznndRxBVXU1iZR0dfakAStLIi1CSHKBIy8RNOeamNZjiLKhVmWRxZjEn8Z4teBnUomXG5hSSaJ4Gmt9lLBkMxlsKWJ4v6J5bYbjl5/A1n0bURaqa6rYv/sIQRAgEGiTuEJ9bXDGNholE0qlMUpSEQUegafBeEiriKWmZGKElYTCVT8Vo4jyEMRT8Itv3WMv/uTJAgWeiF3doRYQevzx7qvoXdfKuS9bJxAwWaiyIwNjNDa2EJcTYj1OuTxBECpi42FEQATESQmjNaYE5UJCQ20zbUsWcPv1dzI2MMKqJcsQvgXpYaXGJILC8BTF8QIjh4dsbUsN1U3VonYmwi/AJgYrLdJLw9h/wZh/BLaP+n8CuzYesocOHkaXYw7u7UMJDyl8du/ejxCC3pXLsarEy998kcCCVGmUWgDWEpcTDuzaY4f7x5BJQHE84r+++1PK09BU1UZjTRsZWU1droGaoIZAhuS8OhQ+gcqgCKgLchhbItYJ+7cMsWpZC1SnATIMSSzdzbawffMemjNdqDiDtJKklFAqFYniIqFXjVUxQnkII0isRVhLXX0dURQxMTFBOZEYESP9Oo7rPIWBQyNMRQNMlaYAiBNDJpCY2Bm+W5MghIe2MUpBKZ6inGQolbNklY8xCokPVpEgkdIjsombFDMh42PT1NRmyYQ12P1YsRRBkIbUURza2WeLxRHOOPPE2RG1uHexGB6asFU1GbKjPjlVQxA4MjU3tdK5aDHDE0MMDO+jr+8gpYJBmYAwzBB4IV1dPezf18epT08g0uBKksl6GVCeu6+RZnokz9T4pB3uH6GusUbUN9ehqnwX6Er163N1dY/Fo6rZHjfaZXjsRPDoKrgnB085AttHVRfN3MdZKZ0rzWXXzr32ip9dzdDOcYYOjpNVVWRllio/S8bPImQORTMKnz39o5S9USafZW1trxA6FUEr6/ZZgQopFcpMjI9SmizRt3fIvbvngfTJZqppzLYTWJ+slyXrZVBGuvfBQxmfrMrgy5AEycFH+ll1SguEYITGSgu+JCm5G+6pHDpOCITFSon0Pco6YawwiadCPKnwpCBUGazVSM9nKp9HKAnCY7poKA/EjE+O09BcR5u3nEJ+lDArGJ2cQsoaBD6BFEhj0bqMDS1GaEpYMmGG6VIZYSbTgJmkPltNfrqM9KuJtaZgLL4fYuIiHpBMFRCR5dc/up0XfeJ0tK8AhTJww1W301bXynHLV8xa5HgNHkFVQCk/SU1tyOREERlmkCJHoRBx6OB+Npy6VqxpWcq2Tbvt5o1bOXJogCP7DlCbaeTw2CAN1fX0DRyip2sBVks8fGSaHNaxwFM+fgKxLoEwjBwZtsPjQ6xYv0o4LQAYY90RYcYgwbhItbaJy+/PRsHkMYuDmGX9o+vM5RN87cnBU3x/4XyAzWxOl9ktsSc87rzpTqIxRVu4hK6qlSyq6qXNW0KD7aRJdtLud9GZ7aVFdtPmdXP/zRudxSrM6mydnEcgjGDTw5voO3SQ6qosixcvIfBCJicnKRbLCKHIhjmyYY5MkCXr5VD4+F6IEgpfCYSx1Gfr6ajv4MCmUUsMAQqBIUk0nvOLw/N9lFJp8CjBehKjLKWkxHR5mmKcJzEJiYnR1vlCJ0YT64RIJ8SRpVSE0qRgcP80qpRl9dK1vO9d7xU6catOKSpjLCTa4vkh+WIBlfERgcdklCefTDOlpxksDzNpphkrTFJMShjjzusIQzGephhPUoomKBamwFimhkpEB7BKp4UIJRCRx4qly+lYWidmlwQJq9evFIVkGnyorqlFSqeaMnFCcTrPlk1bbX6kzMp1S8WLX/V88Yzzz6FxQR0D432onM9kqcDg2BCJjQgyPkI41w9hBL7vk/Oz2BJkbRYZK3Zs2kFDXcMxTh0uUOmec1KK07pug7V6TsnKnx6Dj6WLfNT/nzw8+QT+H5wS3EC3s84XM1fcs3SROP74EwhpoKVmMTm/kSqvieqwg6pMG9W5GjJhiG8FDWE9tV4LE31FV0WUzHnP1CSjoaGJvXv2EQQh09PTRKUy1dkcNbkqfF/heRLle47z1jkrGyvc7K4MiYjwcpLYlFnQ1kJHQyMH7u6zRBCYgIxQoOEPv73XFqNprLDO+0lalGcRniHSZaZKkxSiAuUkdi6qxp3vE6OJdII2MUkSkRRLlAtF8vk8uao6lixazUP3bLO6HGFNBBimiiWKMRgZIv0qCsUSsU3wqgRFb4KTn72BqkVVjNhJxuIyfq6GQrlEMT+NjgroaIpieZSISfJ2jJHpQaLY8pvL73D3LQ9T+7EyUdTW5Zy5h7Yu5qAg2+ARNmaZjAtMRxHKz5LxBDJJyAU5pkem2Ld9t00mLXYSVq1bJl771teLF73kxTS2tpDXJTbt2MKO/buZjouojMJ6Fk2EkAnF0hQSRTaoQRHQUN1I68J2QZyWO1l5NLgpwPNcnbQFrBRpusl9c24czCWf51Lk8WgieSpsYJ98Aj8Kj3dWUcp9dabczCaABxc89/lkvCqqg0ZCk8OzWTKekyNmghyh9KnJ5qgOclSJapgKOHzvpGUaKDG7mhfGIwYHh9iwYQMDAwMopeju7kZrTSYToOMyxcI0SRKlcj2F8rMEQdZFl6uzxCQYaVG+x9hoAV/AgtxCGMG5XUQweniCPTt3EWQyJNqgPLeqzAz4RGiKccRUMU+hXCKKY8omSckbOeImEZgIbWLiqEgpniKfz3PvnZu57Yb7ycgc5ekCxiTkqjOojGS6lKdULriVOc5T1HlMGFPXmePiN57H4ekDjCfj7B86SCnJIwNNoThBFE9iRIFiMs5YcZCxwgQ6gZ2b9/LTL//aYuC26+8i41Wxdt3xYEGEAkSCMSXwDetPWS8KtkxZJ+4sKi3ZjEdcLpIJQqaGJ9i9cZsVWVwdtIXVJ64QT3v6ychAMl6c5Ibbb+KKay5nx4FteDmB8AyaEtnqDNlsSKFQoL+/n9bWdiYPTzI5Mu4GTir6mDGdRwnCTIBAutzzLHmP7bh47CCUHEPip5g9z5M/hcxgTqRhrhONMQlSekdzu/ZoHe6yZUsIgocQ2lCTqSHr5ZCe75RZMsQPJDkvQCcxVVVNTEfjbL3tEO0dq5E97rVKk5rdu/fY1o42XvWaS8SPf/Bf1hQVpVKB6lwVxIJyqUheTlGbqUdmFFJ6GAQmDfgYDV7WJxEWpSXDRwqIexVL14RMb8FWL0f0HR6w9z54H/t3HyIuaYz0KMcudy0SZwFpBcTWkC8X8cUkGEk2zOFLHyeA1E4phUBokbrPWorFMn5YixcVmDxSoq2ziXxxmlK5iKdClPDIZqsox0VE4BRL44URmhfV0rgK0b682g7t2k9bbhFjpTIyAY/UNiguYYXByIA4SRgdKJGtC7n/lh288oVYXcigJNQvyjrtMgZjZyxzDLVtdfT0LmP7fTuZKkwS1uQQUuJ7CmMSqjMZ4skye+7eY5ecvETMHkl9weDkMG95y8vJZgR33Ho7P/v1paxfs5YT1p1AS1MzyghirfECj9HJUabsFBN6wlY35dixdxdCSVpaWpEISvkSy1Yvda/vg04snj9n+IvHO9c+gX76ccbsk4WnDoHhcW+IlBJjnDxKSpmmgNwPtfSEYumKLju5MyIbNpCVIUYIrBX4IiRQHr4wVOeqydZW0+DXMlEaZ8e943ZlZ71IipqhoSHrhz5BNhCZhpBXvOqV4ic//KXVWhMEAZ4nsWWFNhHlqOT01n4CRiOUIRuEFItFglyAlB4T49PU1dVxePck/Ydi6heGjN3bb3f0b2Tl+pUsX6Dp3zmBiEXaa9CirUFaiZTOpK1sSkyXp7BotNRkgxAlJVYbDAItBNKAFZZy2UW+/aia6qCRNb3r2du3HRlKpx7WJaQXMDFRIpMLKZXLCGE4/znnsnx9s9i18bCtaZA8OLoDYxNqVQPSunARxTJalEAI4kRgVYAVAdFYQujn+PB7v0x3zzJe+MqLZleuUqlIJjszrBQ6huOOXyPGDo/agd0HUbqBjrYO/FyVU9DFBiGgnC+y++7ddumpSwUWNm/eTBCG9K5eQdeKFnH6Badzzx/utlddcSXf+8n3OGnDCazuPY4lPb08sPFhTnvmadQtrhW3//F2e2D7AdoXtFOcKjI6NE57Szs7t+9iz459dvVxx9G5rF146ZHm6IorZ+xB546+o+PyKYqnBoGPIe5Mwv3obGiMwfPSrwu3LzLaIj3B005fw437bwNRxhgfIX0CPyDwMvhSUJsNqK7OYoBcnU+OLAd27aRrV5Udl/30jwzQubSL5kUNYKFqYTVnP+tsrh+9jSP7xwlUgPQlNtFMFSbIBlV4KovvpUURWuP7IcVCKb3ukPxkjEk8/CRgZH8Zk6mis3oli2qWsbcwQJJPyIYC3xckibOcsVZgtRPhW2UomAlKxUkSVSaS1eQ8Z6AsLUgrXVwAQ2IjDIIkKaJLmrbmhUzlJ+kb2o+fUQgBpdI0Sgbk8wlBtcf4xBi33HIzY/kj9vIrfoYQgsaGdrb0PcDiBWuROkSUE3Kej46myPgBpUhjhURbQRyXqa3LIZRl676Hedv6i9whMoZMpgowlIsJYahQCmprQs48+2ni6oE+2zc4QG1DO0pYaqvqkLpI4CuMtpAYpvaP23wpYe+u3UznJ+nqbREIJ8w5+VmniJOfcQq3Xn+zveG633L7T25nwwmncMJJT6Ous1bgwenPOl0YLFI5cc7eHQds/4EBlFD8+Ic/wWpYsWKFffNb30JLT504ZqEVTzA2edT3n0KEfvKVWDPnibkqGmBmOzOjWwZnguYpZ2ZmtEZqRXE3fPfzl9lOuZSsaUQKn2yYI/RCAs8n8CCb8wlDyNRATT2MWZiq20tUO0Xzsg5aultEost4vg+xhAQu++rN9qarbyW0kqqgBhMp0B7NdW001LaRlXVkvSo8qwh8hfQExWKR0MthjACtsAKsLENYQgdTHBzejfYSNm/dRJCpJjEapVwgTFiFtICSCClJbEQ5jqnKVFFf3UStV4PUPkqnaRQ0CEMcR0gpKUca6UsiPY31NdqW6Rvoo5wUmJycpKq6lpgYgoShicNYP0KKEtHUKCefciLDU1NMlQzDQ5baXBtVMoPSlpwHxWIRoQJnIpk2QhLWYpRGZS0iZznuxNWcff4ZnP7ME4W15ui5cmaViw333HSrve/2TQSqllNOPZMk0lQriYkistVVaJkQU2LXvn385re3c3DoMFf/4XtuclBzhkU6Xvbv2GO/8m9f5YMf/hALliwUxrhJnblDSB/9//5Nh+2WLdv4ww03MTU1xVnPfAaveOMLZ8sWXePyGQ8vhYvKPXpczhm3j/f1/8d4aqzAf+ImzJAXSEsFUyNwz+ldsz3wtLPWsevmERRQE2ZRMsBqg1WWxHhonGBoatrS0CBobQOZ1OA31VC30DWw9nzQpoRSTj9s0lGilIcxBil9rIGpwgRKKLxqRagkiZYEfhXlYhmjY6yniOIY5WUoxS4aLG0CkaW1qoP9R/ZgigbrlzE4sUQgApRxnlQ6KYMPiR/R1FHPurXruO2muyjLBurCRkTsE2mD9QVaJ1itMSaiqPNEpQLaaqQE5QU0trSCklTnJ9FoRqeGmCxNMFkaZd3qFbzihc/l7NXL+cD730kuK3naaU9n18E8t93+EI3VLSRRgi8EfhiQL8bIQFGOyxTjPKGniOIi+sg0a9evwVMxjXW5WfcMk6bopMQFkTzJquNWiN17DtnDBwfZs28jvT2r0NoSZqow2pUz+r6iOqxh2+YtHLdhLfu2DNqeNa3CGJAex6yC3auWiH/79ldn87WuluHogiRm8r8p4bvXLBDdyxewYsUK+9vf/pYrrriCR7Zst5//yofdq0qJa7w0x3FPzK1mMkeHqnhqxH+fGgT+v0XaQmj1yb1sv/NWonLs2nREERnPR+s0S1RyAc5sVtDfH9OR9Wle1szIxEhaseQ+pEzr1LRKa2cV1gqMdeZ2UkgSE1MoTRIoD4ymqbaNqelJwsBHKUGxNE1kNToupf2FDEmphBIGP+tR5ddQW13PRGEcG1iMAl0uEljf1Scrg/CgmIxz3PKlXPyec8TWHY/Y4b1HiOMy0oYEmSyThWlQYCNDvjSOl7MUkkmMgVK5jPIEUnhI6aHCgKqGHCedcAI/u+wHqIzhQ594HyvW9YqrPv/PNpeVtHd38M5PfUgc2NVv43/9dwb7R+la2MumRx4mUQnjhVFWLVmJ9AWbNj9AQRe49LIfs2r9OkGSmt+HTrP62+uvs3sO9HPqyU/nxNVrXG44SajpbKd7ySIOHTrEwJH9tNQ10FzfhTaS3Xt2Mjw8wHXXX82Bw/3g5di5dRuvedUl3PLg9UgftHY9m9wewOD9OavfTPBz5kSWgSXrF4o3L/07XvrKi+373vcxPvPxr9pP/uO7nT2v8MAadGKc5e0xO8KnhnhjLp58Aj/hQ3gi6dqjfldCXS9i8YaFdu+9w+TIgsmgTUgSWwQGoyXRdAlrFAVdQu/XLGrMUJNpgkmgHjf7pudrPLj2mutoDhe6wghjkUJgPYi1Jh/lkcJitUZKH6FdaxJrnRsHniAhIdIajMs3qtiSIPFUjkUdiyke2sZ4YYKgKqQYRQg/TJsxxOg4Yrw0zAUXPgMEvPm9r+Ern/13juzfjzQ+XpJhOio4F8vYUE7y6LjIVGECz89SKheIk8l0i+2UXu0sZHz3QaaZ5GnHr2XFSb0Ca2hZuZjTmi7khDPPgEzIolWLxXs//i572aWXI6zkZSe+kM7uTnoWd7Fida/YuWWz/fdvfIHixEH+63sf4wv/8UNQioNbttmxqWke3r2XiVLE8Pg4dz94GyeuW+1axXgeuzZutxs3P8Lk5CjFaJzGbBOTY5oHH9jE3XfcilKWyakxznvGM7n+hlspTeeRVTNu8CCVItJOUukcNE2aCuIJxkqqABJAkPY1Tns+eQ3QWlcrXnLxi+1PfvITdm49aJevWSQw7nmr4PGpcXTnPFN3+uQS+ck/A//ZePyyMGstIlFM74Lf//h+O7XH0lHdg4gkSobgC4QCZQ0KQzawGJWQaw5ZuKYa0QqHS4dYcUan625gBfs3D9lPv/NrqEKGmjCLZxVWBM6+RRuktmSUJPSqyAQNZLxqsplMuvPSJLZMLC2xjgBXskhsMcY1xVYZGBjv48jYIGPT43ihh2cVyjcILyaWBU446zg+8Kl3CgKY7isysH/I3nfHA9z0u1voPzIAnqJQyhMbjVBQKI+DkqxauZalvT2sP6mXUlTkZZe8VFzyyrfanXu2Ml2cRgqf515wHl/4188IinnwAiiVIFfldiLCOOWb9Y7uEmdSLNYdQIf2bbF//P3PGBo8yPh0gQULF1NV1UBdyyLueWQnQ5MF3vrud7JowQKxb/su+8mPfYqBvYN0dS7Gs4qlnT1EExEH9wwwPZ0Q+Fmam+o547STWba0h+PWHs85z3g2jR2NlFWemx66TqAsRhosynWt0TGB8t3R+ImGsDDoOWb8RyGP/lkJvP6V77Ld3Z286a2vp6OnedYLQmudNlAzs1vo2ZeefZ2KFvrPxOPfKCFAa0P1UslxZ3Xwx4NbmSiNUq3qnVRRG5JyQrXXgI41JtZ4GcXAwQLjpQRdnSeunmDFCZ0Qutl699admMRQHeYwSYKVEpOuuAiD70kSq0niCQpJmaqqWspRFVprstksxXIBoSBOyiilKBaLWOMeeVSKKE+X8bOCbG2OofwI2WyG8YlRMp7C6BJLlnc58nqwf+M+WygU0MbQtbqdVaPdFO8fY3p6Gl8mvPMdb2H12jVs37KVL37py/T2LuMTX3zXrG3txo19djopk6mF//zhf7Lx4V0cf/zx7kiQC91IVQFIPXuWlKkVkbO/mDlV2tR7LEPLgh7xrPMvtL+97lJWnbAEYwW7dvXTsqiHl7/81fQsPU6UbBEPya+vvoK9+/eQlfXEEURlQy7TwYFtO7GmmiVL2zl+7Wqec8G5hL4kGwb4oS+6F3fZQ0N9LOxtP/qgU1gDGeW7865Nv/540WJApnbBmqNeWSYlosJDJvCxj32Yr3/96/zov3/Khz72LvDTjZj/6O6HT41t81zMIwI/MVRGEhXy9J61QGy6ZZ+d2jOCQpFRGYxO3Nk1LiK1oGwSyoklkZA/PI1XDUPJGPFh8LsBCTu37ESXI7SMkdi0ZZnBFR2C9cBqg9YRNQ0hG7ffTXvbIuqrmymW8pjYWZ+GoU+xNE0xKqCtJbYxsUnIF6cJIo/J/AQt7XXIwNLS08nw+AB+poY3vuP1jB3O2yt++Ut27d5GrjpL/+AAfuhhtaCju4XCRA0vevGLedZLzhZX//x39vOf/RxCKA7s2zd7rt+ybdh+9eu/YHIq5IQTT2Xd8WvEujUnOmN1DJG1eMIDZdAmwhMy7V1kMSbG80KsdU3HEwRBkHMm7UE1DQtXiOde+Er769/8kNa2Np73wovpWLBaIBucDkOD70mkldTVNjBxJCIT1oD1uPOO+xBGsbCjgxe/+EUsW9pDdcbHmhghLcZoPvmpT/CzX/+Cl//tSzElEFWJm6wTN2H7aZ57LrGBY7Ma1jVNt8KminQ46jWa/moAy1YvFOef9yx72S+v4MCeYdu1vFlYAyJ49Eh76hH4Sd9C/58asz/ua6RGSSKGwiPY73z2MjprV0DJx/d9Mp4PJY1CYoRPMYlQnocIPDSWkj9G/fIi573uaQIfPvr2T9nhfQY/yuGnzg5aBhipUM6aCd9oEEUG8wc4/ewzue/ezZSL0FK3gLioqQ6rmJgcAxGTiDJlIqaiKTcRJBHFYhGpDInOM5wfZN2pa/mnf/4MncvaxcDeIfuby37Dwb2HSJKEobFBBiYGaGppZOGCLoYODbHrkb001jXjV2fIZAKG+vo48/TTue73f6CrdxXTVnHc+mdxxx0HGB7ay6c/eyEXvegkMdOBwsrUJTdxLU0UCeVynkxYlc5QuPO/SqPKQLEUk8347qhgDcIUwUy4DglUAyFYiY4iVOBW8BNOONk2NnRgC4rJkTL1uUZO3LCOyE4Rl8q89qVvYFn3UnKhR+ALYUxipacEOUVsQeagKIpUN/uOl+m16ThyHRqEcYo4UufJxwwoc8w4sdYJfY4pZjGw5f4d9iMf/XtecvHLuOT1fyOE74LQ0ptb8vA4TfCeZMz7FThJXPOrxBp8Icn1IpqX5OzhPXtoyS7CmgBdKJAlwApFpGOk5xOLiMLUNBmvBqF9Du88zAPX7rK9a3rYvXE/WdkMKJSnSEziSm+EjzWCRLtKFhnEtHc1YfxpVq7v5sjAOJsfeYjqsIbRKR/PV+RLE0S2RNEUyEfTxDYiSRKicpk1q1fxykteS++apSw/cZnAQv+Bw/ZXV1zJ4X0DJLHhyJEjlOMiYRhS39DA2MQY5z/v2XzsQyfz+c9+kaliiZWrV/C2N/4tcanMTTffRsbPsnb903l48yE8QqamCizuWuZy3HOKaASOvFqDVYZMGLj8ukyHhXIBH504EmdDn19edrPt7e1l7boFQsgqFCE2iRHKiWVEbDiwb6991csuZumyXjzPxQ4G+odorGmie3E7X/iPj4oDuw7a//jGv/Pfl36fN/7tW+jt6SGOE+vXhoK0AsvPCiJtyOQCMBIhzKzOVgXeHHK6KhfLnAV5hnV2RmElZ7sjHivIcFGt1Sf0imc84xn24L6+o6aGx7Djqbf6wlOAwP+bmcziHCs0FilS72dP8MI3XCAu/eY1drj/IDWqmRw1jBemqaqqoUxCuTyNDDwSJZiO81gd43tNjO3W/OvPvkN71WImJ6bBj4hSQUYcJyiT4AU+xiQIT5LEZXwpyUcF/GxIR08tmdpeduzYwcj0FMNDg1hlKesiK9eu5Ix1J7Jq1QpKUYlXvvalR0tg0nK3scPDXPGTX3Fo/0F0IhgZH6OYFPEygrgYkw1Cli7p4cWvuFCg4P3/9B572aWXs2r1cm6447ckJc3y1cto71jAxGg/SgwTZsqccGI9a9c3icfcvPTtlYSZ2hybti5xVp6uGF6ljQZ/8qM77Le+eSXPf/4FrDxuAb4HFg/hecy0B/c8gbaGRFv27D9ATV0tnq/IhB5Lli7ku5d9RWCha+Ui8Y63vt1ede1v+faP/oM3v/qNrFmxyr1hBqwtoaVEWY84H6FEBpFVaTtjgyXBYpGoOd0Z5kSJ55J0lsTM5m8tIGZanFrXVC2KIvZt2c/Wuw/aVacvEtomzoDv8SSVs7XClSDW/wpGuHoSaxN3L0OPqsWKl77hIr7yqf9EGA+LJZetZmh8kLA6Rykpk6QpIGyASAylsSJTU+OYgk9bbSdtDZZ9B/aSL5SdxasHiIRSseRM25OYTLVkQWcHfuiioolNaGjPsr5pBUYK2ha0cdHfvEA0dtQATkCvArcMmEgjfYWJnHqof0+//fmPfsbo4BjWCvoH+rBSoAIoxWUaGuoYGxvj7GecxUwzgmWrF4mPfuo99O07Yn99+U+RWpGfsmRytewbOMi6kzawafshNpx4PMUSHDzQb88/73n8+qpfs+6ELmFdB08X0Ervp5QKrd0Wc8bCNU7bvvzy0iuZHCuwuHsZgUjLbuf4BrrYl2DJsl7xXz/+if3lFZdz7wOPMDE2BULghZKvfvlfrEk065adBDbgxj/cypFDR/jUtn9kycIe+94PvJsFi1uFV5MFaShMFMhkcsTTCUHoOkCW4zJ+4IqrZ8hl038f7ZPxpxaImRVbJwYVSFauXMkjt29nqH+EVWIRcvaX5ROQ98kn8FNzX/BnYkZhJwElPKI4ctpiBbXdiDWnrOBIoY/R8iBDhSPIrGBsYghjXTleFOdJzBj58hGiZAqpDB3tC5kcL5HzG1javZbVvSfSVNNBlLeYyEKsMXEB4jy5UOKnGm3fd/17y3EJFCzsXsDzXvBcUd9Uk14gqFCkA94iA0WpWEYqwZF9R+wVv7ycAwcPMl0scPjI4VRY4qSkAIuXLiExmve+/3186D0fthiXtj6097D96Ac/gklCdOxTVZWlY2EtMpyAYJhCfIje1QvJ5uCb3/oumUwDv/j5r4hTSyswSOG6IkZJgjYWlCDRECeg03G6eVPe7tq9jbVrWnn5y5YKad2pQicGQYIwCUkcu62nUqxau0bU1NTQXNPEcP8IWgm27t7JNb/9Pbffdg/f/+7P+Mwn/4W+XcNkaCDJBxzcNcK73/IxbrrmbksB7JQkJ6vJj0RWJHK253LGzzoD/tm2Kn8G/kSox5g0vCUlmUzG1XgD5aj857/+k4R5vwLrxI0w5YHvu1pPDJCFv3nHOWL7tt12dGCArKgnEREylEyWRkFJkiRCp6VvJjGM5SOEkjQ1N7Dv4AEymRyZXJbm5lba21sZnx5BmwL54ij1DQ30rl5M5JXJJ9No7dp6eKFHc0crr37tKwQzPa2Fs2kNAo8kcQULSikymZBD2w7aKy67gj379yGkYnR81E34xpLEMWEYEOmI1772tRRLJQY+eIRrf/NbDh84bF/5yldy+eW/4rhVqziw6zB4Fs9TFONpEltifHqYmvqA3tWLiTVkMh5V1Yr1J6527iBoBJZEJ3gqg/I8Eg27t5Xsj390DdXV1ZSTI5x51qn84meXs3T5Ql7zuotIzT2Ryp2hwVWISeGTJG7LfeDgAXvwQB8Tw5Pk/ByJZyjoIsXhMhNmmqzRlPJQnW2gVtWyoGkhC5oW4nshd96wkd9eeaN927veRGdnC9XZjMhPFq3fkhUzZ2BfKWzkmksgji1BfULM0S/PXZn9wAXGiqU8VVU1hKHzyg6DgFkCP+5S/uST+8m/gv8lPCXxlEccuVNY2USUdTTbZPpNH7gE2ZDQn9/H4an99E8eomgnmS6PMJ2MkdfjDBeOMDh5kPHSEBPRCIdG9pGoacIaSymZYHi8j+nSGLUNWVo7mmjraOY973sPXYu7KZTySN8Zk/uhR219NZf83SsFmTniO5EOEpyeW0mFjg1TQxPs3LSDPVt34wmfsbEx4iQB30mPvEARRSW++MUv0t27SKxYsVxcff2vxZW/uooav4pbfnczVUGWgcNHCHywJE47LjxGx4ps336Q3pXHs3jxUqE8WLS4maUrasnVFHB+sICVeDILxkMksPGeyH7ig9/n6l9u5Kc/voHtO3fzvf/+OnsPPYRfXaBohiFIiSNdrnvmdbBunO/b328/8cm/p6urh8GDQ5SmynzkEx8mETFhNsPY6CTFgkaakIzI0lzTRo1fj6er8XUTOdPJqgVP5/Lv38iNVzzC6AFsnDcwDc7KkmM8vP+8Yfz4ogtjIIndvUiSiLa2Nsrl+NiqQnhUEf+fbqT2/3T8P9kX8L+CxT0B6czdLeClxf8WZ53T1BuIt33kDfY/v/xD9m3voyqoplj2iKMyVhjKJsIIQxKXKZUKaK2JSmUymQx9I3upqqomm80yNqypKVezZGkXb3z9G2heUivaCu3W7wspmiJCWM6/4HyOO2WNmO0UIN0ZqxSVyQShu+Y0YFWcLHD37ffY8kSZ7gU9bD+4G4EkyPjkC1P4ygOb8LwXPIfuFV2CBETo/uZf/eJXLOlawvnnn8+dd9/BgUMHiXTE8Seu45bb72CsGJEJuhjsn+aG67ewc/tH7EUXnceuXTtY1NVObV0Nws5pChanJgkWfnHpb9i6bS+Ll67g4lecj1ezl93776G/QdLY2MqOHYcQAooRZEPwvLTYJE1Pbd2+x37vh9+jpa2N8fFxepf2cvOtt/Kyiy8UX/n3L9vQKpJ4AhUqGqsaqQtrqfHryQTVZPxa4mJAY10joZW05nKM9ydc9qOryHRGnHzuWrt03WIRNgSz5nmz40AcPYcfQ6/HW5rnVL9JgYtFaI3nKQSKIAge+/OzeOqQF+Y7gQGMMz1SUhElMcpz8dTYlvC9AKsl7aurxWve/gr7xX/8N/bs3EZVNouOI4QS5JOYKInAxmgTU5iawvckU6NTrF19HO0d1TQ1NHHqKafR3d3N0jULxMzS2tDRSNlEiEDw2te+RjR2Nc04rRJFMUHGjbCZ7vJOAwhTY1PceftdtjBRwExrhFUI7coKi1GJIJMBE9PTs4TX/N3rnOw2Jdi/fOrfbHm6xHlnP4v9e/ZTKhZIYmduv2hRNws6+rh/40F27rXUNPTSd+gIB/cPsG3zt+nqztG7vIfrrrmLb3/tj3Zp73IWdfks6m7hvPOeKTZvOWxv+ONviG2ZT33uHzju+CqhvE4MJ7Bj9y77sx9dj7EL2b4Ju2INIkllinExIus74f/lv76MRzY/wMKFHbz5fW/h6vI1PPzwI65RnLBI4VFTU0NOBVQHGVrrOqgJG/Dw0VrTWFdPUjYQRVRVVSG0R022mbHxvdxz9/1MJJN21fFLRX1LLU+0qso/p+ggJaUx7sPzFAbN4NAADz30ECc/f/mfMfie/A3s/CewUqBjrPQJPD/d+cQoIYhtRBAG2EiyeF2T+OYv/4ldDwzaXTt2EASSfDmPFhKlFHFcZmXvclafuET8/Du/tINHjqCE5GUveRlNCxoFMW7GV7htHNDQXi9WrV9pNzxtA41dTe6LvhPDj4wM2Rv/cBMnP+0UenuXi7kKobv+eLcdHx6nKqwhrPUpFnfgq4BSXCQMAsqmRGdPF29625uORuksfPZjn7emaHjBhS9k/6693HvPfRilyQQZonJC3+HDNDQ34If9hBmfqekSSvkkScKzLziPXK6E78G2zYepr1/Dnbft4w5/kuoaxee+8DPb29tLy8I61rTWkc1N4ntVQIxEsHrpSnHJKzrs+9/+fY70Jbzq9U+3G57WIgAy2ay7JxKUB5mqgOOPP54VK5eKK0xifd/nhRe82HraTWi1tbVUxRlqw2p8AoSRZHJZjLbk83lqMrWE0tUJIxISL2a6OMm2B3bg1UsK8YTdf2APp5/+dFasXXv0dPpEIec/cUCWMg3mCcPLX/FScdV/v8OuVWvSHkuPaq90jO3Ok09e+EsgsACUmk2+KwEWH4hdbhjn0i+UAgPLTmoVy05qPdqxYUaNkz6on/7g53ZodJBYGzJ+QFN7oyNfiOu/FAoQhigqMVEasyeddoJoXNB8dJAIsFZz1113sW3Ldgb7hnjfe947e7m/+/kNdmJskubaVnQUoxNLoVhGCkvg+ZRMESHgzW97M93LFs8akxzedtj2dHSxbuU6TGzYtWsXSgV4vke5XEQIzabND7B8zSp617Tzyr97Dngh+WiU177ubKFjyLgWyGzbNGQ//pEfE5dbkHYph/bnCcJljIxYlq8SlKI+fvyjH3LxS/7Grt+wQljrDOpXLmsXVWFgN2/cwsP3dXD88S2oIN10pNprPxB0LGhzNkgCXvbqi7nyyisZ2DfMyjUr6BvqY92a1UztLELJIC0kscEKF8WXykPrGCsNRpaJTYHJwiBveMfLaVnXIIYGR/j4pz9lDx7s42v//n0u+/mldvnKHkGaqxYqFZGZGCX9PzFuDFjpTmAKlxMLYHx8OG1X6hR44J6rMXrWLCDRSVqq+eST+Mm/gv8NZpPzc75mZ2yOFAKJNgnSs8RGgwexdTW4BIZyUgTPgOesUPds32UPHDiAFB6B8mhoaEofHqBBVgvKpQJkBEG1pKm9QTR2NrsG4pBW84D0FBs2bKAwNU3oh+zZvs9iYepAnqnRKXQ+RsYST4SMTUwQ6YgoiUmSmGw25JxzzmHp8iXCGPd6h/cM2Guv/A29PcsQ2pKfmGRycpo4SVJDuwxNTW00tTTTP3iY93/wrVz8qqeJl7x6rXjt688WkUkIAgPExFGJlataxIc+8nYy1YYoLlKKI470D7JuzXGsXt2Dp0pE5QnuuP1WTGyQBAjrI4FPfvo91NRb9h/Yg1KQJG5AkwpAfF/Rf6iPpUt60MayZHWnWHP8Wno6ltGYaWdhezcve9kr8PFoa25jamISi8ZaixEWhEaLGI0mSvLc89AtvO7Nr6BlVYPAg5bOJr79vW+IL37p35iYKvAvX/gSAEnBzoo34iRGSVdF9D+Nn7TALG0IDfnCJJnQc0GyOflfqdw52WLxlHdUrfYk46lxFf8bPEY6l36kdaCzbUNJsELgBa44rGzKBGGq+bWC0b5BfvSD/6apvg0bC5KSZWJkmsGBcVtfXyuCOkk8neD5HqX8FJn6HMoDaxNEGmHW2m3glVT0dC8WK5avtKWpEvv27MeLlL31D7eTFSE9nUsoTBVQgWLn7h1MF6YJswHCaNoWtPHGt75RGO22dru37beX/+SXnHXCaWRVBolgoH+QqakJZ+XqKXbs3M1JJ53O0MQgHYubWLi4WWgJ2uKMBFSCtQnWSvzAncefdlogrrzurfzwBzfZE592KsevzomZBWXzliX20p/+lOHB3XzxC/9kP/zRvxdSCuIEVqzzxC+u+iiJTct8mVEqxWCda2Z5uoQvFUo5JcjLX/0Kfv7Nq8hQz9mnrmHJoqXU1TYTella2nIU8kUmJsaorW3EmAiNq/udKk3z3Bc9B+NF4HsuAKicP9Zxx/eIl7/iFfbeW+7k+l/9wT77hc8QWFfzG3g+FkOcxPie9yfFHImOUpsmR9ZXX3IxP/rxD3j52y90KzpQnC6Rrckg1bGTQhxr/MdULP2/xfxegf/U5c9I6NJyM99XlKMiFo3EYBPjtkixYLJvmGuvvNYuaFmISCQm0mSDLJ4VXHHZLxkbG7NxXuP7HioI2Hdgv8UYsBYhXZuOJIlQyuV3Z/DmN71ZlAplho8Mcs3V1zI9MUV1dXXqN51hcnqCgaEBRAiluIhB84Y3vsH9ZWk49XfX/J6cn8OU3f48jjQTY+NkMhlik3BkqJ/IFKltruFvXvJ8cfqzni6MsRhrUMIQmSIeAk/4s7ZArhrJNXj7u9c/U6xdnRW+544fSsLxa9eKv3v9a5BYstmQm35/g92xfY/94y232iAttfMlYGxavWQgcfYnpizwRZZdO3ZjMezcvdNu2vow2gpaGtt58YUXi4WL60T7wgUMDA0yOTlJuRxjjEFHZSwR2hQZmxojxnB4qJ+HNm12Z+yZwn7fbZVf+vIXsWzJUm64/iZ3w90jwVpBqRzhe+HsUDgGczTUnpIU46L7VMHh/oNksorrf/tHa9JUUrY6A5AKVQRYQZKYJ528/wMD5hkeY62fwkqMNVgMmSBAIhBGsXvLfvv1f/6GHTs0xvW/udFODE0R5WPK06W0k2CMSUrEUZFfX3EZY2NDdmpqiocefNCuXLfWLeXCd35ZQqZ+XRCXo6Nmah487WlP43fX/Y6HH36QoaFBcjU5EiISEfPgw/eRqQpAGmSo+Pt//BQLlywSJrHOhG3XYXv/3fexYkkvSnlMjE9hjCFfmsYkMXFcZHRyiM6eZjacvFzIuvShSoEUTiGckVkkIVaHkPiuC2Ok0TombQxBINOujhpmkqxLFq8Qr3nt33HbbXfwzne9lde99tXccuMf+O43fmxV5FRYgREIDb7wgAyQwYtCQqq5+64H+ftPfsr+4AffQwWS4zesZnBogF/86JcWCc3trRgPMrl6GupbCb2Q6akJouI4UXmc/v7DFIolHnhoM/c/uIOf/ufNlpjZNJy2JTacsEx0dXeyZ9cetj24x2WEJQghyISZJx4jx8DOdrjEwKsveRmDg4e56qpr2b79gHX3xaKjEp7yUpG169TxVPDC+Asg8KP+hEe5W1rhirpnHRkiA0ZwYEcf5QnDV7/0dXtob59T9RhF1guddauwCAlB6BGZEj+59CeUk4Jdf9oGMeN35nK9jriu/YvE9wNMlO69Eujv70dKQRAEFMoFxifHsdIwURhnqjRFKcoT6YgFXe10dC0USJCBu9btG7eyoKkNZRSTY9Muomw0K1euJI7LHDy0n3KU54UvvQgC7aI4xmXWAFdFlYqVxczgNa5QPfADDInrcjF772aK+iWokK6eZWLlijUkZUFxTDO0Z5JDm0YZ22Etk7g+U6mrBTEMbD5sb7j6ZoqTMX2HBrn/wY3s2bMHPxC8/JKX0NhSw+TQJPnd2DXrV+PXeNTX19PRtpC2loUkkWVsZITmhmYWL16CNnDec85nYmKC4lTCndcdsDNVEyIND7/84lcQlQ233XaHm3tw0kij7TEGd+4hzf3EYLHOWNDEjowSlp7QKy54znncd+8DfOlfvsLuXfstnkAFgSvu0DylOjPMewK7e+nK7mc/xOxOJx250gWaDCADiGHHQ7sIydFU14TneWmtqHsqcRxjMAhhKccllK/o6OxgbGrcbT+txaZHshklkhCKYqHgbqrvzt+HDxy211xzDbW1tfgZRWLK3PPg3UyXp7jlzpuJiZCBYNVxvXz8Hz8h8N01G20hhrtuvZ22+jYmhseRwiOKNfligZq6Ghoa6ihOT7Pm+NV0r1gmCNSsOZ8VEMUGT7o+wUIYbJJuE9OIe5zEgABXqYf1YrRn0PhofGLtXB7/6XOfFTt37BTPO+vVZAqLKO0L+a/PXclVn7/TXvvlOyxl93rDO/P2/e/4FE21C1jSuYL//Nb3OfGEk3n608/kgudeQPvynDjtnBNZ0NLBPbdvpKO7jYKeINYRk+NT2CRg1ZINdLYuwyYhbS3dbNhwIlU1AZ/+j7eJIwMHuffOO5g8mFgMKLLo2GPJ4gWiMFVg7669s9azUrrUoPiTp18HgcWT3tHqpVKZj3/xH8R73/te/njzbXzkIx/BJm7WiIpF53QpII7tY7wEngzMewLPhVtk5DGPLU7iNKal3JlYw/RgnqSUQGzR2h1nhfDwpIevApJI40lnJ+uFioHBPk454ySWr1shkGkZGq4owfd84ijCYshW5TCxZdeWnfb3V/zOfuur36Lay+EJhS9DtLYUpvP84eYb0SZ2DpTK8OKLXzS7vYt04tIVHtx3330cPnyYqqoqoihiamoKjWWqWGDt+rX0LO/mwr+5yDWLkoCwxLFFKQjTIguJW5GE77uzX5pu8T3/aJoEZzMT4xp/RQnOSD89Cvzhigfs4K4p6mljYWYx1aUGCgdheEeJ3/7Hg/bhawbsh970GapEI/U19XzzB58Txy1eJN55yfvEu9/yTtHT2S1QsLCzhV079uCbDJ2rqsTiRb14WrG0axkePtPTeRd7EB5xKaKclFE5Fyl7zZtfCl7M9dfewMiuvCUCTwEZuPCFz2PH9t3s2txnmdO4zjKruTk6oc9KL720K5KPtOLosScXQmz50Y9+RLlUZFFPN0J52MQQZKtmXhg/EJUt9P+XcCF/OStAFmk6yU+lfsa1uwfg8MBhK32TWskYgrS6xZQEocwR2ACRuJn8yNAAz37Bc1i8ZrlAJhibuJYlsU6HAK6zAO7579yz2774BS/lu9/4NrIIrTXtqDiDSBQ5vxpfeNjI4KctY8565ul0Le0SCNKiAtcBEQElXWRf314GhgaI4xgpPfKFEqUkxqsJeNpZp9DatVCgPGya7vLDdGDZ2axWmvLwXGQ+nYDSAimXHgMUkgwBCifFnukycvChQfv9r/yA5kwzOZMhoxVZQkRRUhU3Utjis/fGcVbUbCCna/nyDz8lMDC5A7v1d3vtTd/ZZGeauy1Zv0i01rcxcmCcR346bE/pPoulrSvwjIcKFIaEcpQnKkyhREKhOMGKE1dABjrXVYsXX3Ihd9zyEJf/+Hp2bN7n6KNg2YouwmwNe/cMMNMhAtKdEjMCOHNUm26dSQHGA+0jYjVbGbj1wS32hS96sT3cf4BVq5fz5S9/wXkAqLl9lJhNVz7ZmNdppGOdAuUT/IxOq0bT1UbB/v37MUmMlZJsmKVcKJOVWZZ2LyEuR4Qd7UjfsuPQTvLFaU4/92xhrFMkCQnaaDcxWFLjN/fSz3nu8+y+zbs46biTOGPd0zl+1fFIETA6NsGRwX6Gho4wHcVka2oZK06wbGUvL3nlqwXSBZU8pUhS/+ndO/dYKzUqjHlo061sWHs8jY0NjE9NsGPTHoYmx1GhYtHKJbZjYbtwRQzuWmacJ47pq/ynvd9IYoOQEqVwfssGdj94wP7XNy4lI2sJbM5Z2qoAYSXZbBUCH9/k0FOaU487h/be58EQFKYj+9P/+BVTwwmnnnY6/bdZm11oGR0cpb2xm8H9U4wc3IQ0imq/znWMUAmFZBIdW7QfUBwbpH5ZFZlq36XDQli4ol58/B8+Yt/7rveiqyfoXfM6AEpJEeV77Nyxm/PKJ7p4mnV/RzlxGmcX1E+Q1sOkddBYYE4MYOsju+w/f+nfGJua5txnP5N/+fI//ulduHjy64HnNYH/HAgEGoM1FmUVIgFf+WT8jIvZlDQysjzjvLOor2/EkwrlQ5kyD+5+mLe8452zqhzXG9g4hU+ajnFV34J//IfP2OHDg6xbuY7exb2sOe54mupbKJc02UyVEzbomMGhPg4P9TFRmuZFF784ZZHr1CeVwBOScqnErh07yWV9/KDAdOkIfSNDqOp2Ik8iw1GCTMDIZB4hxBxRgZip7XCfHW0zP+d+HAud+iQrP2Qm7GO1i05/8XNfZXBvnmWtaxE2S+DVIP0ssbYUTYJCYzSEYUgpXySazHLgrkm7v38POx/aR3VVE4f3DTI8NM7A6D5GRyeplwsgUoQZSaINY4UpWjqaGejfS5SUQNUwVZikobmOrbs38orFZwnX4cQifEHzcQhRU7a//sVVnH/ueXbphk7xkle9SHzvOz+zS5Z2Hh3R1tUpZzyPUpRHeRJfeiCTWbM7Z7rlItD7dxy2b3/7O1i1aiU//OH3WdzbKWxytFyxUk74/wccvaePE4mec8MVCk+mcksDD9x7H3E5QRqBjQzPfta51FbXkCQR+WiaMjExmr/9u9dT19wokkgjlBPOO49hZut8bfr+B3bvpzFTQ1fbQrraOmltakNrS1W2mlymCh0bkiimpa2VFWtWc95zz6dj+QIxEwX2/ZA4cb01M2GGLRs3oYRGJ3lWr+mmuTWkviVAemV27t3B2MQ4H/nox1mwYIGY6Z8MqaAoVYaJ2SiLedRH2tUc5/tkgEg721WdRpZffP5r7M4tB2isbsUXGVQqHTSACn3ngCE9pCdIkoTAyzIxVCIaUZy5fj1f+PSHaa5p5P477+bhux4mGhHkkgaKEwm+HzIxMUasS0QiZnR6hGJ5isnCKEfG+ynKEmN6mOe85LzZ56hthHV9T/n05z+KsB4j/RPM+Kv39HRx9VVXcXBXvz2qAfDQ5YhMEOLPJNZtej8MzOhAv/yFb9l3vut9rF6zhvd+4P0sXtbpDC+DuePo0Z0ZnhqY1wR+zJ/wmJnSpQpcezuwEWx+YIsNVYg0UFddx7lnnUNNJkdUKiCVwciE6fI0iTT88upfcWig33qhOnrmMUffQGtNoRyxY8cuOzk8TnfrIjqbFnDWaa5xVzaoppjPI6wl4wf4vrPiqWmopXOJO/eKjPsTylGC74WzaQodlTmudyWh73Okb5S9u8a49qp7ufnGLSRRLYmpYu26NUKlwaokcW063cejicujPp8RgDsia6MJlCSJYOuDO+1Ln/962793lNaaBYRk8IyL7WCLCKsRuB7J1ip0IogjQ7EUU5rWDOweY/8jERThVRe/iO4FrdhykekjE1DUWGKGxw+TL48zHY0xFo9wZGqAKC6QREXGC8NMmFGmgzGWntg9I/XCSwmokxKLVy4SQgjuv/9B930D55xzDgKfP9x0lzsDR4CWKJWBUiobs064g3Zn3wPbD9v3vu0T9t57HqCrq4uvf/1LYtnKRalpgHVbZGFcXepjJsGnBv4yt9CPshKVqXGcUJBRAaEXsnzdcXS1deKldbFBNmCqNEVYk+Wue+8kU5/j3AuexeLeLqETUH7alkPOECZCeQEZpdi5fQ+1YQ2NmTqeccYzKU9H5LI1RIWI2upayoUCsUxQGYknfLqXLhGZhtBFhLGUS2XCtLNDElukL5iemOaM085m6HA327du5MD+vcRWgZ8lMR49nUsBZsX4c4X1It1quKZsjzdHz5nlrCWQLoiz7eEd9u8//El2PbyXptxCbCTxMwFVQQ5lwJOWIPApF0vIMIcvJUEQ4GdDoliD9SlNR+zfcYSx4YCOzhZe/jcv49DBIW657V6miwUSL0aLEmHGMjQxgJYh2WyIFhGHB/eTba5nPJ7i+S94Ka2rQ6fStNr9LUo6N0oNL3jhC6mvq5v1VXrZ3z5f3HjDrVYaj5FDEU2LAmabhc8ceWLtQtca9m0dtN/7wY8YODLI57/4BXqWN4qZPLmrMxaUowJhkBZhP/q+PUUw7wn8mFs6l7zgGoalSXoM5DJZzjnrGdhy4pqPWdDKMlWaZKwwxi1/uJ0Xv/wlLF6+WMice/W02fxsq41SqUCYCSB1JL780suoy9WzZvkaqoIqQi8HRiFFgkgMvucRYyjFJcLmKjLNYWqb45p0h5m0cQ8KPxDs3rjT+vjYsk9H0wraT1vO8OgQl195BUlkWXvyBtoXLWL33gN2ydIut6NPeTrX3+kY8j76ODzjoGFgy4M77dve9na2btxKfVBLS+0CWuubyfoZQhliEtfbQIUKhUQJiy8g43mUC2VEzqcUJVihyAXVlEsRU6MwPnyI2vo6rMrQ0bGYrXu2sefAdmoaAgQltDTkTZ68lmRkiQVLmrBVglIQ89xXnipi5eSdUgjQ7sxiE4MwkM2FlKK8I1w6it/3gXfzH9/4T6anC7arq5O1x69i0ZJGZ21UBHxH3huuvt/eduvdeKqGz3/xn+le0nCUvJ6bRD1fpOSdoe+fjiU8WZj3BH4i2FnHQDkrSidyW804KRP6IdpoYqs5MjDIAxvv57gT1vChf/rQrKPGTA7CpmkVz1eUy261NBis0Wx5ZKsdPTLGquOWc+Zp5xCIDDYWxHFC1suQRGWs0xtSXV9HZ1r6FkcWP3RvYjFukCYxWJ/tW3ewoK2LQNZCYlAIWhureNtb38ut99zG7v17qGtp4NKf/4iPf/zjALOrrZRylsSPvSmPIrSBvh1D9rUvfz1hkGFBSyd+WeJZidYaEbg8apRENFTXgRBMTk9Sna3FWktUKhP4VZjY4vs+QkhK5RjPSkoFjVQBwwOT2EASZnL0rlxFtinkcP9eBILhkX6SnEdbaz0jR/rJRyO85fVv4YJXnSesf+yJSCrltOe+Bwls3bqVE044Id1iu8jdyhMWiHe+6032X77wRR58SHH3Pe309HTZlvZWhoaGyFZV0X9okIEjIyxo7+QFL7qQnuXVx7QyVgK8QLjc+UxI/yngPvlE+IsgsNYWIezsimNTv9OZGmETO/P3ciFhcnIcKRSxjhkYHOQXV13OK//2FbznM+91fVNmyIueVXGJtArGGZ2FaJtghFM69e3eT0ttE2ecdibZIEd+skR1tgaJwSQaX0m0lBQp0dndJYJ6gREuX+uKIeycOInL/4wPTdLZsYSokODhoXyFEM5x85RTT2TBcBt3P3Q3vcet4mMf+4j93Oc+J1zE2WDt0bVhxhZ2diJK8+OkQViAm397C0sX9iKDkFK+gCwaopLG80MSaRiZHkbWSsaKHjVhA4iAoinj+wqtjTNEsW4HYHTk7o1UBNJNYkK6BuE6EBRLRRprWqivqWdqaoKWhd2MxkMcGNrEwdGt/OxXP6Dr+GUCzz1T1EwWxyntoiR27ibAxOgUPd3uGGEB4bsA1fITFopvX/pVtj243V57zfXc//B9DN04RmtLO+OTE7Q0NXPm2WfwopedK2bcU2YegJrDUSnl/9CR4alR2D/vCWwMrgD78TY1VmK0dW0+YigUCkhPMTAwwMMPPsjY1CQf+cxH6ejpEAQu8S9wZ2Y70wxLz3SWBpPESN/18ZVITGwYGxjjhc95AW2NbRgNmUwOq8GTipIpI32BkZrapgZyDVnHG+F2zEI5ZpXKJTJBzSyxbv3D7bzggheSCXMIY4njGOX7SCGJYk1LUzstLW3s37uP1rYOfv/739vzzjtPuFXYmw1izU5gadxFKvjVZb+1hXyRDevWs3rNEvGqN79YLO5eZvF8du/YQ5YM1159DZGxKM+g4xITySBjowPU17TS3LwAS4KySboSx5QLJbLk8AOFh6SclJAEJEmMlYLpUoFAeOi4RKlUYro8hfUs4+VhDk/tpa4tw2e+/h261i8RqLS1ujpq1+7KNA2hH2ASy+5N+2xDUyOxtlgDhSQiG6SxjrRZ28oTVoiV61akg4SjE/PMhDajZBEmNfibdbZmpsvDfMC8J/BcPaobwGkQJ90uSikwZWeevnv3bnvT729gfHSMD77//TR0Nwl8d7ya0ajDjD4jXRmlAJOAEEg/jWSlcs3Dew7YnZt2cMlLLiEQIVa7EVIul8llsmSyIZEpkChN15KF7iymjpYrAySm5MrSLEwORgweHLJNDW3kpyfxqjTCKHw/gzEe5WKMX9VErlrwuc/+i3jTm99gpyYnueH3v2fVqlW2s7NTlMtlgiBAiFSRlTasQMIrXvpau2fnPsbHJwk9ny98/vP2uRc9S5z23HUCCaedu5r990/Zq6+5hmc95xzOf9657NuzF1PS1KtGPvKBv+fM3nPpGxqgMWikbBuoUjVkMtVoA7ogsWiE5xNZg7YSazVe4DM+NgIyxiZFEj3BWH6II4WDVLUrPvoP76Vn/UKBTEh0glABWs9Y3cyZoC1Irbj619dTjCMWLl6IkLicPmUgcXtgYzjmGOT8AWcKidIG3hEqnKnvnWH4jE3L/MFTc2P/f4AZAs8tRpi1pUwzJtIXfPOr37ZHBgfJl/J87uufEw09TcImhti41pPpphtjU+N14UrHrDXYmbYt7h1d06+85gff+gHnnnUurQ1teCLAVwG+9MlkMliriW1MJDVBfQaZbp3BeWbNpCo8GaBkwPVX32Q/8qGP2+995/uMDA2zfesmLDG+chY9UZSQ8atIyoaWhnaw8O3vfk8I4yqdPvOZfwIkYRgihJhNK80ehw3s3LmTpUuXcumlP+Xiiy/ma1/7Ch9510fsro277Ew0t39wACuha1k7C1dWi9OfvVac+aL1Imz22HDWGrLtgg99/u209FYxog8xKUcoB0XyyRRGJE4/7kkKcZGSiSjoMvniJNoUieM8Y1ODTJWGmbLDNPdU85+/+pLoWbdQ6Dh2lVLKnWOMKxpzlVVWYgoliCV7thyyo8PjBDlFz3E1ohwzq0nWVjvlxYywZc7KK1I1KdKA0o8i71z8uSmiJ7838MxVzGukdfWzZukz0dW56c7P/8MX7UUXvZBYR3z6X/5B6MTN0CInSV1oZzdQQqcjZ+YBzbqegdF69jw53DdqW2pb6V3cy+ToBHE5QSER1nk/4wm0MMicR1t3h0h1Dxid4EuRBpoUSSRBe1x3zXWMjw1RKk+xYGELK1YuRSmBkJZ8YYJsTpKYPElSoKO9KS1X1AwNDbFv7wHa2xek98NgrZ2tV53xqkJBV1cnz77gXDactEp84jMfEN/4xte57+H7+devfZltW/ZZDGza9BA6zrOou9ktRmkWZceeHewbPMCCFc00LkW87u8vEseftYSDEwcYKAxR8BKKMkELw2R+isiU0apMIZkkH0+Q2ALT0SgTZoxxO0q2JeDdn3h7WkFlUYGPWyo9rNH4vmvpIlNts/Sr2b95t/3M3/8TW7ds553vewuJgbTKD5AokQXrg3GByxlDQG3jtDldQpyUXGWaVZBIXM5obvDjWGPax5SZ20d9PMmY9wR+dJpz1p8qfR4P3v2IfeUrX8mWLVs47vi1bkuWlVilsSLBotEmQhjjuvUpD4kb/Nq6RFHJxC6l6KnZ2tdfX/ZrTlxzIp5VZIMsDbX1ZMMcvvIwiSaxBuMbatrqCJsz6Z02eAIEzo4VcdRX+bjVK5mYGOO8Zz2DDRvWpVFdQalUoqamBqPL+ErjeVBTlRUU4eCegzaOLEr5nHXWWZRKETMGdNbatO9PMmtcfs7ZZ7J0cfdsXfCy43rEd77zn9x2x+188h8+xZZHDtmrrvgtS7pX0Hv8MoG2oGPw4JrrriFGs3h1N1QBGXj+G58pPvzZd1DT6XOotJcjUR8lOcV0NA5BwuD4ALGZJh9PMFEcYbRwhElGyC4M+cA/vpue9e1pCaU5Wo1VLs9WSWWUu9dY6N960H7ty//Otu3b+ecvfY7OJY3Cm1FKadD6qLpsZuuchvVSozu3y/I9HzuTlhI+WI/ZOsxj6JBwVLH21BJvzMW8PwPD0WirtRZjDCpl9dTYNEIICoUSS5YvY+nKTjeJCvdgExMTSNcpQRhx9BnN7sSlI64M0BjQApkIRvtGbWtdK73dy7GRC1iViyV0bAiVRxB4WGnx6+uob28SM8ESbWLUjItaWnUkrHNHXLKkh0zgY7XBJpZspo44MgRehmKxiLVulVIKgkaXY/nnz/0bvgxpa2/jzDPOFkGo0vsASZK4LhCpUwha09W9kJGRwWOOeouXLxFXXfkb+8a3vJtvf/PHbFh9BmtXHgd5oEaA8Ln28mvs5NgkG572NE48ZZVIRFrwEED9CsSL3nC2vfH6O7j/5oeJoyaqVD3F0jQiNBwZHUH5CcXSMJNmjOzikHd9+i109jaIxBqklVgrXQRYGFTG5V5l6qGNgb994RttkiQsX72CX1z5c7p6W53NrwL0nF0GMcZIhPXdlhlIp0t3HteawFPHrpwz5YXHxEBdxVl642ZfJx0UT/ZwPwZPeoPv/zWs29q6PCGzH1NjEVs3bba1tdXU1dXR0dPqnoAHkXFqfTfvznjBerO6WtIYWGxAS41COQ4mFmkEX/37r9jXvOS1UD7aWE1aD5tYrDZoTzNlp2hd1iaCDh8jwdgYT85EtSVGKCwCNXPNCbz4gpfYM046naVdy8h6WUyUoDy33fbDgDhJEJ6i/8gAhXyJq393DbIavv6fX6FnWbdzCtEWOxP4mbvVE/Cj7/7AxnHM69/yJkFk0xYugIFdO47Yf/n0N2iXS8l4Aaecu5xYTXDtjb9marJIa3MPl7zhdaw+pVNEWHwjZhVuMyv64NaS/fm//5wDO/oRInQlnAqm82OUS6O0LG7gzZ96M93HLxRWJMi0OaibgBO00YjUhCCZhgM7B+z3v/EdjNYUkyJvftcbWXXiMjEbb0q9uo0FqQrpF7OzAUy3ArvmxjMx7bnSZp2k5J/5xmN0z4+u3ZLH5tKPecEnB0/5FdhtBd1dmisNjOM4NRXTSKGc9tXCjk2H7c9+ehknnXQiHQta6WhbIGobMi54ITRau2okg3vwao5ya+ZuzNR3SwkS5Y6QaVX4t//5m/a8s55JgIdBI1XqbVy2eCLAqATrGapqcgTNbqV06Q3XMUJIt3WOtXa1v8K4WmYJz3ne89m9aScrF69CWFc4YYzGoCmVDFL5DB4cZtuW3Wzfsof66maefuYJ9CzuFjOtRqRKl+AZ4howJednLVGUoqIbdBlXuSSUC7IvW90mnnPhWfbaH91KKEJ+9JP7UJmEifw4J5yygY9+5v0iFi48oBDYmW2psUipQEDrqox45xdfy903PWx/dcVv2LltN1FSZsXKJSxZuJQPfe49s64jeg45jNEoRVrlJaAEQ3vy9qpfXMfoxCQLFjXy+X/5B4FnSIxOac+sTtoNiZl2KEdX09S96jEitJkfUwFPAPnEX3+qSLCOHbJPfcxYtoIjte/7gIEorYcTcGDHoP3+d/6LQqHEPXfdy5ve+nrqGqtcIEa6/ZiQIm0MfVQkcMzZaQ7cpGxnHRsObttn47ymZ+FSbMngeQFRVCD0BWGQoRjFaKWJZUR1fXZWGHK0N5ITx+skIfSClGPuOg7sO2yv+931hNpndMUYtdkaQj9ASIW0Lv/b33+En/74UgK/GmkDvFCwf9cgfZsG7cLjWsVM+018wY7Nh+zVV1/Ds55xJkt6ekRtQ46Vy1fzx9v/yMF9fXbR4oVCqJm1Jt3KUiJfHucNb3kP49EwZZvnopc/w12gn2bU7ExAPiEyCYHnqglMYp0XdzWccuE6ccqz14EPv7r0N/ZFr3i+OHYHatDG4kmIYk3gK5K4jKec1PHArmF76X//ivvufYBvfOtLtC6tEngGTYyQypmsC/WoVfOJh/L/HeeeWlvlJ8JTnsBCCKIomm04NbMKJ0mCsBKlXD3n7i0H7He/80N27N7J6173Oi58yTPFTA5wVucqJVI4Ac7suTn9NiK1cUgN4dXsN6wLhxKwbeN2zj7rfBAZ/BBEYlCZWsrlGEsMWdBeTKYpI4LGcNY3SwWhI2uajVLKc/Wq2nWM2LZtt/34hz/CqtWr2fLgVm6563bWrljB4u6liLKHUiH33nU79z/wIA0t7SgZoK1huhQx0F/k37/yY97x7lfbBStbxf5tA/Yzn/kiY+MRQeix65HtFEqjtjA5xtPPOB1tFKHNznb3U+4mIyRE5SLlQh7hGZ793JMFOWbF/eUoJggVSsx4KSuQglJSJvCyLsA3N4aQcffvRZc8f5Y/1qY1UFagZEBsEkLfc2IcFBjBrkcO2O9+6794+OGNfP+/vk/LwiqBhFIhRnqWIJDzhVv/T/CUJzBAEATHEDcIApeqSc+Oh3aO2He/6/34geKrX/03uha7tM1sZsDEGGFSVw6JZLZjyWNm56OE5hiT+L2bdti4pOnq7EahCHyEQVmB605gpEAHmnw0SUvzIqiyWBIE3mx1mjEgPXnUNlJJdmzfbT//uc9Siovky5Oc+azTuef2u3lo84McPHiQFYvXcWDvIe65514mp6bwMlXEvmbl6l6kF1Kcgr37+njvuz7GO97xVnv9tTcQT1p8rRg9MoIvc4RZH60tI4MjNDa30trZKGb/WFLze62pqqoiCOX/r73zjpOsKtP/95xz763QuXumw4SentAzQ08gg8iaQYIiAqKiruCaQFZX2XVFXARkRRAQFcHEGhZUUGSRrKgroCB5CJNDT86pY4V7zzm/P86t6uphBnDZ/fUU3Ofz6U/3THdV3bp13/u+5z3v8zwUiznI4KI73jtNKYXWGilsTBARKKFIez6m1LWP5ydU3LSzJgJrMcaivHR5As2L+ct+vF/rBk08lj+70n7nmh+ybt0Gbvjp9+iY4eaUTWRJZ1xzy+jQuSQYt8m7H7ibjCmqIoBLHVWtdTkTR5GTR/nql75pFz63hHkHHsRH/uGDdM6Kg9dGcXqRIBWS0T45Uph48EOVI9YiMYyIwbmRaJfG/+uWO/nkWeeItFJOSjV0Oyy+gnQQUJSGgs2RrQsgK8AMgwlRfk3c+FBIz00m3fyrW+yuXbvYtmU7D/z3gxhjmDW7m4+ffRY1mSx333MbB7/pOJ5+5Fl2bB2ASCGVz7i2VjqmjKe5o5m2yS10TZ3OzKnzuP6bP2DT6iI/uPYXKCwzZk6lqa2O3//pPnbtGCQ0IZ40RFFEW0ej68VEGhGoUTep4eFhlLTO/Fu6alzJApYISQ061Ki0F8vXuowrPOH6A/E+t3suV5iXrB6UlJhII4TCE+6j0dr9vTaxON0wfPWiKxgcKHDVNVcxcUZzrMShEYHb27cRSN9HR0Wkt88F7GsK+30AVzaxlFLlf3uex5fOv8QO7TB0dU3jYx87k+lz2oSJIpxgnXOeVyoo7ys61f5S08PEAwAjrCWorM5ivx/Pgxxs3rGNdZvX26ntHcIUsRnq8GsQOB8urDQoBS2d7aLESxPSg9ADI1i8aIV99KnH2Lh5A/fcfw+1tbXMnDmTfL7IaaeczAknHEvP/B5BFPKGNx5p169fy8TJk+iaOI2Wxnbuuft+CqZIbXOG/vx2JtQ0MWR2MfvwNvHxf/x7+y+fvJim9hZyg7uY1jmRJWueoVDoIx9prDA0N9UjU4IJU9pARQjPaUMJC8JqkIog8PA8j+eee5bXnToPoSAiKndwgyDWAdMxRavkqEJJGcjtmxpt4saWMzJXnkTGapjgli4lW2HpuVPdu2qz3bRxO21tbUyb0+bWzKIkMSkwWpRvEEq5JQTEdNHXMPb7AC5PWIGj8qVSbrhfKT7wgQ9w320P8M4TT2J6d5ubxwmEo+9hUcrDWMdUwo7SnyujTNWOL2b3j6i8Ji5qTZBJ8dHPfJybbvgpXa1t9iOnn+kusD5j8SX44HlCBPV1rmEWCZAplj7+jL3njj9hjMcd997N6974eoKGgNp0C69/3d/RM3sm3/761SLWfnX7GkIw54Aeaua3MG/WwUyaPUk88Yfn7QHrNvDMwgUc+XeH8/yKp8mF/dQ2tmOVZd6RXeLU9x1rn/rLAlrb6nj0sT+zestSUlmfvt1DSE9SMHmGw2HaJ7URhXlUqpaitqQ94aaSiDjppJPEn+94yjY3O6tUg0XE3V0djbB1rFQjU0myNNcd4m56Jhb/VFgkKp4Is7EcpJAuldpII6SP1RYhfC65+HJCrfjq5V+NVV+NE55HYXQR30s7VZVYp0rYpHyGKghgcB1opRSpVAqtddyBhp6ebjHngO7RZHXp1H4jq3Ez8BIbbwXJPXYBbMwahooRdkEF5045Mn4Es+ZMFx/9+Fn2jltu4+nnnrFN6Wamdc0WaPf0eauoq8HVnZ5g5fNr7CmnfgAV+dTUNtDQ2Myjf3mcIBvwyX88h9Pe+7aRQykCngQbsGX1Ort6xUbmzmxj0gGTBAamTJvKYwuuYubc6Tz59BOMm9DAsuULaRpfjxUhwg9om9zEwPAOfNVApiZFNlOLzEhE/248XxLqIsP5HG0dk4T0065G8ESchSOEAFXrsWJ5L2eccaY7lQgXQNYVItptqZabfyZuypVdHxDYeATClu6W8da38/8WFPI5UmnfaYxZF7zLFqyyy5ev5PT3vI/Js5rjBkXMBovdACFytZLvlZuBCaqkn1dpGFb5sygLH1MhdAygUCLAlLsw7EVFX8bC3hpsFJMYiNdvAkwKjOdULOP91NZxbWJ691y2DQxx87230bt9lQ0DRE5BUAc/v2WzvfgrD9if/HSh/fTnL8WmPLLjPA5+3Uw+989n0z2tk8AofnnDzfzb2V+337/8F3blc1tseScrD7+/+xE29vZxyIFHAvDb2x+1N/zkRmRG8slzP8Hy3lWs37CZPz/wZ3579+8osXTefcaJYsLkVgYGBqjJ1nHaqe/nisu+wczp3fEWnCSVqaWlrQOjR+7bVuBKfWFBQ3f3LP7zP2+Kz6LTi/biMtUo45hbAvKxXSvKEOki2iosaQxZNBmscNNrGrdcDm18b0tniYxz0HAevXDhly4ik0lx/EnHuRcNiFUlKZfvbg/dvd3y517lM0j/G6iKDPyiqNQ9Lg9lvAymiC2lY11Shi2X2NYK91QVk0zPP7nYptNpgmwNb3jDG8TsQ+fY717/H6hCoz3idSdww8/uoXXydHYObKOgcrROmsyipY9ywNRJ/MsXz2P6jAPE8e89jjtuvNf29q7m9l/fSeuKNv774QfoHxywp737ZIq5PPmBAts297Fq1Rpu+tkv7c7+IVat6+Xyq7/Gc0ueRaN58sknCbwUs7tnu866hQ0rtthMTS2pbI62tg6OPurvKEZ5/u7Io1mzZjX5XMQB3XMcO0uO7KzFg2Eu2ynoPmAmy5evZP2yrXbCjFYhfSgWNSpty6QBAF8JtC2ghIp3BGICgSYmYTixfWMNfmz1akucL+mE8KURrFnUazdv2Mg7Tzmd2QeOF0jnpuH7seaQkHGsGgwWGXf23WdY8dm/RlHdAVxSDRxVQ4+8pRcN4RINEYs2Eb700NoJpwnn7syK55ZapTPs2jlAe3s7uwZ3ctjrDxMrN/faO+6+l/V9ebat3szvH/kPGjvaeGzBH3nPGSfS0zORQw5r5K9/vQcvXc/0uQe4dlmuwLvOOkEA/NOF53DXbb+zvb2b+MUvfsVdv7mLpoZGTMGSyWS46cafk4vyHHzk4XzgY+9j5tw2sXiVcWLvHpgw4sCeuW6juQA/+N6PMJHPps3b6GjdTDbt4duAubPnovOa8e1tTJ0yzTkx+CM0QxWbWSjX8mViVyv//eAfuOO2u/nUFz4CBoJAEMWMaW1CfKmckqV0zB9Cd7Jj55by9p4KiOfSI3RYcJNRgWMgRJFgyaIV9qpLv8khhx/C8Se9lTC+mXilIZ3SR1q+2Ro3/QYIW92X7v8WXgVnocQdLG/8AK4itKLi+14fKxF4eEJBCJ52V/PSZ1bZ5xc8zUEHHoqglu3bdnLVNZfhZSHTFNmdfTuJbED/bsg2dnLcG4/k5NOPZ96BiFC79aIv4Kc3zLCLFq9k2cK1duacTiEzgWuOSQHK452nvV0g4dP/fCb3/vrP9vrvXEf3tKkce+yxGGmYOWcm3QdOFqVm0dr1q2gZV4+nQmyYJz9cACPZvmGb9TwPmZHMOWgOK3pX8tBDDzGlq5Osn6Fn5lzWblnL3Hk95buaFE6m0xm0aTfxpeAdH3iL+OODv7e7duweUTkQzo1CSY+UVGAk0jjVx7XPr7MLn1nKxnVbkSKFJ1Oxd66ga+pEpkzrYPL8DqGEF1MgwRYMK5avsZdc9HV2bt7O9394IVPnThYVzjhO5kqMqGSIcjEdH1RSQgNVT2bYk+a1l9K5lJz3OhDrRO484TY9tywZsg/d/1eaG5upbcpihM83rr2J55b3ItKCXLSZSVME41oyHPfWk1m3fiunvO90euZ2Cl/FcVkh67F04Xp7ycWXsWnDZn78kx/Q1T1OGCzSs4QWfGR5hvvsv/+c3bZ9K9d/95u0TR4vylpN8ToTJNdee6198IE/0FTfwLSu6UyZMI2H//sRdmzfRdukCRx+2BEcdcTRfPbcz9La0MoB3TMBQ11zDUW/wLmf/5QgJUBorLEI6TmB9vilTMEipeCuW39rb/zhLzny0EM478JzBRmIfI0xEOiYUqlh14qi/fIXLiPMC5TwCFSKtF9DNpXFRIZcIcdgYRcdk5r42Kc+TNtBtQLg7lsfsr//w59YunIJNfU+v/qvnwgyUIjyeH46vjBLM+R7fGCi5IXi7fMzfS2hyjOwHHUBjoLdy88vkFYdyboP/eYZ+9AfH+GQeQejtcYKScuEdkTaI2/zTO+ayqFHHM1hR3Rw+ruPFyYvkT5EylUAComJS8nSfWVWzyTxxS/+q73ia1fyiX/4JN+74bt22qxWERWcP7gOXcn5kdPPtit7V3DMccfQ1jneSe8QP5eInASMhk9/+lzR2txgGxubWbduAxs2bmLtmg0UCgUmzpjAEW8+jKnTJoqG9ma7Zf1OlFhNe2szJ7/nJKa/3rF4tAmRSlASwdPGoqSiUMiRSqUAwfEnHyfuu+OP9uGHHuWs3vfb5pktQijlyEuDwBA88JsFdsGTS2jxO9m4bQv19U3U+bUoo2BIkA1qqE9LxqcnkNs9wBX/dj2ve8sRdsW6pSxeuZDOaZ1877rr6expcHpkuujGKktS/KW5a/b47KxX6tu5htZYX4JjjCrPwHsroOPoKb+tPbJyee1rEJGEIfj6Z75jZ885hHRdipZJGQ59U48gDSh44sm1Vvk+8w/qECYCz4v3lY3jtFnpTLRtwRvZlxSAirBRhPDSPPfUUvu1i77OujUbeO+pp3H8CSfQfdAk0fv8Znvl1y5n27atyJTglnt+Vh4BLURFx7YyTm1TRxHSylEueZvWbLVf+uwX2bp9K9f99DraOycJL5AsWbDenn3G2WRliqaGDOd85hzmHDVPjJtc70QoABWT1d0+bzxaBuSNT4Bk9YLN9h8/8imOPPgoPvqPH2Xioc1CWPjRRXfZLQt34ukUkzsmk2rI8uCDD9I+vh3PKoSWBMLHE76TwlGC/lw/MmvZkdvKruJGDjm6h7O/dEaZ7GGIjSNFFBuyeYTajWSWK5o9Ci0dT3u5wdiq2Ez5P8H+n4FfokwSpbu0eJE/LbmIlP5AuDUVEVxy1tX2qMPeyOq1vZx65rsYd0BaOEqpxgjFoUd0uni1EX5pGrPECRUjuirSxy3PNOCDDguowEObAvMOmSUu+fcv24suuJQbb7yRu+++myldXXb5imX4StLaPp4bf/3jMjkqMuD5jq6opO/I/DH3zYaxvpOAZ55fwORpk5neM42OzglCBZLIwIzZk0TH1Fa7Ztkq+rZqHn/uUZpmjLeNE+uFid+/sRZfSIzFCfbFb03G2zXT5raL7//H9facj/wTj3/iKa696dtWRgG9izfS2TIdHeWZNm8KLRMbefCJ+zGygNBpalJZMqqGYl6jlI8RkvqMJLRFmrNtCC9i55bdbFgSM6hw01hRMcQLFDJWRFLKzZiXdrhGrXmT0rmMMc/AoyjTL+dxKYLtAAAboElEQVRQ4q0i9xnKskugjbuUZZpC2eDKBep933vYbl/TR9uEDvqHdjNl2kQa68bx0H1P0thcyxuO72Hc/HrHwPFDtDCE1pK26QoFi/i5DSNBrEqvJ6k4sFFbWlpblBAQwc9vusWuXbsWg6NEvue0U+jsmiJUbBhdMg+PjEbFQykvOGFi5Ofe5avt1BldwoqSCPTIfeVfz7vAplM+Hz7rw9Q3NYrWthZC7UTnSm+jTNKMCgQlU28bq8Bp2LBoq738K1exduU6Tjvp/WzfWOTRxx/hjcfP59xLzhIoWP7kVvvr795JR6qT2rABnRN4KuOsVEyE9CxFkydnhhk0A+zUmzngyEl87Pz3CuK5631dF2LP/4j/01L6vF+72Rf2kwAul8B73mlfcLSjH1ceZRZOV8nEVISy2XfpefJw+2WP2L61eTw/oFDIMzC4A4tHU8NEtvZt4MTTD6Zzbgt10+sFKSioPEoGeKa8zxJ3s0tBLEeO6UWygWMhuQNRasTV3RiLUqI8HgojpA33+335Gr0QpUk1rXV5VlzFjJ3Sc1RSMkuPEVIxrC2B5+IoKg7jx8Lp7m26OfA/37XAXvqvlzG5fSp9wyEb+9bwxcs/yTve/3ZhFCgN257N2XVPb2DlU2sY2lFkatdstm3dTVjUSCvJDRXJF4fIqyG25NexIb+c//zdN90LV5eS636F/aKELq9fSxH5goHl0RdyZSVVJojHgWVKeg0VqoH3/PJhu3HdDsaryeicoFbUUZdtQSgPXZR0Ns7i97cuoHBnP7XtWXv42w/h8OOmi1w+wvNlOcNXqiOVDaJfopSztqRrDIVCSCrl6nAZzwKWgteVyX/7lRxF0ajHlW4AlTeDYrGI77tSXGuNlLL8mFo1ov4k/QBtSg4XAmFhzeI++/ADTzFl4gw2bdpCwVqstORj14XQ8SAYPzcjxs+awSHvmcGWJ7bZoQFN7WbJ+uX97NyQx6eGWi8NOiRlJX7kcf+v/mKPPePopBh+BdgP6o/SAvVFVAArspzdxzOMFKwVwRvXiFMmTkNHguH+IvkhQ0ANthBgcwoZCsgZWus7yZhxhP0pZLEGIsikvPLrVx6VjUcE7cu49KSMbUKgIru6aldrJ8JXUhspsa4qGVgvBc/zYh3oqJx1tdZl+iVQVrh0ZuAjpmc6dHxdnXdDFlJ4oHyMUBgtWfz0Gnvdt6/n+WcXM5QvEGpLusZHmyJK+bE8kZPHMbIAvhM1aDt6vJh2TLuYcGAjS7Y+S317ltrGeqTwIRJkVYa0ShF4/st6jwn2jTEOYBNrBu4psitHfb24DK+Jx6DdUIawuFRZoUm2bNkK8vkiGkuoIwbzBXJh5LKgzREV+qFYJCPTREMhh765fR+M/5IAzWjp6Zd8l8btXZZK6FJlbK0tB1QpYCvL4JeLQqEwSiusknZZQhiG5dcrQfluSsoLfKKcdvam1saujvCtq77H9s1b+cQnz8L6gkhF5AuDpFMCD4kSJWshi1E+ke8TCuNmmbOGjvkN4gvXf1Cs2PksW4Y2IlMST6XRedddTlLvK8d+kIH3DIHK4N17gLigj+Kv0XyG0f4o7ivwfNARw7lBgozHjv4dCN+wtW8rueIw2oTkhwvkh/JExdDtqHhQ0eIZdTtxepJ7zn7t491ZW8684Na+UWQwhnIzqTLzVmbIfboM7oFUKlVWK6kM0JJTYSnzVooDRlE8ECEN6CJe4Aj6AQIRwaUXXG+JBIYc+bCfSEQYBcqzpD2PX//8FneeQlf1FBEMRkWsJ4kEhCKErAEf3nf2iTR0SorpfmTg5q+HcsPxXnSCV4L9IIBFxXc3mFGOvYrPV5TZaaXeafxVYonvS3xbQ2G4nyjMYWyewfxOso0eu4rbETWQM4ai9ShEFukFWHS5M2Aq1B2FLSnMGBTGZZCXcf2VStdSaauUwPPkqCxc+ir97d+CfD5f1sP2PA/f99FaE4ZuX7fSsbGU3aWU5RLbIlw/TgChmxvZvGLQLnp2KVO7pvCT278nCuxmKL+bcePGufdgBGuX9XL1l66yJY/hAEEmVslwAxgpQgs6Zeg6tEG84ZQ5bCksY0dxGyYNNpBMnTF9rC66Vw3GOIAreYB7DFxUZFIxKqvKWM5FgfbBeGAqNvP3fDoF/f27UMLgS4mwhtxQH1JpQpPHKEHRiVWVG0kDa+L+mJSjjmVkUAReoq4voxS4pcZRKZBKvysFbWXgGmNedhc6nU6XM6zWzsleKccQKu0wlNbEpdcvZXalFBaFVN6IBFEIN1z7I+bP6eGMD70HPJg5ZxZWG2TRUOPX44ss9aKRu391D+ueWWcpjpxyhSu/3SikRFPA+pqJh9SK2Yd1oVNFdg7vpGlCE5Pmjnut7wK9Yoz96bMSqyXG7HEo5YELRpKrxs0OFyQUPcjLshCE0RKNcEZlIsKIgtujlXDokQeSzw1hwggPgWcVMrJuckhYrLAEKXfBB36aLRt3ueRe6oiPOrS9iHu/2Amu6PjCaIWRfQVoZRn9t0ApVX5cZclc+fqVz+00wBTaSrcXZOHB25+2w9uHmX/wDDp7WmJ9MR+v6FHvN9JSNwHfNCCLNTSoFi654CusWbLaCgvSxtUJBqlDFJEbDInLp4HiIP3FXQzaPqbOnfTy1iAJXhRjHsAx5XOUPIpFO+5oqYYOYenTK+2Pv/Uzu2nRLrtzed4+ftcS+9R9K+zu5yNLHmQEsug4KwYPoRRWahCa1gnjSddlsFYjEQQywLcByjjqYOALokKRtJ9BGY+1qzeAglAXRzrgZS5sxVX3EnvAVYFSpixoVi9dYb933fU0NNbwjlPfJkrWJZdechWNNc1MaJnMQbOOYubkg+honoFnG9i4ahtf/sIlUHCNREr75tIRrD180M71YtWqXvJ6mPXbV3Liqcc6X7FqP39jjLHfB66w/rBWY4WOhVli7RbtgYJVi9dw5y2/5Xe3PEqNV09DtpXWhvGY/F/waz079+gejjj2YJqnIFSA8x6KHVPaZjSL8RNb7eDqyNmOCA/POlmXICMYHh6mLtOIloYgUPikwDoHB5fiRxQrFSrWlflbJ/r21ZAa23uoEFDMQ0pl+cYV32TY9PH3Z7/PdZIj6F2yyw7vjmgKmpg6uZtowGNa61zW2QxaQGFXkXXLtvGh95xjv3jx+cyZM0Xgx+8pcqTgxY+ttL/80X1sXb+L3Tu38q8X/hPT5kwURZ0j8FJjfg6qGWMewCWZFGcTahxThngvyMaUMQ2+zpKliba6LlpqJ1IbNOOFHnWZDDoq0vvYNpY9fyfNk2rsh857q8Bz4mc2Np5rndjG0MbNSKsQVqFsisDzMMUiDalmTMGSyqTxhcfAtuHYd8ex1Cu1s0rsp0rtj2pOIlpDKoDbf3qHfeShx/jK177C5J5WgYDli1bb71/3C3L5Iqe8880MbBwmLRsZ2JWjvm486YYMtfUZ1u3sZcWCNVxx8bXMnDXVRnoIJXLYKESQ5qnHltC3tcjMGbNon9LIW087XCBjK5UkeF8RxjyAy1I2wiKkwqnECawGGTO81yzYbH97++9pzrRTJ5uptU3UmGYyKkPWpBDK0JKSDEZ95FYPcPe3nrHHnHKgSHXGg/8hNDY3YLzNeKkUSqdRYYDvZbBaUBvUOI6sjCiQY/fWrTFnvGQ7WRr2HIEdFcIvhv3TlrIEFZfJ99/9R+b2zOOE0493WnJF+Ppl32Hntt187vPncsw7DxZX//PPrbQSqwxCQX5YU5NqZ1p7HePHd7Jl00buX/QQ+cIAhUIfYBjOF6irradn9hzqWhVX3nCxKJUuYSRQY38FVjXG/vZX5naW9kIlwvhIkQIrWfn0envdNT9k19ZhGlItjKtto0bUkhVZMiJDIFOkRA0MeDTLNsbbiZhNPn/65TPWrqUcey0t4/E8jyAIyKRrqMvWkQnqqEu3IEXA+KZGxjfXMWVSGw31WXds8aRGZau01IkWZeLE/h2gL3HqwcCvbr7Trly7inefenLZj/eMU8+227f10TCulmNOOlgQwFmffg9rdy9GZHNok0Maiy1Csd+SNbXU0cSsjh6mtXbT0dBFc/0EOidOo2taF21djVz5o4uduZnnzlnKS4agXynG/P5nYcShD4mOYqV+DeTgqxdfzdC2kLbsJBqyjSgtyfoBWSERNiKSzq2hxq8h7aXwgyb8lGFoeCtP3LfCHnj8DBFMhLqgnpQMnC2K9KlRdSjSpNJp6uvBtznGdTTQOBXqd7ePNKhK9iMVDCAR/7vqWW3x3vaCBQvYMbSRk898lyCEDx//MTs4YJgycwrf/uFFTmDAQMusQHzmKx+x997yJ8T6EBmCkT41qUaGhgZpCRrZ3bedwPqMr29H+3nmHj6L1x9zGG86/ihhPYgseIGkWIwc3/lv3PdOMBpjnoFdFhDln2WJJFCAjauG7bZ1u6n3mmjJtJK1dTSkGwiEjzWGwPNIBymCIEB5FulpWtszzJhZwyHzp+JHHk/+cZFlPdghjbICqW3MIRZIBNqERNqQSvvoMAQBbS3jWfb4cluO0PI1Zkb2ol8t0K55OJAfYNnCxfbMU8+0g4ODtE8cx7mf+TgyBcYWQOTAN7TOrxdvOe0oJs9rYtPQCnTNACY7iMnmSDUImtpraWyvIVUneNs73sIHP/pe3nTCUbFAgkF6rmYJAi+ZxPpfwJhnYAyYMF6LMcJl7V2y2X741H9gSmM3E2sn0yjGkyrW4MmAVDqL0QKhUmRlDdZoUg2Sulaf7ASo7QSycNCELpYt3cSCe9fYg940hTCXIyKP52vCsEguKiCtwRAwvAOyaR9hfYYb8ojpMlZ+iNU7CGOWU0yWkF5MX5QvkYX3/2CPigX6dg1wyqmn0VjfwuRJU/jcBZ/ggEMmCOdvnIo1nF33vfOw8aLzkLdy8nlv5b6b/2TzwwXyxYIbEPEMTU2NzJo7m2k9E0R5woNKYbrSOU3wSjHmfOAXTDIVAANnnnKu7ds0TFfjNJpS7dTacXS2zsC3aRQevpKk/CwpHZCu8aidoGicmKahHVKtuD3GHOgtsGTRdnQETzz+DL6fIePXkpa1ZDI1FEyOsBDRoBoIpCLIQHHcDl5/frcwaY3xVByoBTwkRLFgVWwdWtVd6JiR8fyChfb888/HWss111zDzDndwoQW6VeITok9HxovezQlNZ6RdFB5z3qRx7v/3v9vcPszxjQDWwxGOOqQMNoNxqssaxdtsmt7N9LRMgVboxA1gmxdmiGGYcDSWtuCCXMI8nhpQbpOUV8vaaiFVJqRia0i2CK01I9jzepdNDdMY2Agh/F8cnqIgd27yNTUYREMRTnyApQM2bKxl9fTjZQyVnStGPMcJTjwwu501UHA3IPmiLvuupOygaMG6Yuyh/LeHyZHmgB7C1wDxUgTpNS+XjbB/wLGuIQ2seJ+RCA9UB4U4CsXXUpdXQNd3VPomTOLA+cdxMKnl7Jz7XaMqCEdeTSmUlih8bMB6WwaX0nnRzaMy+LDUMjB0BAM9YWkvAYaazOY4k6G8v0YMUQq47G7fxdKpQhEEWOL+J7l2d5ngbeXtaJcrhj5aS8aedWL+B40Sju7tJx5OW+u8h5WGsqJh6KD/4FAQYK/DWMcwJKQCJ+A0jj8ZRd+w65YtoGwaFm+ZhGX/eBzAgnz3jKBK//lB/bhxxfy5kNPQNtxtNa2ERofi4fQUOx3vRaNZTinGc5ZiqFkx/Y8WmcoFiJSqRRDBUOxmCdXzOOnGylGw/SFOfysREQhJ773xPKZKesTl4aiSzYse8gIVCUEaGtQQpaF8kqjraXvL3qHEoyWw6mUPDIxPdLb1xNU6TnbzzDmTSyfILaqlDz3xBJ7552/Y3b3XLI1aRYseoxli5bZmfNnCoDb7v0ZqtDInKM6ifoEfZt2oXMeXr+HEj4pD/qjAtoaChHkQstQLsKKFPl8kbCYBxFSX5vCDHmsXLMJL72bdG0NBTtENJAnqBccOH76qKzi4jfOwBUd6VfDJai8Et3QZVxjXEAbY2JblJcBO/L48ph4yW8pwf8pxjSAhbPmIixGSCW56957OOjwgznvs59n4cJnWL7meb584aXcfOuN/PoXd1qUYJitHPOJHkEId3z7KTu0uZ/t/R5RsY5a38cUIbKaCEHBWPLaYCkwPDSAkBFhOIiliJSSlpYW8iJk3fblREGIyER0d3QxobvVia6Xzs5eN3wrSuoqhjZOEA9p0cagfJdSVSwGIF/CQNtYR3ssb5PH3GaIudBJEP+fYsy70NbqeGQRFj2zwvbMmlFeeH78w5+1y5YsZNy4cWAsixcv5kN//wEu+OoXRGmv+L+ueNqabWmypo7GoBlPC7TWRFjyukAkJcViHiEjjMkzNLyT0AwzmM8RKc3G/vX06x0MM0Do5/nG9VfSPjMlrIzHMCuldSq2Ul5NXdRKAbwoirDWlj2Y/xZU8ptL//6f0CITvHyMcQCXSL4xbSikPHr87CMr7TmfOIfC4DBhMU++OIyXCpApn3ecchKXf+PLgjwQwV3fetxuX5ZnfKqTjKlFRIKIEI2moAsIBcVigUJxiKIZYqjQz0A4SM4OMswudofb2NS/hut+9G26DmwTKJdZXpBBhOvY2Irjr/YAtvuoIl7u+9r340uo7vOzv2PMA9jYAkIobOQjYilTLHz8g+fZBY8/zfyeWczonsqjT/yFuqZGlq9eS1Fqps7u4vJ//yrdUzoFBbjrmifszt486WITdUEjJowQwpIPCxSjAhpN3+AOQpVnKOpn5/AOhu1udgytp2PGeM674Fw6Z3cIk3IMJlXZoNrjFNmKdXASwEkAjyXGPIBHSlGvrDB7xUXX2wfuf5BtWzZw48+/z+zDe8pufTf//HZ75beuobmtgf7+Pia3dfDvF1xGe2oK9//yYYbXWYJCLYHJEBYiEAZDyI7BnZC2bOnfxIDZTX+0jV3Dm2jvbOJLl3yeyXPbBZ7z3NE2RBqLpzzY00yaV1cAv3K8VB/gtX5+/m8xpgFsiYfbBWA1wiqWPbXOXnrxlWS8NCedfCwnffBYgawQcFWKRUtW2Cu/cTlr1q1GSo/2pg5u+vGPxVAv3PqD+23f2gLNqXaKgyFRWKAQDTIQDjBkBujTfewOt7FlYD1tnQ1cdPH5dM+f4jy+ZEgRgxQKD+maMcJtbAo7MriQBHAlkgAeS4x5ABscmV/ZAlKkOPfMf7G+rGF4OM8PbrrCNaucqTtaO7MriNBmiHvu/a297vqb2L1riIf/9AehIhhaDzde9xu7aXkftX4D0mh29m+hKIfYmd/O1sFNTJ3Txbnnnc2sgztEaV/XhHlkSqGFohgVyXhpwBDFM7uqJC4gKi1WSlMMr+WLdM8Afi2fi///GPN9YBOC54PAB2M54Z3Hsmb1Ro499tiy1GHJud15OltELG7j5nA1B8zsRvnu9zVdcOonT+RH3/oZvcueJcwVCQLJ9r6NtE4Zxz+9/xMcc8rRAgFGO3FLT4H0HHnfaIPvOUMzi8AIO3JJVj1/MMGrDWO8Dwy+V5J2llgL7zz9OAFQDA3Wg0IU4kmfUBcIVAqBwEYBUgaoYgpfhxw6b5bL0AK0Zxk3yxfnf+cs1jy/xd5z273kC8McN/t1vOtDJwgbmvJ4lfTcAIIVIJQPWuMrzxXrse0mxF4MYs+555fry7Cf46Xewksq18tX9vgErwhjnoEBjDYoT8bxokFYVOBGIj3P7St58VytMc5YzIawYnkvnlQUcgNARCEsEPgZLILQaKYc2CbOmXuWe5GYhCAyAqQbHdI6Ai8gNJoACVK5iSLivy1LTVcQGcp4dQxyJKhujH0Ai5JHD4xkNeenaxFxyexqaWtd2VsSrDNKEAlBLixibUjW99BaoCQoT7mn8hjh/dn4Ba0AU0R5AjBIqUbE20tBGs/4+uVh35E56LIT96jvVYpXmiGTDDum2A+vvhFrBUcAVxhtscaRCjx/xFZUBBarZOz2F/sMWbCxpZG2FmOjCquUvb9imasg9va7CteHvY5TJkgwdhjzUcq9Yo9DMsZ50AKEUQ7fkxgiPnLWR+3GddsxBqbPmMLb3vY2eubMY968ecINiDgbE09l9lir6XgkUiQZJEFVY/8K4Bc5FG0sSjmR6KHhAWqyKVauWmP/69a7ufPOuwlSEmMtnZ1ddHd3c+ppJzF71sx4OSvAOo9ca4pYK5DSd5S5hLKaoIqxfwXwXhCGIb7vlw253HC8+9kN4QcsW7bM3vzLH7N9205qsuNoah7P+vXr+fSnP0XX1AnCUyJ29Y3tP1Bu9hqSDJygqrGfBbDZ47tDFDnHPSEU+XyRdCqo+J2j/QlRABS33/4n+/Cfn2Ljxs3kCwNceNHnmD9/pgBNqEMC5QOKKJJ4SiYBnKCqsR92YUY60cSmJp4nyhzTUvAWC+5PVLyXG+kAaz1Ofscx4rmnt/DXh1Yx1JfCRFmM8QAfT6WwKEIdlR3zEiSoZoz9NtILsOf+qgtcRys12FjGNQhccyvUEKRAIdAh/Ormv9p169ZRU5vh6quv5oC5KeHGMCVKSSwaKT2UELHhdrIITlC92M8CWI7sEUGs0WQQEiLtVDScQoR0LvAeBJ4mwiDxWbZqtb3t9p/QNb2e+QcewIzZKVHSfS3rTqMQwt0IZBK7Caoc+9caeG+HIkDrEKXcKJWxFik8QKJL1baClSvX21tvvZWVy3oxxvCjH1+7jwJ5tBBdUkUnqGbsBxn4RbSVY/ctZ/itEAik8NGRK6mlheefwn7lq1+ndYJE211s2rSJpUsXAq755Xt7luROAcTuj8v/BAn+RuwHAQzlIC6JplfwbS06JtaDMW79qyToCJYuLthvXf0btm0yFKMdvPXt82hqDOiZMxWtwfP2HNEs/ZzUzgleHdgPSujK7FgZcKWgM269K3ywzr1QSVi6uN9+4fNfZ2h3Cx2TxvP5C9/FrDn1wlexwoeVaF1SlgyBqOI1kn3gBK8OjLkzw8j3ypJ2dNkrSh1jKZHSbRuFoaapuQ4bhXzhgg8xswehcXvBFoE1I42rsih7ggSvMoy5JtYIXigeh4AwLDgf2Vj5wujYKcFCpF02LhrwArCEKHw3+CEcPfEF9iCilIm9hKCfoOqxH5XQew9gAGOieIRSEoXgeZS/m5gdKOMS2RgPKWMpq1FGZKXnrHI7lAQJKrAfBPD/EKXDFqVEmgRmgtceqjeAEyRIkKSrBAmqGUkAJ0hQxUgCOEGCKkYSwAkSVDGSAE6QoIqRBHCCBFWMJIATJKhiJAGcIEEVIwngBAmqGEkAJ0hQxUgCOEGCKkYSwAkSVDGSAE6QoIqRBHCCBFWMJIATJKhiJAGcIEEVIwngBAmqGEkAJ0hQxUgCOEGCKkYSwAkSVDGSAE6QoIqRBHCCBFWMJIATJKhiJAGcIEEVIwngBAmqGEkAJ0hQxUgCOEGCKkYSwAkSVDGSAE6QoIqRBHCCBFWM/wenJ5Vwohm6agAAACV0RVh0ZGF0ZTpjcmVhdGUAMjAxOC0wOC0wOFQxMDoxNDo1MiswMjowMJmUsg8AAAAldEVYdGRhdGU6bW9kaWZ5ADIwMTgtMDMtMTJUMTI6NDk6MDUrMDE6MDBKLO1NAAAAAElFTkSuQmCC"
      },
      "position" : {
        "x" : -994.5510961688108,
        "y" : 279.9564459228384
      },
      "selected" : false
    }, {
      "data" : {
        "id" : "421",
        "log2FoldChange_Adult" : 0.609059196,
        "expression_Juvenile" : "NA",
        "Set" : "Adult",
        "stringdb_namespace" : "stringdb",
        "query_term" : "VPS37C",
        "Product" : "VPS37C, ESCRT-I subunit",
        "shared_name" : "9685.ENSFCAP00000024853",
        "stringdb_species" : "Felis catus",
        "stringdb_full_name" : "",
        "SUID" : 421,
        "_id" : "stringdb:9685.ENSFCAP00000024853",
        "selected" : false,
        "stringdb_description" : "Vacuolar protein sorting 37 homolog C (S. cerevisiae)",
        "display_name" : "VPS37C",
        "stringdb_enhancedLabel_Passthrough" : "label: attribute=\"display name\" labelsize=12 labelAlignment=left outline=true outlineColor=white outlineTransparency=95 outlineWidth=10 background=false color=black dropShadow=false",
        "stringdb_canonical_name" : "M3XDZ7",
        "expression_Adult" : "UP",
        "padj_Adult" : 0.868411522,
        "pvalue_Adult" : 0.019853294,
        "stringdb_sequence" : "METLKDKTLEELEEMQNDPEAIDRLALESPEVQDLQLEREMALATNRSLAERNLEFQGPLEISRSNLSDKYQELRKLVERCQEQKAKLEKFASALKPETLLDLLQIEGMKIEEESEEPSERALGACRLGTGGFRRWHRSLVPLAGAGRAAAGRATGQLADLGTRWPQQEAPRTEARPPASPWRPGLSVLLPSGRLFRLRADWLPPVLRALGAGSYQVLPARGPPALQCAEVGVPQPGNTSGLDPRQARRHQTFSLLGHGREVPGGRGALGNVSGASGPGYPLAGSRAPSPGYPQQTPYLSTGGKPPYPTQPQLPIFPGQPQPSGVPQPPYPPGPAPPYGFPPPQGPSWPGY",
        "stringdb_database_identifier" : "9685.ENSFCAP00000024853",
        "name" : "9685.ENSFCAP00000024853",
        "stringdb_node_type" : "protein",
        "FoldChange_Adult" : 1.525264236,
        "stringdb_STRING_style" : "string:"
      },
      "position" : {
        "x" : -592.0419739095395,
        "y" : 272.54152723546036
      },
      "selected" : false
    }, {
      "data" : {
        "id" : "420",
        "expression_Juvenile" : "UP",
        "Set" : "Juvenile",
        "stringdb_namespace" : "stringdb",
        "query_term" : "ATP2B4",
        "Product" : "ATPase plasma membrane Ca2+ transporting 4",
        "shared_name" : "9685.ENSFCAP00000000808",
        "stringdb_species" : "Felis catus",
        "FoldChange_Juvenile" : 1.778836335,
        "stringdb_full_name" : "",
        "SUID" : 420,
        "_id" : "stringdb:9685.ENSFCAP00000000808",
        "selected" : false,
        "stringdb_description" : "ATPase, Ca++ transporting, plasma membrane 4; This magnesium-dependent enzyme catalyzes the hydrolysis of ATP coupled with the transport of calcium.",
        "padj_Juvenile" : 1.0,
        "display_name" : "ATP2B4",
        "stringdb_enhancedLabel_Passthrough" : "label: attribute=\"display name\" labelsize=12 labelAlignment=left outline=true outlineColor=white outlineTransparency=95 outlineWidth=10 background=false color=black dropShadow=false",
        "stringdb_canonical_name" : "M3VVK0",
        "expression_Adult" : "NA",
        "pvalue_Juvenile" : 0.004013231,
        "stringdb_sequence" : "MTNPTERTLPANSMVESHEREFGCTVMDLRKLMELRSTDAINQINVHYGGVTNLCSRLKTNPVEGLSGNPADLEKRKHVFGQNFIPPKKPKTFLELVWEALQDVTLIILEIAAIISLVLSFYRPPGEENEQCGLPVSSPEDEGEAEAGWIEGAAILFSVIIVVLVTAFNDWSKEKQFRGLQNRIEKEQKFSVIRNGHIIQLPVAEIVVGDIAQIKYGDLLPADGILIQGNDLKIDESSLTGESDHVKKSVERDPMLLSGTHVMEGSGRMVVTAVGINSQTGIIFTLLGASEGEEEEKKKKGKKQGVPENRNKAKTQDGVALEIQPLNSQEGTDNEEKEKKAAKLPRKEKSVLQGKLTRLAVQIGKAGLIMSAITVLILILYFVIDNFVIHRRAWLPECTPIYIQYFVKFFIIGITVLVVAVPEGLPLAVTISLAYSVKKMMKDNNLVRHLDACETMGNATAICSDKTGTLTMNRMTVVQAYIGDTHYHQIPSPDVLLPKVLDLIVNGISINSAYTSKILPPEKEGGLPRQVGSKTECALLGFVTDLKQDYHAVRNEVPEEKLYKVYTFNSVRKSMSTVIEKPSGGYRMYSKGASEIILRKCNRILDKKGEVVPFKNKDRDEIVRTVIEPMACEGLRTICIAYRDFNDGEPPWDNESEILTELTCVAVVGIEDPVRPEVPDAIAKCKQAGITVRMVTGDNINTARAIATKCGIVTPGDDFLCLEGKEFNRLIRNEKGEVEQEKLDKIWPKLRVLARSSPTDKHTLVKGIIDSTVGEQRQVVAVTGDGTNDGPALKKADVGFAMGIAGTDVAKEASDIILTDDNFTSIVKAVMWGRNVYDSISKFLQFQLTVNVVAVIVAFTGACITQDSPLKAVQMLWVNLIMDTFASLALATEPPTESLLKRRPYGRNKPLISRTMMKNILGHAVYQLTVIFFLVFAGEKFFDIDSGRKAPLHSPPSQHYTIIFNTFVLMQLFNEINSRKIHGERNVFAGIFRNLIFCCVVLGTFISQILIVEFGGKPFSCTKLTLSQWFWCLFIGIGELLWGQIISSIPTQSLKFLKEAGHGTTKEEITKDAEGLDEIDHAEMELRRGQILWFRGLNRIQTQIKVVKAFHSSLHESIQKPKNQNSIHNFMTHPEFAIDEEVPRTPLLDEHEEEDLEQAPKAGTRVLLLDGEVTPYANKNNNAVDCSQVHIVASHADSPLHSLETSV",
        "log2FoldChange_Juvenile" : 0.830933779,
        "stringdb_database_identifier" : "9685.ENSFCAP00000000808",
        "name" : "9685.ENSFCAP00000000808",
        "stringdb_node_type" : "protein",
        "stringdb_STRING_style" : "string:data:image/png;base64,iVBORw0KGgoAAAANSUhEUgAAAPAAAADwCAYAAAA+VemSAAAABGdBTUEAALGPC/xhBQAAACBjSFJNAAB6JgAAgIQAAPoAAACA6AAAdTAAAOpgAAA6mAAAF3CculE8AAAABmJLR0QA/wD/AP+gvaeTAAAACXBIWXMAAAsSAAALEgHS3X78AAAAB3RJTUUH4ggIDjMaYQvCRwAAR5FJREFUeNrtvXmYZMdVp/2eiLj3ZtbS3dXqVkutfW8trdZqyTb+bDAMm81mDzZ4xwwfA8OweWyD2WwYMPMNy2wwmMUYCxuwDWOYYcBm4BnwJktqqdWSWpKt1dauXqsqM++9EXG+P+JmVnZLAkbVTKvU8faTqr3qKjN/eSJOnPM7oqpkMpm1iTnWF5DJZJ49WcCZzBomCziTWcNkAWcya5gs4ExmDZMFnMmsYbKAM5k1TBZwJrOGyQLOZNYwWcCZzBomCziTWcNkAWcya5gs4ExmDZMFnMmsYbKAM5k1TBZwJrOGyQLOZNYwWcCZzBomCziTWcNkAWcya5gs4ExmDZMFnMmsYbKAM5k1TBbwcU4IYfJ+jBEAVZ28n3luI9nYPTMWqzH59XytkR+x45wYIzHGiXhDCOQX9bVDjsCZw5gWs6oiIsf6kjJ/DzkCZwDw3hNCmIg3xpjFuwbIAj7OGSexnHOHCTbvh9cG+VE6zrHWTva9xhhUdbIHns5QZ56b5D3wcU2EELhr583aN4bTL7xIsBa8guuisXQ3Nd37AsaAdB9PM/1UksM/lRfj/zRkAR/PRM8DO2/Sb3/5V3N6WVK0nm2X7OCSi7dTGsOoHbHtqiuooyc2yvYXXE1v+0VCWYLrEyNIkX6VKEmtykT0KjA+TTZMifhphJ55dmQBH8+o557rb9D/ed0HWahrPvxbv4MCM70ZjILtlfjSotZB4/FG2Otr/vmb38Kr3vg9bN1+seAgAHYs3jF/n4AzR40s4OOZsejqIRiBGMArT950k+7cvZsW8Ch37rmdnoDWNR//yMcYDAZo1eejn/gLTr/2hRKMWRHokU8ngSRjc9ifPezLmWeNO9YXkDmGjNVT9cGP2HffffpX132Ib3/b2+SfXX0lGAsYvlkjENh7y0166UXb+cAHPsCu22/ltt23cPq115DkG9Pq+RkVOR2Lc2Q+WmQBH8+MI3DjQQ37br6Nuz/8RxyaXafr3vom2fOxP9Hdt93Fp6//HHd84XYGMTDEsn80ZPsVl3Hujh0ACNN100nITxHoVNhNIjfktd/qyUvo45mxgL2HpuYz732v3vT+97P48MMszc6yL0ZGxQwPLx/kgqsu5Ywd2znrkqvZfs01nH/FDknBtMtIA0jXDEEkdlHZTv8tmHxv6CJxjsCrIwv4uCaCBlg8BAhvv/pqtQ88wEwdaBHizHq+88fewUU/8D1CCTgLMgdYJsqczjp3nxJiOnYax+GpI6XxbniqZORY3wlrmnzvZaDqQRN49L4HaHygATZLwZYQ+eL/+iTccKNSN+ADaAMSUYU4Fi8pEx1IAtXJ08qkmxoUQ25QPPpkAR/PqEFbC7Hk/o9+XE0bGIYUXGe14cwwovr85/n4t72GT7/yNcqnb1IWD0E7QIKfHBWFLvoGwAMt3efGRSCdyE33T/LT7qiR78njGQEpDISWeVtwxTnnc+aWEzkArO+VzPqGLYMh549a7PU386eveg2P/ux7lM9+ShkuYZoaiR4DqKb9riU1RhggtKzss0nROUJOXh1FsoCPazwqAyhGhOV9xOUl9u/dxzxwcNSALamwzLQt5xQF5y8N2ft7H+Jv3vhm7n/X25VDj8PwIKJDiljjYo1Tz4xxyMCnasxu3ZwOolZumaNDFvBxTlQPgJSOx/fvpfWeClgEfPfsMLQwGHDG/DznzMxw7ckns7TzZnb96NuU2/YoBw6lYpC2hnoZ2iFU3Q8fWaE1Rs0zfy3zjyafAx/XGKzMQBzyeO2ZP+UU2kceZXk4oASW2gYpZ3HBUVQVTemoTjqR/vkXcMncOpYXh9z9tvcwe8Zpesr3vgEuOU/ol1AJYAgRrFTdX1rBwpF1HZlnSb77jmsMGhzYPvtD5MmlZRgN2AKsA+ad0DYjIkoTGtxsSW/TCVA4aJXZxRHnFxVzd+zhs9/3Q9z3np9XPnu9MqyhrbGGlLHuklhWn6ZmOrMq8jnwcU5UMB72f+bv9Ade/jKuUeUsA7NROaHqM9tG5gtLzxnWnXUanHISVDNwcBn2L7L46MMEFQ6EyMHZedqzTueqd/80bL9QmOuhRY8Gh+MI8ZpU8JEz0qsjC/g4JyqYADRDfuZlX6Fb77ybc5uGuSYwD/SdUCicfOIGzMYNsLARfISDQw498gguKktLy7TRsFxUPOwcD870Ofufv5KveO/PCbN9gi0wuJWWQyB0W2BLrsRaDfnl7zhHlPQsqAwLF23jSXEsmxkq16PEYASKUpLFzqghPPo4o0ceZ/Hhx4jLDUsHl7CmoFZl1AyZCZ7Z/fu44w//hN9+5bdpc+utagdLiPpJe6EaqJs2C/cokCPwcU4MgESMCTAa8JOXvUhPfPhRzm8CW2Og8gO2Lqxj1likKPDRszQc4bxhcbCEoWCZliVgZA1LMXJQYS+OBwqLufoy3v1XnxCsI1iLsQWqqaFBNXUxZp49WcDHOQpEjRiJSGigbmDnLfqpf/vveeJvPsUlUrJhtMzmuRmILUvNiNYEho3HFSXD1tM4x34X2K+BZYV9DRwAHgMen1vHBx76ktCroChADG0bKFxXTJ0FvCryEvp4RxXRiA8RbJnqoi/dLl/xIz/AwfPO5M4SHun3+dJgwJODZZrgaRpPAyzHhiGRkW+pm0DtYdBCDVTASUWfE4uSnb/zAUXTudFgMKAo7MoZcI4fqyIL+HhGQVCMGApbksoCKqjm4EXXyJs/80l55f/4Pfa+9GJuLRseLYRFDakk0sFySE+gEYqLsN5AX+FE4IxqhgVxzDSRWTEQAkikPzNDHNdTZvGumizg4xmJhK4pYSIqESgqKG2qptpxkXzl9/8LNp57JgfalmgMBwHX62EcFL0ZNpY9Tprps9kWnF7Aqf2CDWIpfcDWDXE4AisEYFCPUkvwVJND5tmTK7GOYxQIzqGAG7fvCvjhAFcaqCNcv0u59zFO769jn3OUZcV8UVKtW8eJMz2a2lMKhH37WVpcZF4ch+rIk3GZQkpEoTfbm/QL96pe19CQpkCYrOJVkQV8HBMxKIGIEELAItCCU4HP36Kf+f3ruP2jH2HrYMTJIXJC1Wdh82ZmzjgDNm2CsqC3uAgPPog/uIgaR/BDLFBhsU4wzjCsR4zXzIKiCBg7fr3IEl4FWcDHMQYosUAESY6UfG6X/sbb3kFz2+1sDQ3baFgwyhwwPzdH74QF2LIZtm5Nbh7tgNBzxMLg1SfHDSu0UWmILMcIpQMs2kaME3xUggVBVix3Ms+KLODjGCH17jpnQIRHb7hef/8H30F1x92cEz2bwpB5CcwapYfFek8TlZ4AhU0d+5UjWkUKi3EWH1qaoASBaIToLHX394qiIIw8rnJ432KdI8ff1ZGTWMc5zrluM9zyp9f9Hk/esZt1fkApQ1oaWgkEiRShpWgDtCGVUvqYqkDqmno4wnuP2LSXLpxQGotRQ7SOy9/4BklCNdjKoW2kh8WppkqwzLMmR+DjnBAUGyP4wIO7b6doR4AnBHBlMqwM2nX/hQh1jS4uIQcPpCX0oMa2AaMRVU3ZbBQT0+560bdgDXhFC9AIpjCdgVbMIWSVZAEf51iT0sMHbr5N777xRq7ol7igtE2gbaHsYmcN2ODpLw2QvftTSyEBDixRjdL+edikPbBGsOIwhWPHNVelM+B+lTLckn5n8tsByqzg1ZAFnIHGc8fOnUjd0haROgbKnoFRREyKvh7BqxJHI1g6BAfT1AYOLiODhnpUEzSmYQ7OUteBoTdsPe8c6FUwaojd2XEdIlUxTp4dPnYl839GFvDxjEKsG4y17LplJ2VZpDoO5zgwrJl3hui1M2k3aBR8W8PSIpg2LYNHgTAcUrcNI6vUpeVgjOxDGVV9zr3s0vS3yh42nVKBNQQiGgMui3dVZAE/j5mybX5GTFlC02IRRCNBA4s1nFVVDOsaiyGKI2qkIRJ8w2h5EedH1E1L2whNVIbWcEgK9jnYGw31CbOUZ5/H6ZddBrZIYp/SakukMPYfdY2ZZyYLeK1zxATt6aTu9OL0aWfzjr9JhNt23oK0gaIPLsKwbihxeBGWtaasLE1oGWDxrRBQhmppeiVLMTKQkidpeclrXs1sr+KkSy7mwtd8h1BWpPR0upiVKkqHyY4cqya3E651nkHA01MQnnG49vjj4YivPmGjnhkbTm4DWwVOL2dTKWVlMIXg2yWYqXisVb7tDW/hkf0HufiaaxlFpXfueXDF5UJZQK9IhRvOgnGgNs1DksOvMUfdo0OOwGudZ1CC+Ye+fyLkyBdvvlGX6iEjAeMEorDURDyGfa5iy46L2Hze2XzlW94AO64QxLLRliDQ05COg2wBxkD0aVxp6K6iE67v/q7TbnaSjIWcI/BqyAI+XhHSeY8G9txxK/1eRVPXjIqCfbVnqEOgYs/yMr/5Uz8DV14mzPagqmjUYlSwdiXSW2BUt5iZ2cnHdvpvAZPvziH4qJFf/tY4esRNnuH2dN8PQAy4GGhGNaZX8eCw4d4Y+RLwCDWz4njjN34Doz13KeLAQymSIqmHRmEIjACpCqAbaeYgqHbPsIgjpmgh3TeMB59lVkW+B49nBDCCSOoManxkCDQC3qZBZVYCRYz8/I+9i4c+/Rkl+jSl0AMKhYBqIGhEgILuaFfTinoyEUm7G5CHex89soCfBzzt2M4jQ/PT/owBY1luPDNVn7b1LNh5Fsw8s8EyAxSqrHOG+z7zKd7/nvcw2nOL0h4A1wIB2pp5EWbVUIYUlcdWsSLjicBTF5GVe1TJAl7DPBstjJfTZvzzYqiqPjMR5lHWh8hs8BQESlJEnfEtp1cVD336M/zK9/5L4q27lHYIWuPEdhPLNLUjQvpYIXp96h/Oe9+jShbw85wYulmAU1pSlNgteYnKDMqJEjkdmGeZ9QwxQFEmj6sNxtAfjTjLWprrb+FjP/JOuOkGpRlCG9Oc4ULwpaRnlB3/HUvAEcY7cVmZTihK7kQ6CuQs9BpGSLr8+16FjR2rSSeeV0YERFBVRCwXXnA+s8FzTr/EDpt0NAyEBuacsPnkrVSzs2xev4EtheP+Rx9l56/8B674wR9WLrpcqALSd0RXEBSspC6mcQFWusK0aNccM44quZDj+Y7SOainx1ljRJDOWV0IRrBLB/nw136t9u/YzRZa3HLL5g0LmN486884i2rLZnqnnQLDRfjSwzSPPcmDDz3Kl32kvPQyXnTd7wonFDQOrJmDrsK59gHnLELEdgmsIJ0H13hbnPW8KvLd93xHlcmLtCYbG8a5JSJ100JR8tJvfQWxV1G1gVPLglP685y+5WTWbz2d3mlnw6iGR5+Ax/cSvvwwpywPubgNNJ/+LJ9/y5uUpYOUscUyIlIT1VM5iyUeZpszrgrTbIZ1VMgCXusckWV+SvLZKGLpltCajnLG2WEVZooCpGDT1S9g9/IyRbGeDTObKNafAKeeApWFfXvhrgfgvsdpH95LWBxgg6c5+Binx5rFv/vffPK1r1cWlyHUaBxiBaJv0pHSVJpcxiNGgZAFvGqygJ8vPMNOyHvfvTdV1hE0neWGAKMA9Yjy8svlZa/4JpabQIgG1q+H0RD2PUm45wvUD97P8JGHGR1cZHmwzN7BQQoRaAfMh8gjn7uZD7zq9UoTKU2BYrCuTJPM1HT10Ct74Uk9R2ZV5D3wWmf64ZOnNjOkjh+ITU0MAVf20jd5n2aLDmvYfYty/tlCXevDr34dS7ffzrqN6zlp68kMhkv4xSXM8hKDg8u0YjDWMqxH1MB+YL849tqKB2Znefuf/jHVC18gvigIMY1YQVNPQ+iW0wJJ1FPXnXl25Cz084WprqSVFWtEQ0CMYIoCYw20LU/ccKP+5X/7KA/ccBP17juZDQFTGV3X1Jw7qNnsPf7RAfXigWS50zQUwRMjeA340OJJDQpDoDbKol/m0EFlz567ueyFL0w5symz+LjybrcPXnmJyTx7soDXOFE0TTfoNr3tVGa3gOS8HALYCO2IeMNOfdfXfS0nGeUkdWxsS+YxuNBQ+ZrNRGasIAEKFVoPruxhNVIouFFD6z3RJI+7ghTlna0YETkkLdBitJq45aiME84miVfp6i0zqyULeI1jUDQooql1z3SFUUJaIduYWvcIkX037dTr/s07ObMNbG4jW4xnXYQ+QukbihiYJY1Ekqpidn49cydtQXpVcqM8dJBm734GS4uMYprrUDpovDKwyrJRzth2XuoFViYzkMbR97C+ZAzaLe8zz54s4LVMd8YrXZUTopNpBxYQMcmoObQc2n2H/tK//je42+/ktFCwgZY5cRSmxREoO7fIUpNRpOn3qBY2IKduhdlZOHAIaVqMLEIUQlQC0Pok1OUY2HbFFZzxgqslxoBRTS1Jkjp+w7G+r56n5A3IWmfcsmciIbagXaJo0kegECM//pa3srTnbubrltmYRqoUGKyGVDZpoJJ0M1hMWVLMz8P6dbBhHZQVQQ0+pjAfjKA27WS9Mcj8LFsvOC8J1loCmopFuvg7eaLlnOlRJQt4DaMCwTp853ihzmLEJPF60hFR8By69VY9uOcO1g2XObEwVLTMOMcojBDS9thF0h5XwZmCsrcOmd8A6zdAfwaMMIqRVpOz5NAJAyvEsuSAjzxWD7n42hek64oR6xz696lVc/L5aJAFvMYZa3XldJWVTbATHrnlZn3HW7+Ldb5lwUa0HWGJGIms781S0PnNdR1EINiywvVnYH4WqhLaFh0OaesRPjR47/ExMoqRQRuh6nNA4PI3vUEwAmJRTKq24umNBTJHhyzgNYyQxFcoWAyCofUtKhFMhHbAR973a+y/9276pHJoZ7uRKW1NOxri1DKe0huBYC1aFkjPghNoR3BoH/7QAWw7xPkaR6Dqmvl9UbA/KK98w+vSftukwsl0ZDSdsspPtn8K8n261lEw0WC7fgUjDjEGmhF777hd/+z9H6A/bOh1BpGxl85uXb8H1lEbgzcFwTpUDLgCsQbRCL6FQ0uwdz/h0EGkbog+4EnTSGOAQ21gUJactWMHqWXQIJKmAIe/bwmdw/FRIWeh1zIKREVkpXrDWkllkir8xHf/C7Zg2CBAjIReySGxmJmKfQPPnDWUNuLVQxCMMUSU2DTY4QieOADLDezbjx5YpF0eomIQLJGAmD5LangiBK5605sFY7rElUGI3R44KTXr9Z+GLOC1jnR1zc4hAj4ozjcs33SLPrLnLk50JWWvx77FRc7dcTWnnn4ac2WPahRY6M9w6y03sefuO1gHnLZ+HXFpkdLXnDBaprjvflyMVAjOe2oRhibSOGEQC/YKHCwLvvF135GupSwBg/eeaBUreXz3PzVZwGuZLrJSJpO4UevpFWka2Y99779koahYDEMePHiAiy/dzps//t+EXpkObjsbnDONgxgY3vAZ/fJdd7DQszxx733c9Im/ZvDglznd9ukNB/RiBAvLxlJLZBAND8XIA7T8wGteDVWFYmgbj+teTIIGjMiK9/NhJvS5EutokJsZ1jwxOWh4T+XSue5f/vpv6B+87aeww4M8ASwCrSv4mV/9VV7+1u9KExS8gnNpRK8BtE0N+yYmoTURmsAj/+U3dfTYI0g9oCwdI6s0wCgK+6PwFd/+GooXvkgoDFpVCIYYuyqsqRoseUrzwvhrOYashizgNU4IirFCwGP9EGlq3v7yr1N36z0MBwd4CGh6jkjFqRdt59c+9XeCS6LRAFKCBo9En7LOdAL2Aeic29tRql22NonPGyDN+8WGLrVdEDGdlWwiRo+aVAM9LWCVcTNDFvBqyffeGieqdDXGARFlcMNN2t5zH1tjpKFgmZaDtScq3HvzLvbtvFk3XnG5YBxSkQoqCgPqIPjU7+9KqNLkwBCV2CuxJrlZqUYM5UptpPEQPDEm44AYupMkBWPSGNFI53OnqYvwqXXRmWdLPkZay3TnuqHtBFLX7Nu5i9NGDfOjAacWPU4S2KiwgGdjFfnYh34LbA2Vpyakfnu6jiHnkLJC1aboTMpqF8amc+YQMZ0VDw6CgcaAL0qMs6lVcOxXG1fKSzL/dGQBr3FEU/3EeNm7964vsFUcm/BsDA3nFCWnAVuBDaOaP3nf+zh4607FD3ASieoBQ8Di1aCYZJ7RdSEyduBRk9TZDTCL0af6a1ZkGp/qYMthT7GnhNz89Fst+R481vwDExT+vm+fOOQEkuKwzKhl1jcsAFtoONN7Li+TiLcA5wi89wf+FUSP1RYrisTUxRS8mbTp+tg1E5GaIdJ62gAOrEuSV08PQ9E9jYxL15OOgtNA4PG/KWvobvmca7OOBvkeXMMo0AYwJYQYwBTsufkW1uM4td9jLiqnOseZruDyufVc4Qq2teBvuJU9v/6byvII6gZii8Q01hdSA5NY0u7V6IqzhjG0ISZvZ2NB5JlrnAXoSjTl6b6UOSpkAa9hIin3NNQm7T3bmhftuJJZtVR1ZLMt6EVlNgQ21DWXzW7gZf15vqGa55M/9E64YZeyuAixwWiDGYdfA0qk6YohdZyFEmiDSTXTOIJa8lPo2JKz0GscRSnFILQQlf76dWw+80yqvU9Q0uKKVNvs2kj0gZNmNrB+cYlNCyfy0W/+Fq767u/SM7/1lbDtQmFmFsQiMeKc4qoq/RGTjo9GdaSqUtFI3QR6pc2jfo8x+Rx4jaPjvtrYwmDITT/0b3Tmvvu4cPMCcd8T+FFNHI3otYE4GnBo3z6GTUONYdEre9vA/qLg/3nT6+mdfirl+o0U3/JNQmWSJ3RRgjE0XrBVH4CmjZSFQVHsYT1Hmf/bZAGvZbpslh81uMolH+e/+d/6qf/4n/iKbefC8iKMGtov3kuzby/7H/oyoR5hRRgFpRCDFcf+qDzRLzhYOPY3kcHMDI8a5e5mmU1X7uDX/vITgiuIagnR4Fza24YQsDbXOx9L8hJ6LdMVTrlemfr7HHD1VRJnKt198y5OisrDt9+BHDzEPJGSyAmuT69XEoyhDQ31cIApoW1b+hQsqOPxffuYmVsPpmK4NITgIURM1e+KNCIExUpnN5lD8DEjC3iNo+NjG9V0ELv7Ft3/2ON88frrORVho8I6lD7CCeU6itk+VCVuro8c3IcPQ2gicwZk2NK3gmJplwYYlCt3XAYYKAoQ6aJuQVfRkTnGZAGvAbxPHT4AMUZMV3AcQkjjQ0OEekh9/fV63Y/9OKNbb+U0AwvOUDYtPQOFWlobKHoONq6H0hLjDKFZxPuawhqcj7TB45ihpEBpOHfHleAc2IIRhmBN5wQilCaH3mNNFvAaYCze8Z4zxoiIpP2nBqiHhNvu0O//xm/mXO852zmqpkVipO+AADEGsA5mZmDDeugVWFrs0iLFqE1lmUDAEI3hYKwZGMf5V1wJrsAz1RYIiJG8en4OkA/x1hDjhKOIJBcOIqjyyM236hu/4qvYOgxsboX+sGbDbH88zxsiGGORoqAt+zA7B+vWI9UczhRIHaGJlIWlJfJ4PMSoKjn7mivYsOPiNEhBNflvAQVKoSBRs03sMSYLeA0wnjA4jsRJvKB1C43nve98JwttZCPCPLDe9fDLo+SD1abfURQVxvWgrGB+ATZuxq1fjxFL5QosULcBbwSpegxnHevPPhVKS6sRKwZLxEWP05jaCyXmEHyMyQI+xvxjSqGnj/pC6yffLNbyN79/nd53001sKB0zQIlwyA+YkYIqFlgB5wyII4pDTZl8nud6tFWBVAXGCVE6kw4JjMTzpcV9XPVVLwFVbNBU9uUjRkAJeCJeFM0dR8eULODnOKpKURSTj40xaOxEMxrx+//lvzDXjOi1Q5QawXNibzbtZ0NLJYJD0eBRVWxZQJEadse/tQ7JsF1M6lc4VHt0wxzbXvWtghRYcStzfmMyjg8EQm5IOObkJNYaQ6YE/Od/9Ef6xBfv4gyJzCpsAJDAUr2MA+adwfiIFTBFpCwUawMs7odlYP8hRocGROOI4qkVMAVuvuTlr3o1VH2QIilbSW8jiJYUBcS8fD7mZAE/RxhrQY/4WFIz7tTxUWcj23o+9Ov/ld7ykPlukLaRdC7sBULRY79vmK8cbeEYVn2WZhxtvUz74IPE0YjFJw/QqmHketTGshQ9A+N4sA688fVvBNeJV6YurLPTMEDIaehjThbwMWQ8fyz5v3UJIUndPnai5EjT1pSFAxRVRaLhS9ffqF++aRcXqKWf+pLwIlTiiK7ggC2hN8vjRgmFwVeW2gbu+9J9nH3JpVz+lV+LLA6haaAdMVcKj913LzfesJNNF19M74prJUaDll3/7nir6zoXPElPnqzfY0sW8HOJp4loGiNFsVJvLMbA8pB7dt/KPIYeirUFsbA8Xo9YPzfHvqUlvu01r6W2lrO3X8jBdsTewTIXfO/3CEWR9rJuBnCdGCNI4EW+5Q2mG07qHFpYfPoo+d1pGtmSTOlMFu9zgCzgY8iKOwWHCXc6LZRM68aFHIq1Bqo+u3behC0Nvm05JLCvaRhZ4atf+bW8+Vd/WcAkF0lbsslZNpGscNIs0amHfeL8qjDT2c1ag9dAwE7mpDG27RFzWEFH5tiSH4ljTNLtM5+pGmu76boO0S4bjLJ7542URomVY69veTxG9obAb/zhH3Bg163K7CzMz8P8HCNToK4PM/MwM0ssXBoIXDiwBvoFvirxxkLpaDWAKwnJe2PlQqeu7x/pAJT5JyYL+JiTQuC0IESnv2povXY2ran7597Pf16/dOdtmFDz6LDmSYAyTQs8ReEHX/Gt+M/vVmpD8AbTKxEHxIgSaWMACoipxjmooUE4FD0NDuN6iEb6CAWd4+V44iEre/dIFvGxJgv4mBI7v5oVQUzolGEA52xnKpc+f9dtu1jnG/pNZIOBPlACZYSthWNj0/CdL385v/ujb1fbBMqW1PDQNqkRwZRdbE0vCG3tsThmzCyBZEVnVZCQkmnjhNr4RSaXbjx3yAJ+DqFP83DEEBinsDqtU4XA2TMznAqsi7AZw0wDWxyEkWcuBrYaz+eu+y3+3cteqnzm00ozgFLwPuW9fcNkOnivLCmioVDoUaQpCkGg1e5FI728POVFJnPMyQI+1kz2lUf4J3eft5Iqn6KmmgpCy4ZewbpmxAWFYbvrc54UnAYs+OT/vAk4RwOnLi+x4e47+Nlv+Dr2ffCDyuISrqmxbZvyWOMJ4UExAsTOHmccaqdHrXTo1NVa8jHSsSZnoY8ph79+dnKZGjsS0/mwdSszhywY33CiLTmpHlGKpywcxvQxxjCqhywsLLBp0ybUGtQYnjiwyG3vejezf/gRvfJnfgyuukwoelD2aHzEFBWpuFLSEtqAasCYbuluDt+jH3Yu/Iy+spn/G+QI/BxASfvOZ/hCctoQqJsaaNEQQJV1tuSE0LJVPVt8y4mqbD/lNE6Z38AJvTlO2rCJkzdt5tKtW9lRlpQ7d7H7F94Ln/msUg9gtEjpIoKn9W3ygk5DCZHKpqRVF2aTXo+ofc4ZrGNOFvAxRjtRjM+E4ch9ZspexRipqgKMcPb5F+CLHq21lAgzAeZtwZb16+nPrGPD6Wfhzt8GZ50LJ26FhRNYv7CBU4yFv72JP//O74XP7VSaFoYjrB9SOplEWWvT1rfx7VTkXTFpP2yZnTmmZAE/BxgLQp7uCxrBCiI6mWO0/tprpXf66Ryseki/T9kvWbduHdXCAuVpp8FJJ8IpW2FuBozD7z/A8v69zAuc1EROOrDIH7zhLdzw4z+t1E0qag4eS8QC3isWKFxxROLKPM2FZ44lWcDPFeTpcrxdNRXgY8CISy1AtuIt/+6XWLjmBSzNFoR+hc7PwZaTYeM8nL4FwhLoEB75Es2jDxNHI/YfOsihsMhsaNi23PKlD32Mj7z69cpSDd4jRCQqPStIBN80kyfI9OJZJ5/IOeljTRbwc4Yk4CMfEMXQhoCzjrZt0yAkV8GLXyQvfMfbuaUd8XC/IMyvh/l1MD8HsYHF/Yzu+QJL992DWVrk0IH9jGKbRoJqi186QP/AEntv3s3Hf+TtioLGgFhJp0Y+UriyK9Z46jJfx5VjOQofU7KAnytM7SfN1McBQ5D0MBVFGnXSBIHeDFxztbz5v32cT48a7tl3gPaBh+GJx+HBL8O9D+Lv+zLy5AFGe5/Eo9RWWXLwpCgHXMmydbA04BN/+Ec8cOPnNBhDEFLiKq5c0JFxdrxWCORt8LEmT2Y4hky3E4om3yvEpZ6BSMo8i2LR5EPVBMB2ikpulNRLcMst+ti7foH6vvuZWV8xN1tQH1ik3nuA3nCYElIWHg6wLPCQwqwtOBCER4ncbYT3DR6XUVUh9FGv9IyA94QyzUKyXQQeX3NqnIqY3JV0TMnnwMeYAARtKaNN5uyuaw3W1KAfiZQo+BbaFnbu0sdvvoUNGB66YzcbYsvs4iLlaMjy0iKLB/fiC0MMDU4jNelBjgHmBNTCyYAnsGwLBlpwxuWXAZY09bcbNRwB57CT+Nu9wBy2nM7iPdZkAR9DxlXQcbwKUkP0inFJFnXd0i8t1DUHr79e/+6D13H9h/+AM8uChRCZ10hflHlxFIOa0gfWzc/S71f40KLtiF4QDiwP8IAzgpFkyl63kSE1TW8951+4DYzpIqviRDrLDTpHjs5Ib6rLIu+9nhtkAR9DDBFPS2UMtBEkVVwFDzioygKGNXHXbfrhd/4Mw923cjnChsEis0RmBXpBmHM9ZufXMbOwDrtlYzo+qofowUWWv/w4Rd2AwiB4hgFaJ0QjuGqGZe/ZfvXVICBI5zJpxxc45e2z8iaL97lDFvAxRIASm7RhJSWOVCaFFIyW2X/jLfqff/BHsHfcxZltzTodsbmAnsIMMO8szgq9qsTMz8KGDWnywnBAHAU8hrLsMxgsEYCq6jGMgeXYcmBUs1z0OOX8c0keG4ZifD2A+oiUBsUgdJvyzHOK/GJ6TDGIOjQYMBZPGBtkEf0AHPzFB69j/x13skkNPY3M2YoiOKwH9aAhghGkKtLEhYUF2LQZ5k8A08dqhbZCRChdCSq0bcBQEFzJN7/xdZz4khcJxuJjmjo4Pt6Vwjxt+2CW8XOHLOBjSdfjK8ZQh4g4B0RoawqjPH7jjfrfP/C7zDY1VWwpO+k00eMQZqzDWostC6TXg34viXh2FlxJVEGN0MaAI3U1Nc0QKwbtFextR5xy4bY0vCxCYVI0H49jQZ+5BjqL+LlBFvBzgbgyLqUdDdIWNLT89A98P/N4NvVL2rCEKWRiNAeOEBTBYmyBFkWyyCk6k7roUYmIjQRtUPE0oaECisKydzSgqSwXvvAFKd3tCoQp44CpIo3peuhk6ZN5rpAfjWNJVzShFqwRYltT9CqIkcc+/Xl9bM8XmFdFR4usqwo0jGjrAb3C4iRgxrMRjAFnoSxSL2DTwGAZXw8JfoTiKYvU7yQi7G9qlkvLV7/uNVQ7Lu086gw63S9ILtJYC2QBH0MUaLqZREaVwhbdDCL47x/4MHNDTz/AnDGEumWuhF53qCs2plJpSac7YszKWfG+A7B4MDXvR4+JStNEnMBIhaF1PDZT8fK3vhkKi9oydS4esS6WqY/j9DI6K/s5Q85CH2OEgNDtO9tm0rxw++d3ssFW9HwDITJnIYzSz1gDIZlXYYxBVGE0guUhPLkvdTAdWoSlRerBEFs56tpzSKGuZthvIhsuuQjZfrHgHF1911M5wqc6D2J47pEFfAwRoFCLep9UWaQR23/+e7+r9951F2cGpbQOQqAJsLkomFOD8T55RceIryMqA+TgQSQGRo89jkFwi0vUi4t4jRxqPKMSDqrlEW15SOFnf+Xfw+wMKvL0F9ZheHqzvcxzgyzgY8m0GGRFKrtuuhGHYon4AKbqoSJ8eTRkfTFDUVagjrlegcRhGva5tITxnkHTMlv2cE3LsG1pSkc73+eJumGp7PHQKHLta1+L2bZDMH1C9xSYNOkfMaRppaQz3ayQRfwcIgv4WCKgAaRwNERMDLgI99x6B3Nlia1bqCwHCDzejNDScrAZ8N73/TbDumUQWoxVer0SMY7FxSXuuecehoMhpViq0nHJ9osZWajFsn8UuOiyF+B2XClUK8lmYKr7CSBOCTUdPx1ZkZV5bpC7kY41MZ3MtEBByyM7d+srr7ySbUWPheixIR0aGaABRsCZV1zJT37iL4SyTOGxG4q2cgRk0j5YY2csbcA4wIK4yd8cW0tKdx0I+M6tzkF3fpQGmQXpjCq7yz5yimLm2JCz0MeSrm8w+hEWj3hl199+llPWnciiDxwgskzqA+oVSTwbjHDvzp286+u+NpVZWAdVD8p+uvX7UFXQr6Aq09dckc6GSyUWAaquR0Gf3ghk4gD9NL5X+eX+uUUW8KpZGY0ybnBX4B8yfVPoPK8C1jlUPaCcYC3FaAnRlhDieHgCvoX1IvSjsKl0PHrHbbzj67+u+wu2i7oC1qDOdMIuJqMFtUjZ5hbfNSw8czmVGf93qphjuq8h89whC3hVjEejRFoinrQUjrAi4CPGkozfD6TIqqYgaETEQqi5d+enOb2KbAEWgBmFWYQKh1GDE5hVZXMd2X/jLt759a9UlgfgfTq4DdNdf2ZyuDs22qgoIBiCCGpZUWZ3sxjs5MzXPKULaXornAV97MlJrKPMYVXDXfLnH1p2ihQoAYyhNEKv9WydEYpGwaf47rsCSlWgjcwAPTU89LnPwa5dyiWXCP0eFFXatmoaR2qMRWW8jxZQg6Q31EDF4QUbMvm/4CkKzYJ97pEj8GrQrjY4GgrSq6FjKgJKWtWOt5mx21eKditbQEZggtD6FB8vvuJaqqLPaabPJWq5tii5Css2hNOAE0mReQNwUmw4d7TMO7/yZXDnbcrwIIRFAp46RowVEEEp8BS0CBDAxM4Ox/8f/e9mnnvkCLxq0mugaHdGOp0QknFTT/qkpXNyHG8/1dDNNKFnBbxl83nnM8SxkYJTBXqxxvYszcw8YXYOmVlHb908c+vX0e/3CcGz50sP8rE3v4VX/fp/Vq69XJwz2FggphxfRpestoTYYkTTqFJgxZUrsxbJj9zR5Mi1sqzE3tSRqyvHO93eebKZDOnDjS95sXz1a1+DRsH6BiuBXhFZcJbNVY/NmzZx8plnsnDmafS2nMDsfMXFVclFe5f4xHd8F/ztZ5WlAaJtMtfyYFpwHmwEawvUCEKbMt/H+j7LrIos4NVw2KyRqc8Rp6Z/rXTUPu2G2MZUzTE+r7XCS177Kk656nL87CzVXJ/169ezccuJLJx2KhvOOhO3dStUfRgN4MEHkCefYNNgwCmLS3zkrd/LTT/+LmVxGZph+vtjk7owvkRBNZvjPB/Ij+AqUVm5JTF3k+wldktng3S3yZ55fEu/AZzgCQTj0dLRu/oKOekbv4o7ShhJiS1mYPMCnHwCzM7AcAQPP0xzz33svedB9j/8CMPRItYPOWVxiS988CN88ttfp1y/UxkcSNczNqmLJBcQLM/QwpBZQ2QBr4Kx3UycfBy720oDfCp2mhKtmNSzK+kWVVAMaiDg04DPwrHpdd8pJ5x5Ji1Fqp6yBtoATzwJX7yHfXffyRP330ccNXgfaSXS+ga3tMSWuubxz17PR37qpxje9wWNzXIX4VlJrKmdTFzIrF1yEmsVPN0idDqHlSaDCrarbBzXWoxFb0gDvNNxU6CUAD7A8jI0oleefSEP3P5FHhksM3jkYbz3VN4hGmlMi0hagY80jUwaKXijDOshZdHnzptuYPk3f4s3/4dfBd+gZUk9uTaDyzvgNU8W8CpZkUBcqXCaSNtgu6Wr2CTetvuy0B03dVUdRTNIfrK7b9XbPvwxdn/oY2wd1mz2AeOEWedwtqBXCBICo9DSAA2ScmBGCTG507bAoK1ZbCOF7V5iur7f8QtHYSQ3+D4PyAJeDdPlVenI9bCIPG7Ri+PkcyfiwWjIhl6VrFqDwvIAbr9DP/7DP8Lorrs4KSrnLo/Y0p9hfqbHzEwPmethrMUFYLBM72BkWI84gGCMYsJKMrsVYRHDfo2cdO553cUYTIAeaQWfiJNmhczaJAv4aDCVWRaRLrClpXFoFFsKI12p0lroFam4ua5pb9ml//Vtb6e64wuc7QOnjQZs0MCm2TkKUaqZPmb9Otgwl+qb6wZiwBwwnRmeYqZ3s2LQomAUBdfrc/kLXwjGHh71A8mT1kHeA69tsoCPBk8zvWAcnW0padCf7WqJ/SjVQ45avvBbv61/8BM/yTkqbBrWbELoS8Nsz9CMDlLNzWF6JczNwbqFVCmyNKQtBrSuJNKA+nEtCIJBpaAJhiVVTjz7bDZeeLFgLBHthpR1S+fORD5H37VNFvBqOOzJnyLZkX2ysVVMKV0jQMSKQt3yE1/5NSp37uHswTJbgFOLddAOmCkLfNMyW1lcVaQxKRs2wMYT0m8PkVhYcBbjDF2Zc9pKd8MdhtEzLBxXvugaqLpphyjKlGCLYuqsOrNWyeunVTAWjR/feOoUA1Mk0RjAqoem5dYPfFCfvOkmTo7K+hJKA633tAjLtWJcj6gOKfrQn0uDu9dtgJlZMA4NLa0f4LUBUga6sTAUpVVoUYqN6/jqb3kF2EggpG4kTct7dVAbGEk3DzizZskCPkpMTzA4TBOaCq1UI0TYf+tt+tM/+EOcNbuOYriMC2lFPdQRloKZsodEIXjBuIrY66XijdkZ6PXBOQxp4oJ2lrQq6Xe0UWkttGVBddImNr7kWkFMOo3u0s9j94/ApDArs4bJAl4FKaqlfYid+ngyodukWmdRKCR1Ld3x+Vs4oewhfpQGd0eDiqEmEl2DaYdUIdC3JU0UfL8PMzPQK5Pl7LAlRoNX8DZZ7ETARaiMYVkjB53hvGuuBluAFpjoIIyTXunaHamVMD8B1jb58VsNCmPrmaf0AU9/k4HoFXzgi7t2U4WI8w0z1gGGGKHqlTgHrQZibBBnaGPASkgvBqMBNDUo+MEI7yODFoo5w1JIUXUUhYFx7A2Bb37TG1PWmnHV18oFGpi0P+YV9NomJ7FWzaRNYUW3Zup9VcRI6s31hrtvvw3TemIMlEUBMdASqUcNOMuMKQixZRhqes5jGcFoHzRLcNf9NA8+ihkMaOpAtAWLg4iaAqViGAODsscZF59P/7LLBWtRSYNBzdQjnVYLceI6mVW8dskCPlpotzwVUAyxG0YiFrRtEOtg+RC7P/95LraOGW1p2pYesK6w9KLifaBJuWJ8YTEzPZaXlqF9mIceegTTCjG0DJqaYVESSscoRII6QqPsdY77feCX3/sL3TJeCJhJI1JnQtmJdzxDFPJCbO2SBbxaDjNnXzG2O6zD0DnQwCf++KNaCmg7nHhUFQBtmDh0eCKUFUNb8sChmoO2Yn7LqZx09Ys5+cyzceJo25Y9e27HGUuhwnXv/yC9qmLgLBsvuwhe8ALBgeK6sd2TRqTcf/Q8Iwt4NRwxxQBdaVawk6EkJqWhfSq4GIWGwpW0viEYaCLQgycaKGf7aDXDPh/YcN65vPT1r4cLzoftO4Sys49tPWVRcNXYHCBGfuFn382eD35EQ1mwafu2ZCfrLLFzCTn8NSaf/T6fyAJeLUeK+DDGxR2KOEc9GjFnKlofWAbasiQay5diYHnLBuYu3MbMuefyjd/5nbjLrxasTW2Ek/ZDgV6XLgsxGQCEIVjDhf/i9YIrwQlRFRGT6jQ6+x5nnuESM2uaLOBV0m01V2YJsZKRFlJllBEHvuYLd95FExu8KTC9WZ4k8GgUtl68g5e87jWc89a3CL1ZsAUhRmzhiDFOmg9CCFhraD1IZdJy3fYxRKQSCltQB4+zxcQHiyljkPEePTEeFZqTWGuZLOBVkBr64xGm5ysmd5BE433EiaWtW4SCYAuWUC6+5hpe++6fhR2XSTrnLbom/24JHsFM2QZYk4YxFGIJMbUqChCiYm0BQGXTQ+q9x1l3RHocQrcnfsows8yaJKcfjxadgZ0hHtbM4D04a6BtufXGm3BiqKqKQdNy+UtfCpduF2Z6aFHSWIPvVssIaRiS2NRyGLv3O0UaSQkpq1CKTdVZqkQfkkuPc4QYDndklxVT+czzgzzcbBUcFoEnxzLdArr7UA1IiNC2XNPv6SXlLBsV9rXLHAQ+8Nd/xew1Vwv9CpV00KMxOUmm/S+Tl9kYIxIiYgSsEENAao9UVbdPTme76j1SuImtD6wE4qa79hIOnzqYWZPkCLxqnuEunH5dbBoeu+lG3egK5o3g22UWgFOt8H2veAW6c6cyWkbaGmmGGELKOnU1zrELmcYYxBkw6aXDCEm8Aqqetm2BdGzlY5gylF/x7xozrqHOrG2ygFfBSnXiEXfjOLJJajCgtNx+/WdZkMhMM+IUW3CKc5xTVFwtlp/7+lfypV//bWWp7g5sBQ1pRqAYkoqDT034eKIfEWOTAr3xBIlEk+YghaggBmuKp1zXSiHHistsXn+tbbKAV8kksStPn81NiaeGWVE2lQXrBYrQcqIr2OwDJw9HbIvw39/983zwFd+s3HCzMhwh2qTRJ02TIrIqeIVu3pGJgEaMGGrfpvpm61BVQgjddelhGXEhZS2fKu3MWiU/jqtlMoVwarM6ZfjuYwOizIiyDmGdiZwE9EZD5oJnQYTZwRLbak9/5y38zx/9YQ78zm8og/0wOgixTvY7wwYGbdrE1sAgpPd9ZMb1kSZCMDjjMNhuJukRvvNdBksiuMm0iMxaJh8jHS2OPF8l6cUaB22DiZGF2T5z9Yg+yVyuL+CC58SiItQjZgvLY3fczh+/590s/OlH9aXf+io2XnQpT9xzP3fuuZfRaERRFCwPFunNVJy67UIOlCXXvOa1QlFAXUO/IoaINWZq/hEcNrC786c2Wb1rnpyFXi0TD53YfWgmn49dbXQZlgj/66/1l97wRs5dGrAwbHGaRDzDiuR9WXCoMizFSNMqIhZRIYjBW5taemOkDYERLYvW8pBaFnbs4Pt+6RdZuPJKoZwldBMQjUmOIWZsGK9AsBNz+WyJtfbJAl41R9QW64o3VhRoifTiEBaX+L1v+EZduO1uNh5aokLpA7POgI+A0BSWL7XJ5OoEV2F9wwyWSGQkBm9BQ6TWyJLAISs8Jo4HXUF70bn80qc+LRQzSbldIi1Z5njs+PQ3dKksYzpxZxGvZfIeeNVMTbNXMzmvEU1FFoLQ+ABFwQkXbqfVHvO9BeaKMrU7+IgVKLCUWk4eEOcchSmosPQwzEhgJnpmVZnBUIqjpGB9tGwKypO330V9861K06ycG+l0lry7iSTr2aza5wVZwEeLaTvKKXGUKGU5A1Wfl3/n69l85dU8gVBHw2xRUDqY71f0xOHUsqGaAWA0GlG6AisBR2Q8jqxAKVCqKPQCrANmo+fkosctf/t340HAk+sZe3Xp+ADpGbLlmbVJFvDRYGpCgwqoiSDdue2ghmhAC3pXXy0v+bc/xR2VIaxfwNhZnFTgDVXhqErD3OxsV3yhFGKwRrEuToy3BChw9IEZjRRxRBVbiuGAR+75ImibvLjsyllv6gWeisIdefm89skCXiUKh6kgdv+QlEmSqp8EbF2yiL3oAjnrW76BxxY2UFxwLgvbLiRuXKBeWM+hwrJ38SAjIBDxvkGswVpDZaAnYEWwEikIlHgqYL0RTprp8cVbbpmMNY2srOhXshxmskKQnPp4XpCTWKtgXJ6YaqG7z0mc1EcDeG8orEHbcVVVDQf38ivf9K16lnr6jz3K0sOPsFwrLanI4kRgQeDkuT79YOhjcDFS+5qRegakSYQDhVDAgw0cqnrcLJH/9ORDorPzNK3gipLO933inJl5fpEj8FEgTr03DsYBQ4vDOJOOdQqSyp2BhXX88Cf/hyxtO4+/3vsY96LsIz0YJy2s44xtZzHowaP1kNirMGWPsuzRcxWFsRQCTlJDQmzgxMLSb1vmIhzctVuFSOXc2NX2acegZp4f5Mf1KJDuxBUZKwbfmcmZmGxt0pFO05lHW4IzvP59vya/+Od/xiMmnQdfvOk0BqPAp+68jy+O4J4G2pkKmSkIMyUyO4NxfSoq+gFmFGYB20Z6EdbjuO+W3dB4CBEJSeTj1w4mu+uVQeSZtU2uxFoFh0U2oXN6NGky4ZjOE1psqo5CI75poZpP4fOiK2TH5dequ/PL3L884skgLFmHquegwt4IW048kaKw6OIy7sCA5YMHOehrvIXlAL7sYaRAJdI2TbqYCOPxoWlVMGXNMb6wyQYgs1bJj94qER2f2sTJ8c14WoOQypajk1QJ1TYQIs5WuKCwGPivX/MqfXzPg1SXX8rL3v0u4qWXsG9mHinnUy3Gpq0U55wHW7YSTtjI/lJ4rCfs3bKFB+bm2bt+A48UBY8a4ZB1FPPr0oX5utv0xpUhZl3P8lSpdmaNkyPwaphK8cZODVZS1HOdT/Q4iaSajO2IaUYSowh33q9PPvgIO664glf82I8gV18p/+q738JdH7xOP/mB63jk9tv5i/vvZeOOi9mzayft4iJPPvk4jwe4j3Q8NC7FHGIYrNvAgRDSCBbnknBl/Bo9XTFmjnibWavkLPRqmBJwMGlfmfyep6qygBgDxgoh1OAMdlgTb7hb/+W3fjuWhl/7sz+G7ecL/QK07NoGA/623frR9/8Gf/7h65hrPc4r1hRI1eeJ4RKxLKnbhho41AaWnOOPP/8ZTrt0u4h1eMCk3qSV6xUm5Z5ADsNrnCzg1TA+R5JUYqxdi15auY5bCzshG4gE2thQhchPX/t1eujLD/PiV38Tr/65nxLmCihSnRWh27f6BmggeBY/f6Pev+durFg+/dnPcfWLX8jAN6g1LNcNtj/D6dsu5LwXXyvBCL6bCNw1F3Y+XUdE3CzeNU8W8Grp7j4/nvqnPjXfTzaZljoANgnJRc8n3/c+/cA7f4Lt27fzjv/5p0JpoazwCL4J9Ipq8sKQbjH5QEeFUQvOrthKGknlXxPvaFBraLvLs+MXFH2G5XIW8Zom74FXyXgSAzAllJVpRKqKs5aadKRD3fDHH/x96rbha775m6B0UJZpZm+MVGV1WFlmK+BJ1VilBbFFSkaFkIQcdaVBIXjEumSZEyPOdLOBn2EaQ24nXPtkAa+CsUVrZOqsVc1hDQMiFg1KaQWJLQ/e+Dm9+/Zb+X+uuoYr3vI9gpSAUABF58Su48FJ3e8txkPDx3tYY5JjJRymQHFu8nFlzNSXn76BIYt37ZMFvGpiF+UOR7vIl1bAmqYrRHhozx5ciJx60UUp+srKafJ4S73S2JR+92Se0dQkwcn3PIMKsziPD7KAV8FUoDzcd6r7YDwN0NoukdVE7tl5O7PVDKdcdiH0u2ithmZqKT79e+NTuofiyijTPBbluCcfBK4S4Zk7e5R0/guaklAYzLClJ5amEKIJkyz1uLVvbP2amg9WYvth0XnS7xvJ9ZDHNzkCr4bxhPvJ+0wi4mQer2ialGAcKMyVPRbWrWfbhReixk7Okl044sHoIrlo2u6qgZZUGGIB1xWMZI5v8jNgNcgzfE6m97KxG/CtUI/43et+n7m5Oc6//CqxkI6IxuFXOaw45Mjo+pSaKol5CX2ckwW8WuSptzC1n1UU7+vU/zfX45te/xruvv9+/uY33q9punekISavuXHT7rR5hlsJtJZ0FGVZcdrIK+jjmyzgVbISMDtbWTlcVILgXLc4NnDWZduJvYr/8dE/SZ0OPlASMHgU30XkOBFw4PDk1kqC63B7nMzxSX4GrIKVyb1jVt6brkGeOEAaeOlb3yibzj6TPbfv4Yf+2dfpk9ffpNQNUg8RAj7UBFoUj48tQsAAre9qqzRtiC0Go5JX0Mc5uZRyFRxmqTNlXrNyj0YibTrLVZN+IjQ8cONOfe+P/jh7du6C0nLepRfzHd/1Js48/zzOfsELJPk6a6q0muo6VhWiD1hryWMVMpAFvGpWjn27CBmLlS+aiBIIGnC+m4hgIzQ1aMFf/vbv6Ed+/zruvvVWqiiUruKcSy7kJ3/x59l8+aVdd5KmEG6r7sgp1T8rqTPR5jXUcU0W8GqZHB9NCXi8MbYQpE4RONq0/LU+fdFH8AFi5G/e/3t69027uPO229m9ezfSKzlnxyX89C/+PCdfcZlgDUh6AQhjq/bpVt/McUsW8GqZCLhOb+NKMwIGVNoUgbUC0iwTH1tEFCuShBxJyau65bFdu/Xdb3snd996GzuuvJJ3vPc9nHjVDvFlQdOlpR1Qjs+psrnzcU1+Df+nYLxtFWi9R8ROJiaEkJryEUfQbgKZKK0F5iq2vOAK+bW/+gvZdt4F3H3rbv7sDz8KgwaLdv+mzOi85nOk45ws4KNNVzUVusmEhUt74po0ztcaQWJXIy3duO2ih5o+HguFA428+z/9EoMYuO3mXVD0kAAV2jU2dKp1uR/weCcL+GjQdQkpZnJuOx0YxzFTuxUzAE0qhVRdOUcOJCcNZnqccOUVUoeWu++6E2KANo0kdWO7vOxKlyELeNWojKuiCgIrGWjLuODCYaarnLtcFkX6nNhkw2O8xyE0k1ajFK1NEVLiy1lClMO3vFnExz1ZwEeR6W4i6TLR44b6iS/VEcSYSkGcc0iMuHH5x7BhxjnKsoCQDOGttRPNRsjizeRupKPB9Gykp+MpM4mmOpeMGNq2pbAOI4ZCA3hluGu3bqr6nHHuBWAqxvY8phvKncWbgRyBV81TVrFPJ2TlqZ1G46b/EChcNWXBIzBc5st33MHpmzZz4fbL0mRDFdCUxJqYyecjwOOeHIFXzbTdDTxji+EU0yWYRh3EZF4XDRhaip5j56c+TU8cp5x3Xmda5zpfrK76WjUdT+VQfFyTI/BR5shAu/KFlbt6nKVO+1iBECe2tAXw4A036Oc+81mWhiPOv+IyqMqJ9U76xePN9eGtFJnjjyzgo85KM6+O359M2k4fGwyx+3qLR0uDCFg8jIb8zNvfQTHb56IXX83WSy4Sj4GgnfLz2W9mhSzgo0UXcsfaetrY2IXdcbY6Qho1SiQwwtGyb+dt+uRd93DCGafxLd/9XdDrpe92XfZKJnnuY/1/nHkOkPfAq0W7DiFWOvnH01QgedlZIR0WQxKhB+MU6cafCAGnNfd+bqd+6Id/is215UWv/EbWv+AyQWQli21ARabGiMdcCn2ck5sZVomGiIh057kgNo09abtWPwPUQ0+vcivjUmKaqhDbGmNMai0KQ773ZV+jy7d8kW3bd/CuT/yZMNdLXUhTXtBju56xxawZm75njkvyEnqViDH4GFBnaZzQSOoMtgZ804m6NHgDjYsECxQCbYuRAjw88Zmd+gPbX6xP3LKHM154Bf/vL/9b6PfSwKXpKYfduNKJ37Rm8R7v5CX0alAgBJwzdF2+KIpFIChVYWjbgCvs5OuGCMGnZFTdcuDm3foLb3sHBx97kksuu4wfeu/PsrD94pSpcu6wv2VZGaL2dEbymeOPHIFXixG0bSZjRQuU0DZYIxCVwllQT6BGCKANyXc28unf/aC+4au+nvtuu5sTLr2Q7/vVX2DhskuFsgfOpYhr0ujSse1sRTckDXItdCbvgVdHTL42quA9WLtik6EG1KcaS2eZpKA9fPnGnfruH3o7D911D2WrnHXJNn74l9/D6ddeIYghtBFTzk7yXkJy4gE/Ea12i6es3+ObvIReDd0S+oFbd+tHfvdDXHzeBVxz1dVsvPRiQRuYKcAIcbiMsRUE5T/+6x/Wj33ow8yXPbZtv5h3/vtf5MSLLxSqavJrbbGStLY6boyIYAJIRDHE7qHLWejjmyzg1SCAtfzW77yfj3/wDyh8oJKCpdGyvun7vodzLryA7VdcilPhC7tu448+cB137d5NVfZ4xbe/mld8xz/nxCsvTZ5Xarszp5WBZapHtA5mMkeQl9CrJkJQ/ui3f0fnXclNf/cpPvbhD1MZQULAIIgI1hXYfp9TzzuXn/vl/4/Tr0pnvMlW0hw+50iO6HmYfDAuDxlXeWVdH+9kAR8FfNPirIHQDTuJkb/67ffrHTffQqGCMQZvhNMuOJ9v+r7vFxxEq6i4fI6bWRVZwKtlXJwBqHq8byjKYkrMdLOBPVQ9EME3DW6mh4+KM/bZ/+3McU8W8Gro2o6aYU05W3XWOmmZ60NNZUtC21AWZVcc3ZVgWJPOgfN0hcwqyQJeDdN9g2ZlYmDoapSVSIGhqUf0q176viggQusDRZGjb2Z15EKOo0F3HDxuJIxREQwOhwahX80QWiCu1EwXhSXmVt7MKskReDUoqPdpgDek7HGcmEom4/VuGkOK1gpWqNuWsirGP5LJPGuygFdLd/f5tsUVxaTkEc9K0+/4c+MQLRA0YiRnoDOrIwt41Uyvg80Rw72fHp36Gcm7mMwqyJVYqyJOvTWdMM3TulSZp/xMJrN6soCPGocLU4+IrLH77/izeemcORpkAa+KibMVcPhW96kc/n0rP5/JPHvyHniVjPezf6+5+/QX1eTwmzlq5BCwCpJOzeHTCHXqrR7xOZ7ma5nMKshL6KPCdCdRPPzt5Gvd2/E6G7IdTmbV5Ah8FPnHjkV6iogzmWfJ/w90YXTybRGPOwAAACV0RVh0ZGF0ZTpjcmVhdGUAMjAxOC0wOC0wOFQxMDoyNjo0MiswMjowMMgpBK0AAAAldEVYdGRhdGU6bW9kaWZ5ADIwMTMtMTAtMTRUMTA6MzM6MzMrMDI6MDD+GB8wAAAAAElFTkSuQmCC"
      },
      "position" : {
        "x" : 373.17472103714204,
        "y" : -845.9457075887916
      },
      "selected" : false
    }, {
      "data" : {
        "id" : "419",
        "log2FoldChange_Adult" : -1.286230378,
        "expression_Juvenile" : "DOWN",
        "Set" : "Adult/Juvenile",
        "stringdb_namespace" : "stringdb",
        "query_term" : "ILDR2",
        "Product" : "immunoglobulin like domain containing receptor 2",
        "shared_name" : "9685.ENSFCAP00000020419",
        "stringdb_species" : "Felis catus",
        "FoldChange_Juvenile" : -2.27632029,
        "stringdb_full_name" : "",
        "SUID" : 419,
        "_id" : "stringdb:9685.ENSFCAP00000020419",
        "selected" : false,
        "stringdb_description" : "Immunoglobulin-like domain containing receptor 2",
        "padj_Juvenile" : 1.0,
        "display_name" : "ILDR2",
        "stringdb_enhancedLabel_Passthrough" : "label: attribute=\"display name\" labelsize=12 labelAlignment=left outline=true outlineColor=white outlineTransparency=95 outlineWidth=10 background=false color=black dropShadow=false",
        "stringdb_canonical_name" : "M3X1C6",
        "expression_Adult" : "DOWN",
        "padj_Adult" : 0.224746522,
        "pvalue_Adult" : 8.26952E-4,
        "pvalue_Juvenile" : 0.020577368,
        "stringdb_sequence" : "VQGVDTTWTYSLCFAAMADGLQVTVPDKKKVAMLFQPTVLRCHFSTSSHQPAVVQWKFKSYCQDRMGESLGMSSPRAQSLSKRNLEWDPYLDCLDSRRTVRVVASKQGSTVTLGDFYRGREITIVHVITDADLQIGKLMWGDSGLYYCIITTPDDLEGKNEDSAELLVLGRTGLLADLLPSFAVEIMPEWVFVGLVILGIFLFFVLVGICWCQCCPHSCCCYIRCPCCPDSCCCPQALYEAGKAAKAGYPPSVSGVPGPYSIPSVPLGGAPSSGMLMDKPHPPPLAPSDSTGGSHSVRKGYRIQADKERDSMKVLYYVEKELAQFDPARRMRGRYNNTISELSSLHEEDSNFRQAYHQMRSKQFPVSGDLESNPDYWSGVMGGSSGASRGPSAMEYNKEDRESFRHRVTFQPGCPL",
        "log2FoldChange_Juvenile" : -1.186703567,
        "stringdb_database_identifier" : "9685.ENSFCAP00000020419",
        "name" : "9685.ENSFCAP00000020419",
        "stringdb_node_type" : "protein",
        "FoldChange_Adult" : -2.438899615,
        "stringdb_STRING_style" : "string:"
      },
      "position" : {
        "x" : 439.5560422787484,
        "y" : 256.6759497447758
      },
      "selected" : false
    }, {
      "data" : {
        "id" : "418",
        "log2FoldChange_Adult" : -0.70956975,
        "expression_Juvenile" : "DOWN",
        "Set" : "Adult/Juvenile",
        "stringdb_namespace" : "stringdb",
        "query_term" : "WNK3",
        "Product" : "WNK lysine deficient protein kinase 3",
        "shared_name" : "9685.ENSFCAP00000005544",
        "stringdb_species" : "Felis catus",
        "FoldChange_Juvenile" : -1.658003737,
        "stringdb_full_name" : "",
        "SUID" : 418,
        "_id" : "stringdb:9685.ENSFCAP00000005544",
        "selected" : false,
        "stringdb_description" : "WNK lysine deficient protein kinase 3",
        "padj_Juvenile" : 1.0,
        "display_name" : "WNK3",
        "stringdb_enhancedLabel_Passthrough" : "label: attribute=\"display name\" labelsize=12 labelAlignment=left outline=true outlineColor=white outlineTransparency=95 outlineWidth=10 background=false color=black dropShadow=false",
        "stringdb_canonical_name" : "M3W523",
        "expression_Adult" : "DOWN",
        "padj_Adult" : 0.012370143,
        "pvalue_Adult" : 7.83E-6,
        "pvalue_Juvenile" : 0.017472765,
        "stringdb_sequence" : "MATDSGEPASTEDSEKPDGVSLEDRAPQVAATLTVEARLKEKNSTFSATGETTERKRFFRKSVEMMEDDKVAESSSKDERMKTATNIPRVEKLPTNVLGGGQEVKYEQCSKATSESSKDCLKEKNEKEMEEEAEMKAVATSPSGRFLKFDIELGRGAFKTVYKGLDTETWVEVAWCELQDRKLTKAEQQRFKEEAEMLKGLQHPNIVRFYDSWESILKGKKCIVLVTELMTSGTLKTYLKRFKVMKPKVLRSWCRQILKGLQFLHTRTPPIIHRDLKCDNIFITGPTGSVKIGDLGLATLMRTSFAKSVIGTPEFMAPEMYEEHYDESVDVYAFGMCMLEMATSEYPYSECQNAAQIYRKVTSGIKPASFNKVTDPEVKEIIEGCIRQNKSERLSIRDLLNHAFFAEDTGLRVELAEEDDCSNSSLALRLWVEDPKKLKGKHKDNEAIEFSFNLETDTSEEVAYEMVRSGFFHESDSKAVAKSIRDRVTLIKKTREKKPAGCLEERRDSQCKSVGNVLPQHQNTTLSPAPAQHTGAECEETEVDQHVRQQFLQRKPQQHCSSVTGDNLSEAGAGSAIHSDTSSHPSVAYSSDQKMGSQVVSNIPQAEINVPGMIYPSQQRVGHYQQISGLQQQPKLSQHHILPLVQGQSTVLPVHVLGPPVVSQPQVSPLTVQTVSQVKPISQAVGVEQQATLLKPDLVRSLNQDVAAVKENINTPDNLYGNGKQDRSKQRRASCPRPEKGTKFQLTVLQVSTSGDNMVECQLETHNNKMVTFKFDADGDAPEDIADYMVEDNFVLESEKEKFVEELRAIVGQAQEILHAHSAVDRAIGTDSIIVESNSSQTGSSEQVQINSASTQTSNESAPQSSPVGRWRFCINQTIRNREAQSPPLQQSMSTVPGLPLLLGPRTTSNKEISQDTLLTLENNPCQRVLFASKSELKDVVDGKISEYASVDTKQQAVFFQVEDDRQIMASVASSSTHTATSVRAVPVECEGLTNQAGIFLPAYPCHQAASQADVLMVPPGESTQIAGNSLTTLAFMSDQKPQSLAVQQPTMDAELISQEGETTVNTEASSPKMVIPTQTPGLELTTLLPSTVLESDGERPPKMEFADNRIKTLDEKLRNLLYQEHSISSIYPESQKDTQSIDSPFSSSAEDTLSCPVPEVIGISHSGIQDSPAQSPNFQQTGSKILSNVAVSQPANISVFKRDLNVITSIPSEICLHEMSPDASLPGDPETYPAAVSSGGAIHLQTGGGYFGLSFTCPSLKNPISKKSWTRKLKSWAYRLRQSTSFFKRSKVRQVETEDMRSAVAPDPIPLTGESTADTRALSRCKVMSGSFQRGRFQVITVPQQQSVKVTSFGIEHIPAFNKMTTHSSEEVLAFTEIAKSQLVKMETSMCNPQTSLPSQKLRAHRETFKEDKRIAKQGDNYSSFNTACETDVSLMTPEKEPEENSAMGSSMHSGLELLLKERETFTAGKHPSSDSEFSATLAGRGRSVAKTAPVSDQCLPLREEKAFAQTQSSLFYSPSSPMSSDDDSEIEDEDLKVELQRLREKHIQEVVNLQTQQNKELQELYERLRAIKDSKIQSSEAPLPPSSPRRPRSFKSKLRSRPQSWTHVDNVAVATGKAVLKVVLKNPLCVESNIASCQQSPASKKGMFTDDLHKLVDDWTKETVGNSLIKPSLNQLKQSQHKLETENWNKVYENTPSTMGYTSTWISSLSQIRGAVPTSLPQGLSLTSFPGTLSSYGMPHVCQYNAVGGPGYPVQWVGISGTPQQSVVIPTQSGGPFQPGMNLQAFPASSVHNPSAIPPGPK",
        "log2FoldChange_Juvenile" : -0.729447259,
        "stringdb_database_identifier" : "9685.ENSFCAP00000005544",
        "name" : "9685.ENSFCAP00000005544",
        "stringdb_node_type" : "protein",
        "FoldChange_Adult" : -1.63531635,
        "stringdb_STRING_style" : "string:data:image/png;base64,iVBORw0KGgoAAAANSUhEUgAAAPAAAADwCAYAAAA+VemSAAAABGdBTUEAALGPC/xhBQAAACBjSFJNAAB6JgAAgIQAAPoAAACA6AAAdTAAAOpgAAA6mAAAF3CculE8AAAABmJLR0QA/wD/AP+gvaeTAAAACXBIWXMAAAsSAAALEgHS3X78AAAAB3RJTUUH4ggIDzkpJfYh7AAAgABJREFUeNrsvXecnVW1///eTzlles3UzEympldCCL0TCBCaCAgqoKIovYqgiCJSlQ4qHek9UqT3kAAhPVOS6b3XU562f388zzkziXi59+L9Rn7Oh9dhMuecOecpe+299lqf9VlCSskkJjGJbyaUXX0Ak5jEJP73mDTgSUziG4xJA57EJL7BmDTgSUziG4xJA57EJL7BmDTgSUziG4xJA57EJL7BmDTgSUziG4xJA57EJL7BmDTgSUziG4xJA57EJL7BmDTgSUziG4xJA57EJL7BmDTgSUziG4xJA57EJL7BmDTgSUziG4xJA57EJL7BmDTgSUziG4xJA57EJL7BmDTgSUziG4xJA57EJL7BmDTgSUziG4xJA57EJL7BmDTgSUziG4xJA57EJL7BmDTgSUziG4xJA57EJL7BmDTgSUziG4xJA57EJL7BmDTgSUziG4xJA57EJL7B0Hb1AUziPxtf3Z3aAUD809f/s9eg/+yzn8QkvuEQUn71HDiJSexy/LNhKv5Hn/L/O0yuwJOYxDcYk3vgSfx7YdIh/B9hcgWexCS+wZhcgSexSyF3jjKLyTXlf4LJqzWJSXyDMbkCT2KXwpEOCFC8tcSRFopQECjskCERAkc6KML9GyEE7n//2WvQf/bZT2KXQxEKEcMAwHYkitAABdu2XSMVAsdxQEoUoWBaNopQsJHYkxGvyTzwJHYtYqMvtgeWEoQA23RQFMXdEgv3edM00H0+TMtE1VQA1P/wNWjSgCexSxEzWMsETQMkSGfHWJbjgKK6xu44EkUV2I6Nqqj/6TyOSQOexC6GBMfyDNQEoYFjgqKBY7jPx61Uc40ZBZT/7IU3jkkDnsSugwRs798WoMH2LS2ytbUVx3Goq6tFSDCsKEVFRVRMr2D6nIp43MqxJYr2n70GTxrwJHYdYgZsQXNDp1y1ahVPPv4UeXl5zJgxg7GxMRzLRvOpbN26la01W1mx4igu/9UlIv73Gv/RfOhJA57EvxY7DyfhTPhFGX9duo/G2m55y403MXPWdIqLi6goq6B8VrHAxjVO730oULNxm7z66qtJS0vj7vvuEAhgoov93z4mbz8NKDjen38zffJJA57E18J4FNkBqYwbnIg9LKRjIyUoqg6OgoxCZ8uo/MUvfkX/UD/77reUFccso6yiSKDhutOqF+CK2ZW39936xRb5x1tu54rLf07x9CKB6nnhUqIqwjNmxzsMiSLdaDU2SMNEBHRQwPAOU8VEReBI3BSW4wbV4icn+MdJiH+Mnu8qTBI5JvG/xj9M/cIz4gkvWpaNpqsIJLYVRVUCbNlSJ398+gUcd+xJLD96GZWzs4V0AA1s20LVNWwbVBXXsBRAcXAsyYz5M0VVVZX84N0PKa44BSlA1QA5bkrOhByxIsCJ2iiqivDpXtBMguaauPBMUBWeKQgwTYmui3iE/N8Z30y/YRL/prBBiYJixZcmTfPjSA2JjaopICQPP/wgLa31/OlPt/PGyysBN/qMBFUHhygIM76Ku9tkgdBUJFBUXMz6L6rdv5PgLtku2QOIM7QEirs666o70iXgSBRF4sPEj4UiBQINy7CRXkBN1wSWacdz0O4fxx7/Xvj3O6JJfGPw5YuTA8KOG1/UiAWaVaRnBNff/DvR2LVVvLTyaT7/7FM+eOUTiQnSdFdFRbirr22bO6yADg5CBT2g09Dc4j6pgLusOh5jCxxilqdg2RZC8WxbxV2SpQKGBFNFOCp2RKJpqpePdicOTVf/G/6x81Vv+D/HpAFP4msiNogVXAtxqZBSONgCNL/rhjroGLYY/wsVKuYUiyVLFrN9ewNoIHQvuCzd1VRVVXDcT7YsCwDDiGDYUYqnTfX2qI77iUJFUdX4U9ISCAd01SV7mJZ3nBKIAgTA0cAGVRXuQVmg6br7AcKJf6ec8IhB4Lj7/l1sxJN74El8LexYTKDg7kDHh7ph2+ieYWmqBtIjbVgGQvMxJTebwsKSCVYiEEIDVKTtBrGMqEPArwOg+gK8/OqrnHTcqeMpJClAEa6HbLtHoceDX65xvvfOB3LdF5vISM3ECptIU6LrOqqqUjmjjOwpaVTMKRNIMCMGetCHpmn/Bdt616++MGnAk/i6iI1jL+K8s1OnCgUBWLa7PqOCEQ3j04PUbtoun3v1FX7zm9/EU0Wg4W5GFRzp/o3Pp8QJH9VbamRSQgIFxdne6FVwpIYQDg5gSxNV9bvvj0JDXYt88slnae3qpqR0Gtk5BdiGiV/3IaSkaXsD77/7ARs3f0F2boYsrZjG4cuXUTG9QkjxDYhiSSknH5OP/93DkUjLezgSKW3vp8SREkfaOFJimN7zjkQ6lvvTlPzo++fK2295WJoRibS9h+W+1zTcz5DSez4qadncLM8+7VzZsKlZSltimw7SlliGjSNNLGlg2hH380OSzs1d8qofXS1ffeRtKSMSaUgcS2Kb3jGbEjkqkRHJU/c9L4/Y7yj5yjOvSmlJLGP8PJ0Jj/Hzt73Hrr0HkyvwJL4eYowIAKFgW24kWQhwHAdFAUXI8ffiViXUbG6USYmpHHDIfgg/cRda4i16usRGoOIgpLsCr3zqVXKT8igpnSqwQFEFmLjRbRwUBELRwYbN66rli0+v5JCDD2afI/cSqO5XC+FgI5AIFNuLfgtYt24daWkZHH70MoF0g2jScV8TAqR0yxull64SKB6Vc9de/skg1iS+FqQJt950l9xe3SwxvdythbvXVRSQDioSLM86DWiqaZU/+/E5nHXWWcycVSQcB0zDk9ZRFBxsHCQmJrbH3qr9rFGaw5JlBxzJh89/JmMUTGzABEwNGVbBUMCBV195Hcdx2OfwvdxtumMCERzCCAxkbKfuGeB3vnMKiYlJ1Ne2S3ALKWJclFhtssTGcVwxAfAmkF2MSSbWJP738Fbfk487RTY1d/O9753OfgfsTWVVsVB8eGVGuGkb26U/tbb0yOt+fwOXXnoxxdNzRNS08QXUcbKTsLGxsYWCREW1BM2be+SDf3yYuvW1jAwMEkhOIDU7naoZsynNr6CkpISSGblkVeoilkH61SXXykMPPZS9Dl0sMIEEB5QotjRRhIotVTThA0dxJwIFtte0yh+f9RMee+JxkZmVBKpbFWWZJorqGawcX3KlG/zepZh0oSfx9SDg8aceE3U1bfKyy6/g/gf/zHdOPVEeduhBVM2qcjMtMUqiD6759e+YMWsmxZU5Agn+gOruJW13T6f4VFQ0t1Dfhp4mh2cefoXelmGMEQeVAD1tfbS29tLdMoa2NIONqxpAi5CZkyz3O3gpZTNK6GwcIDRiuN8dBBQ3Ou5K8ShoMeaVtLxCZCgtLxR33nOn/O1vfyuPO/5Y9jtwicD2UkuAbVqoGtiWg6op/xbxrckVeBL/e0iQpoNQx3diWzfXyN9e8xuSgknMqJrJUcuOpGxGqQBoa2iX1990K7fddb1Ax0sDOW7UWaggFeyohappYMFgAzzz0CuyduN2hvsGGBnqx5QRTCyGx0IYYVg4Y09mV8xBWC7xw7QidAy0MnfpDGYuKWPO/oWCAKBY2JgoqAg0d+X1It+OtFBia5mELRu3yYcffARFgXPPPZfcgszxbFnMr4ZdT4Rm0oAn8XUhQToOQlEwojY+v0u+ePHJv8l333yP1KRUlh16OHsctEjcf+ejcmBkmIuuOluggOVYbppJBVtaCKmgSA2iMLQF+cHLn9GwpQ0jZNHW1cBQtJ8RcwBTiTI4OoIm/cyvXMz8isUk2MmYozaq0DBEhAGni2POXEb+7qrAB9IHjkvIREF13WYBljTcCcPbaxsRC7/fnUCee+Zl+dZbb5GYmMhZZ/2QsulFIibvI8W/h6jApAFP4mvAwbINNFXDtiWqS2R2A0ve/vjlp16T99/7CPMWLMFybGYvrOTE7y8XaG7JgUD33hpFRQVDo+btDjlcbdO6sZdwv4FQHTY3r6N5uJ6of4xROQSaQ2FePvc+epN45bbVMiWSTbhTkuLLpG+4n2jCMC2Res785XEicZpbfSR8MUazy6KSjg2KioWDioq0HVRFd70AXYvnnp97+jX5/vvvc/Y5P6ZypmvExCPTu3YT/G8wh/xv8D9jwUicCY9J/Cuhqqpbtqe6TCjLhljKBg2Wf3uZuPn2m2nv6GRb3XYG+gao3dggrTEHId29pWEa7qroaGCA0auSqeSTYmeQE5iCEoKg5iclMQkHSTA5yJTCDO599iaBDknZUFFVQFlpAUkBH1NS00lS0ihMncbfHv1EEgWfEyN5gmmGAYlQFExpuWQupBuQEg6qX9vBVT7uW8vEWT84i7tuv4uNX9TIeMpL7nofepcbsPxvPsbh7PD4h/dNyCe6D2en/3Z83yS+HuLLEQoOIHTHrSiMPTQomZsr7vnr7wSKybaaWh6+96+88fzHEgOwwa/5EKYGEXj6po9kqFWhtFAhNzOXoM9HclKQgK6DIxFCJTe/kGuu/42rj+UHLd0mIUtQOjdAwfQEMguTyM7IJl3Pgw4/W18ckfSCiIKQUXy6wEHBRsctIXZdBtOxkd55xPe3tvvvGfOKRWh0lJ72TmKDSMhdbj673oD/x5A7lnWJCa05xIR/jM+Nyg4PZfwPJ/G14V5TsUOpnYOD5ZbnunaNbZpusEiY3HjbNSKoB3nwT49w8y//LEdaw65/a8LKe96X9Rtbqd/awto1YTKyfKhBP4pfJ5AQRNd1FBTOO+enTC1KF4rf/Y49V+wpPlj1HiRCaiYkp+r49QSCIo1EJ5NtnzdTv6FbxsoJ3WlHxbLxglruGfgUHwCWNWEFiKmCmLBo0SI0TYtvD/4dusD8G6WRPMmFnX6PkXhiSgvuVZso0wBuNfj472792HiYP2a247UwsSkUvBqzXX3y3xjsWJEDsWsnpFup92XXUvW5e+MpORm8+uIb8hc3XCTqN7bL++95hJsvv1tWTptBYjCBZx9/kaykIkSqH83WGB7JIZCYgKqmYPSrhE2Lo446Ep/qzdATbns4otC1zcEeUxjps4iEFEYHQvjUAD29HTRsiVA6dwrk+gATKUFTQZE62DpSOB7TysGnKePD0Rsu7W2DcuOGzRx25GGg4e79hedi7ELscgN29x/OhJ9KPG0YN9j4qJnwb8EE9QfHKwGLveiMF2LLnRdbxa1XxZrwQZMG/L+BZMIlZ4I4+8TnJ8halFWU0tXXCUDp3Hzx29svY7ga+dF7a9hWU82hhx9I3eY2OroasM0IlmOSlVGAJSSp6SlkRdLYf++lREMDGD1BfDkJ8ZUyMT2VzXW1BMw0rFEF2/HhOA5Rx0BBZ3hgjJaGbjk1a4pAUzFsia6JeKBKeHlnoQi2bayTf3/1TbKzclCFzsZNW1A1wWW/uJSpJVPcXYMivXG688Lz/xa73ICJiYrFV0zLvZgx4xTeBfoHCf+JPycY8sT3THiLkBOfV+PfPWm8/zXG7fPLAodffu3iW5kYsdnjFC8/ajnvf/A2Q/0DpGalgwYpcxCHle3OrPpi+cl7q8lzklH8NtGRQVq66pBS4vfr+BU447TvkKxqBHwJ9Lf1yNyEfEG6Gwibsdt03n9mNZmKQBg+JBFCRhShgykN1KhkZCDiCnegxbgbLmKUTA2OPezbcnh4GBVBVlYWS/dcwqL5szjq5CPjInpR00DTdQzHwqdou3Q3tusNeGIgYAcjm4CJWkv/8BrjRix2/KgdXt/hcydm5Sfxv8dOHlK8wB5i9yMuTGdD+axi0dVXJTu7O2VqTrpAuOW6ShoUzckRRZVH07SxW774+N94/aV3KMmtINIbpbigkOR0heLSTMKE8fv9SGxeWfl3WbVkNmWVJcLSTfojA6giEc3wYwM2DtFIlFFzANkyRG53MtHRAjS/go3A5x0XAtoaOqRjw95L92VqQSFZWRl8/MGHBDUfuVNyxseQbePTNWxA3dWVDPw7LT+xoIGj7WisjvKlxisFOwRKpACJgu3pIO2glSDG3y9FTI5YQcYTC//B+CfR+Fjabacr+SWIbV8srx54QhIYr8+Rl1qyHSirKBeWlMRukpCOVxoH+KF40RRx7g1niFufvI6pSzKoGfuCHl8Lx529v5BpkJQTFIG0JBFMzhbtXcOUVZUIBJQtSRfD1ggDkT56w10MGl10jTUyZHYSkYP0D/RgRyP0dnZKVQj8iueVOVDzWb08dsVx/P6660hK9FOzdSNJAT8lxVPxaX42b9jCSOdovJpKoOBI899CkWPXEznkTj93ODr+0XUWO7/dmfB/iBnkDmvshM+IDa3YhKrwH74O/xN9VPnfGJgTdSDHPyy2LRFxDazYNjhmMNExg8G+fpmamioCacEd/zQWnFLdn9Wft8iXX3qVs390pgj4VYQC4bCFP1FD+EAkeV8dgjOOvlzmKoXotk7ECoMuiUajWJaBgs2KU5bhpIc55MQDBRq01HXIl194lc2bN9PS0kRC0I+qqmiK4NyfnktmRgYffvAxhmWTm5/D0gP2EqlTkkAHWxjxNqj/0Xtgx3IpaVvW18iVK1dSV7edmTOnc+Fl54kdjFsFd9oe379atoFQY7lIJR71x6sf3SFS6X2G8ChwDmA5Rjx1MIn/GrGyOlXV4885zoQSQNtGUUF498ctHXBft6VEFSoqYJsSf4KPv/7xMVYcdbQ0t0fp6emhf2CIFSeucFOyOqCYoAim7zZVvPaOI0mVSD8YjolIhigmuk9FUx2wFJ566kXZ2LGZIdmNHz9Sd7AdBylVpCUwRgx62obo2d7KyHBE1m2vpbGtiUMOO4RNWzeRlJrEWGiYJD2B4bExItEwRXOmicwtNbK7u5fuzi5Wvf+RXLznIpGRl4nq9yFjg3cXYpf7j4riksd/+curKS6exoEHHkhd3XYu+umlsqG6UbJDhkjFsU0MIwI4aKrqOTTgOBYaqlu2ZkF7dbe899oH5KqX1sn2df0SE1fMLOR6fLYVRVOUeB55El+NuPE6rrZybAWybYGUKrEKBcNy9ZYlEgsTRXFnUkeCqgnWfrhe+gnw95de45XnVvLmy6/iRG26mnskKi4Rx7K8IgewZIRgmoalGfiTVHwJEEgARTXdaiJMbDVKfkUOTf3baB1pYHv3FtpG6tnevZXeUCdpuSkMjQxhGBZbN9aw55J9uPuBP4jjvnuEuOP+W8QPfnwmVTMqGQmNIIFHHn+M9rpWefChB4nc/BxUVdDZ3sann3wqhSogLN2iiF3swO56F9qCo488QQ72D/H+R2/EvbIfffccmZ2dybU3XO2q9dtgSwc1AGATtQx8mo+YPoIddVClu5p2bB6Uv7r4t2Qk54GpYRoWJWWFTK3IZe/DdiNreqJAd5DCcm/Crp/Hdh3+wYV2/uFp0zTRNb/7fCxb908umZSuA2TZJqomJsR+DHwEwFZ4+9n35OoPPmF0eBjNZ2LIKL6kFI489jjKqqpERm7C+PE48PLzr8jlxxwm0KS7oVYEWI77U1FA0bFMUGzYvrFNbtm0ic/XfcqmTZvYtLEGOwyLpi9i7yVLKSzNJacwi70OXyLwAyqYUQvdr9G4rUle99vraNjeiG06zCiv5I6/3CHMgRBvvfWWHBgaxBGwzwEHUlRR4B6hj126B9vlI9fNNEjS09O54bpbZd3mRgnwpwdvFz49gQf+9IiMFVyruhJn0uiuHD+OlGArqKrPvZAWDLaMUZo1m4JAJVODM5lXuBd2bwLbv+jkj9fexQsPvCyJOHFV/kn819B1P5ZpYkU8nWbvOsf01GMKHPFWoRI0b7V23y7xqTrgekdZifnYAzp6JIGxwTChkQi9vb1s29bA9ppWufLxDyRhIAREQYzqvPzsyxJH8XLKiiv9IdzKJ8dxZXxsBSoWFogVpx0mrrnpSnHpVZdw6pkns+yYQ9jjgN1Izk6gqaWeqB0BP3FytB7UsB2Hkopice9D94hlRx2GKaNs2LqeP1x/i9SzE9j/wANEenomApXMtHQRD6DsYuzyQxAqPPnU4+L311/DunVrueXmW2nY0imR8L3vfpe66ibaGvplbLDgqEhbQRGq2+xZaG6eIhYQNODjt9eT5Z9KqpPLFF8x/nAaeUmlZPjzCA841Gyq94q4/03uwr8hYnYqbcCRaJqO5tfjtMJ49M9rvh27P2rsOWIdEoTLGXZUt0ywzpAdNf3kJ1UixpIxRjTCIYtwyOLTjz5nuNPg2fv+zpUn3S6vPO5WufqBbTLNykUJBcFUQPFhOd7qK1zxKgWJkKB7c4Rj2yAdcnIzKSqeyqLF8/El6ny2cQ0d3R3cee+dbhsXxYuQC1A0QdQIgTC58PJzxf2P/glbWDz9wnP87Afny0BiEvMW7IY/GOSdd96R8YDbLsa/xegNJPmYMWe6eOyxh8Qvr7qKP/zhD3Q0DsiSslyx334Hcved9453oVPAtoVbvqaomLaBK/8JONBfixzpC6PbCaQGMkgUSWQEMgnKIBmJWfR29LFkyZ4AWMZkNcNXQSjuqidjq6xXR9vR0CXvve3P8vijT5TfOf678tdX/U4+9KcnZe3GDim9zmEKqss1djytKuD1F9+nZWsfUwJllOcuJDqoIqM6Q31DtLW30trYwEnHnECCTKYifxa1nzWx5dN6BrtD8fYomurzRNl193MN4R6XGxpBUV16bFZChjBGovR199HU2IBf18nLmcLhhx7ijiOsuCidlDb+gOfFCcm08mnisisvR9UV1m9czxk//LE0HJuCggJC0RAjfcPjZL5diF1uwI5jjif/dcjLzxCXXX4Jd9x+F9FhOGz5ngKgqaY7LmSm6QJV1YmaBkKVOMLCNF1F776+fjRFQ1c1dKGg4YA0yM5Kwac7JCcHKS8vc5VUfPrXOPL/DDi2jWNLYgo0qPCTH/xUXn/d75leWcGJJx7DL35xCQvmz+SjD9/j0Uceobmhx50Z47l9QMDgtohsru4iSc1DjCUzLXse0wsWI0N+dEUg5QgfrX6FvOJE9j1oMYFEjWBigGBiInow6BY9xOqNw0AUxhrCbH67Wm55q1ZWf1gjB2p65EBtl6TVItlOQR9TGGjoxhkJU5SVjd92KMzOAttAxcZxvDSTEjtUBcuRqJqPo45ZIS79+aVMKy9ia+16Lrr0PJrbmogYUVrb2/4tNF3/BYewM9UxVnM7oYBgBwb8xFYc7mxpRaJo/qD7vgAUlGaJM39wurz22utlQkISZ37vLJ54+ClO+e5JcmpVmsBbDfx6AhITxwZdVyECZlSCpZCQkAAGaLpCINFPbkE6fe2NlE4voXBumsAPUWni8wqyxzmtE7rrTQjs/MM57WrszC6bcP3dX3ecm3fOh+9AI91JGtYlvrivK14+FgNGO3u58cYbZbJf58fnnE3pzIpYCoCZC+Zw9AnHcOq3zpS33fZHbr7j2vFj9O7XA/f8FcVOR7F0HAtCIxGCvhT8WgojVje2YzFk9rJm7fssmb43W6u76OrsxVQsZhSU4YQhNCwxxiIkaX5kxCE0ZEoMjUAwCI7NcOcIChLDjkpNDTDWNUxoYJScvCmoqo6qCPyaDraKKjz+pOrFVgSuZpaiYksHRVU46vgjxZHHHknNpmq5ceNGPv7gI4LBIIccdvC/xUD4miuwu/F0bDM+25pWCAcTQ9ruq46rmxRjTzi2Wzsmcdx6TqmgaT73LgsLhAEalFbkix+cdSaZ6bls3dSAMaJy3+1/dVNBMXfOBGHoqJZO8xf98vxTrpV//uOD+EUijiUwTRNHOESdMSzNZNQeZs6S2aCCpYAjJCY2DiY2UWRsip+4cnjNKmO1xPF64v9X+J8UTEvH44O7R+vSCd2ArUc/894fe8WBKHTU9sg7fn2nbF3f5qbbHFcF1o4dgw2DWxrkIzfdIacInbmlRSQlq6CboJpI1SseUeHRZ+4Tfb1dvPzMuzLWbwgJ/TVR2dE8gOMoRKwQY1YvljKIlqKhBRKYU7EUJxxkdCDC2rWfoqdZpE6DPqce09+LtEKMdo9Kpy8klSFTRntCcmwwLFtb2rAFSNWHbYOwBAHpxy+DKCZowsavqwSSUglLBSUpEVUPQI8Fwz6IeKqUjkBIES/ut4VLxbSEg6laVM2rFN869Vvilrv+KH53y3UiryQ3lgD58vHwTwra/3md+/8OXzON5MQriMZFwgxsIZC47qkWO1Ibd3XQot6B+72ihZg8pzvwbCvWGkNBhkDo8Nk72+Tbr79He1sbaWlJ7LnXYvwJKlJKttU1ULO1ns9XbSDNl0WGP4/dqpYSMJPIScvFijoIzSa3IhPSIux2WqHAD5YPTDWKcARIm0BMmM3xohsIT3TNmkBJcPdWu4S99VW3SeJRGaXXklPFnnCsdlTi073CAtWjP0qNpq0d8s5b7mZKeibNzY0IXXLQ8kM4+qTlwnLg+ceek2rU4tm/PMy5Z52FFlBZveET+q1RPtnwBfh82I5gr6V709nexZ67L8EI2az/fBvfPuEUutqbyUnL4ckHn6WvdYyF0/cgUU0mJZCAnqAR1sdYvfETZs4pJ2KP8PpbKzGdCMcet4J9992HF559nt7efnxqAuedfS5BLQFpu5FuSzpYCjS1t5KYkETAp5PoE9gRgwQ1Cc2v8f6qt6lrbUT6A4SNKDk56cwsr2SvJfsIKxSSakpA4FeQGijJxHu02RJsbBRFEJPgUFzdEJfALTyityL+wRn60vu1E4NwnK/29fC1DFjiYGGhoSFMJe6BRi0DofpQFbAiDn6/ghk20BM0bMKAgmOraKoP4XaGdAktwm314lYoecdlu8nyjrp2+dTjL9Dc1EH99jZUxU9ADxLQAowNjzHYM4BP8VOYMZWS7DKyEvJRzQCJvlR3XkmwKZ6Zx7wDs9AqEPE0gndVbdtA9Wk4hkTRJ+gcKe6myz0a14DjlU3/rPjif3YRd7jB43B2eIv4p4nXib9Y8To+icBGwXHcYJ8ae68lQRVeBF9w6TlXy0MOOpRDjt5TIGDlM6/IF154iebGVnq6+1hx9BGkZ6Rx9NFHUjpzmrt9UeG7K5bLxpZmLvv11WiJidjSorq6mo62XoyQzUDvCEn+ZNISktltzm6kB9LZvqWBymmVaGjYZtjt8qma1DbV0dC8HUWXKLrg08/XkJOTzSWXXMZg/xAvv/QKmqLz3ZO+R3JSEppUsaIGCYkBIlaUF1a+QEpGCrl5OZhmlKLCqWSm5RA1DV5/9zUGRvuJWFE0VWdWxQyWzl9Kln8KiqIyZA8jfQ6WY5OckSL0BA0lVcR9U1u6KSrLslA1Bdtx26loamzwfMlW5R/uC/9gwP/w/v8lvqYBg+nY7j7SJcS48HlxC9UbT7GBLkCK2Jt0LMvtvRzffsVPUoJtoAjHa9Gug6WCo9BQ3SGvuPzXNDf1kJWWjc8RYEoswyAxkII56pCfMZXygumolo9ENQVQCEVG8KUqmL5RglMU9jxkMSnZiWRXJIl4Z8wJWaVoROIPxqQ9rPGTkDuFDf6PDfjL7s54FEHZoR43vgLjGnDsZCQSBYFtOqixgefA80+/IhtqG7jwip8KVDAdx11lJuZ5Y3OZf8Ku2YG///UJ+aurr+KTmhrhtgJ0POKUwpnf/6l0oqabFegaIDc9h/mz5jF35hxys6ZgRqLYlsXg8ACtXW1srN5IeWUZm6s3EzWj+IMB3nrzbX545o9Yusc+9Pf2Y4VtCvMKCfr86IqKsB0cx8KyDIbDI6RkprB1WzURO8q2unqkFBiGQSgyQkJyAqFIBNuwOOqQIynJnsbUkiJh90rp+C0idpioFcVybCJ2hMTkBDJzs4SSMb4ooYBpuoQPyzERisByLI+KO1EhZqf7utML/2oD/tpBLFVRXffYgK7No7Knp4/Z+xULRYMdcmVxK1URusdb1mJF/A4SgSUFitcWXagexUXgZerdizltVp54/Pl7qK3plOs+W0vN2g0YY1E++3QjmJCUmkFIidDQ00BO+hT8CSp9Pb34NZ3Gba0kpCRgtDls3diML9FHUpZf/vjc00TSVFxWDe6c4Q8KbBtUrwPeDvIP/xfB+50Meecb7ey0IseORI0Z6ZeMBIHr0SheFYGqu0asOApCgVUffMJhh+0HSKQiEYobrDNNiS5UmBCkj+0JHRkloAoOO/l4UTKjVKJDyIiSoPsRwBsvfCin5ZRx5W8vFA019fLQQ5ZTeUwlOeXZZJamk5SQQGvDAFbEJmxavPvR24StMdQEGBrrR9E1sATLlh/OU88/TVZ2DjnZeSyavxhVKLQ2NoGioTgS2zZRVZ2/v/o6U4pzOeqEY8gszxAIaNjUIDs7O1m7bh3NTa1Eww6FeVPJnVJMcmo61pAhFQ2wJeaYSdAfxFFsdEdnrHeYht4hGUwJkl9SKEhzL7bu1+ItYxwkqqJ5o2EiHVcZv/j/D/D19sBeoKdzW0Q+f+9zNFW3YVuC/Q7dl90OmEvPWDdNTS3k5WezaM9KEV/lJjwcYSCExPGKEeJuqncpxpUdwDGly6tVcScNhTiBAAmvPPGuxPZhhB3ef+sjIkNRRnqGyUrLxggbmFELy3ZIScvAtB20oEpKegCpR/j5b84RiSXuoJUKmLZHDIjfC2tHZZCd6o+/1jXc4Y5MfGmirsuOdRl4sQdVxgw4FrZyP0SNiyK4wSoHyyW9SB1MWPtJrbz99lt54LE7BZrFqBFF8+vePk9B9WIajiFR/MLrjGKi47gNxxwBaEQsG93nxwthcOOv7pTfOv54SubkCmz4za+ule9/8DG33noLM+e7nRq2fLRJ9rYP09/fz/qtnzIaHiQSieAIGB4dIhw18fuDCEdQXlpJcUExfjXAiiNXiLaGJulYNkN9/fR0djE8PMzHn66mur4eRxd854zTOPO878Q3pj894xypKTpInemlMzj0wIPYtG49FcVTmVkxg0jIxLYljmUTiUQQqtucPBwew8QiYkdJz8kgZUqySCpIiStuRuwoqirQdloDxVdM7v9eK7ADbVtD8vG7nyHcHiFZZtHV2UfD561sr67jwy/eQ1F1luyzCNWyZFN7AytOWe6G+rwIvlA0N6jiOX3Sq2OR0pUai6U/jCj4/MIrEHewMTwX0hcPPBxx6v7xG7fkoFnyzj/ci+3XGQmNoCUGUfwBokPD9I11I1RI1BIY6TdISNG59lfXyYt/e57IKEkGDRwn1h0vhgmr8L9ydhXOjr9PqH0WcdW0HUskHe+3HRXEYqmumESbF1QUbps9RVGwpI0mdFChq6uL/fbZ141ZhCIkJibh4LrRbrcCV+9ZCXqyRDYEVB2wMBwHn6JiWjYB3R8PqVZv2i4tDEpm5rr3WIM5c+awYf1mhoZG4j2IZu49Wwx3Gbz39ntyKBzGssEWGsNjw5iWg2kbWGGbaDRK8wfNTC+rYlrhNG6/+49ybtUsOts7MUMRdF2nsLCQY074Ftf+/layMwt4/W+raNjWLS+64FzSi1WhOyo+TWNsNEr2lExSs5JZst9iNmxcy/pXNlBVOoPyogqiZgTVrxIeC7nNyxwBtkDYCg019SR2J8mxdWOUz60gKy9LBBL8XxEC2ZlT/n+Tgvx6Bizhz3+8n3CbTbJMRrX95KZPpaWuE5EQZkbeLOpbGlCjGgO9w6xevZonnn1aHn300Ryw9/7klmUIoShuOkm46g4Cj6Mc235KtxDc53nUMZdbUVT3dZdjj2lF0X2uRjGOIG9GuvjOj78lX3/pPVrrO/n8kw34tSDCUVAkpCWlMBAeISswBWlpFBUU4VPdycCyHDRNie8Avixa+E+3rv9K7DRdx75L3fk9XszFjlkN7OTx60gMVKEgpVspFB4LsWXLFjefnpCEaYCmg+6Vxzle+abbjFNxtz6ALRU0xY+Ng6rpEzIM0NDUTGZORjyeULtpi3zu+RcJJATp7GyPb1EAUvJ9LNx7AduaaqjZWg0Cdtt9MUlJCUTNCNu2bWP9+vUomqC9p4OUpCSEI6iuUynILSAtL5/09HSipsHoqMmChYv5fO1m0jPTqN1cz9lnXcDy5QdKYcHgcA+aL4my8iJUn0NWZY7InX04LdXN8vOP16In+ujp6qWqrAL8YBoWpmUipcSIRvGpfkb6R+gPDTIS+oK9D9iHJDURoe80AHZBXvgrXWjLstA0zasFVb2erwqmafL6s+/Jv960krKMmfhtH34liGNrjEVG6BlqxpeokFdUwHlXnkGwwh0HNdua5B233kGyksTPfnY2+TOz4x3lHMdNTKle20bbMdGUncO9XpF4fHz+40wXd71juVzPxX7p8delIlS21W7nmWeeoSSvjL1mHEB/Ty8/vfSHpM3QBUE3TjXujI678lK63DmhKNjS+66vedOkV9esoLrX13JLfRRFjB+7CtJwU2reSccs1quddTy/xTVtRYKMup31MHAnOdVVvnC1jAV16xrlhRdezMo3nhHxXKbmZkYcR6KpNlKaOI6BqmpIdGxHuJ0LANWjRAmpxjv8nfadH8qrrryUytkVomZjrbz5pj/Q3t7JGT88A90nOOq45QLFQEoDW4KmBMHSqF1fLy+97GIuvOgi9j1kL4EFL7z4oty4cSPfPuHb1FbX8dlHa1BRKCssIyc7F8ewkFJiC4VoRNLS1MO69ZuJREIoikIoFCExSSMp2cZyxthzr3056rijSM5KFL60RPdcnfFFItpnsHb1WpmZlO42AjcczIhJNBrFRhKKjBGxIwyHRxgJDzFn/jz2OGTJ+LbQU6IVCvH0Uuz+jo/bf72Nf2U0RvPUv2LF24rizuK6rrP8yIOFYUQYHR1G1RUcIVF9KqouUAOC7sFOOvpaeelvr8VFvqtmFovb771RNLTW84fbbhoXYjfcc9YUgWnKONd5nIBrEicfML43ljtcpPHxHZfbianGqnD0qYeKI085SJx/9Y/EI8/ezxlnn8bW2vVEzDBvv/tWfGmzTBspxycG247dHA2haK4Mn1D4VwjzO9JBUzW3w4EUKKrq5aYn3KEoLpUxRiOMRYljl8dxu9QruOWxtukarzRwDdwBIyIRqPFuAhWzSkRVVTmvPv+mxBtzsWuqqTGOgoKqqmBHEZhoyvgldWwbgcAxowDU1bRJFZXKWRXimUefkqee/H1mz1rA3954XoQiYziqA4rt9icSAk3xAhi2xfaGLRhWmPyi3PgXrP1iPYZpUzm7Qhx57BHi6uuvFoXFRdgKDAwNMhIOEY5E3H2rkOiKQnnJVPZeuht77rkbebmZaKrEdqLYtsmee+5BYmKi8KUkjo96zf0uS0r82T6WHrqHqJxfJZQklYgwiBLFUSURI4zjOIRHQ0jDQTEV1q9ZzzvPvy2Hu4bj90oI3DSdB9u2+b/GVxqw4zhxg41BCIFlWRCAvQ7dnWHZx2CoH1NGMZwx7ICBmgkFc3I45ntHsL2zhrUfbJaxNFM0Co+vfEg09zbx6kuvSDzJFccAxwafJlBFbC/3X1cM7RQT2yEj5F7FHc/Uti1QYdr0QnHgij3FSd87nopZpUQdKx5N11UVzXPnVbzKNVxjiUaj8TJE519ApVGEgiPBtsdnJKGB9BhRsVgBErau2yZf/9s7cuXTr8n6mhY57mKrbm20A5oAzSP9b69rltUbtkvbAJ+uup8t439CRmYKb77+hlsAoOB2nBdgWV5bTqmAYYPwge3w+ovPytrN66WQNkK4xfuKTwcBv/31b6kom873TzhdvvHKmzzx12c598IfCceCJXsvoWxGBTYKAj+2o4NMdNk0Oqxbv4qBwU5+f/21bKvdLlEgYlosXLg72NDc2C1/9pOL5Pb6ZgLBIENjo4xGwoyGQwz0dRPUFbIyknCsMH29bWRmBEjP0pDqKKNGPzmFU5hWXibUmPqK59nYUTe6LnxeYNQHpELFkgoxb+k84U8PMOqMEcUg6kRBFViWja76GOkfpnpTLRvXbpBE5Ti1SnVJHo7juJPfP5Pc+RdRsb7ShZZSxjuSG4aBrutxA9aExrb1bfLPNz3EUEOUnNR8HCQRdYwTf7ScxQdOFwhobeqVf7n3L1x94+Xx4IYN1FRvkccsO54nHn2chUvnu9K8tps4d2RMrWQ8txkfeXHJ2djq6+wY/fsyBUtLIhXhiijG9OEN9/Hrs2+UFbNnkl2YxSEnLHF5Gj53Xw0auqa6herSLZ1zk15xJt2/Djuw1qB1e4f8ZNUqdM3PvffeC8C0adOYM28ud999N4t2m8fVV19FUUnJuMa6gMZt3fL6666ltrYGKSWLdl9EXl4eF152johH74HaTdXyqkt/zQ3X30Tx7AKBynjqLKbWWFMjFcfm8cceoW+gl2BaBlf+9nqBAMMAIRyuuepqufK5N1k0bxFHH3UIK04+2iV86MQ9oJi3Et/axM8zyhnfPVkKxYfmCxIIpnL+hZcQCkU44fgT+dZxJ7BhwwbOOuNHHL7iABHqNPnrw3+VjmXj2CaqbZCVnkN2agHr121xU0tBQd9IF1vqNmCLMDff8keE42fTxhqKi4vp6O2kYGo+M3avEjbeVkNOoIh7k/5YX4S2xha5ecNmpGkTDkeJjEUYHBxEU1S6ejqZtXg2hWWF7HfofuNyQBNWlH8adf4XBVH+x2mkiQYNYEYkf3/ubfnwjU+Rm1ZA1ewqTvjeCnJmB0QswIQBF551uTz8sOUccsw+Ah1Mze3JetcNf5ZlReUcccwBAj0WOHUpmoZp4Ne9RPnORrmDgsTOsjgxkr6CZZpoPpc8H/PI4wbsrbh3/eZ+mVtQgikdps8uZd4epQIf4y7qhO+0LDfYE4sF/EsQOyavJLKhrlne9+c/01DfxLHHHktycjJ9fX2ccvq34xktfPDck8/Ll55/id9ecy2F0/IFQMu2Xvmzc87mgIP24cBDDmTuglmievN2+cc/3M7s2bP52fk/GN+3mQ4rn35NtjS0s+LY48kvShci4B5Pc3O3/OSDj/n0w9Uk6jq9HS0MDPbSPdjPWeeci+NLY0t1HZ3N9az++CM0n85TTz3BtPLCcWKMd82++HST3FbXwIYNm8jKzmP69BkcdtgSTwzFYu/F8+XPr/glZRXTufue+1m8ZA9O/e5J4vPPtsjamhrmz5nLjFllboYhAo89+KRsa2oDaRLQbBL0RBbN2pdVH64nP3caTR3b6RiqYWPdZxy67GDOveBC8fG7n8g3//4+B+9/OF1dPWzYvJbdli5g1uLZlEwvEnFPZ6f7AjDcPcoHb78vO9s7saIWIwMjhEfHiFomaA7zFy+kaFoRu++3WOzgCu5gwLEWQMoOn/1/bsCx1ycabSygZRgGuk9j/Zot8sffupAEXzKPPP4gBXOShdTBUdwWUsLWeeOZ92RPVx+n/Pg49yQ9j/y9lz+VzY0tnPbD47zsh8SSUc/92CklMsGQ/sFo/+H12NPjRuZYIB2Jpnlv8FRQX3/qPfnB+18we/Y8uvvbSM3w88nnb2MTpaxqOsuPOoqK8hnCl+B+tmmZqKrwDPjrGfEOumgOfL56nXzooYdYceQKcnJymL1wxnjabWLU06VwU7ehQd52y53kTyngrLPOEnfcebv84Y9PJ79iyvjfKbD1iwb505+ew9sf/s01YMVbZmyVJx54Xj71+LOceeYPqKyspLG5iU8++YT+/n6k4TDa309nazPdXW2MGWGUQJCQpZCWkUXltBJOPeXbLD/xIBEXH/Qkdzav3ya3bNnEK6+8QsnUacydMx8UPytXriQ1NYXzLvgxJSXZAl2C6YDPj7TcLUTUcCm4tjXBI/C8gleeflV+8vEagj4dIzKEXwlw6F5HsurdDcyZvhThl9x2/68Ysfq5/a57UH06zzz2OM31bZx+ytkoqGgBB0WXjFlj7L7/7u5iE4uVap7mlz4+kMb6Qqz55FO55qPVCCkY6O4nFAphOTZCExxz3DHsvd/eIpDu33HXFx+6/zcG/JVppJjhutq9HtVCdadXn88HOMxfOFssPXSRzMqaQsHCZGFaEk0RKFIgHLcvTtG0In53w/Us2GeunDGvXBB1T+Kdt95m7733HucWKxINDdO23MJtudMJx7h8MT9H6uMXfgLcALTjyqo5BpqioWmKq4EVq87xitNHIqNs2rSVrVvq2X+/vZiSnsehBxwGqsFTzz9LU30zF112hSytyBe2Dbqme7TFHSOM/2N42wQZdSPMDdXN8qnHn+KSCy9hakm+2MED8NJoUdOIBxZVVaFy9jRx3rkXy0vOu5SNa8+Rd9z5RzKnJQtXQc4BXUVGYca8aUIIVdZsbJFV86cKwzTRfRoSyUnfPVYsXrRQtjZ18uA9DzAwMERTUxM9/T0kJgb54Y/OpLujE9M0mV41k1tv+wNhI8r5F5zDvAULqJxTKBBQt2mbbG7spbGpBc1n8+zzT7PPgXvzi19eRllZmYjJ8Rx74oE0bm2Q99x+CxdddKHMzM4SStDNJ3tEPPwBN++u6g6WabgVa1ICOnvstbt49dVX5aiqo2kaFjamLcnISGegb4jO3g5CIzY/u+BiCnMqxfsfrpFDfSF8wocZtklJCqIrruqAz5dC09oGqQVVCkqLBCnuNZfSBkXDMAx8Ph++lAAHLN9PzJk3mz/c+AcpNYkUDoODg4BD9ZZqsrOz5fQ5VcKf4mfiij5RHflfjZ2ShjGMr3hxZq1wN+cxmRXHlKi6cCt3BPzhzutELGer+YTHTxBx46paOE0UV0yVra3NzJhRDjZ0tw9KKRwOPmIv1/xUb+bTQFE0nAlpmomMLPcu/5M2KmLnM5Jxvqpl2ugK1G2okZdffiUBNUBuRh7129uYM2cPDj7oMNo7mlh2wt4i1t/2mO+cSO3mOnnHbbfzgx+dKWfOLXfP03BQfRMSmzus+hOx08wbPwcvF2R76SEH7r37T/z0Zz9laukE452QhLYsB5/uTprSy1vUrm+T9937ALPnzSAcGuWGm2/k+ruuwStuBWkifC77SlcVNm3aQNXcqfj0gPvx3v6vbFax8DuJUrPfZX7VXO568AbRumVQVtduZfOWaqSVSEogkc6WIaThozy/gMVzF+IIjVtv+pPcuGUV1dXVfPc7ZzMyGqayqoyXXnlWoLtpKaF5ZZqOgmM6lMycJs74wffl9TfczC9+cRXpSqqb7lLAMiWaL6YJLFE1Tz5HE2BLMgoymVKQTcP2ZhL0BIbDI2yq24RfTyIpK8h7K9+htKSU/ZccRl+TI5s29pKsFlJYHGSwb4TkYAKO4+DXNTTNjzTcC9y5rVVKP+SVFgo1SUPa7iIlAd3vyjZl5Wdy7gXn8/BDD9G/ZQDVpzIyOMrGjRvJzM4kOSNFliaXCFTXToS3XRE703EF8C9oT+oepRdZkMS4sxrSBKEpSMfVC3KQWA74hCtfoiqC9q29cvPGrYwNjaGrCUyfMQPbZ1A5p0DEIqdSWAjd7Xj0rdOOYdumWg7Z/0Caavrkg399gNN/8j2kzoROgiJ2xkgcTBSEdNDjmwuwTDe9ZTkSVXWImlECPvfux7oGa16eFtvlUEsTVKHQvKFNnnDYdygrrcJUdNTEJGZOm0tZSTG63yTEIPH9r2eYZdPLxX777SMfuO9+zjrrLFk+vVio8YoN920xV0/G07cxfYeYFMA4q8w1Ymd8MnLg7Zc/lqFRg6LyAiElCNWKXUC3eFlV0JSYSLqCFbJobWiXD//5EVKTUzj2O8uYMbdSXPiTy+WqNz+VSw9dLHAU4hxHqVBeXoTud9xyOcuNrse8kJbNA/LM037Cdb/8De1tLVzxg2vktoZ6VCWIY6iUTZ1DYkClqb0WZ0RghRTOP/tyKmfNZp9Dl3LEUftSMa9cxNYEJxb9jwUjpTdhKaAE3Em/cv4s8cOfnC1/ftWV8qKLLqJiZokwDYnuF16FmIOqKV7E2xvsniLl/ofsz7p1f0TxWdimTU3jFsorZtAwtJn2kXouvOw67BH4+JXVDNSGyS+cR2i0n6a6NoZHepg2PY+0YBq2BQl6EL8QOBELn6oz0Dgg9eQEkVTgBnFs20bT1fi9zinOEieecrJ84C/3seGLdQifoKG1gZQN6Sw7crkID1sE0zR3O7CDjSrexD1h8fmH2M6ExVR+NV1XGe+360VVhUBiIxRv4CneTILrEsfcnAdvf1L+9te/p6WxiZTUJLKzM3ns8Ue54YYb+OsDz8r69a0Sy82dWraGQKUobyqb11SDhL8++BidnZ2UlLurjYx5xYobsFKly8lVAE0oSGy3tE96wmmAqgqitonfN85wcKQTF1NzIp6RGOOL9sU/u4wZpbMoyCvm3jv/wkXnXUpLQwvHHLucp174K4XTsuP1oB7nAdUnWHHsEaK/v5977vkTNZsbXc6EBY6XGlO9/anjgO24jVvGVS8n3KQdmDvezVRgdHSYOXPmuE9rYNmeiy7k+GRiu3RTbNB1jVv/cCdJSQlccd25Ysa8SoEOZ597Fp998RmjPWHv3DWXaAHMmT6TNH8qGNCypV++/uwa+epzH8k3nlkjzzj5bE454fs89shT/PlP9/HOu2+zvbGOWXMrufcvdzAlL4OsnCyy0nIoyq0kNCjJTS9h02d1rHzqVSpmThdYEsuJIIXH4Ixz371NoeO485Zwb7UJVM0uFeeddx6/vPoqAHSfiPeoU9VYAFMgbeLPoynssecSUVYxjf7BHmzbcKuJMFi38TNOOvlY8vPz2bq5msa67YSGwox0h2hv7KW2toYtdVt5b9VHrFm7luHhUSKhqLeOKUhLI+hLEn7dj4y491jTVIxweAePqLgiX5x6xneomFFGxA7jYPPZp6up3rpVWobLm4+3TopHpXcqeviqFXgHY+ZL/XAFR7hujTNuxBLpVeLb49/v5RixoaW2V3a09nLppZdyxkWnigNP3FvsvmyWuOqWC8Rl15zLtpYa3njzQz79oEESAc0G1YQ5M2aLxk3dvHbfKpmemMjdD9w03v43tlGIbS0NEFHQDHe7KRTNrZSJRhBqLMXjoKs6tuNZmyPQhOIeugWK5m4FNn9RLUd6Imxd1yDnz59PaXkZp595Ot0DXdz2p9voHGpna/1mtjdto2jaVHfwTIgO2IYEBe578B4hLZs/33MvsYCN8IOpSGwsLCIoShSfYqHieDwBDdVbfePZEwG2ULCFApqDtE3mLJjN0889Hb9ZmhLAsNxwriUNVzFEc6Pg0oGP394oA8EkLv/tua6+uIBI2KR8zjTxne+fKEaGQzLU5RVgRKG7pkOW5pSw8qHXOXbh9+SFp1zMgzc9wqN3Psdtv72PdC2P2g1N9PaNInWdYHqA6fOnceUdF4i0mYjzb/2WOOWcZWJaRTl7Lj6EgEint3mIjGA2w50RLv/BbyRSRxMBkDaWY7njzUvbSdOdmTzFHhQgFiOaMatcbN68Ob5ZdBwHw7RcYQLbjlO6Y+6olA56wEd+UT6mJhk1I0hLEB0w6GvtY8WyFdhmhIRkBSVoEpH9tHRvY2isk1FjADUgOOCQg7Cl5NNVn9DZ2oKqaSgBH5amYmkKpm64bVt0QDr4AkHPECxQLGzboXx6qfjxuT9ialkBQnH1dXta2wkoqqvZ5RmPxMLCxPKUaNwo2UQZqgmPf2rMX/66kKY7OG0pcVTbywAo8Q4HmO73YcNHb34uC7KLePmFV2mqa+GcC36GlRhi2vQ8Edu/xPC3J96V777+EYkpyeTl5VFWNo3nHn2e3u2DHHfMCo486UCSi7Tx6N+OpTZs/6hNNjU0s6FmC03dzZx18elMm1Ek/H4FhIllu9QtVQRcN98BhMurVlRorm6W679YR1/3IH6/n1AkwtjwGH3t/QT8Sai6xvpNGxkdHUUKizN+dDoz5lRSNb/UFRhBYts2uqKNTyzehfzh986WmqZx9wO3Cal4ZABMwHAXZstG0xKQtuKqOsZvpBOPnzkx7wLLfZ+jcOC+R8r773uY4tIMIbz4neFE0BR35CpoCAmNtT3yyot/xbW/u4biGVkiptYIeNpOgofvekYeddixorO9XX7x2Wra27azdNFerHprPaFhEyEEo5EofYMjDA4Ok52SRTQaZTg6hqNF6BzaxiPP/ImyBdOEu//QXZ3mfnj2/rXynVfewDYtoqaBqUTIyE/kqhsvJasiIPC5Wye3KEXdafsgsSyXjaVqGo5H+ZxeOVs+8eRjzF80N56KcVOWO0UULOmqTkrYvGGT/OlPfoZia+y3YH+mJOdy+CGHI22bvv4ObENBs5N56/UP6O0ZYswYpHB6Bj+/9UKBDZ+8tU4+dfdfSfKnMCU/l/0PO4iymaVCBi2CGQoiWYnXWEtHRSgK0ooAilvu6q3IjdXb5OmnnYFiC/bf50AuueQi4U/wI1J1l8IqbOx4LERFRduRYLSDYX5JaeJ/ZdfS9iRulVjUVoGotwCbYDa7pWcfv/cRAV+C1yi5iXkzFhK2TbqiQ+y7fCmzd8ujYGa6iJf6eTfs+Sdeks2N3fS2RVAMP/2tPZz6nZNYcpxrKNiw5c1tMjWxkKHeCO1NPbQ2toBhEDXDbK3fTK/ZR3ppMrc/do1wFInQIghMJCq240NTdCZYBls3NsnHH/gLOIIpGXl0dHShJwrS09PJSskFBBHLJK8wnyOO3184BihB4qQZCUSNMH6fHyvqoOuaO5FNOLfjjv6WzC3I5867bxVCB8Mw8QVipFiPThWTXonNoPGdsXtzFO8axcgNN113r9xWXcM9D9ziFthbIfC5S70g4LpzDlzw05/L6RWVnHX+6S6POcbpjRIv7sCCT9+ok2Mjo/T2dRG1htCFQlZCLu+9+QG7LVqCzxdg1arVrP18HfMXziMYSCE1MY8RY4QPN7zBytX3C3xgYyLQUGwBJpx74q8kfQJnRCClgi0kKfnpVC4o4Qe/PMoN9GtR79Td/auQYFsWqhKTXxnPBmz8olp+69snUF23SaCAETXxBXSvkCLGi7ddGq/tZUE8uz79+z+Q2zc1cNryUyjNraCseBqNjQ2kZAWRlsQOq4wMhln1yRp8KT4uve1n8Qnv0VtekvVrGwkNhHEUDUuNUjkvnx9f+n03Gq17ksWKguHY+JSAe69s6Grsk329vcxcUCUQcPM1N8nnn3+e0mnTuPnmG0nPTBNaStC9YcpEvv64azfes/q/33t5Z2i2baHqittL1TQJaEEUFao/6JAvP/EGeiSAOWrjEylYo4LhzhAledNpbeokbJhYPh+vP/sOjfXpnPD9I2RmSZp7gTxO6LHfOkKgavzlpuflhjV1SFulv3uUtx/dKjs7WulrbKOrtZvdFu/HbvOW4PiSsVSdMasfY7gbv5GKNhYi1GHx3nPr5H4nzBeWLdBUP5ZlomoT+tMYrpE98ciTBHxBrvjNFWK0LYqqa7R3N8qhkUEWLl7kTjJe5BfNI3gosZiUG+H1+3Qc6cSLuOPX3duPPvfy0+KkY0+TV1x4jbzull8Kn6K7usTgBsFs2xUhiMELWLn0zB1TY6Yh0X2Cgw/Zn9de+httdV2yoCxH6FoC4LiyLp6R33r9fTIggpx1zukCC+q3tcv6bc00bWwm6AsSTE7CMCwwfLz92tukp6RSWlGE9BukZSWhaILDjjyELz5bR1JSChXl+QwPdWDao4iowLEEvYMD5GTn8pPvXi7veuz3ImpH8ela3O4KyzNpGe5C8emotkYkamGPQXfrIF+80ygXHFwiFHRsoggkUjqoQnE7a8ROOubRWFBTs5Uzzvx+fCXS/ZrHQbfRVDfVpSiKG4dRFZdEg+ttHXH4Udz42Y0UFhYyNb+ATVs20dTawEx/JT5NJz0pGyEkC/aYyfR5lZhDBnq6D8IgjAQKp1RS3bUNGw1/YiJdDSP84me/lhddeTYZldlCqK7YgaIo2EhUUyBMePf1t+hq72Ljmo2ycsZ0LrryYlFbu11+9tmn1G3fxvTAdDLSgl78QRmvrhMTHE7hhl3/0TP+70enFVUD2zKwpYU/VttpQOP2dga6Q/R2jGBFNYaGDXoGhukPjxLMTqSuZztdoTb6Bhtoa6zlg7c+5KzTf0r3dk+/WRXupjngjvyDlu2OdEYpzatkwwdNfP76NsJtCeSlzCXJN5X67S0UTvf+RPeB7SNBT6esoIqFM3bH6bP59UW/pWFdt9QIgOFHV5JACld10ZvsX3vhQ6nYCldcc4Wo/6JOCqnR3NgiTSvKwn0WuS677gabYoHkWIsNoThYtsV4W0RXtiVuazvRsp947hHhc5L57fl3SaLwxXuNbig/7Fm67QlZxzb2XholnsZ2QBo2us+9hfN3qxIHHrAff7jhNt58+kNJFAgrqIbC9i865Z9vekp2betj/90P5d7rn5BXXXCLvPKC63nk9uf59NVqPnp+I288sorVL2ymfd0wM3KWMEUrZ/vnnQx3mvidZFLTMokYUZbuvZSsnHRCcoCe0TZ3LgsoOL4B8ot8ZKUE6Kpv5e0X3pMJapJriN5IW7j7ArY2bkZPUohaI+g+BV3X0ZUgbY297kRmK6jS51ZZCbe+2JEmjnRd65jrWLe9Sf76179m+fLleMVeCCGIGlE0VSNWKb5jGxwlXkL5rRNWiB+d8SNSUpIJRYdwdIMt2zfz0ZoP0f0aQ8MDBPw+Copy6Bpoo6GlXgKMNSFD3Q6JWhb5maVoTiL2cIBMvYppqXvw+0vv54HfPS1bqvulcBQ0VDSEG5wzDDKSktFsjb6uYT55fy1vP/exLMgtAanS1NhGJGyNdxOZIAIKMcfD5Sg4njDkOMN0vNLuvwMhHdP9EOFOr9Jlh/Hy/Z/K1596G5+V7CoBCqhrrEVLFGTlp9E/MoBhhLFGhxGKJGSFkQGbpfsu5KTvfouKuWXCdfUNT3ZH5eZL75aJo1NJIo/2pk6yM3NJS04lpyCDDz/5O1UVlRy81yJWvd/CQO8gwaAfR5qMWSMMRQdoG21iyNfJbY9d7e6zlPGV0TZsNEXl9usfkAlqgDPPPVkwDD2dI3J7wzZKZ+QwpSw/zhaKaXbFYNmGW7Sh6diO6VVCAVK4kXnpyo7uMI4s2La6XT7/1CtoegK1tbXMXzibk047VqTmq//AiyU2CUzUxJnIC/Zc9Huve1K++bd3iEajKLorj6tInYrSCspLKujp6+LjdR/TM9CN4zgcc/jxzCiYTX/LALrqp621BzPskJ9bSGIwAUuOIZPDpOf7iYohwuYIB+17MIYRYSzcz+Yt1bz47BtUVU1H0S2kY5EUTGcsFMIKWPzurmsEAe/Yo/C3J1+X77/6Kb2N/fhNP9JUUIOJBNMTGBPD3P3MVa4X5nEvXHJGrPm329/3xeffls8+/Sw+TfDLq35O1exKgQDbkZ7AoXQF5BS3QDSWiVI8BXbH1fFnrNdgzXsfy9HeIRRFYc/990ao8PSTT5GgJTCreBbYMCbHUIKCxOwk5i6aLz56pF5u/aSJRC0NK+JQV19H1DTIyykkvzCbMWeAtuFtjPr62feIxRzxrf1c6XATrKEwH739sdywfguqkkDUsCguLWZaeRHXXnsNc+fP4bJfXCL8QR8kTLj/sS2acOJ74h0FI75EW+sroE0sjLQdG9Ub1QomiUk6I90D+DRJe3cHji9ESl4mzUPbGQ6NYjthhBVGSBC6j9BIlJrN7ax+r5qKuWVuFsSnu2kpW3L8qUdy02W3MzV1OgODUbLSUrGtFBRb5fD9D2DN6o947U0TLJ1gUhLpyamExsIu20pPxAz6ICrpq7Fk5hxNoEpPv1Ki+VQw3TxyrPTRsWySkpJETU2NTE6HKdPydyjwdXf8bm9bVWgIxU3TaErMvwYpJBHDwO/zgxBxGmlsYJbvni9O8B8h/3T3YzS3t9E/MMSaNZ/Lo49bxj777yEyCv3je2c/OE7UXUCE7tbmGvDeC6tlW3cf1dWNtNZ3k6AmUzxlFmbIIBoeQ/P7Ge2PYHcmsrW9kVGrDyccJZgIJTPL+PaPlxM0VTZ9Uk3T5n4kUSwnRHPrMHMq56CqYBkKY/1DpJbAuk8/48yzzhDRoRCvv10jtzc0UVSeR1tPE7rmJzszE9scY2p+NnsdcIDrUcTor6orZBixDPJLi2mtaUL1qfQOD6IZKo7PdB0OvzvBiZjXLBTWr1snX1z5Ek2NHeh6KscefxynnHy0iE9iwk0Nxhl/3iTqkla8GmnpRrQVFcb6Q2xdv1UO9PTx4rPPcO7559E32k/5rDJxzCnHy+t+dS2ZiVPIyZiCho50IDxg4HRDw9ZGnLBAKjZBTSfoE5iGgR2NoEk/SSKTZIZpamzlsbue5dWn3pCXXnYBU0szhQj5SU7KQEqJIyOoqlva5LPh8vMu4fqbbqRm/TZZMaNcBIO+cducEA5RpXClpKTjislDXGwhBsl4COWfsf40xwGhKkTMMH49GNtvM7Uoj+GRPoRQ6R/poLWzliUH7M7mps3ceNsNlC/IFjEiw/YN9fKLdVuor23lmcdWkpW5jn0O3EsWz00T0hE4ioKmC0pmTBU/v+5C+ZOTz6UgdQYjZgEJdhpGOEJlSQ7HHnU0jz/9N0JjFgfsuw/Ty3PobA3R1tqHHE0iUXXIShrjwXsf4qI/ngk+tyjWtl0XRPcSb6lJyeDA448/Lnu6R0lKCfLMs0+RNTVD5kwrFm4620bizvLahKbVZtRAUd1Aias+qMT3w4pwO0lIOb6fcRt62Xz+6WrMiMrowBiJiYk8eM+jPPSXR+R5F5xLxBwjtzCDiDXCkgN2E7FAWFvNoHzhLy+y6v3P6BjuJxQ1COhJnHvWuWz4ZD25+VMY7Q/TUN3MHtP3JDGQgEWUzuEmTBGmJRRh2dEHMmOPYoEFJQsLoRV++O0rZCCQiLAU1nyxmrSUFHyJCptbPuOuZ37P25++wdk/+5G8644/iVlz5jAwNMS2hjoSU1Po7RxmaCBEwfQKdt9jKRmp2Qx3jMrknEQhklwSz+w5c7j71oeYP2MR3SPd4DgITTA6OMqSvRZz+80Py+UrDqd0VraIeReb1m+Vd93+Jz5c9THf/vbJ/PKXvxDxUbpTJNblIrj3RgiBKjSXfy40FMV1Y/s7+qjbul1Wb9jCmlWf0N7RxlhklCQywAfZxVkiZUqG/Oizjzhu+XH4SCAUDqM4Cq88/67cVltLVnAqYUfB9mvoPomqmJjRERL9Go7wofb70SydoJ7MYPsQ3z/hTK68+OcyOzeb/sERgr4EBDaGYeBEIkTHwuiqyvk/PYe6rbWEIyGJH+Yvniv8qV7U2lsbhATUGNPQtXAhPM9CAdMc12T7r6AIFa/qxw1fCq+AvLZuK8npCZiM0ta9jetuvpqDl+1FWUUu5fO8G6ODdEzKdisVJ5xxpLj0Nz8Wzz//GCODXbz+ykp3BvZmDRvctinzcsWfn/kTY75+xpR+HCVCaGSQ1uYW2ho62W3m3uw2ZzFzZ+eSVA7l0xPIytEJ6j7SE7PdAI0iQAdb2khsNFVBUzVsUzJrxnS3c3oIDj30UJYuXYKqKnR0dLBmzRrXSM3x/LaquFfJiLgyqLruQ1V9nvavD0W4WsCWxySyY2SKmNtrw4aPN1GRV47fVinIyCTZ74eojT3m8Lsrb+C5h1+ko7qLVS9/yq/O/K187tbXZLQW7r7qKdo3hxFjQQg5+ITFued9j2PPWiB+cfX3ycpOpau1k70X7Utech6pajo5SVOpLJzHvGn7kihyOO2Mk4Qhopi4zbAphNKF+Th+B0sVRDWFQSNMW28HajDItTfexYFHfAvTr3H62T+UhUVFYvfFe+AIhbFwhLmzF7L28620tIywpbad9z/5lNvvvJuaTVvlOy+/If+28jV53/1/pmpGCa0d2wmLMfqiffSF2xm1u9ljv3k4apg//eUe/nzHY/Ltl1fJW2+4V1587s9pbugmL3MqH7z1AZvXbZFfymGXE+L0XtQZQFf1OP18qHOIjV9slk31DWyp3UzB1DweffRhbNvm7bffpaWpS1oSfnjOj7B0i20t9RhRi7TEDGREoau9m+6+TjoHW+ge62Ag3I0esAlF+kgIWpSX5eDTbHp623CEQdQMcfCBB3Hr9behRBIJWun4okHsUYk1EiaIYNrUqa5EshVFUSUpSUHefetNulrbWffpOtlV3ynjQgzSlSjCGQ+qOJZ0ySpe9wzdYzLuiH+svNMEbl8h6XVFQPpRg5BdmEnncCuGE+XQYw/k/S/epKWriQsuPzdeYI4AkSDi8p44UFCVKhICyfKVl17niBXLZcHsDCGBaNQhwaeABjmVaeL2B2/h7Rc/kAWJeeQkZTLc10F50TRWPrWOkuIi9+h8QBYUl+UyNDRMNBIhIOHUH5/qGqB00zQSSdRw6ZQZaan4vBy2bUtGR4fRVJWq8unoiu42NdNVL4Dg1vGpwg3CSE9YANsNnCAkQiioihIPLWie1M2Lz7wmu5rbaa1rpnZjDVVV8znupGPp6e+moKCAtWu/4M477mVKRh62o9DXNcz5v/iJiLYg/3Lv4/xi5e2yKK+CoM9Psp6G3eAQzFTIL5jCU/f9TZojUTZtrqVixgzKywsYaTdQnAQMyyRq+ClKq+L0E6ZCBPREv6vYIQAD+oa7CaYkE5EKuubHsU1sB1TNT21NE1nFeVxyxVX8+qor+ck5P5V33XG3OPWU78prfv07uptWkVcwlU/WfMHmbdsw5QARa4BfXH+JmO6fSc2G7fKRRx5ly/qtpKVmIlU/SqLD1KJ8brjxWkpmFAuA2k2N8rlnX+DlO15iaGCYK664kqGhIS679GIKCqfw2H0PcPoPvyfLZ88WcdqpqsbzvrbjxjQUTSUaNvD7fAjNTWN9/N5HcrB/iLVr19LR3coJ55xLzswS8dxLL8q03FzWrPqM40uXMzw2zKg1StgJIXTBSGgMvy/IggXzePml14kYEVISM2AEkpJ0LGGSkZGGz6cyEh1kyOijoCyLsy+6gqwiXfStNWRSJJWSilTypywmJZDA9m2bkBikJ2QwNDrEiDmGUBVGQiOkpqYSGhpja+9WwsMRQkMhWVxaIpRUZZyh5rVKlVKgKC6ByDRcmqui8k8wLm2sIR0UITBtE13zxelq+xy5RBSWF8lnn3qaNZvXMHNuFT/47hkUTM8TaBYYjpfrVFEVgW2BYkDXVksWZpcz2D/GlnXbKJixO9KGBJ+CtCyEqoIuSC3ROfbsA0V8UrGn8elTDVJL8xE2bFo7QpSmJkAiJKZDSr5OzdbtHHHKPqRP9wlsd0CatqeeqLsVIBlpKfgdlb+/8rrMycnhrTfeoLi4kAVz5tPS3uLu1wWEIlGCgSAIBdu23TaYsf2a4romtmPiOA6ariNQMSI2DbVN8ne//h3RMZNg0M+xxx3BNX+82uV+C7ANV4d+nxMXcN7vzuDxv7wpqzds4+mXXmD//feXBdOTRHpSumyXw6TqySQHkklJSSFkR2jorWXVJ58xe2E5I4nd5FQE+eidl1g4v4oFe81g05pWgj4/1pgPxYLRzhDv/3WL3PfEmW503QEi0NrUTm5GOeGxCAk+FdM08fkSGAuPIgW89tJrHH/iCv767H3ixCNPl8++9Jw89rAV4uhlR8rHn3iShGAaCckBwpERQvRSMG0KBL0V0jGYOWM6CxcuRNUCFBWVMH/RXCpnFYp4IM5yqJxbIi6fez7btjbJW2++g1UfrSKgB8hKyuCKcy/lgw9e5a6bb+GWB+9HUQSOTXyb4vpsHu/dMPH7vXSBBX97+iU51D9ER2sHodFR5i9cyOK99xA9TS2ytLyMqKVSV9dAd9sgM2ZWiJ+d/xP5/JPP0d83xO4LlmJi4Ng2KVN0Orrq6TO7yUyfQm9vGCWk4U+cQmffGG0D7WSXpnHmz08iq1QXGDA01Ic5asBwKsEEmFU4i1Qnje0tdQx1GKjJifh06OjvQPcF8PuDbN64lQP3O5C1H36BnwBWxJHZeZmk5aQLEgBLgK64GUdvxd28oVq+/Oqr/OKqC8YTIv8kqqW5rTYUdNXnKk0o48SjaXPyxMVzznXD++oEYnYsM2JDa22v3FKznZGxEMefeIAY7BwjMmSSEsygaXsLyN3dXtqWjdAU4hZk4Q4KjzAy3Ahvr/qYfDmdLL9gqDNMlxpgSoHCQBR6Q23kVCRRtk92XNXDda00b9+E5x6bhEIhpC35dPWn9Hb3UFxUQFJCMo3bm4hViST4E91gl+Iye4Tnxii48iqObaOoGooqkbj9cf26yt233U101Gbb1no+3/iBIAk3IObNoIruauG4mTQ/J3//YLHugzmyu6GLu279C9fecj5L5uyO3e2nbmsde+y2lMhYhPzsApJzA5z/85MEicRF6/q+6JWbP9pGVFgkZiYw0BXGp/oQhsAKB9j0fh333H23zCxIonxGOSuOPIqpxdPoaRkkIZAC0kKoDv2DAwST/ZiWj5Ah2bxpA6WVB/HUygfESUd/V5YWFMnZMys55MB9ePnVNxgdNTBklFm7VXDZry4EBQzDZvrCGeJXC64cj5rHhBFiRfxSutFnx0AoGuVVxeL2P93Iq8+8Lz988wOWHbCMoc4+UhU/NTXrePnZ5+R+yw4RSSnJ7triWONiCVJB05S48Y72jNDa1Ao2dLS0o0iFxUt258GHHpCfffwJU7LyKS+dg1/otNQ1yik580XV3Cpx+fRLaajtkJ98+CmdLZ0sWbw7P7nwDO64/S62t7TS09ZNkkgmSCqBdB/NA/Wc/fOjEKV4Ruae3+Z11RRpJYxsBz0JwhaoZgYBcinKqSRzpiIefOBpmVcyhc6eNsKhKJlp2az55FNSU9J56vGnKK0s45gTVqAoGskZyYgUBSdquYL2jqtn9vRTz9DX1+cWnHzFPljD66wQo2aaTgQhVPSA7m6oheuqqwBRaNgwID9973PC3SbD3WOowsfAUD9tfY0898eX5O4z9iRRJqJGJc888Tg/+MXx7k1VVRAOY0YERVXx6f5x9UgD7vnj49JvZSOERmgoRCAcZMg2MUb9DKsjyESTvQ9fNB4IUMC23UoCV83RrVFXEERCYbrau+jt6iVvSg4+VUNDJyMtm42fbpRzdpsjHEui+BQ2b90iVVWltKRM+HzaeKGI8NJHCKQtURV49vG/ydHBEKd++1Tu+sO9dDeNyimzk4TtLRuG7baKMcwxV0nEcfuR9Lf0UZhaTH/bANef/YC87OLTMWYtpKWmnS/WrqV8RjmJvgAz5y0cL6nD7Vzx1urVrP+ghnX+TpbM2Bc0FTtk4Zc6lulHiSRQkFpBXfV6amu38fgTT3Lg/odg2lH6hrtJSU5F0zR8CYJQeBjbDCFsi03rvmDFtw/CtGyuuvYynrn/CQ5ZehAYYfZbsoCSqjIaO9vxpSdSNbdSRMIWgUQtbmBawIdtuxNe3H0HpOLtQRQvQKDrYGocfuy+IpGAfOy+B4l0d+ETo0SHQgQ0naTkZBzHikf43XpnBceyEY5AKAr9nX08+uAjUrVVtlXXkaAHyZoyheeee4HswmyOO/kEigtK+PCttZihKB+98T7lUwtkakm6QHeYNqdITJtTRM26bXLzhs1MnZLLI688ILZtbpbX/Pp6tm9qJbcwHyttgOUr9keUIQhCVLHx6Soj1ciRHsGI42N79yhaqg9/io/RUejvVtAchVcf2izb60b44rOt5BRlgGoQCOrUNzchRDPRaJRVH39MR0cHRx99tJy722yREAyg+DWXhKTBDb+/VX744cdcfvmlO8oH77T3HS+P99hISIFlO2iKD9WrSFJUME3HLTtzoKfekjf96na2f95BV80Idr8fu0cj0u5Av4+KrCqSlUScqIVjCVKD6S4F0REuM8sRBHwBVFXFxsKUUaQwaa7vkU3b2ggNmdimRSgUIhyy6O8bob2rn7rmeg44fIZIycNlUYWAMKiOjip1sBQUG3paBmRLUyuapnHct44lbIRYuGgBU4unYTqSI45YTldXBxvXb5Qb12+QTdsb5ZOPP8Zpp32HW2+9VRqGFa8oEqrbPsN2bBSv/Gl4eJhI2OCoEw8S+++zP3+6936v7M27mKqb8vDrQbD97rlbEO4fJdmXTEowhQWzF/Hpe62o+Jg3cyGOKaiurqaltYHHHn8ofp9i1U2mkHT2d1PbWEtzVwujkVEsYTMw0kvEjCJMAYZCYiAVXU0iITGVDZs2EoqMIFQLy44yOjaAYYcImcNYwkAqpjv5SdB1wawFM8SPzv0BI9YQpWVFaLogMdFP5pQ07nv4fiTgS9BwMBEKqJqCg42iSoRqYTuGO8Rsd652vGFlxfqZep7b+vXrqagswbTChKI2obDFQP+Ie+0Uxd2qKGB7+zghVISq8Lsrr5UfvPO+VGxBT3c3KSkp6MEAWsCHFtBZcdwxHHj4oaJsVqVwC1w0nIhF9YYtrsC1qiAVB1M4VC0oF8edukJsqd9E07ZtclplkXj46TvFJb+4kIOW78tBx+9NoMI1XpMw4CAkrHz+HayIDzOqMTxoMtAbpqWxl9FhE01J4uUXNtHVMoZmpxAacFi7eiPvv7uKlsYu8qdMJaAlMjZq4ERVhnrGePGZl1j53EuyubZJfvLux/LtN9+R5/zkYvnOO29x+OGHsezw/cWOchvKl/5bQ/caOQO+CR3XYptTXXeXg8b13fKay24ghSmE+yIEUJFOGCFUhgdH8BNkr7n7UFvvCqkF/MmEe1RuvvR+edH1ZwhiBdrS8hQnQToKQlHZvGkDpjHGmDNISE3Bp2kMRIfwaxqWZXDMafMgx5vlx6CrBhkaGiRqDtIf6aCgJJe09BzR1tDB5i11FOTlEmzdRmtHPQsWzsGWDh9/+jm2aqIETD5c9TajYYOFuy0gKTGIYxr0dvfQ2twmS8uKhaKAZYNQBbaUcc/w9B+eIl596VV55innyTlVC2hvqqd5a48smpktnFhQDw1M3Zu0YOMbTXLNx5/QWNuCE4Wh/iFK86uYXb4IIYLMn72Yhu5tbO9Zz5gYpqetX2aXZsQ5/LvtNofXn3mDkVAfw2O9BKSDE5bYhDHMEH2RbsZCQwjdj4Kf7NREhob7wbIxIiGMUJic/Dx6hjsJOSOE5TC5xdmccOIJ41O5tMkrmyr6uvtk3Vg9ydnZdPeNsr6mmtlzZ2EJV7wuJuMnpIIjYjUHNqqmuDn42DZGKkgRo1+ANCXCEfT0dXPAfgvpHWykob6bYUdh4W5LXXdDV3CwMKWJJjRs6bhtYxz4/KPP0Q0V23CLMIRPQ/UHKCgvZsvH1XT2tjObmQgBKZnpREfCEJV0t3Ux1jVMYn4qphf0Vbw2W987+3RRu7FaNjY2y/SUHHHMMfu5ZJVYrzIBqvCho4IB4cEoGCp9di8Z/kxCQyF8AZ2oGSZqmQSDyZhhi/CYRBMBEgIJIAw6GnpJ0jKZkjINxU5meGSE9pYOLDPC3//+Kn//6O8oAY3c3Fz22msp5513DqXlxULsJJ+0g0bPhJe0cY6XNq56MZFgbbmvvfXa2xijJoYwiGoGwUAilmURjYbJyMhkelkVLY2dWI5J2IpiS4uEhASa69uJdoK/MDYxxIgpqpvwsm1mzpzOw9GVJCsDDIwF0BIE+Cwc6WN7XQ2VW6YSaDdlW0c7fV3Q3zOENIdpaN/CoNPGoSsOpqTYkMODo2xYt5GO9ha+WG8QSPJRXllGQ1MbiUkphIwR5i2YzX6HHyBeWfmK/Ovjj5KcHERXVMLhMd5//31Kpp2GbYPmxU3cNpKOV0gueOrFR8QpR/1QPvLXh5k5czaP/PkJZu82Q1bOncaM2WXCMRVefOY16YsmkebPZKBtiO72bldp07IRmmRj9QamTqlASB/hUJTUxHRmTplL05hCQ0MD2RUZ8aKJqnnFoqhkqmwYbGNjzVpmle6OI2DU6GNorJcoYUyiOFhuJN2WZKZkMtozwsDQIGm56XR2dlBUlc+Sqvkce+qRlM8ucVlyXsF8rMZv9u4LRUdTrwyPOUTGLPq6+pi5x3R0j79rOw6qpy6vAlHLxhdv0So9oovbjFXXVGzbLcQWmjuZbdmyiWOX74ntRIjioPkS+OsDT3LOheeSVpDg5j6DQSzHK6YB3lq5SioigEDHtg0SEhOxhCQpLY1TzviW+OtLD8rU1GQMCX4BSUkJdEu3eqi/f4DW1mZZlT9nvK5ewZPJ0aicNV201nfId99/W1oG9Pf3ctQxh1JQmuOajHTJQd21o7J2aw0FiRU4hivynp6URtSyUKVAU0BR/UQiBkNDg66HGXK/Y3R0hLXrPgVVY8kee+ILJHL40cvoH93OYUcdSNG8aWIHQ1XG/+32zf5nq3DcgP8ZvDdr7gocMaL0DQ5AIEAgKZXm1haKC8uZmluAX/MzMDoIioUpbGzVJiJCDBt9dNc084fb75KX33C2cMUAfFi2gR4j+msqxdMLRFphkhzq6iGoBBmOqlh2As6wRVF2AZHOMaYV5JIwJRmzs4/RqIWNwdFHrOCFDx4nLy+fnp4+Vq5cSWdbK9859QRee/15Agl+3v/oAwqnlqBrColKkMG+IXAUSssqqdvehO6TJCQnsXTpUpqb291AlAKWLT0JWTfJoQg3BYYFj734Z/HCw2/LlS+8wuoPvuCDt1bjSxEMjw1Ln6bhRMBnJRBUkshKzXY7vyuSqBUiFB0kITmF+rYt5GdMQ1F8WFFJNCRxDB9KzPWOSeqokFc4lc2f1tFtdJA+UIcRsV0XWXNTRlEnRCBNZ88le9DTPUBHcxeBhBQC6alEwxESUgLMWTCDH1x5iuuWaYAwXZffUdwtgOPe6v32PUQ8+fBTMjISBsPhiAMOcWuzNYGm+N2KJ921eb+m4sQoaZ5QoFRAQ6BKUKXmitWpsPKZN+Rhhx7EJ2++TaizDxkxOPnEk3nuiZcwBqSct3QBaVMyWFdTTWJKKoccvIzQcIiI5SOYmo2j6WgJASxpsm79BnoG+3nosb9IfBHOPe+nTJ+5m7zvnntEQUEe61Z9RkpiBmNmhA3Va6laWo5jCIQeAAG6zyNVSIvC0jxRWFYANrz8/Dvyz/fdx9jYqPzZeedSXJQrUOBvL77kkprCfjKDWSTraYSHQyTqfnTDYsGCBbQMjGBaIWwZQvEbpAZS6RlpZfriYvY/aH/mzl3I3199l7LS2YSNIY4/70zBl6WJJhCuhMJX4quF3T3Sg+pTyczNIpiUgOVEKSorITM7Aymgd6AXQxr0DPYwaoUYNobIn5bNOZecTfmMUrbWbmXl0+/JmBSQpo6nq8BdbC668qd0jDTQH+pgxOintbuZhKQg+Rn5ZGiZ+PyQiA5jCkElkb6+Ht589w0OOGA/otEor7/2d/p6etlv370pzJ9Cb38P2TlTKCkvpaamhjVrVhMaG2Owb4TBrkGmT68Uy5YtY3holNzcfEZHR9m+vW5cClTaCCSqG8ZibGzMW2nc2bG6fhOGEWbFsmOIDlh01vQSiCZy1Tm/4dzvXcR5Z17EvosPZLQ/hG06JCcnU1iUj5agMDDWw8BoH2F7mP7RbkwZoaevm8HhIcLh8Hh014sHbdy4kdb2FhzNonOgjf5wN/1jPVQ3b6JzuA1DD3Hz7b/jZ1d/R8yaUYGmqCQkpJCXX0T+1EICyX7qmrfFOeBSOFjSdI2PcSF4JPjSBQkJCTzy2EMs2m0uSYk+Rvv72b65Tsbkd2IElmjIZUfZbp8ZLMfBjGmpWZ52r+am9558+jGKywtp6mxjj333xZ8UYNnhh1NZOZ2+ngH+cvd9/PrKa7AjFv3dvTz84EN8//vf57rrf09yWiq2AM0XYNPGrUTGogQJkpmURXIgjeWHHk1zfSN/e+l1mZuXI2xpMWaE8AUDjIyMsOWLDdKn++ICArYt45MjqoEtI6DCsqMOEN8++WSGh8b40x330769V+LAIw8+wEi0jzADDBjdtA030xPuYcQYIj0jibLSJHTNYWS0D3wmw9EBckqy+dllP+GGP/9OHPHdQ0XhnCyxYOlcCsqzOfzUJcL2lEniFhhjpE3oTCCdLysz/K9W4C/JNSm6G6U+8LCDeO7xVyhIC6InpROyQ3QNdoGtowpB1ImiJDgMhAcZs4a58vwLya70i/KqIvngww/zycefctTx+7kRed3tDu/YElQTRVMon5MnMgoTZHt9I8nBVEbDUfyBJCIjJjLsRenCENCCOLIHoUdZdtR+jDDAa6+9xsjQEFYkyvdOO5Wm9u0oqk7l9JnMmDWb7s4BGutbaGlqZlHuAoYGhmVafppYsscerFr9McMjYWq31TE8OgQ4RKMRAgEfsU6JAImJifGLfPnFV8lpRdO47sbf8POzfk1OSjaZpZUA3HHtXSyatxtZaXm01XeSlJCK5pO0dLQhsZiSlYujSgg4dA13IE3J8OAQVsCgd7iTMXNsBwGBtu2jsrunl0BCkI7uLuwMgRAKkegYWqLOlKlp/P7Ga8isDAps0BJA9XmkH8fCEg6WKmnubaWutlVWzCoUEgVVJLhbJs8oNRVeef59WbeplicffYyf//pi9jloCYEURXzy2So5OmiR6M+SrfWdpKamUrGgQAR0Hctw2+mAq6HmxTtRdS3OVtu8uVYa0uDQby8Th35rGS8+9pTsfXWMyj1KxVXXXi3/8pe/cMk15zNtrifmp8CGtdVywfwiqrfU0VLfTGV5GVWlFSyetTt/f/V1tlU3YEubvQ9dzvkX/0x0t14sX3/xFVYcfihpuRn0dfcQlApiVKFl2wBVVaAG3SI5O55qkCAsVzQPED6YPmeauPeBWznj5PPlLTffyk13/YZpFUXU1zQSjkbwiWQykqaQoknGegdZOm8Owg8+n0JWThqD/X7S8os547zvMLUqY3yVFbC5roZDjjzY1RyPTSAT202LCVJpwg2kji/LX77WfqWsrGla6KpG5dw8MbUsX7bXtYIjsP0WIWeUgJ6MAhjmKCZhRuUIS/bdnewyv0BCxYI8sWf1UvnYk8/QUDMgp81NFyCIeEbiEkPdC/ir31zB7df+hebabSwo3xvFr4IqGItGCDUFCdswGu4nmCrYc7dFhKxB3vvkPYaGhgiNhMlIy6Sxfjtr1q/G7w9SUFxKIJhIelY2hx12GB++9y6jw2MoHlsvaoyh+wK0d3QSCAaxTFemJxDQcZUjTECgar54iqNue72cWpJPeWUJhTMyhBBSqggyktNpaWplXuU8NMtHW2M7kZCrbx0yR/El+ugfGqKhvR5sjcThFOxUh7GxEUYjg3R2t9Mdbqa0qmj8rljwu+t/TzgcorC4CL8IYhkSv99Ppj+dEbOfrMJ0cmemiFgTtClFaex7+B5EhgStbV1Mq5hKQrqf0jkFVMwodCW1DNdgm7f1yw/ffYfVq1fzxboNDI+NctpJp/Lwsw9RPnuqJ9BucsCyw0RrfZfs7uzhjTfe4KP3P+C4E5bLw448jILp+QIHDMtC92nYca0R+PyztfLqK37H6d89nfmL5rgrjgaVi+dzyFFHgA1T56QLRzXl4EgPmLlxv3Hu7Oli7uzpDO29P48/+pQ8aP9DxPrP1sk/3nI76UmZmGEHy3aYV7kUgOV7LufP991Nc02rzMrKoLujHb/mw6cmoUSD7l7fdr0PVXXdLMcyUbSYyr+D0BQc0w1yXXjxRTzwlz/TtLVZ3v/8feKlR1+V1/32ZrIzCogMRwkZJlPTp2IFoKF7lLA2TNGMXI4/4iAyZiLiXSksG6RK87ZhOToWJrcwiIxxLbw674n9AYS68zr6X6/C2j+jeMRoqrp/XI3iiqsv5Xsn/AC7zyaaFCY5kErUGkMVCpoqyC2YwhlnX0LWdO9DPZZVY00TQSWBZx9/notnnQEK+AMq7gfHZRwprygSF/z8Z/LSn/6SEWOQiByjLTRGV107Dd2J9A71IpI0qnYrIay0s2btBwwMDeDXA4QVk6z0LD75eDXD0UG3bF71ETUlmk9nZGgE0zQxIib9fX1MVYqYNWcmY+EIUmjU1W2norwEpFuALhTFJYl4QsURyzVg07J4+7230AMaBykHMhIdItmfTmNjPU5U0tPVhU9PRBE+TDuCoZlYqoGpGDgBm9HhERSp0x3qpC/cSyQ6xlC4l6lVuZx56gVULigVlmMgHB/btjTJ6ppNTEnLY6Czh0RfKj41iWjUwHQsSmcWc809F4hY4zgk7L1iiYjVdL/x8hrZ1NLKSd89brxwwHY1ys494xqpSNhjr9ksP+Iwfnz2j5ixoFy4aTQbNMt7u44qoLCkQBQWw9zFVWxbf5T8+ytvcub3z+KCSy+Uhx19gPD5NIxoGJ/fpYQ5ts2iRbuJbVvr5F8fepRf/fbnCMUlHpVUVYrLf3FhXPssNTOJt956k4L8bDmlJF80rKuTTz35PCd/5/s0NLZy4L6HceNNt8m6mlrKqqoIqEH6BobB0dHCCbStish5BbuRLqZw0dkXogQVMlIz2GfRwdijgjXvfcasuXNkfkWGELqCNCMIXUPRNJeKa5rjnR91dxWcvdtUkbkyQ25vrad4ThFHf/dwMXu3WfKyC66ivbGVyFiU0qnFtI100jTYRPGcfHY7ukqQ4NlOLDeuu4Gwv7/2FgvmLSRGWUcxURQVRVXGKbwTzdZxa9FjGuD/hQH/822wa8QOjhAoQlA2a4qYVlUgm7e10zkUIRxJJ6gFwRREwwY5BVNoaWzh0cffkVk5KQR8fg7c+1DCvQaqqdHe0BlX1xcaOI6JonhTlQ0EoGTeFKGnCunLkIzQT+9AD9HREFPtPJJSA+RXZTEm+that47h8BgJwWTCYxahkQgHnnwg6zd9wuDgIP6An933mSeQ8OnqVbKnpwvHtunv6UXX/CBtystLRXZ2juzq7mfvpbtz3LFHutrXIibFqcbz436/jiOhoqpcHLrsENne0eKqE1YWse2LBjSp40NncHQITYtiS0HUDiN0h5AcIXdqBs88cq944bG/y+otdQSUJLbVbqevL8qPvn8+R562v9eEwtNCVsHGprx8Gj0tPaRlJeAYEoFDxAgxfcY0rrnVNV5Dgq6AwMIwo/i0ACgqJdPzuPmOm9lnvz1k1dx8EUs4fLjyC7nP3AM44OB93MnW6zqPAClspOZgYCHQPFfc/fzYBFC+oFSUz/0Ry487St51650oCvKQFQcIn9/vtrLR9biC6eJFizn22GOZu3i+kF7bBV+s06ID+OHQIw7ilhtv4Zabb+eS8y+Vqp3MEw+vZPWH1ZRXVjBzzkzC4TF+8IMzOPSYPcRDf3xJbt1UR1BPYs1bXzBSFqJoajanHHEqK99/BelzyMnKICc1l9XrPqe3rY/TT/wRDz97n8ypShVC942zvWwQmmu9Nq6kmIN7vo5qs3bDeg48Yn/QoXRukXj69Yd47oHX5G9/fiODZhdK2hyOP35PQQFeG1dcIo7jkn+ELajeuF2ufOk5jjj8kHiHDVUBw4miKP4JjdzHO6G4wdSvbt+tfVUcS+IgVIF0BEJXeOSZu8W1V90sg2oSOn5qN9RRX9NCdnIeVtThjVfeJhQdZfOaLeiqj/66KNEBEIbGxs82TRCvkyiK6tHUlHFKnga/+v2lvPe31UzLK6StVWXRvIXojkp9Qy12cJTq7VuJRKMkBjMYG3UIDfUza+Z8CvKn0tnTSESJMOIYcTfCdKJkT0mnepNBQkISo0MjYDuoqsbll1/Bccd/i4L8qSxbdoSIbz5jhRKOQNNUT+IFNE0hMzuLDz9+j9bWNnnez8/h7NPPJ1H3YYZshqKDaDLgkhH8EtOJkFeawQVX/Bh0OOY7hwm0w+IiHWedepH8aM3HHHnS/hD0+iMrbreJmbNLxSWXny9/cfFV9HS2oSsJpKUq+BMFy47dN87acmub3ciSqoMlo2hKAhVVU0Vhbp7sae6lqiqf3q0DMqsiXTR+3sDU3Jl8/Poa9g7MlhllCePzvxCYtoWqagjPti3H0zbU3EFqOjaqJimZkydyi/Klogc8Jp+C0GMd121Q4dhjj6W+ucGdtBUFLaZS4QnnI2DuHrPEZVdcIe/845+4/vf3kJGaS3nZYizHpH9wFH/Qz0EH78PC3WaBA10dbYwMjjBlSgHhLovC+UXMnp1NX3sOxlAaPSP9lM/PYLhnCF1Ijl22nJINZTx42xNcdvtZOLbiaRN7G1HLcVde6SCEV+Jnu2M/1jUy5pUBHHf6MjFv9hz52itvcdBJiwRTgARwVNMT4LDxqRrCcQ2wqaGJ449bRkF5kucJOVhWFE1zN8E7FB39dyv5xw34q+EIa1xILKDwi99fJJBw8mFnyI7GbqakTMWvB5G2irB0wn0G9piOUHwQDmKOCXTpJ8GfQLgHglMAqbm6oprqakKprkaKZUvKZ5eIylnTxtUqhuC9Nz6VMilCQ0s9joz+f+29d3xc1bX+/d2nTVXvzZIt2bLcTe/dgEMNhJoGIQFCgFRSSSUh9SaEhCQEQhJSCDX0GgyEDgYD7rYkq9mSrF6mnbbfP/aZkQzkJhdz38T3p8cfYTMjjWbO2WuXtZ71POTnFWNnJIM9A+hEKcwrwbZdbE9R/Q4+5AA1uB3wpUNFeTnhaIS2tnaalzQrqpOE5cvni6uv/q5c3DJ3Wm+ml8sbCF3DDUQZ9SCLe+ppp4k77viLvP+RB7j4ggtFVWO5bN/YTogwhmnhYuMicXybuvoqrvj6p2haWCt86aCFBV7GRbfC4MEXv/p5vv3N7zA4mKS0OortOITCViCyD00L68WtD95Mx/oe+bUrv05b62Y86VLZWKp43cGZyQsIMqBhiFCujrykcW+evv85bvruTbK+rA5LWDKTlPRFHfywT1ob58zLjpnaGUU0ZWkT1LFcx8M0VCbGl+AgEZpQTQHA3PktrNuwiaNOPlCxr/wgCCwTPFi+715cceUXWXHy0XLJ0oW5s3q25un6GQwRomV5o7jwkovkj666FtOKk3QSXHzJx1i6TwuxuC5ef+MluX7DGjLPu/L+e++jPK+eqFVAvllEyIuADVERIuYWsWNonESfy5p1L9Pb1UPTmQvYZ/HePPHyEzx2zwtyxWkHCLWzUppbnq8j8NCyNkJZZh2CcCAzpRJKHlnqcePyGvGJfT40Re3VXVxSCAx0BK7nqv50D1Y//woXXfRhNalFdNDAECH+eY55twJYHew930PXNCQuQuiB0LjO7TffLTe2bcBwI4QnEpSWhkmOu9jSQ8tEKI7UMHduM5NjCbyMosWZZoifX3OT/OBFZ1HZGBP4Gp6wEZaBi+pIsaxsHUddLzLw2JNPy5HJYTKJcTTdIxYKIzyTdFLi2SEmRieprq5jx44+RkfGsXLJMcCCRHIMrbiCuvrZtG7tZGf/MGN9YxRUFKDp8L73nShCeuA8qIvAaVxtq5xgAOcyg8E0WVBQxNzmOUgTfnPrNeLRe5+Qf/7tX+jY0oGUgsb58zjp9JM47f0rAoXJjGK1IZGGVFtlT2N2S4XYZ+/l8t677pMfuewsEbbCZBupRZbI78OsubXi5nt/w4Y1m6UvfBqXNQhf+rjSU9RX3wsE8SMgYevqIfnEA8/z+lNtFJlFLKk8hMJwIV4aomWFuL7EtVz84RBDa5ElLajsqAu6oauVxBNYwcTtOx5Sk1imgYdEYGGg49tSNbYHlRlLBCmsoAzW0FIjzrvwI/KWv9zK4mXfAktdZyE8VaLTNBxsNHSWHDBH3HzvNQERHHIWpQKOqj1UPP3wk/K1V19lv6X7kRrSWNC0mEw/ZNJKHH9iYBInOUG+abHtjU762yY4YN8TWLt6G1UNeeClefrh51hx8gFqG2so8TzNVLRPobQ3yfXtOj52YGGjGjZ0tRIbghy7JctMkj6WCCExFZFFnYHo3jIk08kMpQ3lAt3H9VP4HuhGRFnovkmV8n8qcPcPA1htMLSg4d3DdtJB079qVFy34Q0m00nytAiaphGP55MXLaCno5OQEWXu3PmkUzbJdArHdxmdHGI8Mcqqp55Ei8HJJx4r5+5VK4Ql8HBwpElI1xRLxrRwpYfvCHa07pTDw0Nk7AS+52BpgvxoAf09afq6hkmNp2lsmENTUyNtnWuRAiwrxNy5c9Xh0BC4GZtQOEYoHMMwLIaHR3Ay6qLZNmR3fSpfoMpbmg74QgWdDPjRQq2Kf7n1z9IwDBwng4OLbhgce+KR4riTj8x1zmQJExlXYhkCw9RxXGVMpusmGd8lZFi0v9Eht3d1sXXbNj5y6VnqjUjwPBtdC+H7QZdTTN3nBfsoGVMvmKBMdKTvo4uI0vL2oXdDQt7w0z8wsmOSsngNhUYhca0E082nNK8Ez5WE4hEm7HEy/Wlu+9Uqlu7fIA86e47AnJI7tTRyW30tSwnylBG7ZemQgcqiapyEg5sEM6qed20PI6qrTb3jc9rpJ/O1K7/JG2u2yIXL5wnXkFi5ESZACnRd4Lo2mtDRwoHqianMxg1NB+Fx6PFHikNXHMmnzrlSOjpsaF/L7JL52LqNPwypjIfvu2i+x+qnV3P+BecRyytkIlnFqufv49nXV1PeWMv29WlZvVDZ3zpBEGloSOmqnWGgmLdkyRKeevKFqbKeFQSUANtNBoIP2XKZAN1SZ+pgl9Gxdbv89fW/43Of/4yS/3U9jFAIb7oq6f9wy/yWAJ5iT77Z9iH74hppN03YDBpCdTVINNOguLgELRUhFoszMT5KlBgL5i9E10wyTpqhiQGk5pASIzQtqkPrS7OhbT1P/O1xZpXXMndpbUCudDGETsZxiFlqy2JInfGJDI89+CjC9lm8ZBGb16/D0mLYCY/+HUOkEw4xK0xZUQGOm8D20uQV5DOcHKa0pFL0d/fK9vZWujr7sOQWCosqCIX7yKQdpOtLJCJkBbwET5VW1N5V28WXxvF81daGutkFefnowqChoSFo9M+o0S5NchlhASnXxbKMYNdoqKy2L/FQ9Dvpw5o1a1jz6mpiBUVTM73howdvJsezC0owjusroTdNw3FcIqaBzACeRs+W7fL737iW0cEMUauEspIq8sx8KvKrMdIWUa0Qgwi61JCuR1l+ORmZIE9GaXt+kM5NvfKUjx0sonMC3yRbvZ/JbchQCGFWqmC2LA0mYGBbWm57o53mlkZ17TLZiVDPeSLpIY0F8+eKkKPL9o3baF42D00IZT3jSsUjMNRoNvSsd5Bid/lIhGEo+3ZLz23zP/qZ83nh2TX86r9uhL0dKsbycNZNYI87DIwMs727mw+d+34WzqsnrwjWrBtjn6XHUVbZwpMvPszDdz7ABYtPV80ZwsyVZEXW+sFRhOn3nHi8ePiRJ+SnP/E1+ZNffktkN3VIsPSImtEdlLtkxGTL2m3yoftWEQvnIX2HP/3lZj7zhc9QUBNV7biGGUgwqXb6wORz1xj+R3Yrb1YueesKPI3DFTwrpPIIsoxwTsFCD2agD374PFY99DylRdWYjklVVSV5Wh7pdBrXSzCRHkeaDiOTfTjmJPsfdQhfO/dS0bmpX37li1/nhadfYb/99pP1+xUKTVOl9ex5w0t5DPWP8/gjq2TENBgfHSWMgelZhEyTjA39vePEI4V4bpqSkhhDwzsYmxyisLSE0poKHntolXxu9bN0dnYSCxfS2/UqhfFiHDeFsHxktoUomIE96SOlAD+r/K+ecLypVL5EIn1Jb28vebE48+e1iIyvRm1Iy9rRqfOPMAxMU8P2MoR1U7kvBEJaepAq83w4/Zz3iut/dqPMOBk2vt4qW/ZpUmrB0gc5ZSKeFTwzDA3HVzfIMg1lIaNrDHdMypuuu4Xt23bipGHeAQtYtHAxDz/4GC0L5pEZdDF8B5lJU1JShmEYOBkb3Q6RHE8Q1QsY7R/g7t8/IVeedQhFzaYYakvIm39+JzKpU1xQKs2YTkFFmBMvOETY3cjn//YCTz76JNf89IcYUVtG8yyWL1rO5Vd8mupFdcLXQMcFX+fM08/mjlvv5uRzj8PDR0oXoRtTeQ5NNbt4nqN2frqpTlBpm1ipLgzKAABiKUlEQVQ4Emh2KEfMRYc0ikUHNHLAYfvKX/zwBvQySWFNPmM7kug7DZrnLSQ/WkReMRCF+c2zmHx1gJKYT1SP8cSDf2PFmfvJWUtrhCRnZoH0g4YNXb0XPa7x8csv5tY/38HV3/ih3H+/fZhMpFRThCHRhYYlQwhh4nqSBx98iKb6ucyaU4eUDr/5zW9oXFIrpAaOq36HIcC1wbLUZKwb/7oG9NtB2zV43+YbNJTpEwYauhrkEuY0VosTTjgJ23bQNI3RsZ0Mj/cyPjnCeGIYQhlG0ttJ6gPo+WmOe//BAg3q51WIb3/n60TNGI89+HflNkAISxroHuC46JbOvbfeK/U06L6N7ySIiDAFoUJ0LcLqV9ZjhQpwPciLW8ybX4frT2CF1BZ8/bqtPPTgKsaGMrhpg4ZZLcyuX8BEwubgQw9H4jE41Ae+hy9VA74qCUpl6iZ8pPCRUultgY/jKpHybdu2yXvvvZcVK47DyfiEtAghLQKeoTyU0KbV7nws3cRz3SnvJxWXOI6tVh4TUr5k5/CQqsN6gDDQhIXQsvUWF+krkomQyiHSc5SNCw6MdPr8/Ie/Y/Wz65kcTeK4CWLFkgNWtFDZHObUy5eJBYdUUrc0xpxledS1RCgsh3i+hqHrxMwwMcMgLkyGOkZ56M9/59mbN8mvX/hDtJ1hit0KoskS0tt1Ol8b5aXbeuTD9zxL65ZtnP3B9/OnO27nmbXPikdffkIUVVfxXz/7WW4dcPGQpuCUc1cKgUnr6+3Skhqa0LDdNJhge8p+RAoNXbdwPV8lg3yDeDiCnbIDwf0MnsyA7uMZkkUH1YvjTl/BjlQ3LSeViP2PqyNelIdjQzIhGesDCiFSAKX5+UR0k+WLF3Hg/gfR09oLrqYslIN7oxZ/T5nMkyHtpmheMltc9YMrxNy5jaxft5G/PfwE3/vGD7n6a/9F59Zeurp66O3u46ffu4EFs5Zzycc+Io5974HiuNMOE40ttUo+0c9gGEFbrlCNMrhpTD3bSKRN7fr+hzD+GdMDskVmpUyRy9QBJ596Apte28r2zdvR4h5JY5Kwma/0hyZHSMkxSmqjXPv7HypmilCMec2Q5Ofnc9/d9/HRL59MVm9X7WMM3nhujXQnMhQWVtI/MawsT3UdLWTyxqtrGE2MYUod3/VpqK5lLD3MyNgQw8MDzGupoa27m2RyEnSN0pJKSotr6d/p4zojzK5tZE5DOeVl1aDraIFCpeP4qpvHD9JUukpc+UHt0tRDuA7cc899mKZJZVm5slzxAlkjDXRLrSiO66GZAh8fXfoqoLMrDT5Ch7Bu4bvK/bO4oJAT3ntSjoedtVoh4MsKXalhgo+UGq4rCVlG7nx6+433yPFel4q8BnbaOxCmTcjSue4XP+aiT38c4rD4PbXiwZv+Jtc89gbnv+9C5rTE2fSqTSqVBCCVSOLgEiJM65ptvPzUq9QWNxJyYkSsfGTKJKIXk0n73PH7e7DlGPHyEL/+/Q00LKhj0fomOauhjvedcy5Xf+873HfPo/LEU48VvpjyRZo/fx63//k2rlz0RXwkphnGRW2zlcCph+v5hK1ILhcibZ9Q2ALpYQT3xJY2mq7jS5NJfwJbS7GzOy1v+/Wd6AMl1BfMY2w0xfaeSfLK4mhlUFYeYmvXBOWzSlh86FyGvV415qzs+iXUntZTAaXrBiLoA/dcOONDp4lse3NOjWTa2rf62Q3Stm3OOPNM+fNfX0Ntc7Wq6wsRJPg8BJrqtNJQ57WcgfBurMACDZFjUU/ZQGS/pjSpdTSmNu3CgPl71YjPf/2TjHoDtA1vYYfdTa/bTufkJvrtLqxKnWtv+aGQIZQ9oVA11lgsxguvPoenOdz/10ckEsZHJujftlOue3qtfPqR5ymOFWJgUFRQSWlVPXf87X427NjCuo4N2HIcKXYSK0pRMbeMcVLoYYuQaTGZGKG6pgRpOnhkyKQSaCJGd6fDPktPYFZJI7NKZzExFmQX0RG+gRmsmkILDMmCY4QfSK55DnR3Ijdv3saRRx7O/IUtInsmy1qzZJ3zDMNQ7nsINKEFtDlPcaANVa/1HT83BmJhges42aOfsix11XwnpAbSwPXBQ8MVykAdqUEaNtzfJSdbk1TqtcwpX0BJbBYm+Wxe3Yrh6NTNrVAdSFF4z0XHiHhljD/efgsvvNDN2EQKR2ZwcXAAx9XIJF1SExlkxsPEwDDD2L6aRWzbQZeCongxUSOfuXObOe3sEznw8GUUl5fxl1vu4MILL0ZIjXtu/SuaC4Zr5iRpmufPQTdNpI0i8MjciApGno6pK9N0K2B7KIZUlm6rGCe6sBDoSAGvvv4Srif5ydU3sL1tHMfxmEiPMTo+wUD/JK1vjCP7oH+0l3BFmjO/fKR4es0TJP10zpFD3btAM0o3QeiIwNxWI3CqzMo4BbXw3L8DdZiWvRvY68D5/OxX1/HTn/2Sjs29Mkuc0UWILEtc1/3gxuqgZZuP2SXm3vbrzYvqtLc07RL+DxDU8ebvVSv+dNdN8va//JV1r68jbJnMbV7Ime8/kzkLKpT3r1C+fMpjGErqCsRnr/iM/NMtf8QMmTzx+JPy6VVPY4kIZbEy9lm6D2RUIIxuH2doZIT27duwbZtofoi4ZlIey2dkZIS/P/8IK447FssyGBoaIZpXwAsvv4yXEkryRZMI16e8vIS2zlY6uyxaFlQy7tpTVhcCpbqRDVovx6Akq0e5aRPyg+8/j5UnzeOyyz4xVc/MzgO4U8EvwPc1pPRwPA/LUs52nlSCwNL3lYqnA3+96Q7p2xDWI7StH5Q2k3z/+9/n1Zc3EA1ZnPuBU3nPycfT1NIofAmBbTOebaMLi+f/9ioVoVm40kCzQhQtqmD1+mcoioX55KUX5e609FT99iOXXMQXP/Et7vrbX1k8dy8KIiUkMylcSzKeGGVgrI/x5CgIHy1k4iLRpI/0bTzfRroufspDZCwGu8c55YL3icIG1Tx9/AmHsfn1LvnG2td45JGH+Mg5H5OLFi1g9uxGWhYsZMHiZj5/5ef40jc/q66Yq4yzd5GFnp6Zzf79pq2lOtT4aEDIMlj72utkuiyayhYgpWRicoSQXkD/cB+umc/Q2kFEUYpjL9tfYMLdj97Dj0743q5DPssBEFO/ZZe4efN7yr7X4O+x5CBbOzdy6Mp9xNDQkLz33nu5/HMX7fKZRM5CZcqFYTeT0P8akeO/hQZNS+rElxZevqt4fDa1BwhfoIlQTjVReT27HLtyBUlnkj//8S7Ki8p55blnOGyfw2jftJWYFUU3BI70KKwoZuXKFdz/wL2YaGRSk/QOjhLPi5IeGSI50kt5STWl5eVIL4xMRIl4hWSSKXxvksmRft5zwrE89sTDbNz2HPMXH0dMM3MOAkoyR+C6KXRdVxxZqeF64GuSDWvb5S+ueZBly5Zy5pknYTs2lmGohuvg/KSSTOS2ylrQ0KmbSqTbMFVPsS81dE2dXLat75A7esZIjQuu+69f8NjDf2Nzx1pOPu1EPnXZFVhhkz/96Td89IKLqauaI/9w2/UCYNu2Djl7boMgA24qQmV+E7a0cX2PmJHP8qZ9mbtfMUVzYyIrODfQMSHv/NO95JnVDLmTDMhh+jb20VK7jJiZR9pLY5sJeia2MZYYY1b1HJLSxTQ1HDtBGIFv27huihAhiotqiEdD/PInv5XnXnIa9c1lAqB56SzRvGwWi5bMl7/4+S9B6rS3dfLIo4+zYdN6QiGTrIWKYerTBvE01/rcIHprsIigbqrjg9RY3rKIZ+++gUK/Fjs1QcaPE4lZrGt7icHJIQprizHyXT586WmB6RxolsGCvZrEP1rd/idwMw6GZXLaaady/fU3smHNNnn8ypU89/wzu3QZ7RIw7yJ2L4CDN+a7AadZBzJSZQWmEUuFrtLtWapkx7oR2dq+hZPft1IUz4nw6KqH5Lo1aymMFZAfi5NfWk1hLI/RiWF2DPVSVl3C8SeuEAuWNMuLP/xR8owwy+cswLXTFIgoQ7292GMpLN9gtLcHYWfAM/E9DYkgnh+icV4JI8kmulo38syra6iZNZeKReUquLQgQxiQ27PQNdCFzuLFc0RJWUyeccYZLFoUF7rhqnpjVhGTQGFESqQMPHyCe+X7UxO1QJ1v//7U03JidILHH3qa0b40jYuaWdexDpskt97+Z+YubhDZ3MZ3rv4GW97okD/+/vV87mPfkT/6+VfEFZ/5Asv2WyKP3vdEFu49j/hkPraVRPNMRiYnMYrqSI1McN03/yxbDm3h4UcfoK+1j+Skw977HsTRpx7JprVr6NjYwfOrn+TwQ1YwNNJLd183AyN9RCIhJtxxwpkoqbRNfiiGj05iYhwnlWb/fQ5mfNSjf7iXV1rfIF5qcdlXz1clFXxEWKNl8TxxxRc+L6//5Q18+IPnMW/pLLFuzRa5o78bz/PRTHCkiyXedJgku0K9ZZhlyQlTgeDD4oXNzJldS6pfMDi+g1hhFMszaV42F7/DIVodYTjTx1e++yX+evgfuPOOx2RTU5Oq7e9uOAkwwmohmLegUQwNDcrh0SHO/NBJ4oc/+q7M7dL+FyGy5Ol3inQ6GbQFqrKM9HWEmD4vBMVxR138/m2evPO229nWsZ4f/uoqgQ6rHnpMbl3bTmleGcXRQsZGxunv72fh8haefPFJjj3pOPY7SnXZnHb8KTI9mKCleg711Q0gdArzoqTH+omFTMaHR5i3eF9idQvYsK2bex/+K4cdcQgf+9gFYtPWdnnttb/C10PsmEhw4GF7cdXXPyC0oISgZUnlgVCdYlv62DZBNjq4IdLF85QRmu25uedyVpG+kfUqDcysABw8z+axBx+Tr69bTygcZ8GCZdTVNtHSUiP87K/2QHOCFjMHejf3yM3r29m6dZDX1q4lXmYyNNFDV187tWW1LKnem5X7nkwFNYxvT5Me95nIpNjQu5EHX7yfXreH+qZKkuMJiorjfObKy5m/pE4MrUvLy877NMP94xTklVNaWc1kOsVkahQ9BJ6fQdNQ7CJbUppfwUnHn8T8eS28uvp1dBnmxdeeo218Izsm27jlzhupailR5+2AZQZw361/k5s2beGKK5Uiiy9AC4EtM8pydGqfHPxX4L9pXZnaYge0NIkaUz7gSjrXtcrvXPkT0sOCIrOG4ngl4VCcxgWzOf6cfXnhtZf45Q0/4c7HbhHXfPtGmVcc54JPnS3ejeByXVfJLknYsq5NXvNf1/LJT36SE088ka1dG0TuzQvlQji1dX53VuLd3EKrDKGHUq/IqumDTyadJhQKI21P1fsceOyhF+SNN9zM5ZdfwiVfPDu3vWtumMdA2wAy7bKlYwtF+UXMaWxgdGyMqrpq9jtyf+FJ1c5318P3iDeeflW+9uTLVBZVEo0UYOAzORynZ9tW5i+czyGHHUIqXMwDT6zi4osv5tjj9xeagNZNW+nu6uPiT32OhICO7g2kMhALK1VE13Uxgg6QrBSW0JThFpqiAHqeQ8jSUTK+fuBfqwLXlz66lFMlAQ9c3Uc3fDw/jaEbxKN5SEdw6ecuFZqp40lF4rFtj4ihhvOObcPysXsepbu1m/aNrehaGIgyMjnK4JBLqNBisNdhYqiPsd5XkMkIpx5wGrMb80nuhN4+k5qSOSxo2IvxLeNM7swwb04zlTXFlBSVgoCtm9vYa9k+bFyzEUNEWNi0EC1kMjIxxIurn8PXMhimJOmlVe3fKuGOB25jQesC+vsGqaqopWtgG5g+BdECtm/fTtWCEqSbQYSyukRw0hnHiAfPf1j2dY7JytkFIus2oAsNx8+ga1lH8qw8xdsPbIk7bSc6LfFjCOoXzRXNe82Td/zhASpjGVxPUl02m82bNxN61GdTx+vgWDx++7PysYce5Dd//DWe46Lp2UB658GUKxlKmLeoUXTv6JYrjl/B3nvvvUsSatdl8t3bRu/+GRh1ETxpomkEySqPUFg1Vgo9RPeWXnnttdeBL/jeD77E7AV1Iich4sJLT7+Ek3SpLK9kduVs0pkM0vQxDJMTVpyYW8Uyvk0Ii3nzm8XGl9dLLWzhRzQ8QycUqmbFQQdTs2SeSLel5YfPuYDK2gaevvfvHH/U/mBC7/ZBFjc3c8bKJcITsGVbiexu65Kzm6pEOGSqm+E60ygyQW40aFgxTNCkclv0gy2fH6imqmN0tlyU1fsCI0heGZrKrm54YwvjQ5OYuo5rK81hPMU8m9xqc+PPfifXrdnM+FgGJyU54rBjSScm2bhxDSV5URxSFMdraZldy7ZtA2SSpaQT1XS0JemZGKOyoBw74yBtSWPNPHpHOhhJDDC8bZLySCV/velhTnnfyXLDhg4GhyfYe8lBuElJSbQQT0CaBGUFpZSUFbDmjZfRNCguKWQkMYimaTzz6lOEQjGG0yOIqMROpwlFLV555RX2OXYJwjSRKKlZw7TAhWOPPYbrrruOq773ZbVqWqAJgamZ5FLUhHKjXMsGZ9Y9IBBdDKgsuyaUgp+paZiNHjHJkGRkso+IFkeTJo/d8XekblNX0MxTDz3PH//wO4rq8wUhF5lTpH/nUJZEvnK3FPCD//ouv73p95x//vlv4220e5PF2+FdCGCJwMQI+vKlJ5SDn+8ihEnnlh55042/4+gjj+D4045RgTvFc8AZyjA+PkFYixCNxEkmMlgRC1vYxAryqJxdKVQGT2JpBtg+PV3dUtdN4vF8PAGu46H5cYrz57L1yT75s2uvp75yPpOjk3QP76BrfULWNcXEisMPxzzqCHRHrbAhzWXu/Hrh6YHhN65KaAlvKmKlhu8pnrRPtqFBD27+FI8WB8jAwI5B2bGtm5Fx5Rfl+zZoGeY21dEwd7Yoyq+gYEmFIrAIXSX1gD989za56bVtpEZsBjsnGE8myS8sImO7FBQXIaWPnc5QVlvBcH+C8XGTsCgmMebg+ibzmiuZ3AGDPQNMjiTwdYFuC5prF7D6jZeQrkSmNTa8uJXN666loKiQnUPDOCMeUT2KEzDtBocHSCfS2NEos2rmMDY+jGGFybgpHMdBagLPcEj5kyScSaRhg+4xnphQuliekqjRDeVrbPom7z33ePHc88/I7Z07ZU1juciW77ScDOrUoBbTs9C7jLJd/84xTKUES3D2+aeI2265V05uTzBv7gLSvZK8SDHFZjFldcU8+PQ9fO78T6jgDbyO/aBnd3fgS8WmkkEXVsvCZvGDH1+dczPZ7TTzP8FuBrB641qQddYAzxcITSClWnF+9asbOOqoo1hxwuHqo2iZoHitVqvNrdtkSVkV3W1dxIaGCBlhdGGSV1LE3KVNuXKNJlXScLhnQLZtaKOquApL6rhSEBFxQnY+L929nnC0iHCmFNdLEdJ9dF3n4Qfu56OXnMWiplohfPASLpt7W2W8Ij83drRs1imrtqdPHZCykifZe+15El3X8JC4SCwJOzd58uZf/JHWLRvo6elBmFFqKuuJm3mYOtybeQg/bEvbdNjv0AOnCAEu/OF7d8ux7YKwU4ZPguKiNMP2Zq741qWknCQH7reci793svj1t2+RTz/5ImghKvLzWXnuSTz++ONUVAqiBaBnYHRnHIREz2QIuRYRt5B5tQvp29nKxMgQdaX1vLTmZXpCXcTz40z4ExASlJUY9HRtZzwzQTQvykQyQVVNDZFoiNHEOK6jDgqpTBpfA8PSyPjjJJxRli5q4ZT3nRwEhR7wt32VZQ7ID0ceeRiPPfIo5338A8FRVgSrtaeIOsGlV506TJ1zhfofoameZ1dmgsYKTemVCYEZWN8sX7KU57rX46fjNDbUY/o6uiVpWTqHTaOrWdu9hgMjC5A6SFcPch67SWUM8ibamwZJTuFjWqzAm8pluzzwTiNwN5Htxgiou7mGAAH8/Mc3SCkEK449XORSsJoJUsfzYHLco729C0NT+siGZTFvYTOh/ChWzCJWFgoSQAGhwdcY2LGTxGiC4oIiDCOMKQxCMspETwYxEaWrdQA3CVEjn4gRx/c1Ojq6SCY9mUwkZXJyUrqeLTu6tjFrXnWuAzh3OYSmmmyz9Lbg/OJLG4kTqGoKhG9g+CYhV2e0HT71oS/Tv2mcQlFJvlGJljbY9Ppm8ox8KgtriItC7EGBPhlj03MdXHvl7XJkHZIuYDgPI1VITCslpOchpMa+e+9DZ0c7AwMDvLZ2A0OtjhwcGME0okT1GFUFBZy2skXsf2ATaW2YtAE9Yy5Jw4RoHq7wsJ0ktueQ9BIk9GH6Ep1YcaiqKSNlJ7BJMe6PMmD30j3aTs9YO0a+xNFTzJk3C1c4iqhgekjDI+0m8HWbSXuEsdQAk+4odXPL+fhnLmTe0gZh21mnSw0fX7HYdNUB8J5TjhWvrHmFres6ZM7421e7GU0YuLaT41EEXfFTDD1f4KUF0jMwhZlLAEmEorwKECE445z3snz/xcTLohC2MeISW6YxIjqL91lEXmkcV0fVtvWs8so7H/vZH303+nrfKd6VM7DvOGhWNsjUrLt5Y7/s6ujnYxedB2FUetUH1YWuzoxrX18nDVfDz3jkReK0t27h9bWvUVFbQf3CBkafHZMHHb6P2nL5KpLuv/chMiM2FQW1FOUXETYFWirMqJ3Cs33GEyPEC2O46RTplINhRdixc5Bf/Po3vPf091Acy6enu4OWxUumpTenFRTeRBpQ0ivZERU8L3XsSXV+le1ww9dukYvLlzE5PoEZjmD5IRzLJa8shFs4SvtQO5lJB8uO0hhZREm8knRvir/9bjWNNfNk3K3CFwkI62TcBIV5Rdgjaba93sfoZIIXvDfo39lFNBzBcELY6RSnfWAlpJATTg99qXFuf3wVE71RTK+UynghhpcgJUbpc7rYOvo6Cb2LuooqhvUe8hpMvNEUXihMRksyaidwxkeoaKokOTbKvGVzsVMZkD6pxAQ/uf4HPPvik1z1nW/gSRcrajG7cREfO/VcTjp3ZS6hapnkhAg0YYBwgrS6Ulz55Kcu41vfvIpvf/vbcta8KpElOPgeGKaJl0mgWyG16maYsrG1UcqRQdue57nopoYmVJSn3QwRI8L8ferE+Z85Tf79oWdpqiyha/MOjLTO+rZ1PL/xJY464yAIcjSuo2GgqwnqXcF0EsSu2L06z3+P3Q5g6ftoltIgcdIZTCsOEn7x81+yYsXRzG1pENJzVXO6ptHXOSR7d+xk7twWsb19O+XhQhw7Q31dLYalo4U04uX57HP03ur2BCu7LuG1Z16V8Ug+RZbJ0888R8OsOey9aBnJ8QwDO0cZGkyyI93P0PgwYd0klhdl2B4iYSdYeepKbHxGUpO8tmkDKxevfLOM2NtefLU1Us9J6YOrHBytiA4pWP1gp1xasYRNo1vRQhpGWEf4GtH8MNV1RXzoE2fx0x/9mKVzllHoVVLoV+MkfTzdxh31MYstRNJAcy18z8AMhxjdPkIyM05BaSFeSjA+nmJn3yDzGucABhE9RnvHMH995GEOOnkB6YnNvPHyRgZ3aPhOlJbZ9TSWRdg5sYMd4+2U1hZQbDYQjphMplNEYnEqZpeRsieJ6ToV8Up8z2NotI9YuJCRySEsK8KoPUzncCsl8zRx8sKjWHpIs1z96mqWLltM09zZgpBQ1LCgdu44oBmqrq6EIHQcz1aKHoZG08I54lvf/pb88pVf5txzzpLvOeV4QaCfgAO6GcvJ3P7sml/Iv975IJFwIbFoPlVVVaw88Thmz6mmeVlgZappoDnoRlAyMGDu0moxd8EZamJ2luNvh+eeXyvXDeSzpGVxQGj00Y3dj9xsDk37777hfxm7XUbyhY2ODtLADClXge5t/TIxMcyJ7z1USA+EZagmeQ0sQxOJsTH559/+UQ5tH8Cc1UREN4nELMaT4+TlFbDPkXsLtGlnz0Ah4bXVr7Nw/mJMTEKRLppmN4OIMJkcZyLjMppKMWmn0CMmphViItlPSh/mFzf8F2WzQ2KoN83ra16TSdKU1+flGgdEdj8XKGHksoUym9zS0DQjaDVDbesceO3RTbKioBw9T7LN0vAdg3isgHg8n52ZDk449RT0PI3i2jIikThVkSoqZCXjAxMkSZBXkE86NUQ4rOGJGJqukZoYRA/7/Ne13+Spp5/h/rufBQyqq6txfI+Mm2Ei4fP7B15gr6VLuOuGpzjhyKOYvbiQNW4b/cNjxMM+g4ntDKV3YrvjjHYlqSuZQ75fjAgb9I/2IPI8qmoKGO0bprN1CxOjGZAmy5fWMTw6gR5KECnS+eip71daXR7UL6wR9S01QXLGCdp3NCQ6SA3TzA0LDM3E911Mw8qOFISm0TC/Rnz9W1+VLz73It/5xnflIYccwpw5c6hrrBE4sKNzQP7yl78gmZrkd7//NbMaq8VTD70ht27s4sn7X+CP3Z0ccuj+8phjDqBpv1kCw0SYbpC78FW2UddwJpUxolYDh5y5WKzb9qosDOcjHA1d05GejzC1dyHIpoVv0KwCTBtH/7vY7RVY03RSdpqImZfbK/zxj39gr70Xq88RbINEMEsXVxQxe3QWj93zKJXFFRTF8/Fcl5HxUaJFYWIFYUWyEeB4Lpo0MAW88NgLsrygnIqiUgw9TGFBKXgWlhdl08ZXEV4+sfwY9o40VtRgbGKIhuZqPvipSymbFxI/+sbP5dPPPMc5HziHQ488CNcBIzL9k/jsstnJUvdylCpyDeVZ9fydfQMsWzQfPWUS2xohFi8kXJSP1m3QNG82x555kHjq6Wdlxk7QtHQuy2sWMt7q4TkuWzZs5P1HHM9Tj73MxMQ4rhXG1jwyVoJjTz+K6n0LxXvKjpaPPfocwjXRBOimzvDEGGkZwhcOm1vbqAmV071pJwURnQVz6pndaNM/1kX/aCcdfRtwtTR2wmN2czMCiyF7BOnC9u4eTnnv+Vz1hasoCBVj+BaTCRc7CYm0z9jwECcceBSHHH04vqZWVjcQPXAzPoalMpcOEnQfM3uezF5CFzTdwJNu7pr5AU9g7sI5onH2bDraO+XD9z3EfXc+wObNbbKqpoZYXpy6WVVc9YOvC4JM7uErl4jGmnnyCe9Z4n6M7RsGWDXyEhXxWTKvBaFUNJii8PpgZr2nA/H0cMykt7uXioYCCBkICzKOrWxgdxM5Cu1bsNtcr3+K3QpglUiVmFZ0mm4QDPTv5MyzTgM/YN5kL2zw1b+9By89SVf7BAtmNzORSWDlhYkURtn7qAMFho+LUkY0ABzYtmEL+y7ajwiWGkBo6MJkeOcI3R3dVObXE4vEkY5DcixBOCq46NLzKFyoCwRs29xFb0c/YyPDLNq7SSj51qyo9/RbYUxrUJjmGi+0Kb8iByZ6PNat30Jz6QJq5pQwfNcotbMasaIRrAKLT3zhPDCgr6eL4ng+0XCE7v4xnvz7Kjpbu9DQSaRhe+drtPe2MmI45M+uYMK0+fBJ7wUTCmZFRG1tuezvGGNyIo2vC0KmzmhiEMcbJVQyl+EJF1NK0vnKDnbMGWck009b71oyYhLpSyrL6/B9n/HxIUb8IUYmhmiqbeTkE04Uia2+vPYnv8AHigrK2d49xEgiwTEnHsera9qoatrAqfWHTC0uWsBKSwIhHcNSKpWKfRWIvkkNz1FlNE0YQT7KR9MktptBlzp6xGBOc4O4pOnjIKG3fUT++Jofc9SxR7Nuw1qWLThAfuADH2D+3Hmc+N5jRe38sPhg0dHc+NO/yqTnM9oq+c6nbmDJimZ5w59+TnFBnHgkzhmnnUNxWSGNC6upaC5QJm4ZaGyez5o1a1h2+HzIQEa4CFMLSDjvPMj+f9gl/7fY7TIS6OQ4aTo8fPcq6fo+jfPniEBaCBxVI8OHiZ3DrN+0nslUkmOPPJZofpxJJ8m2nnYOmrt/ED9qJhDByte5vkvOmz0XQ2p4ro8mdCzDxHU8HnzkXoRlMJ4ZYjIzTtQyMb0wlWUlRNFZ99hGueiwFrFzez/nfeiDvPrqS2xau5+cv7RRsEsdcledIiGDXtwgqeVLHy3LdxQw2Dshe7oHufWeuzhi+QpMI0ptZQPtE10s3mcR1fPjAsPnwEP3h/QaXl67kVeeWk9UjyB1iem7vLZuLXkFJdTh0L9jHdu626hdMJe/3HYrmkzKefXzOPPM0/jVtb9Dzxik0yk84RKLKBaTnenFkDEyIkb/WA+Lly9g9d+f5LIrLuTL315Fwp4kOe5Tll9D10An6USawXQ/PTvbOeG48/nJZ2+U7Vt7WD5/f4ZGxygtK2dkLEUmDQ/f/ziVDaXYEwbCVpena0OX7Grtp219F3OqW/Cky96HLxFFDXpwCYOjiOeih8xg5wX4HrqQaELL0Q7JqPHSs3VEfueqq8krjHD5Zz9BXVOlWHn6EVzx1cu4/ZZ75cbN6/nq/C/L8886jw+cch6F0XzCKRPpxdD8fFY/uQ6RjjCYGqPX7uPaa65h4cKF2H6KqlmV8qgVx3DQ8QvF5GAG0wjscSw1Cakmynd5hfxfbFx4218n/Tet/bk3oPbyUsrc9tfzPGW6LAQBuwLfm2YN4cNXv/htecC++3PCqSuE4j+7vHz/3TIei+DrFmu2tJMRFmtf28iSlqXEzQixSJiunW18/POXCSzVU4vQVHx5cMP3fyOPOfAINIeAO6sxkUqDZrC9t5etmzoZ2pGhr2OQQqMAQ+oIKZm/cB5FFTGeWP0oHSNbuOXvvxe//Nmv5MWfvEiIkAjOcMGFztXlXLJ7L8mUar7n+hgBPRAH7vzps/L11Zto3bqeIqOU/WqPZnbDXAa0Hpa9p4nGo6PCM1IIT2N7e0pe/+NHsJwStm3YTEiCKR2KzBgHzz0A35UkrCQdw9sY8ocoqI7y4itPsn17NwWREqorZhHRCxgYGiaRmMDxbVyZorK8Cn9Cp766nmQmTe9QJ3XzSrj2L1eLzg0d8sRTTsWUhVQV1eOMieBA7+K4NssW74WbllhGBA0Dx/aQnoedTjHppum1U3iGy5FHH8DXrj5X9LePyGt++BMGujJUFzZSFp1FXrwYmzT1C4o57uOL1L3DR1gavhv0SeMGZsuhqSOIhK6NO+Uzz73I3599hv0P2p/zLwrcI3Q1kHzHQzNUyyXAY7c8IR+67XH2nnsY+aKCkS4bB59+r5uXtqyirCnE8ScfwcJF85lT3Szu+M3fZOtrPfi2YNasWowCj3CZ4MzLVghM8HQbhETD3K0V+N+Nf7oCCyHwA5c0Xc92rqub4NqeEjALdqPbd4xIz5eccNoKRcAImHIdrVvREYwm0qTDUcbSPpmMw+DQMPHqWjZsXc9R7zlciWvjKimZ4CzT+doOOX/OAjSpY4Z07HSGtJ0iVlhAa3sbHdu7OHLFkRTFanl+1WpeWvUSnq1TECpCt2PYoyFCXjF2Sr3nj3/mYjHVxytyGdSpiTP4xQH8ILgNQ8NP22iaxVhnQm7asJVEQnnkhHzFHnP8DGPJAcqrl+Qur6YLyqsKxfvef5a8/KNfoaG0EonGzoEB/IhN7+gIRQXFpDOSgvwyPMdjfHiQttZ2Fi5pZkfXDnr62imKVmCZEQYTSVLpBGguepmPtDy6h9tIeylKG/L53DcvU44RyxrE2o7X+M4Xr5F/u/9pYvn5RLQ4ptCpLa8jZuUxmUljSAMphWJbZVKYegZLGhRH4ozbkzy36imWN/xezq6uID+ST4QSRMokEssn5EQIeRF2bhjjrh8/IU/77JFChDTsjFTywC7giJxD4WDniHxi1dO8sXYdQgiOPWElXzzsszQ0l4tcbkH4eL6DMIMJ1lQst4XzF7OlfjtbN2zjsGXzEHk+o4kxYn6YIw86kuM/dADNB9cJNA/ScO6HjxE/2nCnzNOL8Yd1dg4O4g0mc7dWF0agkrFn41/aQqsgRl3h7IothGpcCMZ7+8Yd8m+r/s6HP3KBOiqZ4CUn0M0IZ3zyU2LH+s3ytjvuZnRkEIRJbUk51SWlJBOTlJaXsfdh++U6NxzPxhQWW15rlyE3RPPsubipDDJQtQgXRBAhn2dfeobNb2zjqYdfpqp0DhZR0tIhGgpRUV2HLyx2Tk4wmnZomXcgI9uQRc05aWdVojTelH+QYtq5WMtJyQJoISVj09ndScZJsqV1I4n0GKVVJchQip1jrZTOiZFXj8gmcRCCUBiW7YWoqy2QemYSpEFhUR4jQwM8u/5hLFNg5EUQUY3B9E76x3q4+6HbmLO4Wnz/yz+UD93zCAMDaRY0LcMtKiSVjJBMJundvhPCDvOXNnL4iqM4+2Oni6yOMqj78sELzuHOv9xBtCACXhjNN4mJOB8841wqKgr41lU/xIxGmcxM4us+nqXua5kZJi+u0Tc+RF1tJYWhSiwRJhrOR4R8RhLbMUNViIwknc6wc/0Ev/3u3+T5XzxGWBEx1Y3l6wy32nLD+s3s2LEdEdK4+PILqZlTOqXN5Co6JIDtaWh6CEW38BCekp296Vd/pMxsoKmmkYHuMQrNEkxXp8AqYvvAAM1L6lRpydCVYkYltOxbQ7rLZGwgRUwrYiLpMLENmTcXIYWGr/no/4oJ738w/um7z26h9YBaKKc7MU1LTv3iZ7/AMgya51eLwFIIPRZRU0QkQsow0CNRTM0kroepKixBuD6pVALdUvpWjpvBR6pzkg+b1q0nhEF6IkEoFML1fV5Y/Tw7hrdTXFsivvrjr4iLL7+QliVNTGSGGE7txDVdfAtszSFhJxmbmCASzSed8Wlv65kq3AnQDBG0eL35kuza6S2ybCzHAQGzGupEeW0pkQITz8owavczaHcz6G6npCYOZMXLBa7r4wa1TcceRsoErjsOwkZqDiPpAYYyg7Tu2MKrm16mo3cbKTeF7avs7ReuvkI0zmvE8Vw6ujsoKyujpqaOptlNzJ4zh6KKIr5w1Rc4++LTBSEHqWXwhIMXMJRqZ1eIn1z3QxrmzCKZTBIJFxANFTIxMsnIYIJQ2CSVGceMCTzLJeklkYZPcVGcZS3zEa5NYSyPiF5APFrCvofuw3ByJ7998HpcMUHaGyOVSeLZOm0bt/O5C38gScODtzwq+zaNyJFO5IP3PsW6tVs54qgVnHHeiaKmvlTkkp7KsBgy4CdUK7nrguMGKWRNcN8fH5HdbYN0tw6g+1EKYiWAj2WYiLQkqsV5dVWrJGhD93RllbLXoS2E8nQK8vIpsIqI+QXc8pvbpwzGxLvCY/q3wvjHewgtN3h9P8jESnL+ML4t0YIOhrtvuV9aIcF5F71PSKEmVOGrQFRtgFA8q1ZsHxqS+TJMPJxHxAwhpUd3dyeXnXMZWkjDz0qo+j4kIKaF8JIOYUOZZq1e8zKP/X0V9rM2VzVfJedUN4pDTt9PHHLqfvz9odVy1cPPsWPLMA01s0lmxtE8jXQywcjgAAl9lI7Oreyt1QIOY8lJYtG4kvmZPo/9A0WIdCZNJGSBKymsy2Ph8ma27+xheVUTVWXliBGd7s4eCutiKkligY/yEBKaBgmAJKmET0gPEY7F8DSbwuIK4gX5lOoeGzrWo8fA0zPc+Jvf8enPXC5rGgrF0uUH8soLWyjIs+gbHqSkuAx0mLSTNMyfR8N8JV2kToUSgYHjO0S0KHoEamfXMDI5jGaFyNiSqup6Nm/tpO+5Zxh3EsiQRzI5wdzmZg477DB+d9Nvef9HzuDWW/5IvhnB8ixCVoyK2mpOPPdwXtz0FIXxOH1jO/CTPo4nSCYcUkwgoim+/LHvy9dfX8tBB3ZSUTULqcHFV5wmsuffh+96WsZDMfo7+ol4EXQtglmQzz5HtIi8KghHwROmyoH4MDKUJp00sCMhPGngInG9CTTTJyqjTLohejv7QTaRcNKETB3d9KhaWiBKXy6WvTtHiWtxhFXGjh1bGdsiZcF8ITwh0bU9exP9r3kj+T6avmvBWjNV8O7YNiRfeOElLrrkI7l6nwYIT+C5oAW2JMPj4zJpp5lVWkXMysOTPlYowpFHH0EsPxbkxHQ86WFh0NexXTY3NGPa6r5vbWujd6CfhJukoDiP1zesZc78xqzOGYeduI847MR92LnBlS88/gov//0V/KTAnvQZHh4kXKGRyiTBA0/YxKNhPFxMzH9gZ5HVY1Zf4VAYz88o0ophsGnLOspri/n0t85Tb9BGJVxyhmOqd9jDJ6wbEILh0R7ytBjplE/SNUn4Nq4N0WicFSuPYsnoAgbGtnPQYftRPauKmsZCgQsbt2xh3oJFTAwlSaVtHM/FzqRA9znx1BPUPZI+utBxAzV2S7NyR4PG5lnC15EVdSV44z5jzjCkbTZ1bUAr8DnkiANZedJKChqEyHQiX128F3fe8VdWv/gKRYX5hIwYmmVQWVdJvAGxrXeLbFw4i96RLnxbjY+xzDijiQEmUoM4jkd12Vy2ruth53aH953zXn545e/khtbXaW3dQjQUw/RDkNKoz6+nqWEeZmGc11/bIAtqIxx10sE0LChQdWAJN1x/Ew0FSxkaGmCsdITh5ABz6mpIjE8gpETHwhKqHTFqhrHJqJMQUFtXTbpDY7JvEs3RKY5W8czjqzmhZV/MPTx4YVoA/yO+piCrWB8gawupw6YN7fLXP/8dn/7cp6mbUySk7uFLiQh0f7MzruvDzp07qayoxvM1MDTG7TRG2qWmoA7DMoPSjYaFxtj2UZKDCWIygiVMMq6DHhJIwycUD1NdX8fy5ctz/cTogAVexqd8gSFOnrc/Bx2xSN7409/RtXEIjwxCjzA6OqrUQ0WETGaMUCj81g88zZEBpivs+AGDx8VPSVwtxVhqTJ33g9+fPX/KQMFf08MIXDx8dE3jut/8gI5N7ax/YxOYBr4U2BkficcpH90/Z/OZ9WEK2mDZvHUzphejtLiSyZEETsbHzUhCBWEaZ1epCdXXQDMJ5c7wGr7r50oEdY3VfO4TV3DnrXfz7JMPc+jBB7J81jzed9apFNXHBCEgDasefp24KKRzsIdMSkcrjOG6GtGiPBbvs5i2NQNyaKifnZkB8sL5aI5ANwUXfuZDaCGH5fsuwU5oXPj+r1AQr8FyQjz0l4fo7F3LwEgXxfnFGFqEdFJSVlCJTGt0tXZg6y5u2Cf52jjtrWv5+CcvkDXNpQIfykoLsDMjuK7NaKoPMibDk/lYQbumbgg6Ozshsw/SAMMwkQi2vtEt177QS4XRgPBconqYkbFRejuH1R2Ve/4Z+F9agbVgpsodfwN2yyOPPEL9nHrq5hQJXwcpdDRcBJ5icASjXxeg+xqWEUJ4Gkkvw9DkCMccegwHHrlftvtMWTpmoK9jp4wTRnPB9jIYEZOUk6SstoL/uvAnAlNQXlk81QuOkn3NurDjQ2ljTJx20unyjuGHWLhgGWu3vYaZLWXoGqFQHH/KpeYtyBE5pmIAz1c+SHqeQc3sKpJbkrnSZ44YG0juBsYOuNJQtjUaNC9vEs1LmzjurGN3Ef3Liut5voemy8ABQs+1qDU219HV2stoog/X9SmN5aEbBml7nPrm8qkqiK+hCwvfc9A0qfIWwWRbP7uGdW2vccnXzxGXfP2ct1V/TA7CK8++TlX+LObPWcTra14nk7HRoyEwPZYdXSCu/e4fpC5DGJaBREMzTcw4nHz+CQLNDhwhLRL2hLQzKYw8QVSLoCUFJZFiEolJ/JBDdXUtmYQHpoVuWoR0E0N30fU8+rb2c9PPbubjl10oSxvjwk1ncDMjRA1Yu/FFDt3nGDQDUpkU6dQ4aWMCJkfBVElriYbw4J7bH4LOUtxQiALDxM2k0KXOttaOwO9pzw5e+Bcrzf70WnG2yqKBZeg0zKpS3yOUURRZxQQ9TbZbXfgQ1aP4tkvGt9HjJuec/34OPGq/3LkIHzQbOtZ1ST2lozkGmjTRdB0Hm/JZFRxzwgpRXleigjfopc11q/hABobXe/KRX70ot9/vyJ4XR2kqbUFLGET9KEXhIlW7Blx0XLQpAbVp8ieeJ4Osuwre7MfXArkgBMxfPI+HH3uA7Vv7JSlyfa9k1L9FoPRvAsLVpipT2UnHDBqfdNS2W/iBOqbiFqtFVP2uG/54jbj+99/jsi+8nxWn7IOeP4kbHicjJmlfv11mne6zAhYapvL38aR6HJhMjJDxx6d2K9ldQ7Yy6MGLj2+Uswob0RMGWkbDzWRwZZq0M47np0HCsgX7UWhVUJFfT9yswNRK0PXgfmimaubVYc7cepKZUSzLZ7Cvm5BuEiJEfl4cnwQfvvgUFuw9C/I0HFMHy0LXwuhulJheyo7Nw1z/X79nZKMjRwfHsDNJhke3Y1hpzJDN8Oh2JlIDJLQxhjL9VNcpkQRcRdN+74oPS+HEOfzQYxGazmRmgoxMknAmyNiJNwnk7bn4pyuwWoGCyks26ww4aY9NmzdQnF+kxqWrSjLqZxyE8IKEl5L/dGybyfEJZjXM4qOfukDIIDObc2TwYd3Lm2VcyyMsTHRf2VzamsN4ZoJwaYTS2uJcj+gLj6yVBXlFrF+/jnAoj/rK+Tz+4BOUxPM5cPFBdKzpxxsOITMRpGOQGE+yra1DfQ5A6WgYwWrnIgJJFFAaWJJpq2+wWqkMvNL3ndcyR3z285+RP/3pTznphJNkXV09wyNjtG1tp65+FrG8MLql8+B9D3PwgYdQXVZJ/bxy0dU+IjdsWkfj/AbmLqwLLqw6l6gxpe06q+pq9W6YVy0a5tVz/JnHgQ9tb3TL22+/kx/85IesXLlSlpXVMDY+gp1RFqxCUwG8oGU5advl6aef5r1nnorUfHzhg2WQclzCpoFwYHALcvvmfsJ+HCsaZtIfZe7sRnaMtSFcF99LM9GOFK5g8fx9SI66eK6GEY7gWOPZtC74guG+SWqqKnlpw2skEyMIzScvXsREWiMl0yxavohDTt5HLFjaIi/7yDcoza/FyXiEdQshdXzbI6wZdGzq5ctXfJNopID+/j5ikTwKygvYmeiFtI7rSwbTg7ihJFWz9+GpB56Rh596iOjYMCT3Wrgv555xLo/d8iqpZBrTTTCZGCJt2Rx2zAE504I9HbkA/ocfRgRMLAm+p0aypoMZ1mlpaaGmvFKRx/WpXZkUOr6QZBkTmgapVIJDDz2EFaeuULc627miAy5seGmj1F0Dz/UwfAPX8ZGai6M5REtj1C5syOn4/uqaP8iNL7RSFqlkoGOYxc17k8nr4Yh5KykuiDHYOYg7KXBsDelZONKgqKyc9Zu38MAdL8gTzj5AGD44jqtqu9OOCLCLsmywFZbTdsganudhhE1OPO04Ib2M3Ny2ia9989vkxQsJmWG+9MXPMzE+SnoiRWW0CnuH5Gc/u4nDDz9Srvr739nStoGFixu47LMXyrplVQJ9yg1DTN8RMDWJSNPcxTGicXmd+OKST7F5U4d84IEHsCJhtrRu4YnHV+E6Dm7GVVOUfjvJ5CSzGmdhaiGEr6HrGik3jWlauNLHlBoj3WPUFtaCJ0iMJvHTkrLiSrb2rUVEQvRsa2XNy2uZM6+ZeCSP2fmz8VyN0cwobf07eea+V+QhJ+8t8OAvv71FlhcWo2vgeA7CCJFxfWJlVUyMpzny+JVgQvHsmPjgRWfLu295mEg4QmYyg+lbaGiMT6SwYjGKSoqRRpi+4QTx0koylkHbzi50W+JpPmkjSXlpPrWNVXz8ko9x6+0Lpe8ZnHbqmRQWQk9/NxE/ipcZwTMnGXF2kpSFiiCG4pjsyfiXmFigqIRZJzUZuEPU1NRw++13cchhh6LHlR4chvKS9ZT0ttIs0mDW7Goeuv8Rvn/1j+REMsGm9RvY3tPDwqYWLr7gYmJWXFEgXYnjOYRMA1vYmIUhUnoKwiADu5G2jR2ERYz0kEd93lyqzAZEKkymVzLUP4Gdlgg/hBQujufi45ASSfY/fG9ef/0VTjjzAKQDZsgKGFlSaV0F22chBCJoZ5S+z9sdlfzAOfCkM04W+PDRS8+f0mCTqL2zA10vTMgn7n2W1A6He3/3EKXVlTQUzaNvXT+r/voMH15yxrS7ML3BQpta+VGlOQP1lOerOUeY0Ly4QTQv+gQAK/3D+eQVH1Mnl8CsGwmdW3fKr1z5Rb7ypa9wy903g4SwEVZEiWByXvXEw1x05llktkPHlgmsvn70Ao0XO55mLD2GELBl6zoW77WYysoKUl0pBvom2LajDT+SYetrHRzynr1Bg8MOPIJvf+m7eLaH70tikTi+7ZDMTLJwrxaOOW1fkbVgPf7svcUrL6+Wva0DSD3woLI9NBN83WNkchBHS3PEysM57j3Hsf61N7jvnrvRXB9fuIz7k1z1iz8xZ2GVaJg7Wz791NMU5JWio7Hx9a1MuhlGEkPgTuAyyrjfx5ErLwr40OyaC9gDoU3vEtr1TKAGk+8rBy3dDDSIUJxoDDjplBNFQWEFA31jEgd0PyCuSgPXU+YxWkBZq55dLT72qQvFCaeeyN57782ZZ5zBH268mR3bejE8EyfpgOvjeg5WxCQhk2zd0UZFQ7WY3dIk8GSu7t66YSv2pMvkcJKivCKk7eO7EjvhoqWiiFSYyckkvuZghjwcxsivFlzy+TNF/0gHl17yaSmCHnDpqzJIVh9bidoBgdNCNojVJVFnVF03QRPKklQDW3pKZykERIKv4PTw/KrXcMdMDlp4KNXxGhKDaZbM3ot95x7OxA7lFaVUaH0lpic8cpm4bFOFB6YROCnbDroeTDa2n5NJVodudV+IBbcwpAK5flG5OPm0lbz40nN8/PxPSC+pJkLN13Michd9+SzxwN+foHNkO5WNeZRXVxHKL+DDl1xI1bwGto/t4KFV9/PM809w6KF7s3Xb60h/kr1aFnHIskMQyTxGNyLbXx2Q//WDa2hr24aGji5jJCccdF1gWA4HH7UXhAPr4SBz/5UfXSTKagvwTYeR5DBDyQEm5QhpMUxRjUHLfjVc8KnTWHnmEvG5731APLXhDvHzW6/m4i9/gN/e9guallYJdPjiV7/I3gcuZyIzzMatb/Dc6lV0Dm1g+8QWhulje7KbWKVFxYISpdSdPcbtwfinzQxZSClwXRczUDLwXFUaeeCOp+RTjz/BJy45j/rsNjeQk7JtH8MEIVUzd7a7KNs737Nhu3z12ddoqJqFZVng+fi+jx426N65nfXb1vHJr14usiuUn4L7//Ko/P01t1ARbcBKxdln7gFERT6WGcPUolgyhBESTDhDjDgDDCR70csdzvjke6hsiYuN6zbK66//NZkJyS9vukZkDa7km/bPObE+fHzPQ9PNXUpMb9VDCj6Y76JrFvgaZKD9EUfefeMDFIVjDA4O0razh3nz5lFghpH5GT563cnCC4MWLJc5SwbM3C/xPBBaVtonuyxP44AKVBOGlPhSKI0pR7n5IcBPutx1x13yzjvvIRrJw/M8rvjC51m4dK7AYqoV1IZHrlslh3ck6egYIaXZnPLRFex9+CyxbeNOefrJpzJnVhOfv/RLjLalSAx4ZCYdRiZGcUIOG3vW0b5jIxIH04tguBYnHXcGW9u2MOkNUjQryrd/fYUgAq4AT3oY6cAnyoUvX/xjuXldG46T4eRTV9DYUseRpxykSlyBwqPvg+vaWJYR5CR07LRPyAy2STbc/9eH5Ma1m1i/bgvr17WhawYLFrbQ2FTDV773GSF9ibDEv5jC/c/GPw1g13Wn+d2CkpaR+K6HHlAezzv7Ejm3uoEPffhc6pprRa4mmn0l6edYVoYyjaVzU4/8w/U3c8z+xxIzIypxpLkYIYMdQ72s27aZy75yiZCaMt8WEnQ0HvnTk/L6H95Mebiesmgdc8sXETMLEehEIjEcJ4OvZZhwBxhxe2k6YBb7HL2E8gVhkbZdwlGDrs2d8pffv5na2ll8/EsfFlqU3GfVs2be0wJYBUqwrQ222WiqPS4r+eRLdtHOkr5EOBbr7h6VT975PCEpGBwZYt32NgoL48wpq8IodPnkrz+oZE6zU0FWkyuIU8/LJgczeGTQMQEDzxXKMVISLNHqvdmug6YZ6Jo+1S0p4a6/3CcffegxfvGza8U553xERqNRvvDlz9C0uF4Ylq6cLn345Fmfkld+4UpSvktbTztHnnyQyAbPhtfa5Tev/DbuECyp2gd31MfLuHjSJ+V5jKeTaKYgFosxOjBKUVEBs+fUsrH9VeYsq+KLP/m0yLr6pTM2oXBQYpMaOKoEuGV9t5y3uG7Kt0hDlcXMqQGldLfU/fHQsB2XiGkE5QKBk8oodZjpE1xQTnPdwIBQ8xXnXp/mELgH4l9agaWUKnFjqM6V7LlJDVR1488/7WLZUDeLg48+jGNOPkRMZbTUhfNQO9Cu1u3y+9++GuF4fPWKrzK+Y5zkuKqnmmGdoZFBtnS3cuKZp1DdVCWyDhq6GsN89/M/kc898gpl4TpKItXMKZ+PRYyQGUEzBBnXZjI1xKQ9yqkfOo6Wk4sFYbUgClNlkPE0etYMy5/97Dou+fLHqJ5dIUxL7Frz9Tx0XajBo+v4nkrKCT176pBIKZVrQTCqfOkELXS+CmgnxOaHRuU9Nz2GM5Jh59AwekGEyppy+rvaKW6I8JWbL1YrTHZn8uajjFD+tHrER+LgSSeot0eC5p3gB0SgQxV46IKG7wdCoAKkA5+4+DNy5bEncNLpR4uTVpwtl+21mIsuu4jahtJcLX6/+fvKl9a9PNUdhHoB11c5EOHA5ld3yGf++hxd67ZDUlBVOovevkE03aSgqJTh0RF84WNEPFJiiIX71nPcew+lYr7S+FYTgiKwSFW1xfOU1A2Ab3tKZ016gRC3hu+KXG4iO0Y96SKFkrGVvoceVAjeskPRpsaiJLAAFhl0TQsSrXtyAO+mNxIyIFFIGNg+yve++yM5uHOIysoqjjj0CCzLIu2kSaQS/P2ZpwhFTcorSjjphJUsWNIiMjtTvPjsCzISjuF6NlvbtnLCqSdSVFUktJiBJ3xlyigFpq9x9ed/Ip944FkK9BKq8mspCBdi+GFMI0I67ajtum6QSttUNRVz0ZdOJzpPCfq7mofQdPRAVeOuW++XDz72IDf+7hdKFSXw50Vkdx5vvrHaW0qHOTNuQW5QAqpf2jFY/1Cf/NW3b8aayKeptoXahloyXpJQnmTewbU0v7dYuJrEsFWB+sm7X5CPPvIETz35PM3NzSxaspATTl1J837K59cTGTRNwwsGnoEb/P6canXwt1LGyM3DEu6+4wH56CNP8Itf/0jgQXf3TvnLa25CNy0OOnR/Vp5ysFi2aF/5WjaAs8YFGrgokTrfDVwoMrDu8Q754t0bSe10qSgqQddNdvTuxIiF8aIOOzM9fOYbF1AwS+TE1NGUlYxHCg0fHeutQZRbOf+x0uNbvjX3yJt2Mrs+OQ3//LX3BOx+AGchwc8okcLOLQPy1ZfXkJ9fiKkbaBqMT47haw4nnnHslOGTD6sefEwuWbiEtq3tPPnkk3z0Yx+jpK401xbniYCKiIUu4Y7fPiCv/d51FIVLKA6VEDcL0FwD04gTDRUoBwJPUFfXSFokmKCNS792HoVz8wTBai79KRLUkiX7yTfeeEnkzMyCJLDKTGf3XtMXxWkuArs+8aYA1sHRWPdIt/zDj//K4soDyaMYTWoUlOYRrzRYflwhYh6CGJCCH33mOrl5wzZ8z0BKjbARJZVK42kehTUxmpfO5j3vPYrZi6qEp/t4OIG733SB8ilBApUdm/YeJXz28q/ICy++iOZFs4TMwLpXOmVvbz933fMXXt+4hqa5s/jDH38vckyx4G8XT610SHSpIaSAcfjcWT+QB7QcgTuexknZ+NJkLD2Gl++w7Ij5HHn6QkGcnFOjFtjkuGSCd71nN9T/u7HbAeyjRNpMM6RW4iy1MCgpZZlSOZK/D57vo1saL7/wkuxu7+K0M98nxnYO47mS4uoS9cKGEkETgUewme1OsdVrPnrbM/KFJ1Yz0D6K6ccIGQU4KTAxaJw9l8SkQ9ofZ5IuDjh2ISdcdHSudLH+jTa56fX1ZBybb179TdZuWCuskHoulbSJRK23rMJvF8Dw1sld4gaPK0O3V+7bIl96cD3xVCXFZjWxSB4ZJ0XlrEKsGo+WM/IFAu657lW5bvUmxkb6SCaThI088iJFGMRV40jIYSw1xMjETr5/3ZUULtAFZpYFo+0iQ6B0nlQyTEPDz9o9efD97/xU5ucX8vHLPzzFggtW29ffeE0u3WtpQC4RuQ8oAVs6gY2MwHM9LGGqc4kNrzzYLgc7x2jb2InnQNJJIOM2F372PFE8RwT3UqrzeraBIOB57+lZ4H83djuAJX7uHAMaru1gZDV31Z1XTZ4ClWTIlmmAxx79m6ytqKFlcYua8V3UzXZ81V7oS+XCIgS27WIZhtpVZVcVF166f7N87L6/M9iXoLywlurCKiaGk7gpwURyiP6JrfQmWrnz+d+Jx1b9Tf7xtr8gpWBRy0JsO8PZHzyLpvkNwrElZiibgVbnKyOrN8w/DmDYdQxmnQqRSn5ndLMnf37Vb6nU55AnyjD9EIZhYEUl7QObuORnJ4i7f/OSnNgJI/3j7BjYip1OUhKpoLK0DkvPI5VKY0Q0lcQyoXm/Gg7+SJMgZINu5YLMy71bP/cvHQPpSXThITDY+No2ecsfb+Vb3/1iMKFJ0LyAxRKYRGUpdYEdqBTgI/GliyFMNQ87Lrow8DKBFYoDT961QdZXz8KK6NQsi6idcZYyKl1FRPE1pt/rad6hM3gH2O2OZsf10I1s4sRFGD5ojiJA6BpE1N3xPQ/NNPEcDx+Baeo4jsdYcnKKhxzcUC2k4TgupqXenuv6hCxDJWWCTKIRfO9+pzSL/U5pZu3TO+Uzf3uJ9k2bieuFJCaSpJKTZJKSqFXMBWdfJq0S+No3vs7seXWK1BTUWF1XBa/nqpVKaGAIIxAzyH7S//4cNtUXsOv3Fc7WRe9gtzTy8iBkEXKjRPwwGc+lPFbDwz9sl146RkV+PttHeyAtiepxMmM2oeIwMcsiLxYiHA6jaRoZ3yE94AQNENbbEBGyPrTKy89xPUxNcaul49I8f7Zob2+XnVv7ZP38SiGD0pQQOpmUrTq0shlw9YGC/xXowsxtg3XDCEQRfHypoWlwxHsX5DqqfA+0MDjSD0gyEg0Poaldgww482ImeHcLu334MA0T1/NzJA9FIFL83YybDqwmXYSuzpO6aWCaOp4LXZ3djI2O40/Lu2StRM3QlI2koWk4joemge056KaP1Hw83UWGwNVg8UHl4vQPHk/zvrX0jKwnYw2xc7ybvOI4++53ENt39PPZKz5PY3OdyDhekEhRjB/DzO4ag6X9f7ArmVrr2OWsqV5Qfaa9Dl3OSGaAnqEOhjMDjGWGSdsJBneOMNnrUEgZWsZnYnwUXTeRvkZ+XhERK0JIC5EfysdyLfLNOBWFhSQnJtXr21PvI5vc1QN7bB0dHQPD0NV1c2yEqaFZcNJJJ/DYI39TXBGh4wZ7qFAknHuxrIISqEU5+/pBqTsnk+3hk7ATavKNkqupa1EXHxtNZK+QmBojSITuv4lpMIN3gt0OYN8HSzcQ6PhSERAcCT46hhEGgiUNA09qOLbMdR+NjU3wyktrplQtAcf1p+iDvpfLXEpPnS1NQ8f1bPxAF8XzHQwTCEP5PEOc+9ljxee+ewF66RhjZg9pK81Ta57jS9/6Ok2LVPNAOKwjvTSG5iO9YNPpKcMrNKEOBTk1TpVq2VVk57/B9Axq0G1U21RG53Aro94Ag5le+ia6GZjow/UzhDDxUzYjg/1YhiTjZkj7Lr4lsH2fkBUnYsUpKighLy9Cy6JyFiypJ9kHU/pXqlYtAoNx3dcwPA3dV3V33wfLNPF8R+1a9t+bTRu35I4iGkrcPJPJBBOojxAurp9Cw0WXDsKVCKk474HUF+Djux7xUAyZVZw0A567VI6SmhQIqSF8tX2WfrBEo+22tecM3oUA1rM1OU8RG7RAcB005T6PhgwypZrQMIPVTjegoW4Ww/1DucOb5wXqj6jVURG31PJshUJIz8dzXQzdCIzEfTUI3pRprVtaLT7+6Y9SUl3I4FgftfWV1DVUBbVatZ03dNUCJYJMq6ZPhaemabuocf6zC5i7iG/ayqL5SAnHnXmwsIok7YMb6RppZTDTy3CmH1tLkHTHsZ0ErueQzCTxQxI9z2AwMYhvebjSR2ARj0SpLI9jhqFxXjnpVG6nrA6ZHooMYZtgq+RSViVEDyZEPZgpZzfXCt91uf/2VZIse9NX19jHw8cBPEKaAb6PLkw1hSlWbTBfqD+mYSraaZCoUhdEqH8HEsQaQo0NYSjRd+//QB/ffwh2fw4MclLG9AAIhrUuzGArp+fcRafjrHNOF5YW4pG7n5JIcjOyJx3UEPHx8XF9JSYnNE05oUsDExPP9QKt4yDQ1CJNz2vDcqQvyREHH01NRSX1teXMWVAs0EHTPHRdvZEch+WtOnbqYe3tE1Zv97XrN2Ujy0NYPr4GN9/3U7HfsUvpHt9K93gbXWOtDNrb6RnfygQjjCYncYTEMW3G5RCV88soqivAkx6+75OYdBkahN4eSeuGFIM7JqeIHw70rB2Wt/z4Hnn3tffL1+/dKH9/1X2y9420RCoxPillIKOr3nB1dTXdHV0Ep53cqcH2AhV31IopfEs1RwR62Ll+i+CPh6tE9HCRhlRHEwFCNxVnHhSLRLhI4SgGm66Tzvj/F9px/+3YfVm+aec9Me0h7e2+T+z6/Qg47riVPPn4kxx30uFqzLigGyYydzJTCRLHcTB1I+fpmkm4hKIRFYWe4IF7HpNjoynaN7bRs62bvRbuxWGHHEEkvxBXSwZbcRcpfTzfx9CNnFH0u4q3SSgJwySdklz5/U+I9535Xnn1179PX3snKWeSVDxBfkUcIj5pkWTCG+awYw7hY5eeLJ6+uVsO7hgnmVHKnGknxmj/KGapjzuaYN6BC8jqb//0BzeS7HfJN0zWGO2kMj6pZIYz84+WxXMLhKpRE0SqYNOmTby6+lU+fsV5wQ5EvVtTD6ExJar/0J8elW2b2wmHo7i+Q+OCJlacdrjwbdBNDYSBst5W/blZ7ovakZnBOdvCsdOYloEUkpSdIRQK4UkwZpJYu4XddiecWm2yd0L7x4V5yTR2jQ/CoLKynFdffZWO1l5ZN6dK6IHhWNrzMHUlcqcFWzElkaleJxS2wIWhjjF5029/z8atrZzz/jPZ/+AzaGyqFdnfd9eqB+TCpS1BBkY17RtZfobrsouO8jvBW6lA7Nri4KPhYUZ0PB/m71Mtbr73p9z9x4flXX++j8GJfnY4XZSXlLOgop4zPnEpFbPjgjRUNMTY8uw6wpaOpceZmEgiNYvJgRSJydGclM9Dtz0je9sSVMUbCLkW+eEoeVEYHRjhNzfcyBVXfzKo9SinidaNHbKoqIATTzxh6n0GHWYqhQzrX94mr77yB/S191NWUo4nXQrLiljzxiaef/FVeeknLxXFlSYITTWqOBAOCTxPzammJqbUW3wwDZUg87CxLE0Jqriqy20mht853gVh3Omp1+yt+AeubGJ6zlbxd5sXzxaHHH6I/NGPfsRln/yEbF4yRwCEtBC+VK53tmNjmeFdfhQPhnvGueXPt9LU1MQV3/xkjnSfZXmtX7NNbu5Yz8nnnqi6o7zAfTJ7ZjZ0dgvy7f5XffYskUKdtD0ynoOlh7EdiWXonPqh48Wp7z+ernXDsqN1O4vmzae43lSspaCMXtNULIYz/VK3QxToZeCF8XyBjocvXHY8n5HVh4XE/Xc9TMjIw3N15alpmISjGuHSUo47+zjQLXzXIzjS8sjDf6N5QQsf/fgHAjKHj2aq/Q6BFNCVn/sm6UGbyuJa8uJ57HXAcpbut4Qd/du5/c7bOHHFqfKAvfdl5bEr2LxlI3rMQg8bzGlu4JjjDxJZeRt138mdnw3TIuWmsQxTreAz2C28CwH8j+bPaZxU4b/dQVE9bmmccMqxPPDAQ1xwwQWcdNIJ8vQzz6BpQb3Qg+4fywzjuj6mPtWO2LOtX/7617/m0k9eLMqqy/B0lUX2sx07vkZHRxe1dVUsbKkRoPgJHsrtQxNBffRdvJjqE6tBmZ0apC/RNJ2QDj4uummo+SfjYFgms5YWi1lLitX50gRMR02FukmsBkobypnsSSL9MUIijY+D5vkkU6Ns796BfL1Cdm/dQb5Vh2NNEC6JsfchSxhN7uT511bx0QVKcEALLHDaNnZL34HjTzw216InZRopBVIY6Gjc9ecH5ciOEaoLa8gPxzEMjXM+/D6RNwsQ83ht7Sty24ZtdK3r4U8bbmdWfS1Vc6p45JlHsWWan37jWvnlK77M6MAYeBa+lFQ3VlLZUELV/DwR0cJKwFDyf0Fb/d+Kd8GdMMud/AcQ/lt+ZjqrSeiwYO9msWBZMyee+B753e98j9GhG/jw+R+S85fME9kqlJjmBrF2zSZ525/u4CMfPZ/ymrKgddbHxUNDZTl1Adtat7G4ZS7CANeRaJaYalDRdBzpKIrmu3AhpyfCc0wsCcIzQQh0kd2VqMScEVHbBN+VKrh0QLo5pwgZ+IFFKixa21rJI4HpmhSEo4yPjOFHPe786914D7pomFhhh/Jai2ihTcPSIur3miWevvR++eiDL8hjTz1AZBsTHrj3IeLRPGrnlavHpI8IWUiher6kDXf86a+URIoJEaKspJR9Dt2LvFr1wV5/Zavs6uqioqCCEFFm1zXh+w4f/8r7xaltp8hT3/dedN3kJ9+/jrPfdy4hHe697270qKBsVgnhAlN+5OIPUdFQJHIaazN76HeM3d7DqIGr5b6m3O21XTtCgsclGn7wpYQlXTzNRWrQsmyeuPmWm0R+JJ8/3PQH2jd05kolek7aBx546EF2DvYzu3nqrKtoCxYaJrqms/6VTtnV3sFB++8NgGF66LjgKj9dAx/dfydjx5/29faP5iaorMBzBnxXQ0fD8aakbF3HUcELeJ6PK1UQ+dIkK8V9xMkHsnHnavrdbfQkttHa28G4nWLH2BAp32No5xgl+YUc9579+fTXPiAu/+E5on7/PIEJR51yKE88+2wuSNrWd8j+3p0cfeTRU7fE0HAyBhILTSovqLb1HUS0PMJ6FNezOeyoQ9T3WtDa2UZb6zaEG6ayuAY/5PKpb10KcahaGhezl84hY/jsGB1hXetmtLDPl776GTL2OPfdcxcP3PsQ3//Oj+ja2CPfqgIzg/8p/v85hMh//GvUoJe5eiwafOmqzwvXdXn6788EPz9FudM06Orq4tiVx02dd52gUiHBD0odHR3tJNLjzJo/W+QsQ32JYWhIT618umbybiL7KXeZFLI6YcGTIT1QNPE9DFOpbviojK5hGHi+mNIrNqByXkz84JffpGm/OiK1krbR9by2fTVb+teytW8Ds+ZXs/K0ozjsPfsRr4uA6UDIgZDN8ScdLZLJSVY9slbiw5ZNW2ma04TjOHzgjPPkMYcfLz956RflQw+vklpw9t2wultahursME2TJUuXUthk5Cyg//SHmzGkQcyKE4/nMTjWT9E8U2TlcZsXzUfXTQzNZN0ba7n9nlvJK4vyrR9+DT2s+qzfeGUtzz7+wptmuxm8E+z2CUT80yfe5HTArrOGCDpmHBvMoHtJOj6f+PTlfOc7V3PYkUfJ2fOrckozQsC6dRv4xS+vmepZFUpCGQ82r98ib7zxRkaGRvnqV78ypQSXK9hqOa7+O8Ob+kyD1S37qD79OQ14k/lDNkOvSBXaLj8LWq4Mk2vlA5qW1IimJe9XxIxAxXPzpk4ppWT+kikZI6Ujnb3YJpoOl19+Mb++7tc01VfJB+9/lC98/kvcetufiMajXPu1n2JF43z9W1dxy81/lLf85Sax6fXXsAxB2kvjWRAry5vaVDkOrRu2UB6uJxqKYtsZquvKc2dpJIRFGMvWiWPgJ9JUL6ynZEFcIOI0Lm2UnRt60ByNzi3bp1w1ZvCO8W9JA04nQPhZiqSZJVb4iIjGrLlVYuUJJ/Dss8+qHwpaFG//031y/vz5u954Ca2bOuVHP3iR/ObXv0U8FuGQww9kztxZIhu0b+JMvbsf5k2fSUx/7m3ZHv/iexEBnUXzwQDHdFRbZgzqF1aI+fs0qL5pE9B9pPADUcyp125srhClpUV8//s/oKO1k4nJMTZt2ciXv/JFFixvFk1za8Sf/vQrYQqNH33jWrl86TKVNPY8MDQ0y8y1GAvDRJMasXBMSQxrgqrZVar1OJsQs33ywzFCmollGTQtmKcmURPmNDcFbEuT1g0djLbacmYF3j382/P4hq7E1X0/IFUFe81MQrXzbdmyZeqdGtDR0cGiBQtx0gHLJwiMa665hlAoxJVXXsm3rv6muOBj54v/CywBIUSOEaZpWo7eGQq9naDx25Xu4IovXSr6+npZsLCF6667jpNOOomGxlkiu3vBh69feSUTY+MUF1QyOpzC9WB0ZILS4mIVgIFkrudI0ikPM5RHrLiI404/Hk+XuJqaiNtat+CkM0Tz80j7PnVNTUGDA8QjUSJWHDvtIXyd/v7Bf/fl3ePxbw/g7BSsaUGLoK8cBUIxgxNPPka8+NLztG/qyZVY165dS1PjXMygLIIDLz27RhYWFnLd9deKxcvnixwV7P/Y7K7rU35JQogpqiK7rrq7JNgCjeqzzzmT1WtWc8klF3PyGStz4gbqGCJpXNgg9jtgf/5862188Pzz8ZCMj4/y5z/9Jfdypx1zloyZhUgPxsfH6e3vpaapUGi6wMBg4+vtcuMbmzDNEBPpCSIFFkv2WiQ8ZXXMhjWbMQkRsfLQjXBgxTOD3cG/PYAFSq7Wl1nxR22qQ0LAWWedRU9Pjzr/Cdje3U19XV3uzNXV2Suvv/56LrzwQiWel5n6VDKnVfXv/pS7j+nBmoUeyMZOx9QN3TVLfsaHThJ77bOUwuKCKU5zFqbAd+GEs1eILV1bwZBU1JWBIZkcT/CLb94izz/hcpkc8CkOleBNZvAySUoLC8AO5Kwd+Mqnvk5Uy0MXGuGYRsO8KsrqLHQdtq7ZITetaSck8ykuqsKIRqluqBb/F+7NvxP/9gDOdrRomupmkf602o4GlZWVbNq0iax+8ac+9SkWLpkbNPDC9753NXvvtzez5lQJBOjTkkbvmt7XfwB0PVtu8nBdd+rzvUWMX3XeZoXhp1ZZOPDgA/n5z39Ga+s2mcshBE4Sne098sG/rpJLli3mmRefxorA6MROurrbef755+ntGcAQYXRNw/MzuDJJ/+AONrzUK7Hh1MPPlxP9GWJWHsWFRRSUxDjiyINyW+97brmP0mgF+dESQuEoc1rmUFzNf8AI3LPxb+fBeJ4XdDJp6Po07U8AH+bPb+ZnP/sZBx98sFy4fK446fTjVPA6cP99D8lQNMJRRx2xaw1HoITNzT0/xen7vpJTzVq16lOfabq879suZCKQz/AAE0475yTx4IP3y9/87rfMmlUr45F8wsR5/LFVbNvexhVXXEFZSTknnrSSNa+upqgihudIxiZG8KRP2DJ53xnv4/HHHqW7YzuZnQmef+QFfvz1F6UxHqE8pkQMbWeSw/Y/gBWnHCEAutf2y3tvuY+qonp0YRDPj3DOR9+nBABmVuDdwrunSvkOkWUeea6LrgdNC9PlUD246COXytNOO53jTjpSYAMW9LT3yg996EPc+NsbmTO/XkiXoCc1MNz+P7R9zt4j3/d3WYmFEFNG6uo7mCquZlXRp12EwNr09lvukl1dXQhfZ+mCfWiYNYvGpTUi9xJBYmvL6+2ys7Wbe//6EB1tfRy/4liWLJ1PQ0M9X/vGVWxv205FfjVFecX0DvYRjkWIxSMcevgBrDjhSMoXxEXPxiF59unnUJlfRzxUQP3sBj7ztcspaEF41kwVaXfxHxDAkLXWnHpQ22UV3ry+XV5//Q24jsf8eXNZt+4NtmzZwo2/+TUNzfVT56jpL/J/IHD/FezaDPVWhliOFTf9m9+M6ddvOjsqeLn2V7fJ8879BGE9ypIlS+ju2s5kwsVJOJDMUFpcTH1LPZ5wOfsDZ7PXEU1iZ5srv/Clr7BjRw+RUIiKwhIKCuMsXtbCBz9/piAEnu5PCePP4B3hPySAQWRbV6Sx65PBeHRS8OCDD8toNIxrp5k9ezbzlzSLt6c/8f9oAMNbgzgbvNo//iGR5cNN1adz98MzlI/VG33y7DM+xLJle7F5UytNcxcRi8QZ6+tn770Wc9v9f6G4vIRoPMboSALhh4hG48TjcSrKSqmoKuS8888RefUh9faivmrMCNRbZvDO8G8P4Clke8+mJE1zf7/dW5y+Rf5vVl759g//N0/sWXjLxwjIMNM/l7pUbwrgt+sCzb6QUDYu5F4qBA5sW9ctt2zZQkfXDkbGJ9l33/1prKuhYUGFwIcHH3xMrl+7kZrKeiJmAb7rs3DRIsLxEA0LCkSu78UAPzOJFgmTs1KdwTvCvz+AcwPoTQGcPRs7vjJRC85v0n9TC9o/2Tb/vxnA2Qeny9a8jaPE26loCiXS4AVaZFpwjhZZr6Gs8UN24Zwmv+K5TGmUZcgJ+3su6LskrHKsHZVk28Pvwb8T/8FTn9rW6aaG5/lZa16ECZ5vK+lTf1oK9k0rzv87jS5v2jLv8sHV6qa6v9SfXb43EG2X0zXBcv7EGhIdD1M1UmfPx4FYe1Zr1sHGEUqmVzMhmUmrXxsJvs8CLaZ6sNOeh+056n35xtScPYN3jP+MFRimqXVkl1c11ftSogkr9322ncKyAnJt7ucgOxf9szzNW3/vv/fj7/6ly9Z+3+SDFARkNo2Qzfbr054maOmEQKUEFCMD8NDxAmVRS0xTMfFQDBlDgpblXgcCJ4H8rvRdpV3mefhCQ9NN3GmiaJ7jENKtXd7nDN4Z/oNXYAUpfXzfDYydwQqZauZ3M2+jQ/X2vbr/T+IfbkGmXyMlNalll0If8HSQqmkBlJWRWpNt0Bww/KDrScNOe/iOolGaUoDv4ns2QhPqbKuHEFIJ22me6jj0pYthGsoS2HNmgnc38R8WwG99O7pmoGkamq7quzKYyU3z3e3l3RMh/gdPCrTcqpv9W/3Xn2JuZR+fMtmYMqkQGo4bBJymkbEdrHBIcdKl+g1CCDRdR/q+aroI4lhO813WhZ4TDP6/QLT5d+Pfv4X+h3ibUsguj/+HzT3/KXibo8EueS1gSnRw+tn5rddTvmmHMz3w3/b3in90z/679zKD3cF/cADPYAYz+GeYWcZmMIM9GDMBPIMZ7MGYCeAZzGAPxkwAz2AGezBmAngGM9iDMRPAM5jBHoyZAJ7BDPZgzATwDGawB2MmgGcwgz0YMwE8gxnswZgJ4BnMYA/GTADPYAZ7MGYCeAYz2IMxE8AzmMEejJkAnsEM9mDMBPAMZrAHYyaAZzCDPRgzATyDGezBmAngGcxgD8ZMAM9gBnswZgJ4BjPYgzETwDOYwR6MmQCewQz2YMwE8AxmsAdjJoBnMIM9GDMBPIMZ7MGYCeAZzGAPxkwAz2AGezBmAngGM9iDMRPAM5jBHoyZAJ7BDPZgzATwDGawB2MmgGcwgz0YMwE8gxnswZgJ4BnMYA/GTADPYAZ7MGYCeAYz2IMxE8AzmMEejJkAnsEM9mDMBPAMZrAHYyaAZzCDPRgzATyDGezBmAngGcxgD8ZMAM9gBnswZgJ4BjPYgzETwDOYwR6M/w9F3APHPPE8uAAAACV0RVh0ZGF0ZTpjcmVhdGUAMjAxOC0wOC0wOFQxMDozMDoyNSswMjowMAdxnCMAAAAldEVYdGRhdGU6bW9kaWZ5ADIwMTctMDctMjRUMTQ6MjY6MzErMDI6MDCu+wiCAAAAAElFTkSuQmCC"
      },
      "position" : {
        "x" : 668.0514045620312,
        "y" : 273.693258705953
      },
      "selected" : false
    }, {
      "data" : {
        "id" : "417",
        "expression_Juvenile" : "DOWN",
        "Set" : "Juvenile",
        "stringdb_namespace" : "stringdb",
        "query_term" : "MAPK6",
        "Product" : "mitogen-activated protein kinase 6",
        "shared_name" : "9685.ENSFCAP00000011663",
        "stringdb_species" : "Felis catus",
        "FoldChange_Juvenile" : -1.893574073,
        "stringdb_full_name" : "",
        "SUID" : 417,
        "_id" : "stringdb:9685.ENSFCAP00000011663",
        "selected" : false,
        "stringdb_description" : "Mitogen-activated protein kinase 6",
        "padj_Juvenile" : 1.0,
        "display_name" : "MAPK6",
        "stringdb_enhancedLabel_Passthrough" : "label: attribute=\"display name\" labelsize=12 labelAlignment=left outline=true outlineColor=white outlineTransparency=95 outlineWidth=10 background=false color=black dropShadow=false",
        "stringdb_canonical_name" : "M3WH68",
        "expression_Adult" : "NA",
        "pvalue_Juvenile" : 0.009424538,
        "stringdb_sequence" : "MAEKFESLMNIHGFDLGSRYMDLKPLGCGGNGLVFSAVDNDCDKRVAIKKIVLTDPQSVKHALREIKIIRRLDHDNIVKVFEILGPSGSQLTDDVGSLTELNSVYIVQEYMETDLANVLEQGPLLEEHARLFMYQLLRGLKYIHSANVLHRDLKPANLFINTEDLVLKIGDFGLARIMDPHYSHKGHLSEGLVTKWYRSPRLLLSPNNYTKAIDMWAAGCIFAEMLTGKTLFAGAHELEQMQLILESIPVVHEEDRQELLSVIPVYIRNDMTEPHKPLTQLLPGISREALDFLEQILTFSPMDRLTAEEALSHPYMSIYSFPMDEPISSHPFHIEDEVDDILLMDETHSHIYNWERYHDCQFSEHDWPIHNNFDIDEVQLDPRALSDVTDEEEVQVDPRKYLDGDREKYLEDPAFDTNYSTEPCWQYPDHHENKYCDLECSHTCNYKTRSSSYLDNLVWRESEVNHYYEPKLIIDLSNWKEQSKEKSDKKGKSKCERNGLVKAQIALEEASQQLAEKEREKNQGFDFDSFIAGTIQLSSQHEPTDVVDKLNDLNSSVSQLELKSLISKSVSREKQEKGMANLAQLEALYQSSWDSQFVGGGEDCFLINQFCCEVRKDEQIEKENTYTSYLDKFFSRKEDTEMLETEPVEDGKLGERGNEEGFLNNSGEFLFNKQLESIGIPQFHSPVGSPLKSIQATLTPSAMKSSPQIPHKTYSSILKHLN",
        "log2FoldChange_Juvenile" : -0.921111858,
        "stringdb_database_identifier" : "9685.ENSFCAP00000011663",
        "name" : "9685.ENSFCAP00000011663",
        "stringdb_node_type" : "protein",
        "stringdb_STRING_style" : "string:data:image/png;base64,iVBORw0KGgoAAAANSUhEUgAAAPAAAADwCAYAAAA+VemSAAAABGdBTUEAALGPC/xhBQAAACBjSFJNAAB6JgAAgIQAAPoAAACA6AAAdTAAAOpgAAA6mAAAF3CculE8AAAABmJLR0QA/wD/AP+gvaeTAAAACXBIWXMAAAsSAAALEgHS3X78AAAAB3RJTUUH4ggIEQU0I7u6sAAAgABJREFUeNrsvXeYHcW17v2rqu7ee09SBpElhHLOJGNjG9sYbILJOdo4gjE2OUfjgHHAgZxzDsY2YExWlkZZiIxQlkYzs1N3V63vj+o9GgE+994D98O6Z16e/YjZsUOtqlVrvetdSkToQhe6sHlCf9YH0IUudOG/jy4D7kIXNmN0GXAXurAZo8uAu9CFzRhdBtyFLmzG6DLgLnRhM0aXAXehC5sxugy4C13YjNFlwF3owmaMLgPuQhc2Y3QZcBe6sBmjy4C70IXNGF0G3IUubMboMuAudGEzRpcBd6ELmzG6DLgLXdiM0WXAXejCZowuA+5CFzZjdBlwF7qwGaPLgLvQhc0YXQbchS5sxugy4C50YTNGlwF3oQubMboMuAtd2IzRZcBd6MJmjC4D7kIXNmN0GXAXurAZo8uAu9CFzRhdBtyFLmzG6DLgLnRhM0bwWR/Ap40PN0tV/+Y1JR/zhi50YTPDZm/Ane1QANfpXw0E2RtEgc2eN4Dp9MFNDPvDX/xhqI/+bhe68Flhs3aha4bqsr9Vp38N/3526mpp3oX/V6BENt/hLPhVtWawHZZZs2zwU1Rt1VSQZE8bNs5eXatoFzZXbPYu9EdcXmGjAatOD/H7XqNAcBvtWvS/+cIudOE/H5u1AStA4zJDzB5K114A7VddBxjlQLKVGrfx/Z2/bBN4w/6vgmJd6MJnjc3agD+Cziuu3tST9q/X/pJOBuw2vrnzJpquvXIX/vOxWRvwRgN1GO2NsBZtTrP35Pj4VJLS2SrszKYvfswS23k7/dEv+qyvQhf+J2OzNmD4kFF1Mt5aukgJ4ByIN0OlMrP/d77xh4y48wpe+84udOE/BZu1ASsAJ6A1IoJVkOJw2YlFAFbAKlbOmCMLZjWzeNFCcCliHSqfZ0MolEUIcxHnXnCBIvSXpFqtEuVyn/UpdqEL/yU2awNGQKxFqQClVMf210mCpAImgBhWzJolF59zPpHWbN+/H8YoGusaWd2ynnJ9yLAJ4xkzZgwEATgL2pDL5RD8Cv+xLnQXuvAfgM06Dwze403ShCjwzq1NY0wQeE/YCsUZi+UbX/4KXz54P87542+V96uB2HqDVRqSBMLQG29g/LcqgxWHVpuabdeWtwv/SdjsDRjAOYdzjiDQfq8rAtWE1UuWyuF7fZOfnnUmX/3eSQqVkuYCKi4hr/Mb98jWgckMNbPQNHUE2USwyQX7rE+2C13ohM3bgGtULA0pFqUVjpQwhdKMBXLeWWfyTtzOgy88p4gdRAHWKFI0DkELBA6MNkg2CZhw895VdOF/Fv7fGK0CyhgSUozfBTPvxVdpXbaKB+e+qMQ4VF5DYrHagNKEgFIgyoICZTQmW4Wr1Sq5rgBWFzYDbN5xmYwELTpLH4n1J5RYli5azGk/+H7mI4t/bxSgVYiQrbwpKNEdnI7E+uxxLpcDAZfajYSPDzG3Pkzk6kIXPgv85xmw8G+N5t9CgYglr0LSJAETkqvLsaG9DVSAwoAorPVfpp10fM4YRSoOixCYACvOp6ScRQcbs76i/INO8wH4iUP4L471vzB+6VxL9THn/JGv/D+9Ll34fx6fuQFvMhblf/Gmf2MgLoYcigBHFNaBA1PIsb7YmhUrGFABxoSkcZlQuQ66ZS3S7JzL6h+0962NwTofmCarYkpqx2JBnM84J/5POvOrnfVxtI3HvdFIN5ZAOix2oxGL84STTsyRmnlvMkFIjZTSuZCyC/9T8Zkb8P8S6kOPGjoZiwkBHLYa+9dMSFu5RLHc7v9OLYKmWKqQDwsopRAsKIdRoMUSauMrlGo8aOsrl7QGlwqppP5iKUAJSgeAJgCcE/+BzKCU2SgekCQxKIfEVQBc2vE2VMcJfdQQ5UP/fvSadBlvF/4DDFjJxm3qxie9u5oqiPGPlA+5q7UTCMmMUdC5iMQBqaNb9yZyUQBxGQKNA/J1eZwVsBqFwVmLpFUUDuWsTyfhV89A01FsrLWjToHGYhXERnkDTYE4IcoCYc5WkE6OcapAchpRFmX8B4zKFEGyAgqHRtA+H611xx2prbybpK1qRRoKYjQxXZ70/3R8tgb8cUlWtTE71PkgNykU6vjDm4qVlNgmgEYLYDQuiWlr2+DzuwJpEmesy+zDNkUrUEp71xVB6U6Xw5HNLCkoC2mKRjYaqIPQQBCE/oDjKtoYFBZlE0xHRZMQY73VWpsZLYhIRhLRWLTfX9fO/3+RbK4Z90eqrbrwPw7/AWmkDn9ykwFZK+ntOMBOy5EArvb/zhLoEDDglF85qzH1DQWKRUVtr5gLsrSQFXAJGAuV2C/h5Qp0b0KUo5ymREGE1tl6L65jT4x1BDro0NnC4TnVWsBpSByIQhvlJxeVkijQtVB5YLA6K4pwgkJ11CsDH1s15Z/vVPKIzkQJPD5zF6oLnyk+WwOuRXU7jdyPyNx0KuHtsGpqA1h3lBF2vGABpXh16qvss8/XPR/aOQTnV1gR3p7TLOuWLqKghGpFSLRiwPAh9Bw+VNVpBeV2CKNsmbN+5QxD7+amiTdG5S+dkpjW6dNlWfM86goRxSSh//ChFMaOV8aAiRSEAUmxQljfjSQVgkChtQ+cKaU28TA+ig+tsZnlBurfVj924X8Q/rOYWPKh//+wYsaHXGyFV5cUW5PHEUiEDYsWyAFf3p3H//4U9WPGqgRBB3lwCSYWSC1HbbudNAH1vbZk7bp19Kivx8Ylduq3PRMmjKP/oJ1YvHgxa9es5x8vvUBSn2ddqchxxx3HkH4DGLjtDkx95HGWL1zAqsWL6YGitb0V272eQp9evPfBWvY+8ijGHHEYDBqoqGuCICD1WS5PInF+Ttj0jtRO33Uoa24iGyQfIz7QZcX/Y/GfYcDyv/F8pwG7iWZd5uVqAyQpxJof7Pt1GT5mEN+98lJFlAMdeCtPHeub58vlp53Be6+9iktj2vBGcu6hR/P+kiW8v+wtXFxFl6soIE0cLS7mS4cfxMhJ45nxyms888RTdAsj+gQhvVOhIUlJykWM1ix3jmoAsUA518Dqhjo+d+hhHHjZlQqloZAHDa6WZ5Z/c65ZlPkjl0D0pu/vMuD/0fjsg1ieQuUDTdbVynexyu9zHWwsMEh8EMimG/OlqYLUQEwKRnj2xhtl/px57H3EERAFiDZ+39uewPRmueH8y+jb1I0+I4fRc/wYfnrtL3hqzWq12/EnYMOIdzash3yerYJGto8jtncBOwUFZjz0OFsUq/RrjRlmcnQz0N6+gTiOaSkXKQIrnCM10JbCcgurk3Y2rFnF83ffxwMnfVeYOUuI20CX0UGKkPpzS2VjZCpO/TWxgHXUdvEWTYz2ke3aVqLLeP/H47NdgTutPpI6VKQ3Eh0EtPLj1JcLhhs/kw3axKaIFoyCxFXJi+G7e+4vI0eO4nvXXqkkyIgZ7SWYOVN+c9FFfO2gQxhy2GFq2fxmwWi2GTVCsWCx3HXlryi1tHDS5edAfSN/+dzX2cYqonKFhIQ1YUxsU4yFLbr34M229ZQt1AH1gAQ54sDwXqWE01AMNeurjiAKWR8n9NYFdtvn6xx8zo9pmDBapdahcnVZJtkHvF2SoE3oT15SHzgzNXvWm4QBDF2224XP2oDxpYBaQxpblBaMiXAuQavA+8doEhujlMFohbOCMSpzJVNQVU/FUoaHb75Tzvn+mTzz3L/YetwopXLGJ5CLbbQ8+qD845mnOfhP1ymiAqgclBJ45UW55de/gm5NHP6DU8iNHaYQYN5SueNbh7NDS4mgsoHWMKVd/NdVUwhQpEBqNBusJSbHBqCIplU5WqlSEZ/DDoE6E5Crb2CnceO5+LFHFfkCEmoSIJYqkQpROLQVjKiOIFltpa0tyrWnugy4C/AZR6E3xmQcQZj5yzZFi/K5VytgHKHWWElRGIzBF+B7rVhIqxDAkulT5fbbb+fnf/wt20wcqzrYhqmFMODNN15nu+228ZOCESTxFUwr33qX9evXc/yPf0Ru0kRFaCCJYfggVd66t1SLyyhUNA1ZyXCbrelYGjaQss5aXJSnxUSsLFdJgMOOOpokiTGhZuqsGTTPm0u7TUlbW2hfvIQlt9whg447RilCglAQ5R1lATDGr7S1OuVsz6s/ZK0dUrpdVvw/Gp9xHtind6pJhbzO+SUmtpm0ZApR6FM4WjCh8c+pbE+rAohTWmcukLPOOZPn587h4WefYfC4CapmACIQ5w25VLP0g2XsMnaM3zRr53OrNubOpx5h4Od2o/vn91AEOaQqqKgAqszJv/wVdx1wBE11DbjSOnLWH2IVKJocZZUnlph34goNEwZz3JFH8+WjTlDEFmY1S/zGG3zrq1/nlZef5+Yb/0KDVoTL3+OV229k0PghwtjRSlvtq5+UULEJ1hgUhpzSYPQmxVRmk0RxjV+tu4z4fzA+UwNWQCCWAMV7c2bLkw88zKJZzTTPmo3WmsHDhjJs7GiGjhxOMY35xtFHKSolVry+VBY0z+WuW27j9eb5bNtvBx57/Gl2GjNeFdMquUATWEFlqxnW8dd//pMRgwaBhT/99GyZOGYcs159lVdfeYnv/PAHPp8jBpVTPtLtBDV+tNrzgP3krQcfwZiAxKbkTY5IBbyeFqlGDayIY/qPG8OFzz/jzWjBG3Lj2Rfwxtxm0jRldblCa7ktI3bAVvUNrFiwgN+d8WO+dOTR0n/MRAqjxylyjrzRpBhihCqOUOmNLWM2CUd38a+64PHZrsDWQdVRnL9Inrr7HpYsfZ0dhw1k34P2w1ZiFs2bT1SJue7Cy3Gp5frzL5egkGNNy3pGjB7F0NEjOfeXv6b/6DEKBWlcpS6fQ5FVIlQq5KM8D91wm4T5BoZN3Jlk+mx58Z77mfKX6wkF6hQ8csfd7B3VSc/JOyt0ABpUZCCGkktoT6o06ggjwgabUgqFuoZGmrbfhhOPO45zrrqK8stT5TeX/5zK4qW0tayjmFO8XSyx1oINDIcfdji9ETa8Np2oWObdKXN45P21dN9mIN+7+mph2EBFfUQQWGwQIP4sPN2zdr06r7Rdq24X+BQMeBN98w/RHTtj0/FWE1UXKnPmydUXXsyb61dy+wv/VCjnheVSzVcdkAonX3oFoPjnTTeK08LoiePpPWakIoxA55DAb5mDXA7nUh/lSVNUFIB1dC/UkQgwZKhactvd8s1JOzPjiUfRwAYNj959F7c+8Ag/uuIK2ff73/XbTxECrRkwegwLH3mcuJJ4nghehnZ9WuF7JxzH1mPHsL69lZMPOhhTrNDgLJiAN+OU1QYu/9Mf2OfYEz3dKq7yzh+ukyev+zM9oxz967uRlMqcsc836T10Jznrb08o6nMYIHPy/X5b8bE0S/XhC92JYvnh/sf/7j7xX73vf/vGd+GzwifKA9fSuK72R/aoPV+rlc3SvKRpNiSdBWd5Z/o0ufySS1ixaiW3v/S8IgTyOZwJPAUyyEGuzpMf8gF7fv9k9aUfnKJ6jxulyEc+vBs4nBVc9tvWBThCXBiBdkBCoGJGjx4N2jB8+FDiZe8zok9vGoC8gyCNyeFYPGceOD/4tcqBCvmgUqSYi6hYSyq+LVpVHGWjKGlg9FiFMhTEEhnHeuBtLNtMHMfDL7zEPsd+WxHkIIhAa3Y44VjVaqsYpckrOPLS8+ljHMXmZv52xplCmhKIIbSQy4zEp4jT7Io6FDprz6ZrSeIOfKRKuNP9sB+6T9RE7zu9L3HSUWzxb75x483vEhb4zPGpEDk2KciXjbO/JivNy2bpINDebXb+8fqC+bz62hSuuvYa0BpnDEVxpCrEonwZoKQQasiHkMuRioN8wRfcC8Rpgjbe80VlpCsgrVXUV9tZv/w9ho0f493qceNU64b1NFphO6ARKAjkXUpOfIjZJlmtrnUU05R2SUhzIWWgiKOIomgC2tG0z54tu+22G9VyTAysNNAwYii3vPiS6j9xssIEPu9UUwFJU2ypSKSF+QvnwvzZ5JMiWxvhpXvuJJ06XSiWUc7XXGQfyhzqjYakO194tcnl/5gb82+g8CWMgBPvFUVKgfWFFpt+PmVjzwvXRSL5D8GnYsAdJX7a+YdyBAKBQJiKjwhnFA1xGfvIOl5fsITDjjuBHuMmKhxoFRKIl24mAKcFlQ+85lXi2VeByQEGJwGicxDkKLkEwfn+v1mkOKcUVGJKs5vl2UcfI+jVBIUI8iHdtt6OJmXYPp+jEU/ECKslls6bA+IwAVTSEkSKsBBQSiusKLfRYhxrcaxTsDq2DBo7nocefJjnn/sX7dbxQSJsNWky906frghDkqQCKoXAwvp1vHnDTXLnF78i/cMAbasECn5/yQU0SEqvCHrEJc45YD+YOV1I4g6hgk3woUmycxfGmolL7X5kBqbE75WCzjcse39FUhIlSOamu/aqz0NvUq9oESxS0yURf63t/0bpYxf+7+ITG7DfqXWaneVDjyz3IQgVW0WF2RJZrrJ43gJKzvqjCD3TKnBgxGEEtLMo51BJ4hUjBdLUkrqNBf6JOHI6xFaqKIFIZ65nakEpXvzb3+nR2MQXjzjKt03JF/jCYYeRhBEBmp3qNb2BJoHF06fwwq03CXGFQmAgKZEzGq0DyoFiDbAeRQuK7UeN4qdnn8PNf/wT3RB6NvVg9MRJXPDLa7BBAVGaMJeDpEJpxjS54uCD5Hdnnc26JUtQxTKV1NIu0F5JqFRLqLhI31DRp62VG845B8ptQILexIA/xIOGDkPadH3+qFe0yfKsNoojBDogQNDiWDhrljz10APy1vSZQpz6aygf+v0sL+3o8p7/E/AJDdi7U3qTDXD2UH4lRjtEOd8t0GQicVlB77zZcxk2ZjREtecFow1UEiinUEqhmGSjLcWSYCJPL0wznapQlF/tdQFi0ClQ9eoa62fNkXvvv49zL7rEU6JMAdGabY8+QoU79qMaRjTZkOH5iCagF8L9v/897015VaAKkeH5v/6dtpYiaxNhtYN1QItV9BsxhiMOPpwvbbklw7UisjHDRgxn0KjxSlsQ58CmzL7+Zjnli3vxwZzZuHKJurBAJRaKoigHsBJYbSFAaHIJW6aW5dOmMv/Rh4RqueNykQnzfbgSqWZIndu/fGRR3MR4HRb/UDgC61DVhKVz5soXd9uVH//gFPb50m5M6N1Dfvuz0wXxeXklOZTkQEIgwJASkGYTeBc+K3wiA1ZoDDrbL2V+mVIbhaVU1nSM2rgLMgNXEOYptRe9ZpQ4z35KHe/OmiXXXXyxfHeffeXz/fvLbv23l6O++hV55NbbxKBQ1mJEEGeJAFOjKMWpJ3hkwm8ts2bLVRdcyBbb70A0ZpwiaiBNNC6XgyDgS5dexBuhplVFxFVhQPfeNAHL58/h6tNP551Xpsi/brldXn51Ki0oVpmAtwVW5+toHDSAU3/3O7Xb8cerurYKPR1Uq2WGTxgPUVSbt2if3Sx/PPtcelUrRC0b6GUCjDG0p46SaFamkDTkKSpoK6dETtHTGPJxzOIpU0HVVK5rfrL+t7es9orhY4y4k4JJLZhVey8uBa3Zc+eJ/ODYI3n9g/fUlL8+ycRhgwhrdLbONY9de9//KHyyNJLglShqg0q7TRQmQGcUQC9FE+Cjmz5pm9CtWyO5SENcAhPS2jxXfnXmuZTjKoefdBzrKkUSsdTlCzx42+3848FH5A8PPKiUq1Kfj0ASYiU4ZQjrA78k6xRsyhU/OYO6QoFTLroIojxifVDb+40Gdh2vvvPkI3LlPgfR0+Rpb6+yhWoAqbBm5lz+cOpZLF68mB42ZL1ytEcBK9MKXz1oP7592mngqlSbm6VbrkCx1IbN5Zh8zFEbq/OLVW46/yK214o8ilaELeoKtJcrrJeEVhHSKOLN1FEvMABIrZAI1OciulkDFQeRRlRWyFATQIAOMofJrv1H0kc1fIzxgtvYJjXQYC1/uvpKrv7ZmcQzZkrfvn3p26MnBxxySDZEtN/vsrGYQkmw6fd34TPBJydybKKqoTcRY9Od/g3xqRClFIilZW6z5ANDqbUFgoCW2XPl4AMO5ILzLuBzxx6tfGdu5xuQxZYJw8fITdf9mevOOlNO+s63ifrvoNBCFBq/3Fn86K2WeOWOO+TdxQu464GH0OPHKYIAFXomptFAEPqDGjVSnf3QA/KXsy5g2cw5mCgiFY2zVebOnos1hpZqzMBRoxk+fjRHfPfb9Jsw1otJpvD666/TWioBhopNMsKyhVSIp0+TtfPn00c5YoSeWlFNElqdZb3WLHeWfQ47lJ3Gj2XPQ49QN/cfIFRjUuOoxDEP3HIbXzzhZFGTx6qPb0rcyXUV3eH0bHyOjxivZJ8JqcmJZc53tcJeO+/K9N33YMPyFcx+7nn6jx7F0vmL6Dt2AlgwgQKjs722xnxcrXYX/n/HJzLgjgCKXyi8Ladp1mQMX2CvNdqAKIsRl2lSCUua59AtF7Hv8SeodbPnyrcOOJD7H36Y3mNHKy9E53zuFAVRwNbjxqpv//R0ufEX1/DQrbfz1T2/KHWNDeRGDVcddYepg+Zm+fUZP+Evf7qOFetX0vDB+9LYf0eFBJgAL4ljFFQFogbYZbL69rNP0jptlsyf10xFpaQaKqlFhzmGjR1P/3HjVU01MlbO9x2uVsmbHMUwIK5a8vk6n3+SGJzjg3nNNKQJcVzxKpJRgZYkocUJq8OAXY4+jJP/dJ3COt76y01SX2igXF5JbDSEhiCB8qq11CUpxkR+5XRCYFTmxYB1FqM6BbY6kzM6otSOahKjwgiLJY9BpRZSDTalNGeGXHjmWSxd/DY7DhnGT/9yIyYMeeC227jirLP42oOPy48uOB9GD1FEGhNFvuyiFvYOu1S5Pkt8onJCIRM7B0wWcF44a5Y0z5jOxJGj2XH0GOX3xNbnlMgMuL3EVQcfJY31TXzvwnM48Lhjue2uu2kcPFAhArkI5+hQiYyrVXK50O+TnaL50cfkjelzqLS1ImnCipUfUI4rVFtbeHduMzuPG4fO56nk8ozc++vsefxJPkmis/J4Z/3kYB020t4IktTvB2tMMACnSZwliOqwVhDjKw0jgIpQmTZVzth7L3oVciwttnL7355Gjx+rsI4Vf7xBbrz0EvLGUapUWZ9q1lhLi9JsMXoEN0yZoojLYOGGb3xTujUvINfeynKbsBKoNPVm2z325Hv33a7Ih4jSpGTcFLG+pBK3cV/cOb7VOapl/OobkxBhMKkDJ6ycNlsuOetM3n59IYcdegT7HXAYTRPGK3IBSAJpQtusOfLHs85j1bJl7HvMYYz+4ufpMXmiIklpefN96T7QG3VHZ8cu/P+OT7QCK0CljjDQOEkgSWme8hpXnXM+DYlj97Hj5eCDDmLcMUcpIgHro6p3nHeBLHllCt//4amcdtrp/PGmW2jcsb8i8MJxqc3GhEBc9b2KLCBhDkPCqG/tq0Z9ZS8e/fkvxbRsYLttd2DZ0sW8OG06O48ZQd5ZdDWlW2R498lnuP5vz8vWA/uz8xf3pNd2W8P22ysv0GzQyusrG218Z0LRXohdBBUoQpfzapSZ+yg2W32MIj9ujOo2fJC8M6+ZnFM8c9fdfGXATvD66/LMI48QxylrXZW1qa9gao/yNA4byLl//qNXwzTA9NektGQxQetakkzcUrSmaaveTJ89lbb586Rx2FCl6vIoNKLB4BUy/eSoN4k7CH4i/bBLLdZ6404162Y1y28uuZK6+m5c/+hTbD1qhEKHPm2ExSqFyUU0TpqgfvbkQ7BwoTxy7e94cdEivlmtyBvvvMej9z/O6bfdCT3qugz4M8QnLuj3QusW5XmM4IS3X5siV59zPktmNdM9X8fAwYMZOmEUKlTMmjmddxctoq6YMnbSZE687DKaxo1Rfn8lWGXQ2ovVuWzPKgJVlelekRJKgoqdTxe9+Y48d91vueeGGznwm/tAqKlUqrS3+L2pyeXRhRwSGuJQUUSx7fCh7DhmHD377cBWw0YqjMZZIXWWKIp8mjpNyQWB3+slsVepBM8iq5XwOUfb/JlyzoknsnrhYlzsGPu53VgwezaF1iLWJSRAEWhDs/Xw4Vx6w+/YbvwERRxSfHWK/O2qS3n/1RdoSCzFJKVoFO9Z4Q9/e5pLfv0r9txvfz53wrGKXERCgCLrUe4yNofSHUzK2sJr8NcPgTitYKIIhUVb2DBjnlx13gXkCnlOOPWHbL/HHorAd58AMkncLHNnKwRYaCvB9Dny4HV/oFwus6GllSVLlnLtQw/B5MmKfPhZj+P/sfhEBmyBcqYmEdkUf+fjbEZ2vD5lujx6292seP0tZk+d7nWe6yMGDR/IoGFD2ffAA9l+4h5eeE4EIkOcDR5jIcqCRRiInUUCR6RAiWPdwsUSFstE1TL7f+VLfOWLX+KAvb/OvOkziESzetkKVq1bS0u1ncbGRnJK0djYSGOfLVjVVmbW60spa8M2AwdwwJFHMXm/b6haL5WqWIzybrTgCMFv9tm44lkF1jpy4l3yY3f7nCyZPpOGXD3GWlRaJR8EVNMKKTBw1Bguv/YXdJ88WpEKTFsiN190KR9MeZF6ndJeSYgNrBXDthPGcfbf/6qev+sueeqxx7n6nnsVjXUkKkSrzgEk12HA/opvTBHVtKtFOQRBi0DVcuqX95W+PXty9l23ePc3zJFkq7XOvtJoh3UxRivEVvyUkaQkM5vlh/t+C7thPUFB8eNfXM2gE05R5Aqf9Tj+H4tPZQ+scQSSxZ8VpDZGG58hJgHayhAWMq2nGPLGLxFKATkgAHE4JaSBwQJ5skipxQeHwlq4O6Xlzbfk+l//lleffZattuhBmqb8+el/KIyB95bJq488zN+feIx8YGisq6e0YQOmEpPEFVSYJw4Clq1vx+YjdC5PrBzb7rQTQ0aN5Atf+xpbjRih0AZcig01WhtUKhkRRWOdxWa1xgbQsWdMrZg5W8780U+YPX0GGsGIo16HpGIZu+sEdt55Akm1lXfnzGPl7Dfo4SAorgctbFCwxkFLkOOWJx6n9+47qxUL5svR+36DO++9jy123cVXX3WoUkqH5FDHzcha0XQ2YKucb2deqrBmyRtywpf24f7776UwcZiioQ5ROdLs4yLiKaiS+piAArTwzvx5ssOOAxVO+NXe+8vsV16gZ/c8P7z8UnY68ftdBvwZ4hPvgSMBcZmfq0CMRplch/A6BqgPNgaGVOQlXmtyk0pRTUrk8vmsS5BvYaLAs/nTLDpTjJnx9F9l5QfLeXPBQpbNmkvbex/w/utL2e+wQ1n11nLZYvgIxU71apefnMawvT8vU5/+Gy3z3qbQuCXr1q4kCP3ebtmatUT5HG1pgrJthDjaFy3m9bffp27JO+zxhS9JjzGjYUA/ZbSPPhe1RSuhQLZfxhHHMUGY9+ogJqbvxJHq1lf+ycLps2XhjNnUhyGtpSKL58/n7puvZ37zHHqomHzsqFM53isXyeEbOqw3sFobnnxlKj1GjVCE0HfsWDVwyAhZvGAhW+y2K4jgrI/FOSUbCxpqvrPu6CTTYdBSuxO5PDOnTkOljsLYMYoGqCpH4KqEOiStVSA7nTFjA5697Q65/557WDBnNqZakR5RgGxYTzcT0aOxNxKrjRNKFz4TfHIih9RSwMZT+zK1ckEhKJwIJqepiqfDRypjb0k2wpQQ5fOkLkFrhUIwtWi1CP+4606ZO2MW7771NksWL2LPPfdk8ujRvPLUP+jbrSetlRLTX52G+vMNHHjiCTJk/AiFCuk2cqTaa/BQ5t/6iKxe+ha2RzfefmcpplIm36M7yfo2osAQakGnQkOaMLRHd7aOU95+7p/M/+e/GLLn7tJ798mwTV9VX5fHorDWG7JSEEVR5u971xqlSJRm0M4T1dCJEyER7znYlBNPOUlOP+lE3p07mwatWJcUyekAcSmxgW3HTeRPv7+OHsNHKEJNgiN0MHjoUBYsWsLnsuuts+S6uI8RxMpW3c79oxQGye5GaoVyGlNeOE8KOw9VokBrH7hTOB+NtxYSy5Rb75Vrzjybgf368cJ9D/LOqy/z4L13Mbu9FYdl7ZoWAqKNv+tnXD7C1/5Q3bGoTZ/uwifDJ1el/JiE/sfVen9UoLz2gnelrXK4rEQhFHjiDzfJ3x99gulz5tB/0GCGjR/D4Ucfzo6jhiscPHH1b2TmP1/gxef/wbY77Iju2ZNoyy048+eX0m/kCP/TDm9EosFWqH7wvsx45hn+/tDD5JRhzaoVxHFMfRgStZfYd4/Pk49jjPOR7xajeGzOdHY+cH92/+b+NA0ZqtAKMZ6d5MShRHdkpxCLzbYA1ibkTZida1bYUalw/123y1033sS816bTEOUZNmIYY3fdmW8ccRSDJ01WaI04h9K+rvHZv9wi99xzH9c/83dFGGLtRkr5R+6DAqu8Q+wrinTHnl35Yl9O+fyeEkbwu78/osjlEQre7GoVTtUNkKY8+pMLZNFr0znz0gthw3rm3Hoji5YsYea6tbxeqrBtfQM/uORSBn3724r6Oq8kajr1vkmzvq+1nU+2OU+zEuao4wZ1reCfBJ+5rCydgi21MIxKLS/c9bBMffFljjrpZPoOH+IjnZJ6V9ym8OYyOW6fb/De0kV8YbfP02oT5r37NsVcwP5HH8np51+iSC1EOVxi0TkDlRJUE+wHy+Tlv/2NOdOm0dzcTBTH7NTUg4k7DqBXPkdBgasmJHU5Hpr2KmuNgsYe7Pr1fTjw9NMV2pAUS4QNDaAUaZoSmMBPRHi7qQ3NmovjnOugFCvJIuj4dBTOQphDtCJNHaHOondJzNM33ibfP/U03ii3K6dN1tEQktQShmbT66jA1rYgHerv3oDTFEJxrJw9Sw782lf4298fp2HoMEWiswZvVZ9kfn2+FOc2c9Z3T2P09v3ZddgQ2lcuY8OKZayvlnl1TSsbgLChgVN/fjXDTjxBuUCjjcnawXgSjhHtvaiOnHp2fJmLH3Q65i789/GZGnAtCNaR9nAxsUuIwsw1dcqncHJ5n76p3fW4ConiW0OGibZVhuw0AJs43l21gvU2IYkCBg4ZyQWXXsGWQ4YqgmAj2986//kgYNWShfL0Iw/z0iOP0F8XmNyvPz11QF5rqtUycSHir80zkMYGyqmiqjSDxozl2JNPom7QEM8YC03WTBhqHQQr5TL5uiywkw1cqQX3BF8a2VnkGUF0uLEXkuAnqzTh/O//QKbNms3T06coi0ZbjdJZUJxNCxc24W90olr61HUmIR9XufL735dk4SI+t1M/Su+9wduzZrFNXXeiSky91UgYsqR1PX2792SIydNabqM5aWNhexUD9O7Vm3lWuOXtNxX5gDQ0KB0S2wRtIgwQdK6c+jDJpGP0fWZD7/8ZfOb+S0ddqQAqIAxzJAjO4Gl6dfnMwpXfnzkHxvDMTTdLW6lIj637sq5cIogi6qI8VKvkUsf7S5bwy0svZM3C+YJLwVpEAKNJohAJQ/oMHaaOOfMsdcWf/kJj/368/PobNK9czloFQe8+vLd2nS8ksI4gtfQwAUunTuHua6/lzXvvE5YvFyplv4JmErlgyRcK4CAtZzy1zFgDE2FMNjmpLMCnNaINlkwWyOK3FWgwAS4XMX6Xyf4CucQLBKiNKaPOvYI/9tZKmknQZ4cR5hg5fARLp0xjyl33sOK51xhWqdJt2Uq2aVlPz5a19CmXqa9WSdeswi7/gKhS4Y32KhuAQT0bMUmVYcOGeYlfDIFolE2ITA4viquQ2HbyChwJjrRDC+1jD7gL/w185gacdfb1PGYUlgCLyeRVIXaCoBGtvDumAWdZOm8+Y0eM4TfX3UBZ5WhPoL6pB/l8HUZrqpUSi+Y1c/wRh/Hyww+IH8iOOK6gTeDVpXQAOqT3iFHqB7fcqM66+S9s2GZL/vb2Ut6Kq1SiHCbIYysp+cCg05juUUBl1UoK7Ru475KLWfLMc4JNIakikuCyAQsQ5LLm3zrTqU4zS65xt1FZVa6/DQGSMahU1htKMXLMeBbOXwRx6jNvWkhs3OFQgMv6GH4cvKVo5ckf1VIF4oTeDY2oNEanjiYUqqLI56BNQWtOMbN9Q0c+OQm89tdqoHdjHSlCEheZOGSI72zRWoFigk4VJlNhsWWLMj6omXYyXktNsYUuQ/6U8JkasC9+8A28CHwUV8RhncNktcZaG6ouJRHrVzjrwCqevO8BBm3fj7ohw9Vvfvd7NmxoxVqL0hqlhPpCSChCvQjXXHwZpx95jBAnREGAwSE2zdoKa1+dFAWEwwepH974F3XwGT9mSXsbc5a9T7uFqK4R56BaLpPXmtKa1YRJQtvy5dzw619z1fd/JGgfzEolWyGdN1abuA75C618N0KvI6f9CpaFZRUqq9QCRLBK43TAYccdrxoLdTxzx73itbUcoc5qN+Jqh7wdZL8hGw3b/5hAKign1GWdEae+8jJaQRAEWDTrRagkikRBXPBMtCpQtZZEfHS6B7CurcSSde2sSR233v8A3xw8RPYZPlJ223GAHLbPvrJ07lwhhSDMjDdNOgkNSGa3uqum+FPEZ74Cd1QuZTc0FE09ISYBk0hWoK7QWRkiAn/70/VSsMKJxx4LcUzTkCHq/LN+hiJFG6GalFEiqDhGlyp0t5oVzQs59/DjZdWsBUIs5JwiwKc8Y6OpoLBBhNWKkfvurU665ALM9tuxPK2yplRChRFNDd0gtdgkZsas6bS3tlAXW/qEBUhSJI3RSpMivnUooPMal+kY1M5RZ6tTjYahHd7FrxVT6JoMEWDhoG8cwON33M2GOfOEagxOUM6Sj0J/npmVuE4aWB3yRk6D+C4WXiWviuiUrbfZmpYkoV0rYhSWApXEsKGtSgzYQo5KEPoG5O3tTFQB2wGmENAwahQnXnYF3/vF1Zx81UV879Lzaa+U+dEpp0Aa+/27cZjI58tDhByqlnSiFiDvMuRPjv+IKLS4bBVWeqNLVaM5SZbfcBbSmOduvVOeffBhmv/1Er169cD2bGSHHfuzy7CR3H3XndjQk0mq1SoN+XpyiUHE+F1gPs8OQ4fxkwvOoduQQQolSBSS0DneIoQIVKugAlrmzZNfnn8h5VWrqFeKPI5CGGDEUk0caVjH2ddeAyMHKXKaqoDSIZEEHVKtdESfO6XYagM3Y6Bm8hiIcwgap7V/OgWSlJM//wXp26cnp579M3pP9FK2RJGPC2BA+6L7jUGtbP8de3ooCqiWwVguOvBbsu7ladRv2EAvpehjIrqnITmlMN0VzetbIYRGDKPJo2zKe4Hi7YJBhg/nlJ//nIYJeygC7UXMXMr53z9NZk6dwpOvvKI6qs60hlyWI8+i4qL0JsmjLvv9ZPjMV2CUQ0m2NxTnc4WSkgaQ1hoDVVPWT5kjZ+79LXnlwSdIi2W+efyR3LJkltrvhyeyy/5fY9ai+TQVGtiu+5ZIW5X6sEDqhIoRKtoS1OVI4zLvLZzLxaf+ELd0oZBWUWlMhCOwXqInRCGikaAAJqT7iJHq9MsvI9xiC95vb6fNQVlp2qzgwhwEIT+/4nJaFiwSLOS0l7f2K142KYh3aCvK21OiQOxG17pGgrA4Eg1Oa7T1JZq1u3Tpr6/GBAFXn3O+92+zhmidQ9A69b+VJAkdy1sY4Is1qhBqXrrlVnlj+mxaNxQpoigTUFKGNhytUqZcbGXLCOoLARJo1ll4x0E4Zig/eew+znjqCdUwebLqqAN2gFXcd8MN/OTkkyAtkjbPlunnXSGsi/11gCziprOKqEwyrWv/+4nxGRtwlvs1qmMQO3FIRoZQtQ2jU1x90cX0amjijJ/9lJ2GD0XyIQSGg046Se1z9NHqvNvvUL/643WE9Q0EYUSlnOASBzpA5wzltERjU46ImHxc5PcXnA3vLBWSBBKLQXBx1R9WtiJWqglYoeewYeqq++5R19x+C3U7bMs66yiagELfLTjklJPYdtBAXn35FeY994KQKFTKxjKqTuLpCoht6i96LZBl/H5ZpCa8u7GlClKLHGv6ThijTj3rpzQUGnj32X9Kh3ig9qtvByMOMMaQWL+S+/x6itaaD2bMkqsvu4Llq9bQjqOCpl0sFQUlrbzutYViDK3FFMnlWO0S4iDEOceyqTOpicmLq3SsvljH3pN3ZUuA5jnyix/+gDf//gwvf/8HQmvR5+1r6qN4zX5v+K4riPUJ8ZmvwIL3rpwWEkPmOiqMSzCJg9jx08MOk7IRjvnZj8hPHq1atGPK1JmQhlAN/NKmQwqTJqrTrriU3FZbe/dSNLYaY6sVTABxtZ2ciqlXFbrbCjefew6r/vq0UK6CS9CRxuIoJd79zOdDL3erAyiEdBs3Qh13/tkUezRSv90OTNx7bwbs/3V15CUXqB5bbknzy9N4+PJrJV30tmCTLCQbe6/CpgRAow7QqSVVUFEOqx1O15YjjcKQ2HTj9QmgIglEhh7jRqkfnP0zfnntNSyfv1AQRYoirWlym5SkUkJrjTZRphdqIU1Z99oMOWHv/enWsy/7HXsMbUAZTRnHurhEiyvSBqyxUFRejmuLbXZgDTGltB0z/w2mXvV7nj7kGLEvvCxKe5VQjIBN2GPYUF6+7Q6u++4PyL//Pq3L3mTFm/N5/vLLhVIVlJDa2JOybOZxdQlafmJ8xkQOl/3nFxSjDELmZtkEI4rl02bLN7/6VR7++xNsO26UQsNbM2fL+WecTaRCDjvyCIIgQOPo0aMHuTBgzYoV3HXDzbyxaBE9evQgqvNEjjyObklK/z696NurB9YpXF13oq224YArLlIEhlQbMHkqlSoNuVwnBpHP8wbio+Cr5i2QSlxl+wmjFUkCKmTNrAVyxx/+wpvvvM0Fv7ma3iOGKALVEbASK+isGN9GAQmpl/5CcNZhUYjxoZ5IIEkEF/nXI5f4lTyB47+2t/TZqi9X3367smFIxSXUK7IVOfAlIeJ8AVea8P6UqfL78y4D4KrHH1LP3HWHXH7aGWzhHH0lYYtA40pVCmjCIKSUeqKLxtGUz9OUCr0rKZaA9/MBDbtN5IiH71EUclCswMI35PpTT2fD7DlIXCYEmvCSuUUTsNUX9uCA889i6913V3HqiHKFjfnuLKDXhf8ePnMDriUaQh9rzrxNTztUNuWIL+0tQ3bckQv++Fuv+Oi8VtaiaTPlkvPOZ8H0aeSB7ftuRd+evanLRdg05egjjuTUn5wOhYiGpnq61RVoSGArAgZvszVRqAkLeWInrJWUugH9OeqqKxVhSCpAWCAFosz9TZRfNXJK4eLEG2IQAF5AvtasjUQ48vNfkhWL3+SRvz1F47jBqqotuSDyuW6lfPWS8x0UXVxGRxGIj7eL3lQY0OdjHcalKBRpqUSQy3PsF74shx1zDHuffJxKtUFLilb++lVdShhEBGlK8aXp8quLL2WdSjn1wvPov+tuav5rr8qKRQv56803s2bmNHpaS+8opCBCtZzSECo/eQB9ejaQtLbTS+VJrbBGpbR2q+dn998PxvDUw4/y8F+uZ2hi6JUWGZJroFc+IpfPs8FZ5q9ey5uBJthtEsdfeRm9J01QogKcE0wQ8R/gBG7W+MyplDXSg8HTC1VHbgXmzpwmh++1D08/8TjbThijsAlEOVAGG6cYHYJLWdk8W7YcNFihNPHsOXLYtw5mYP8dWfzWG3zpwG9gtePVf71ITx0wvs92bFVfD87nlZ1y6KY6PihXac/nOOWss6kbOlQlATjjuzd4llWte4xDaY1Fk9qUnAlIkypBGGaueggJlGfMlW8esD93Pf9X+gzdSeH8frwjeZRkm1yVZJHkEIIcVhyEGrGCynSvVM0vcRbRCpU6nrv+Fnnw/gf4w9NPKAlA6QBrBW2MF1tPyiybOUf+ctZFJEnCD39xJVtNHO+j1+BTSknC/DtukyduuZl3m+eQKyd01xCl0ERAU12eStpOWwzdjCG1sBZLmg9Zmaun1aWMHz6ESVtvz/rnXmKbSkq3tEKdESpJTBwaWnXIG6njX0mZVU113Pzss9SPHq0IQmKESHWpeXwSfOZEjkA0gejOeZysbt+xuHk+bW1tbDt2tE9N5HKIFdLEonMREirIhb5+trEA+ZC2QLPdgAFss0VfPr/zzsydNZPTfnW1uu7266nfqie6W56iS3AISimUJFRa1tEUpzRuKHPPVddiF74hYerLGhMXI1gMDiMOVc46RViLMQGV1GLCHGlsMWHer7CBUBg3RN325AMc9MWvsGZas+BAkiqps951dMoXAieOZTNny5olS4Vqgsl41coJJClGMuO1AAHW+eqtMaNGM3fmDFbOmSUq9vlebYzPN6cOKsKvzzyb9shxxh9+yVaTxqtyXO3UzEggChl+7HHqzGefV0dedQ17fe+HrAxCikFEfbetkTRHmCp65BUrrOVdLFVgbdXSfcQIbnn6aU696mKmPf83uqcpDUlMQEK5WsaElrgaE1SK9FaWyU1NbNta4vofnkn7yzOEVDBdxvuJ8X/PgD9E0P2vevWIczV9Nm/AaSYOkKT4gnrVEalWYYCJPPG/an1GhVzB710DTa/xY9XaUhvKWd5ZupRps2eAgV5DhqifXnEFvQYPIqmvIwaUUjjnMA4iaykkCXblKu685lpaFy+VwFnyWqFQWftSBTkvcme8QBdBYIitIwiCjScVCOQNW40aqY7e70Duu/Y61kyZIUrgvdnN8sRtd8jfb79d/njO+fK9fb8hRx54EHf9+XrWLFksVFOv8Kk1Jmu5aKtxR71xrWa355hR6tjjjmPB/Pk+Ep0Ro5UCkoQ/n/4TqdeGCy+7hJ477ahQQr6uDowitRbCCAlCJFcHUZ5dv32S2vvSS9Rvn/47Xzzle7h+O7LcaZIgR7Ui1BtPe9XAFj17MGDIcPSoMYpcPduPG896aykrKDpLrKCc+PBBVaAax0ixxDamjpWvTWfOQ49DqYyxVR/FFveRsbLp8Kn13/o3Ua9a8YdNfdlVnPr2PNWqL1xJs/jBx/wGm/xGpwIQNorg1x7Cv/n8x73w8QR134Qv+65Pw/f9dETtPvyltfPO/qipJmaadB6Zm7yJCy1kaov+LQ/ddLNc+NMzmbvsXUWdweFQKsj4w8rHbMXvQcuJIx8GKGu5/txzhUVvsnLNShbpEnc896zCFCCB5TPmyJRHHqeyaBH5SgkhIbExVmlUEFJsr5CGBbrttCP7ffdkCiOHqSRQCJEneYgCyW6CzuQHsrp9SJHM5SX2EXT36iz5yXdOYsutt2Da3NnEUZ52BybfSP8dd2TMmCGMHTmCpD3mwccfZ8CkCZx62SUbKRkdKbZOA81aiBOuPfscKSGc/ctfKXSAy5Q0lU0YHuXl82PHUk5ibEM9l/3hD2w/eqSyKvSDJ0kIgzArVUpAZzOA1WANG16bLRvmzuWlP/+O1QvmUAf0MFDfELEkUWx31Hc48Fe/UqgE5jfL0z8+C+bNpaGygXycEuHlfVYDLVHEitRSJaDiqmy57WC+e+t1MH6E10OL8qBy2GyXkWREbKNqVVUJVhK0CnEu57tshD6XrrTGBxEz47UB1dlz5Z2Z0wkN9D/0AE/0zjWCDnHiQxCpo0M80Y/TmncSYR2k2ZxYIEXEopTxUX3n+3fFzmcKg07j3HuPDqoJhLlMN5uOzo8+aGszZzPsMINPEsP75J0Z/k/RuT0INU57p1YfNfYVjpETxlGpVPjHPffKXkcfoXTGKDJJjAmjWiNf0JoojEicJcIRO0fS3k6fHt3Z5cBDs98NwWi2mjBJ7a6NvHLH7bS/tRRbduTCHMViKzqIKdQVWN/ayor5C3j0+hvY53vfkcZBg5REWa1r1oFCKXDWeu0vBS616ACcSzHOgQ35wxk/kydvv4tG5VjxzlIG7NiPY378E9Zax+ePPcaXOVrLhunT5dJLLyeXi9jvG3v7q2KzUYr/XxNk6RdJvOCeVuggYPTIUR0jRBvlm5a5KoMnjWVdqUqUCO8ufJ1FzfPYftgwbOD55WEY+gGfrew4C3EFwkYQRbdxI1W3ukj2W7YPL29YTX15HYFLWdseo7QhVyuJrC/A8NHqa5dfLPec/iNWL2phy7ymIVG0WksRTTGxBCjKUqUHkF+/imd+cRW7H7y/rI5Tthg0hNy4XZUJchBkve5USJp4ZcM0TQgCRZzEGJMjCCCpxoRGQSkGJbROnyJPPfIIL/zrNVo+WE7vUGPTCsXLzpfBEyfw5YOPZuJBh/gxREBo/A5G2Sw0gSfAhEGE1t7AQ+0zACpbvY1LwRkQS86Yjdet1vMm4/MThbg4RkdRx+LVqeCUjHf4iY0X/m8Fsf53VDo6nnBYa31Aio3PVSQmrwKWz1ko5/7wVBY2z6MuX6B3j97sve8+7LTTTlTThElf2JXGQTupNPTuZuBinr3xFmm+50Ea8jl2PfYQhh+wv8LUgdK42KK1EC+eL4/fdCOr5i6mQRuUWBKXUpUEURobC2Wl2X7cWA697FJvbIH20WKjiatVorxfDTp6FomFoMxbM2bJr0+9kKXzl7D3Yd/iyEMO5LYrLuUbB+zPTsceo8gZfMG+0D5trlxy3gXEdTl+dvnFbD1qtBfUS5wXI8hcF6Wgmg3kQFIoxnxvvwNl/yOO5ivHHK2cqaldpOQQlCRQrPLtL+8jDQ3d+PXDDysKeV++SIrSnW5SHHtXs5rw7p0PSPH9FZTef5eobT3pe29R/WAZYZqwan07ti7HEhWw/XHHc9Avr/HXJU1AipC0M+vMs+WZP9/B9kFElAqJaNrxdcQRXmK331a9aezRyNo163FOUejWm/rtdqDHsMEMPvJgGLiToqE7BDnEWVQuzEopDRDURFwgriKvTZFrzzmPNcs/YPn69bxTrFASsDpFKcFowcSWHXtvzS677MKJp36PYOJYRRAguTqU6KxE1ZuZpBon3k5DceCqUCx6zoEoFt95pyixUGco2zKjjzrcd+2ICr75ljHYLPQpmT/m1yXXqR5af8Q+/jMMuPPK2unAOhec1zo5hNSodJkFuKxliPYKEkWpUlAG014FHfHkdX+WboUCDQ1N5MOImdNn8O7y9+i97VYccMKx9Byyk7IKAus4ctIusm2xyuD+/Wnv1cCPrr9egSGN8igDxllwFapLXpfH/nwzHyxYgiqXiIymRJVcLkd5Qxu5fD2VKE/fIYMo5gqccvnlylcv1SRna43ashFlE9BFTvjK16TeNnDZVb+g24SRimqJO376U0E5jrrmGt8PVVnWzFskPz/tXKwVzrzmKrYcO1zhdKYvFuCsoAKTkZYErYWEmALCX/9wgzz+4CNc9/hTiihEQk1ZYiKlCHBQKXPYl78mi2fO5bl/vUCP0aMVNis4DgNIK/5GWAcLF8prd99N6Y23eHNmMw3VhFyxjWKxlRzQYIAwx/uVKlWg0tTAfuefy8ATT1GoQsbhLEHcRvGu++Sft93FwulzGdJrS1QqVEslcgGgEt4tVekbwqCttmTDyjW4qiXVihbRbKiLWNM9R/cRIznhZxehx09S1NdRsZZcFKCUwrpsKxYnVGbNkjuvvJJZL73IyvVr2f+Y49h69Hj2/M63Fa7KOwvmyewpU3jwptt4d84suqH44l6f59SrroARY/y9NCar2LL+uku2rVAW0iqv3HKTrHnnHR67/0HyVpG2tBOKJTBVnLZYiRkwfCRDJu7KV488Bj18pCIMkDAkFkugDLX+kt6Ag01Xs/8YA+5chKC8mGSHyHj2vCgfdKppItW6FaIUqTi00mjrUEZTIUVhydmsC0FtRpCUGp1v1pNPyfnnnMvPLrqQzx20vxIF782ZJ8d/5Wvs2ndb+m+3HXPXLOOA73+Pzx97vLKBxgrYNKYQKEgqkMCd510iy2fPJZKUclJESAlFkVhHRRt0QyNryglX/+mP5AcOUJ6dpUmtYLI7oBRgE773ud1l3vxm7nvxZfqOGKE8BSxhyi03yaMPPcgVDz2kCDTt06bLReecR5Br4scXXciWk0Zkiu1ZdwiNF9HDt3fJaZNVDjtUmvK7n5wtNk447de/UUQBiUvQgcIoBXHCqV/9prSub+HyP/2erceNVYS5DnE7KlWYv0CWvfgycx57kvdmz6RbqJBqCVeqUpdaegMN+Tyrq2XeEWhTmnYciUBTIeCQo49mh0FDwdSzdvZs5syewqqVH6CVpb2lnfZyQreGBlw1RSuI4wp1hYDQCKZq6dejF6tXrcXkA1ZXUsL6PKtLFYoFRaVQzw7DJ3LMr66FUUNVGgUb+yBbS8EK9oVX5Ppf/ILnpr5K7wH9uPB317Ll+AkKnfPjpCaULb4Edfm0V2WfPfZgqyBgws678sOrf0Pv8WMVpgq2Aqlh7ZQZ8vqcZuqUJofwz8ceY8msGRSTKoXB/RgzcRLb5nvx/ryFvDn9NfoEmkK1hE5TEiLerSR87uST+Novr1Q0hKTKZHvUmjaoylrsfryiyn8H/1f3wB+eGtTHva58i+hUiV+VszKdoNabXmc9Vmpk39QXPKyat0h+eubp1Jk8s6ZPY49DD+StBQvlvJ+ewQMPPMBvzvgZ1vgo82MPPcTnjz0Wk+lD6TDydzfIgVYcecVl6t3HnpKbf/dblAkQ50hs6vstOUVcrpBYWDx3LqMHD8wmkcinoTTZDO548sabZMmChTz117/RMHK4SowmQKOspSyaGbPnsrZ5nmBTrjnvQgphxGkXXkSvCWMV2p8XAq5cREcRJjCYJCUyAdgUVyqjcnmWzWqWO2+7nSf+9jcIvOplGIbeFSwnnHvMcVJct4HfXfdHGsaNVkSBj6haMGL53dlnyqt/uZmRQcRWpSJ9bUoV28Gg6p3PU1epoMTS3lRPvKHIWqVpd46eRqHKKf+67Vb6RAXqEk1dEBHEZXprYb1NaI9TikC1vZ0YyGtNEdDllAKwZaSQxu4krSVWVspIaFhTqtIm4EpCXGpn7muv8ZvTT+U711wjheFDlc37Bm+RMVBp5zdn/YyVr7/OgB134Mrnn1EUcpTFEmUjOq7EWVAT0IqtJk9Uh5x0nDx5wy00T5nGKw8+wjcHDmTlkunyyP338uaU2ayYu4gGl9IoUIdgyyUa8SWtPzr6CLY77AiFbvITw6wZMuvB+5j+0EM0OEV9LGxZKDDvjttZvGC2nPrYgyro1uhNTKlMRUXXdBz+rU38n+ITp5E+sn5/6OA20S4WCHDZfsBt8h5TW8u0d6VB+9NVgFFU8CQGwoD3FyyUIw87mMZCgUI+5L23lkIcc/etN1Mqleg5eYJqkZj3WtfSUimyaMlC/nH/A4L1NyNJHGK116jWXtdqhXKsMMKycpnlxTLvtrSwplJldbGd9riCiULeeGMpaOdbIuMwiCdeWEv73Plyyak/5oATT6RhzBhF4jJ2GZDL84UjjlHVSsojf7mR35x7AbFy/OCC873xhmGHaDxJgo5yEFsoppSmNMu062+XVS9MFy15KDoe+uPNjBk5ht6jslU7VF6IvZRy/jcOkaWvzuTy635Lw8SRitCzs7TNShNTeHv2HBptStK2nqKtUsIyKDSMDiN2CiJ6VmKa8DuFdZUiLUC7ExIgsoqtC3Vs6aChWiYut1GptlNMqrRUKqRhSCuQN3lSUyAN8yx3jnZgHbAeCHpswUtvLWN1VE8SNLIisayhjlLUjVb8PrklKTNj6ovceN55UIoxVUHFghFYPmumvD5/FmHSxpW/uALSKkhCITAYazHOks9rlLEQOl/6JJazrr1GTRg7ApOUef+Fv3HDgfvIBQccwtTb7iWZu4hhJmByPs+QuMLAcpUxQcRwDCPDiHt/ej637newsGChVyb4/C5q7G9+rk5++B5GHvEtVENArtTCUFKC2bN55sJLhPZKlovSHY8OzTLZ2P7mk+BTSyOpDwWuapVypvZa7XXtOn1Ob9oRU3zK1++V/XxlxPq9T2Ywb82YKd858mh6FPK4SgVxDqs0D8+apQZvsaU8/8K/2GrQTuqbI4ZL4ISqOMKGJvoNG8Fv7rpHYULEbKzNVQokiVFKQ5qweuF8WTp/Ho/dex+LFy3o4GbnCJm8556cdt21ikAjiUWFtfCl45TdvyB1uTy/fvpJRS4LyJnsdecJG3854wz56403MW7sGE697AKaJu+iUDm/J7VZjR3C07fdJlOfe5435y5k/QerEa2IA8XQwYM5et8DefzpJ9jzkP3Y4/ijFFnwjgp89yv7yLtz5vHw048TTRiavWZwTne0TaFSYs8e3WSUNvSMq/TPwfbG0KtkaczulwBhaHgvsUwHVoewIlHUEdKPgC2o0B1HU+hVdZwJKYmjXYQWo1iZWgrkKOHFAVJ8zGPruohiKWbgtjsy4/23qCIM6bENb6xfzvs4LAF9cvWkcYl1kmCAbvkCf3zuBRgzRhEF4By/+8Ep0nz99QxoyFOJ8nzusEOZfPihNIwZq/yKZ8BV+GDhfFk0ew4RmoUzZtIrjJj/r+dZ9/rr9FEBxXKZLYYM5ogjjuKNV2Yy74XnMaX11AH1PbqRxgk6dcTVChIErI/y1I+bzJFXXQHjh3mee5zA1GlyzxFHsk2xgm1to1QoME3gwqefhomT/XhQuiOlSmeb+IT74E/fhe6kNAEgLkUkI/EnqR/U4lCRxmb7XkVWH6o2SgjXvkFhILUYDe/NmS+XnvJjtiJHUqr4lVx8LvClW2+TgoKtRg5WuISvHv4tHn/gQYwYnE14a848XnrgQdn9WwcqTNRR/G6TFBNEXtc4F9Jn5CjVZ+RIdjngQJ5/9HF54L57mD9rDj3CkHffepcpTz4tk/f+slJRhEiCEnizeZbMf2MRTz3+lD8/FZB2lMs6Iu2XwB1GDiHBUalUqIsafM4V735X5syXBc3N/PPlf9FeLdNrqz5M/t7n+OoxxytwvD13jjx0192cd8kFpDbhO1eeDcb6fW0a8OItd8vr8xZwxzOPEY0bqkSyqGeq0AI29HlVsORyEdViie6RIUgt4rwWVywggcEFIa3VCu8CrUDVaCRxGCyhl+WnHQgxtOJInfgWpiagxcW0A5YqAnTDu+VNwJZBgbLWtK5YSYzwAcD6ZfTadjv2/vLnKGnF4lnzWPfGW2wZ1dO2poWkUubGKy7ixLvvAqkDC0EqRGFAtVQhKlnm3fcoy2ct5KhLL5bF06bzxjtv88ai+bz1+mJwFSKB+rJjTdURxCk7qIA0LeOASePG0Gf0SGbe9TA9dEibglUBRH27scsuuzHzwafok8tTqFQolCq0TJvFpXt/g/MfuVfYeYIP4o2ZqA67+BJ5+rKL6ZbEUC4zMCjw0DkX8M1f/VKC0SMVkuXHlMP5LCBWLMEnZKN9sgbfdMpx/Zt0kcpqVbMNLcvmzJNthg9TON/FQdd6gdQenaSON05MBsTx/ptvU58KLrUU0xgdajSOpFplxZIlBHHCkqnTZNDEMUrnclStpU4b8lqTlCo8dtc9bD9iuGw1dIjSWdFCGPhLYB2ICTK6sqDyIV/Y/wD1hYMP5u/3PiA/P+tc1rW08vLfnmXy176GVMqofAjW8dQ99zF6xHAahw9TnXclnuCRNSsnxQWKNhsTB5ovfeMbHHHiSZI3IWmpwhP3P8SYMWPYY++9GDRmNNtMGq86ioKVpt/E8er0saOZ2H8nueKSC7npz3/gnD/9HkWON2fOknN+8hOOPu5Y+o4boUpSpRDk6JjelScnRUowYUCpUqKQD0nSlKqFsnNUpOY1BSRK0x4ayqklDqBvv358sOhNmoAyZeKsQ+I6a2kHMA6lFG1JTAL0BHoEgW/BEmpMtUpOCa69HZzFmDrCIMeu40bx0tRpBJFi/M7jGXrIIYqgjvaZs+WPl17G0tem0F4s8d6iRbTMmyfdx4xVWM1tt93GwDRly9BQ54TS6hVU17Zw+f4HUizkaU0t69atY/DAfuw+dmden/4aet066nVEJZ+joa6eeMMaYhyvPvoYrz70GN0qlm5RDlUo8E6pzMk/+A6DDz9GjTrmZHnrzzex5MnH6aEM9S5BVyzn7Lc/Vzz1hDBusiLMwTe/qcJ77pK4ZRYNCWwdBCycNZtHbrqBg669xltsJYH6IFPPFoKOjgD//Z3sp0Kl/FiCWye32VVjEHhv3gI58chj+GDeAiGpEnbuKyudv81tEr12qU/W7/KNvVXPXj0w1pJTQkEJUez3a8sXvM7eu+zO8kVvgAuRUkroNJEYiFPqjOHNhQtYMn8uYWAgk54S50CEMAg75g6nFKnTUKhDdMBXDj1I3f7ow/QfOIB35yykNHu+94Ssg3LKsplz2XXc5Cz945lktbynKjtfuKA1r06fyv7HHcsvnn1G3f3MX1lnS7SkraysruFPf72HCx+5Ve35gxPUNntMUORDrDG+u4HJUhvWIaGiLh/y/L0PUJnWLJRTHrrlFkZOGs8+h34LHNQFBTwFM0Vin7iLAjDaS/PqMKRUSXBKk4SGsjGUUFTRFK2mNYVWF1A0mq0G9OfQE47DAbEBawwblFDMGdYav6ethI4NGaduC2C37t0YpUIGCeTb26kPvc6oaEsU5mi3MVF9PXvttx93/f0p3m5Zw3UXXwaz5wtK0TB5sjri7POYuM8BbE2Bbonh7eZmwIsClNMEXchTdJaSTekWQX1dQKVSYumq5ZhttuPPL7/ChVNnqi/95g+qaYttibShWG7j/WIL81cvQ0TRR+fpV3VsVSnTE0dr3MYHpTK2Zx2Djz1R0dAE48eq/qd+nyH7fp12Azop0scWGexibvnJ6bROnyqYABoa2Gm//Yl79aVdGYqVNup1wqo3FvpsR+CwDSFlrE89xsmnUg/96XKhP4bA4azNyuVgXnMzY0aOYuvhIxT4CPGm7v/GM6oZLwp0LsIqH4UuF0tsv9VWjB0wkCFbb8PIfgMY0X8AOa2oCyIeuet+qDpyLkAnILHDoIjCkGJ7Kw/ecw9UKhlNL4t6Z6SGpOroHBIQAWV83nfr0SPUD356OiMHDWLxzGZvVFm3+xVL32T8iFEdx+us9XucmjKH8kEBFRhmLVrEivlzZevhI9XZl16uTr34InXOtb9WW44YpAjBkXTwcMWoWpWh3yeHhh1HD6M9qTJ59Biu+MmZEFvenjOf4WNGsM34cQptECe4qvN9gfNhTW/e8461Ia0miNG0p46yMrSiWIdiDbBOUtYlCa1pQuKEt956i0vOvxALVKylLI4kDFhnHWsSz29oKZOlvaB/XZ6gElOHIo5LBCFUY0dVoM3CiqRKOcyxIo4ZvPvnCCZOUBdc/St6O82NZ53nN4kmYpvP7aEO+d73aejTmzSusrR5no8lKEdUX481Ie3W70JiYEOxnVLi+zGHjY00jh6liCJ4401Z9u771GX8+RKwCthizGhst27kcyG9taZXqOmtDFs11VPaUAKVg6AAdd1g+Ei1w3En0NbYQK4+TxOWLZMKrQvm8s/77/MeljLscMSxKr/19ki+QH0hT+hilk6fRnXePKFa8VvLrBpMhZnr/Ambw316BpwN/MzOPFdYOa/AaL3I2RuLljBgyE5QLfqCca03agN3hKw3VfBPrfO9eJXmyQful5zRDNx6W7YtNLJjY0+27d6TrfpsQZTL0WeLvqhE+PGBh0tgAyRWBGJIU0e7jXGBZtqUV3nyoYfFGx8dxgsQRrrjogS1OnPr1TJSldBr5BB1wrdP5tlnnmFZ84KajrtnS8WxZ2K5GJ0F6nyLAhCtIQw55PBjqFYS9v3i15jUe1s57cDD5S9nXyjFOYuEskAVdKwwxRiTpgS1WmQb41wCgWLbnSepHceMYPCQEcx+bRqv33KnLJ01i0FDBmd7LG9JJsxD4pDUT0qe/JBC6oiCkAqKNhHWxY7VqWUZjg9wrMSynoQy3jPpHYUEVR+9zxuDOEMlUbSlfh+8PjEkGGwVdsg1EasC71eqzE9KvA+0mJC1FjYoWC9g8/WsdMJuhx+KnjRe0dDEDoOGsqUusG7uYkozZnsFsSCgaeJYNearn2P+8nd45/XFniRtFTsNHMK69jaCfICpC9iQQIvA+ozt9NaiZlbMnirYMtdffCFhtUKlva1jv7geCHaewAG3/YmRX/8ipjEiSGJ6iaVXKWFQroGlt90rlMQTGkw9jJ+g3E4DaEWDE/JW6J5aVsyZBZUKmAiiPH0HDaHVCYmkqDSlDxHvTWsGnScQMpac8wODTy5m8KkYcGdd4ho6VhHnOlrqzZs3j+369/P8WQU2TTdG4bKMtsrSTDWtVBP4frxeflWIoog0TUmSmNBoAhRxHNNr+2056dwzOfvii2kplvnrP55FBXlUmKNqHW02JgmEMAy5+cYbPfMmU7GQrDUq2Q7WZQUXLo5BQVIp+5VYOVRgCKOIbUaO8FFeJYwcP5Z/PPqoD9Kl6SbE11R7Wh4qYPikXdW9L/5LTV+zQl146SV89Wtf54VXp/DlvffhlAO+JX845zyZ+fCj8sJdd8mq6TOEaoKqVglRWRTZTybfPOJI5ixewthxk7jzltvIdxa4S1NUEGXCBwYV+Q4QDryBG01bklASRwVFjCNGKAHtCkooKsprRIuCYquPBofABmuxQCKObt270wqUdEi7ylFGsbJaZFWxnTU40jAgLkSsqiRUc4bVMWwAVljH+kKefU88EQIvZNA4eLiqL5dpqpZ55v57PTWzWgUbE8TtNAJT//EMzJ0vKMPx3/42UZSjtZKSisE01LMBn2u2QJRWWblkPuUpr8icl1+mfV0LsXUQRrQAYY/uTD7qCJg8Qa3MGWxjPQpFk4rohWGL1HH9WefgZs4SX7YG5AtMOuRgirkcRL7goU5r3pw3h2l33C5+otf0GdCPtD6CXEDFQltSRecLWaEFvkRUQWIdVn9yKZJP34XOHjUDVlpDanl31kx5+aUX2GHQgA5j1cZgM9aWfNy5ZFUckfbR0gjN2++9zRur3mOVKrMqKZIiVG3KxK99EXbYSvWZNFbd/Pwz6vd33E6/kSPYUE1IwoCSsixrWUN7pczs5mbIh9nKrnBK+SKvTErZGO/ZqHwALibMBxgSEMdjjz3GNv36eVfZaGjMs+vXvsL7c+fB3EWCCbIWqylpGlPzgP1qr3GRhYJlnx+cpPb+/nfUHa++pG7561Pse9SRJEqYPm0qzzz8CN8/4EBO3X13mX7rbfL6E3+V6pI3vHaXDthx6AjWx/DPGbN4oXk6FbHko1wWBMxqhgONU4qqWLwatMVpAe2oGAVhRBhFhNoRkOniKYWoACHCiiZxChN6ofciUIjqKZMiWMrt68gBb7sKy3SFVQjtUUgLCYVCHUVrWVWOKQIbUqENaI/yvK+Eky+6kF7jxvv9QUV4+/qbZMu6gO4mZcXMqVAsQbGdFX/5i8isGYyrV3QTWDJnHqQpex15lLry8ito0Jqmpp6sbCuyFkM7EQ6oB96bPpVVC+eikoRUNEG+B62JIajvwa1PPE3j6JEKo1mZr2NBS5G4qRHJR7i0TM8kZiCOf97wR0jbfcmRcfQ77hi1RllaEQqFPKVyFdFCbCs+PRqXKeqUdmNZsaGCa4jY5nO7suPRhyry+UzLX3uvznhW4CflQX66aaQaqb9TBZxzDm0U82bOZuzIkQzdeZICi6SyMY9aG9+d8sJ+PnCI02jxEafm2bOoKscbK5eTLCuS14YeQQPS2MiItErffCZAl0LvIYPUDkOHyOw5M6ASUyFGwpBKkiJGk4rFKYPuCJEb3584c4tjiYnCwDOdkhgQzjvpFPnq5C8wbuddQYeI0hCk7Hr4YWrpg0/KA7/4JQfdfoN3OHRKoAJ/s2obxAAShEAZjFEd8iODJ01Ug8ePBXeo31dbB9WU2Q8+JE09e7Bu/Xp+/+tr2JBU5egffY/BEyepC37xC7ngxz9m1swpNAaGW265hf7DR8i2Y8YqYzRxJcXkw2yudEQonx8NFX999WWu/O5prFo0n1gnNIqj3mlCUQSZ9KtgSHDE1qeIGghQiSXCECivFtqQh4YY1luH1tAeV+gOrCuXyJEpaxpNMXWoQh0rqxX6jhrL+OOOU1SqbJj6spQXLmHFyy+RrF2DSWD5zFn8/it7yW677M6LDz9E/7hIUBEGdevGeaeexp8mTZaew4apIWNGMWCrrdhyyy2hoYk9J+3K1BkzWLyomUKcsEOY54MZs4mco4ywtLKefF0vvnzYwZiRwxUmAqNZp3IsSxz11VaGFeooBBE4S1trG6888ACf//YpEkwY53PQVWHrwYMpz5pDEidIFJE6S6SU93iiiKJYVllFY/cG+gwfygl3360Ijd/DZHJRGE2gOroJfSJ8eiuw2vTfKHtIJgD81uKFDB840LvGgUZlrTENDp1aL26YsVY8kUN813hFR7lPUB9RQihpTTWop13lWekMi9a1sKJiERORuqxbYAiHHnsUJRxfP+hgLrriSowpkKSO4SNHorSh6mIMQoBfgRNnO1JeOR0hqfjV1GiuOOHbMnSLvkz48ueoHzlEUdWYFMQGkCtwzFnnMHvOfI7YenuZ9+cbhHIFKkVIqp6kkVVy5NI8xoVekUOrjdKqtU6HWkEhB/U5xpx0nNpx//3UhCOOUEd957uI0jz10KNgHdvvMkHd8tqL6v4pU/nxL35JYlMO3msv/vjD7wvlKpH2xhviCCQlcL7mABWy7fjJ6g8vv6zuWblWHXHtHxh70nfpNn4y63MF2nOG9tBRDizVUKjmFEYrIlK6A4HSiChCExAlsIVAD6DFwRpgGT5I9B6wXMEKC6uiiGYs373ut1z5z38oZs2UuT87S+48+CCmXHkJa1/4F4VUkVfQIxXWNjfz2PXXsX75ChavbSMpdEMlll5KOOeH36U6c6pc+K0DaEgrzJ4/k+XrPuDZR+6hsuxNtlGKfCXh+Vvu5x+33kOYMchagHdcie0mjvZKowSQRgwePoFSlOctoFwXkGoHztKIpofOsXjGHO8eWr+lGzhiCKVQscY5WlG0tSfc8pebGNutm4zv3k3OufjnrMv34NWiYIeOg0Jjxg0gi4lEoAKU61zQ89/Hp7ICd7TF7CirIyPke6IGznLz9Tfy29/82hPpG3K1Oh6f1shKCVUW71JafUi5X8AJzjkSZ4lRXixdNNW4Sr5Hd7564AEqxetIJYkl1IYdhwxSza8vhnwOJGHg8FGyYO5ChowYCXgjhQTrHFqHvjVJpxnRK0hqrrvwfEnaS+x30IEUtunboTSZpWh9wnf8SNVz0A6S6ip/uOBCVp93thxw7LHsOHI0qQrROiKKIqpVX86x0+Cd6DtujCffV6sQZcojuRwoTRzkqKYJ9dqgcWw5YqSSxIqJs727rUI+T7+x49SgCRP51pGH8+wtN8ulPzuLhQsWy0+u/g07TBjj+8fY1E8YQUgV8WofOY0KA/Y48dvKK1ckzL3xenlvyXyevO9uVLsjrxRpNSZx0K+hJ+vb11EC4lwOa1Pq8wV6W0suTnnDORKgjI/0NigoO0+d3ZDCjX9/mq0mTVTxrLly8yWXIDNmMkAcrFxHndIk+F7shWz7VRUfXW4BWtvLRA15zr/0Ys6+43Y+v8ceHLPdtmzTtzc9dt2FSl2B7k3dcHFCU5jnndnzaVn4OrtO2I1np79MCR+HWJ1WSHLGS/0GOdCa/qPH0CKKArB6QyuNYUSI9/qMtbz75hsMTyp+cCrYUCxSVpo4jFhrHeudo1cU8Ytrfo1zji3z3QnRrG1vZ6eJY/1kkfV0rtUGwyZ0h8/agP9NIrqD2CHcfcstMnTwYHY97EjfIKcao6I8tlrFmBC09ZI4ZHroqcMEnWhZWWOhggmJRJBqlSiXo6FQR6QNayslqJYI6vJQC4JZXzHkjddCYBg+aaIaPnESKE1iU78/Vz7tEmRtXeKs51jgUlQlptK8UN55eQ6nX3EhDePHKkzg64UlE8uwkvUITjnp5xfwu5+cRfxmwtYuzzN33kNR30MY1ZGUK4QmIDBCkMb0DfP07ddffvjrX8GY0T58prQPCGiNToXGMMyi9BbE0bJyJb0aGrJyrtAz2cLIl2HmDF/69olq1IQJcu4ZZ/Hzc8/lusceBZcguRDlM7HY7JFz2nNxK74JOhpG/vA7aqSU2f3IA+XVux/gnSmzeHv2PLrXN1BubyfBr64HHPYtdH2ep++8mx0qCaOaurN9ucJ71TLvZgZcEchnoyOfq2erCbup92dMl5M/tzujCnVsr1JaqlV6A6E2tEtKJbvVKdkuAkiCiA3OUYzb2PoLu3Lrd05Rfz79DKlvnsOeBx1C/uTv+P1lLXWRpiy88275wxlnM2GHfqTTp1LQjtXWQiHitddeY5cjj8K3h9D02WWc2mLwQGmaOw9tE6rlmHwQEqcppTTm1akvs3eo/B43qfLXp/5Bz9iL4q+2lrWB4lfXXsMOu070I74imRBDh6RIBzuxczNG0Z/Ye/60DLiTEXcmNneCMYaVK1f6KG0+8G5ENcGEme5y9oFacF1pH6rP2jP41UNB76ZubNWrF3ZDO1EU0aOxiSBxaKx/f7UKccqs516UlvdXMWTocLrtuD1122+lLM7vV3QEogj1xlNXWdfAjTKuFiWOlQvmy02XX8nB3zqILcePV2hDnDhMpOlgwDkFhIiLaRo7Rp37xGO46TNlQfNcrLVILkecpp47LSlzm2fSKI5l02bS9tabfHuvr9Fj+DD5+fPPKpSFqM7fmNoEhoNqDOIIgZz1Y4/AR+hrUl0qUyjpM3a0uuDqq+TIrx/o2UsTh6vYpYTay/b6osQEUyu3y5lMk0o8WcQpTCyMHTKS5S/PJCeK9mIrEXliNJVAseWIkez63ZPVN446Wu496zzWzZlPoAO2KTTRGGraJaYqVaqxoy0W6qICCGw7doKqD/JSKbdTxEv0RPkC1gmVNCE1ijj1e26j/OFU0Kx3MaPHT4ABAxVRjqFjxvDCiy/QEoT0DfKQi7xBZN7fi0uW0GvMCNrqciQorLPUmYCSTbnj+pv48bW/9QX8gYYEzv3lVTx36eWs/ufzbFHI01apYIMcSaAIcoEfVxrm3f+gxA7WJcLqtMqaIGSfo49ih113UeISVJSDBkUSx57hl1Uh/a+q8v4DDPjfH6F3/RWpy6hPWbuTN+bPl+lTpzBhxEgG7DxZGeOoOiHSmfyE/dDKbh2h0vSoq0eLJ2ikLa20r28hict8o1tvOfS4o3nvvWW0rGph+17bkI5bzpCvf4m6bbdGmwCjfGAmzIgVVKpQl+sInamsbWeE7zYwd9prFHPChBOOUt5KAqLAKzakyvmaKucFNpSu92WGdSF68kQ1YvfdfKF/JYW6QkfzskkkvslY7LjtkCOlfs5iPpg5n8qrr0l+t10VqcMZ7dO5qR9jRAFUqqhqTJQ6ptx2h0w+/jiF9QUVaZJAqNEmxBnHtpPHqkFDBsiiuTPZefwwojD0mtJJlVwQ+rsint2GTcBpiq9Ml1VzF7Bs7jyeve8BcpUyEdAQ5klsSpuroAiwqYaoAcI69MSJ6vDHH+bNex6QZ/98O8XX36IuTVCx+FavSrHTFv15q73sA4EhtEhMI4o6hCYL7TlLNY4pCcQilLMxk8830lpup5QmFMICW+R7wNzXhZ0nqrgQstY4WrSirwk8SQY6hP2mzpjK5yeN5qtf3Zu/3nsP9TE4G1NvFX3CiN+c+mM57fe/U7gEjKbX5Mnq4IvPkwtnTWFrMcTlCutslbYgx6vPv8AXbrlF9hg7iX/e+RDFFNYrQ5/RY5mzYAGjd/8cqBAVhVTFYpVGR3XZ3GuJlPETSwfJ9sPkpc+QyFFL3+oPP9kJzsJBxxyrKknKs3fcLu/Omyff+spXZK8vfonLzr+I31/9C96dOl2UOHLadGJCZUEekQ42U7VYoVpsRyoVbKlEy/IVJOUSgThG9u/Py08+xduz56Dbi+TE0rJ2Ndttv332daYj0g34aTFTmFQqk1Ghlg72Cg1vvfEmw8eOpkOf0Ip3NFSmlYRXlIlrHQZVAEGIzdd5iZVCHTQ1QRQS65A0zJHoAAoNEOYYOGwEDaUq26aOsw47nOL06eL7GHnPlhCqSaWDnjl0QD9CrXj7zbc8cUSH2FKZMIrQKkAISPEVO3vusRvzZ88EpWpZZIIgCzKUKz4PXq3S1jxH7jr9NPnZwQfxp5+eydS776exvY1uqXf1K0kRq3xU2qEIw5D6fL33AZ2Cujp2PPwwdfI119J9p51YWVqLShMS8dcorpQZPGhAJj4lHHr8cWxA2KIxT/eGHC1xTJuDxPi+TCVAcnkcihJCWsix1ZABVOKUfzz1FLiEqqTYKIcLAjrqqLMI74r5c2Xe/LlsPXQn2GW0GrrzeBLla50bUXQTzQM33MzyWTP9Ha+U/TgbOVp132kgK60lqatjucDyShWr4PTTzuDrX9yTKbNm8U4cUzdsMD/79a9Zk6S0xQmI9rLCKkSyQtnY2Q7l0tp42yTE8l8oV/7/ZsA1e/1IRVSnJ4wx4Cxb77gDd9x3H/t+45sUyxX++vd/MPett1R5TQtP3/+g73mL29h202SqFFkDMAKNRUhK3niNFcIgoGffLdh20AAae/dgi+23oe+O21HOw4xlS5EtmmC7vgqjiK2XNUmS1B9aEmfH2UlRw5upJ58oMPk8cbHqTyY0qMAHyLzTbNDOYby8MqmCRAtp6jLBef9t1Vh8p03jF2Rt8l62xQXkwzw98iE9iOmxoYXnb7sFbBlIfIUhoPJ1YDT/vOUmMUqxoW0d2w/eEeoiUrGYeu+eSlVwiW+Mjgoob1hPXcEXNFRS2ymeYFne3Cyzb79bzvvcl+SnX/wqs2+9nS0rZbauC3DldUQqRagiykKgKOuUkrKUVUKhEDK833a0vPqqPHfr7fLXG2+Tv995j/zhlhvYYvQwYkJKWMLAU8DXpkUqQcLUO2+WNbOmyo6DB9DYvYm2iiUh6JAGrmhFKz4IVtGKYmKpb+xJz+EDuerFZ9XXDj+YOx+4F0jY59gjlVQS3l76BqQlMAkSJKAq3Hn9XzDW8qVDD1RE8J2rLqJuqy1oIEcDCp1W6I7m0C/txVsvvypEIVS9mmUu7E5ranirVKY1yrMOsEFI2K2RHXYex24nHMofX/oHv3jxOVU3aWfV2NST7vlGqMQEOiRwQs5CDqjXho8kejur1nxKurL/lxU5Mg2+0PDbP/6R6a+9xrmTxrPTqBGKIAep46RjjuHe++8D53yD67DQoUtrrQXjZVBVEntR9Oz5IMiRa2gkaOpGWQk6DFBWs379elKtCZoaGTl5Utau1GFMmMV+Ah/0yQdIGnvWUu14ncVo5ffgUUjfHbbn+Yee8E2ynQObEIZ5bzDgI+w2BSM45b8/HwQbQ40OojrlVUaND+pQSX2+rBLzzvQZRJUyjVFI2cW8eOut7HPkYcKEySooGKzSHbK7W/boxfvWsqFlPW+99Qa7IKgo8mqY2qC0T/cAkFq619UTGL8ChEGIOC/yhjjO/tGPqcxdyNbAVtZRpxwuLkG5RIMxpDZFAkPZWmKjqIj1fX4rQtLawvFf3YtMG8Bzj9FUcPRE0a+uDldJSFKoAC2lNgou5oc//Qkl5dh1zCTebmn1dcdJQvfAEKcWSTxZJAkMqQnQQY5ug/tz2m+ugHzAwIP2V8vPO0f++chDsueBB6kevXrz/ooV/sK6GKUVKEXz3LkcfNjhUFfvhfBGDld6u60lrkIutjS2tVK2FUxbzGF7fZV9jz5adh4/mUevu5Hye+9SsJay1vQaPISfnngCST5Hv1FD6TdhpE99mLyn1yWG4aNGeffLBBnPXBFog1jn9caD4OPjQp/iJvhT50LX/rcWdXPZAW89ZoT65ndOUjuNH++1gDOJ2OFDh/LBu+/y1tRpEmgfTIqTrCLYGFwWNSWfJwYk8D2NWpMKhT692OCE5W1lVq5rY83qFgq6wJjBo/niHnsy9MtfUThNkBlXh66SUj4/HXqJHVvbo2iyZLQiERg2aReoOm4+7WdCnHoOa+rTQE5lukY+UZ1tJVStk6gf3jpBkRCFsRcxT6pQbYfXXpQXvv8dqcybTV1cIZ8k9Ewt26aWXx18BM+ee6FQjQmAfMbHXP/eMoKqJW/FaxFn19tzzTe27nTOgTbUBRFxe4lMPgTRpiPp+Mb8+TQmQn0lhSTBxSkFpcgpg1jvYVSUI80pKlpRddBWEQJgR2A08DXglG49uHbQcH47cgy/HjeOfXo0Ulcp4hzktF8dgoY83zrpeKasW6cuvuZaEi3oKGA9ilV1DSxKLau0pqTrSIioBnWsQDP0kAM491/PqD4776zQAdTXM2DsaObPmgNO2P/II3m1eT4r5swXXABVw4M33SEzlixl/6OPBymAaoBcPRc/95wacOC+vJ8PiJq60zfqQSOKQpzy6I23csH3fsz7S99hfepYqFPc+BH8+MY/s9sp31ZfOPEE1W/8BEUYYoPAyxOrEESYNG4cSxfO98ZrxPPqbYpSPsCIomOiq3mlgm/LI0p3FPl/EnzyFfjfuAFuk5d1hxJHx8Y5q/ovjB6lKpWKLJzbTP+J40BHhKGnrTiXoDORMmcde+39dT54+UXebp5NanJUykWciShaQbDYxFFVKcN79WHQ2HHZxfHJt2xu6Ey73jjJKLfRAK1DlEEFBXYYOlSdd8WVcvi++/JS83S58YV/KJTy+6ZcfRYAUOCEVDkCrTPmmQZs1i3A135STnnhppvlpbvvpX3efIagGd7UnardgFLii84t5Frb2WWb7aCaYoI0iw6nvLNkKZEI7aUizpc2gRVf0J+pZJKNoXenT5e77ruPs889r+MkVU3qRBykCYE1+OaktXyfJsUbrzWKslJsSBzrrFAFegP9e9SztRh62pQ+DpoqZbq99QYm1AQNBfLrW6kPoKR81wyroN05th8xHBQcePK31YHHnsD62XPlK7vuwepSO32iHMRVCsToIM9Oo8bxy1/+nPyEMcobRRYlj2CrAQOYN6MZRDPu6GNUn7/9Q35/1S+57OabQBvuvfUOho0ZTb9x4zKxMgs6BC2c9Ntr1WHHnyRvT53Ng3fcyXvzZlKXeTBWBWw7fBhDRg1jv2MPYbsJ4xVBPmteB3EqHStdUnU+g6EtlbhMt/pGf9F1lhzQZDx+jXSw/TrZSa1KL/vzP1rUrna8Qkcue2NYXWXpIqNp6t2Tbk2NmRSKj+4asRhj/IoCKGPYdtRote+BB8pjcRnp1oN+g0fgrGHcLpOoiKVYKTJi2DCmzZjBTl/aI5O28T+cpeM20SFStVmxE/VTB+HGgEMuR9O4YeqWpx+Ty846g58e8C0548KL2HL8BGVqKS6lEaMJ8dS4INAIPmeolPPdsucvll/87DyWzV9Avlpiy3KZgYUGcmvWgtGsTX1aJyewoVLh7QXzGfbSq8LOuyiacixfNE8+WPYu2/bozpryBnRjAeIEU8j5xuAK2tMyjSaAGN6Zu4ARkycy7JCDFQp06hVQvGI5KCXExlGyQi7jj2Ctv0YabBDQJpYW6wdaN6ApypO0xrTahG5ALh9hkpg0AMIc69etpZDNDyqAkoXEhAydtDNNY8cpohyJ0oRhRI/xE9Udr74qD9x2O1G5jdcXLmDEmHEMHTmKvY48RhFGG8vBsj5UaDjuez/kh/sfSLLodQlHjlQ/OvdcfrTv/iy+9S7ZdthQ3pg9m3N//UsIBbQmsc4HGnUAIjSMGqlGjB/LiG8flYkB2qzWOvXGWi5Dvh4wSFlQdVBJHWEuRItAmqBM5E9SO1RBZ8bqCxlSBN1BQnJkDODajtCPq5oax6dkX5/cgD/k43dIX3W8IQsRdlLscDWjUkCg+O5pPyJJbea+Rpgwo6zYFK0jcDorm1TMnDWbgcNHctgVV3g+q458pUegfLrFOr4+amRthvAu5EemONeRSdedj9HVrrD3NuPUEkURfUYMUWdfcZncceONHHrooXzzwIPk9Mt/qXAGIiF1jsAEBBrKcUyd8fKva//1ojz0q98z8x/PUacickmFJhw9gT65HJVyG+XsGqb4dh5rUnjoice44ZG/84VDD5VvXn2RenPGDLo31NNWbKUap5Qqcbb38+T4FEsUeKki2stMe/pZvn7EIVCIOqLmYrMAoQhWQ6Iyr0EcNqP1AYjRlMWxPvVCdN0wdMvXk1aqlEjYkoC6+gKSpKRKUbJC0l5F19dTbC36vmoxRFGBNdbyjSOPympefRuasnVEoWHQpPHq3LFjgDRrtWr8ta8RWiSrx07xxmxguxGj1MQJ42Tx/IWMGD2WbceNVTsNGiCP3HcPqzdsoIdoDjz6CEU1hkhlaihZyWoQ+Qo4lUAUea8oNCg0YjzlVzfWe/qXU944gSCnSR3ktA9dIngRfBJyQUAQRb7fMzoT/fXCC9oYtNYb47mdAldKfWLPeRPr+nTwbxLWtYegs6BWp5/UgNG8+f57NM+YlRVzK1Ir3oK08SSGjtVb8/Bjj7PjoMEZyyrwS2pd6EPBor3L5AIvoI3u8FE8/8GRKpdFtv1AceJqKVrEWhIcKX6WjAJDXK1CPqLvpPHqjD/+Xt39xKMsWTCfU768lxDHPrBlhLhaBiAfabQk8PJUeeHqa6lOncl2aYpJSmyZL5AHtqtrYl15A+0BlDT8f+29d7hcVdn+/1lr7TIzp6RCCBASIL2ddEK3gKhgoYYSuigqPwWsCKKogIDYsCIllCCogIgoLxZstBSSk14gIYQkQPopM7PLWuv3x9ozZ04Ir7wG35j3O/d15copc2b27NnPXs96nvu+n8T3KVvB1hSSHgXO+/znmdgyjrmP/JbbTjrDrnniSVYuWcjqdWvxDDRIv8qt1ZbMbdjtZ1/5+a/syD792XvQIBJhMtlp1um2bsXotKkzDbRusfJxBbYCEiU8SommLWNCxWiK5SIpKaEI8RubKaHYZgRFWSASjcRBTzYkAa8DSIWUHkXrMWTCVPYbNsZtN6xEpSl5z8PENnMgzVgpSrjVz7grKDUGrdzHiE/X1Z5E7LNvP1a/9GLW8zV84eavs9F0sHbVC0w56CCY22qJLZQiaC+5u0lsXM/fGpQVVRpjtXIhfddeNMZdP74gBcqZWYCQECcZ9U6nVbPCR37xCwYMGghKVTxUEciMGORuHt0MHSuwXX7puxrIb0sKvbNtcK0ovzbvr4SwqUSwlLy2eQsH77OfWy1T43jBCEwaIYOCCy7hTk6aGCeXCwKMBausk8IZ4QwC7A7vSlAdcKGqxytr9sOVO49EKN9NLKz58yAXYoHIGDwE/YcMFV/9+tfsxSecwtx77rYTLzhDoHzCMMzuApZ1f3/O/unrN9Axr5WG1EnqckBbuZPheDQIRaJTYgt4ko44QRea2Vou0zxsJPtfcJ44a+wk+7OvXUu6/hVeXr4VGVjiWOALnz/87glOveJLWN+ZhCsLRDHbn59nW599lolHHEG/USNFHORJsZmzp3I6WynIFfIk20pZylexOJUIFWKEoGRj4ux85QFFSkH4CKlZ37GFNqAf0IEiR0BZw+tWU8Kj3fPYYg2blOTa66+n1+QpomI5qow7175JoJzy2F13WoXF90MXj37Ie6edLjw/qNIplYCsqQy+x8BhA/nut26m5d3vswdMniL6TBgvPnfjdfbmy69k+ZLlfPjDH6Y9jeyUQw5l8PARJEiChgbK2jBoyMEoz+O4M08XQrqA1NmWQkqbkYecNapVXfoDazVhZsOEkqAj/nHnDLtXczNjJk50bilIhNXOpLGyX8xkg9UYqN3w7mget7sCuOpXl0Hu7AG4O3/t8XeZAFhGjhzJ0489zgltHdCvj1stbUrOzwoYRlZrEkk5Ih8WIDHIQojGkFhNINzFbLI9rTFd+263960U0WqIHLjVyxqDlRKbNYNVpRdM5iOvPCd8sEDOY59xY8TV13zJ/uXPjzPxgulgJEZKZ+4RGZ576Pe8NHchvXVMp0p5FShkQdyv0Iu0sx2rbFaxdra4ryWGvcdOYOq55zlu8hFjxSFnn2B//eXryKWaXvv1YUOpTGW6PZ6bVqAEbpmIBE8/+Bs2xlvY5/QPOKM1I1DC7tCjlwwbMpSO2QtdX11YUimJjYdFUDROwy6BgoB9/BxBXHZZRbYnlgpiqehMNDEljIWyUmxXhjXCsM8hU/jGt75DrwmTBNJtf1IDvlI89qMf2EfvvI1l81ppzj6bTqCcCynnfFqfn22/8M1vCi9sQNiMIpul/hBzzEfPEl+4+gt21eoVHDBuPOQL9DvkaNGnZZx9bPYczj//Y4wZM4oXlyyjqCNiYSmVEzCWG674Ig2R5c933G2v+t6NNA0dKlTY4JI14mpB0iQGGSqMTRBk11acXVBpyqbWVvvUH/7IB9/7fvoMHixQXnaN2a7gzfTflQtQV4uoZofC1a4lwW9bEav2MN5A6qCrmPWGxyhBiuGpp55h6+rVttfevQRIfOG5KnSlJywknoQjjjgKX/pZdVJnvFm/SlQQfsZnrjHDrPJhjOw6qRVYi1Cyq8VkrJtKJysnyKsWHIwG6XkIaxkxaiTXX3stv7/rXvu+Cy8SVSVWavn5nXdzULFIUyDY1lkij2MYjejRg3KxCBisEMRYEg1p6LMt8Dlj+hkMP+ccgW/YsGqZ/ew1X2aSFhQMlNo7aMg1kgSNRBVfJeNubq8+M8s+f9cdzH7qSc758mchdO8msKJr/m7Nex8yahTPzl9G0YI0idu/a4E1mij7kPJAI5CT4KmANh2TArmckw6iNc3NBYqdZTq0wWrNkBHDuPrbN8PUqYIwB54k1i4L9gV8+aMfs/+463b6pJpxStDk5xAy4JVyiU/c/C36jhnFoMlTBdZw1+232SVLlhBGbsidtZZxY4YyZfxgzj7zLJbOe553nHIGWMuSefPsD2fOZPTESXz25ptdZhzFrjCVuZSgPC679pt0PD3XXv3FL3HKMe/lvscfs30mTBKOgSewOkEJz52mNHWiGAukMZADo/nzfTPtow/9kry1nHL11YJcSJJqfF/hya5ugNUGkQ1rr22rVrLP/xg1kqjm/jv9ZU3Uyjc+Rjga3PvOO1f8duaDdv6ixbzz0AmOkRWnSOUDFitSd9+Slv0GHMDjjz/BqLNOAZPHs7J6ovC6zOFNapCezBwxpCM+SoE21onpbUXepZ2BfCWtlgJjLUpIkjTCUwpVSau9bJCdlyc/brJQQaP1ZVitWlsdI3zLgS3DaZ/1PEFURgJ9JfQUgkIa0W5jOoQhLyVx6lo0W62mV8swhn90ukBJ1ixYYqed+EH2VQWOO/5dPPPb39OxZTs9DuhLu3X7VHS2EUjg+ssvY5/Vyzj2mCM48KTjBTnf9XEQEBUdcb8y+cFaLvz/PkXPsAevLlrCy/Oeo4AiiGLXcxaaZk+hUo210FYuY5TP62R74jLsBYhAUWwrupU6+6g3v/gSv/3pDE6YdKgrKiLxFYjE8tK85+2f77mbA1PNYCXYSwaEQqEDnw+efTqTzjtLkGuARHL8O4+xcxfN48ILz6dl/AREkrJy6TJ+fuc93PDZVgb02wdjPM455VT7g9t/wj0PPsT0s8/juu/9wFnx2tSp0MCt4DnlqmGepfHoQ8Vnvn29veiDJ/HoXfdy3rgWpKumIoUFE0OSUnp+vv3l3TMRMiDIFYiimHvvm4kX+gxpGcOFX73a3c08Nz6nW0YsQfhdq28lFVe1cfCfkkL/02P4ZwcoAGM4Ydqp3PXzmew9foQdNWGcAD8byp4ifEEgU4hjpn/8I0w/6RQ6lq6wjSOGChkWXH6W9ZWlccx2FcVgA7pmUToocHfnIHANdyXQJkGJ0BXcMqN4Y1I3ANsKbIURlxW2KcdO0eQHbnetLfgC4QkQmveeeQrff/ofSAR7eQHSpjTlG2jraCcCcj50xoYYSBBsCUKOP/lkUB5rliyxp598Gs347NvcSI+efRk6toWn5j3PihUr2HvgUHeh4a6CX9/6Y7t43mwGNuXZt3dvV6wJm/nt3ffZtctX8vC9P6OpMU8kLRd+/GKOPvo99B86VFxy87chTZhz921227LlPHHbfaSJRWsnOmwZtB/lcpn2tojXiiVK+JSwCFI2ATbWjG4o4EcldOrS9L0amnhl7nxW3n6XHfLJi4VNYrRSeELw4E9/wqBcjv0V9AQCbTBJTDuWfQYf5CR4UvLAnXdbD8E//vIkg0dnPtsVx/8kZvus2XZl6wL+9uc/cdG003l543p+9P0fcNQ5F7ngNRotQClJHMcEvmPaaethSPED2O/QKeLUk060qxYthqSE8PNZ18Pj9fnP2+999ausWrCQzu1tTJt+DuU4AgHX3fRNho4cQfOE8YLAx2QKr7dy3XfjQL+N+N8f8L0DrLGIwOd9F50nfnzPDPuBI95FwQvsIeMmMHrESA6ZNInhLSPpPWqIIO+RGzlIHPnBY+ztN36Liz/5CRtOGi0IMxO32IkBt8x93r78wiqWLlzAmhdXMXv2LMrlMkcf8y4GHTyIg4cOoZzEHH722YKw4LjLSQTKR1pd7WQkcYzvu/0NqWsZlpOYfODzzE9utds3bmbkuLEQCDfjWLmU410fuVA8MuNuu33xMgoGiFJ0RztNyscIy7bEuebpMMcmY2gYNowpH/24WLF4ub3x2ptoCvPktpXp6efZsq2dTeUynYFEW0Fp82uYHs1gOkEoliyeDwI6PEXq5WDhGvupr17EokUvMGTUSC77+tfxfIXSlgfvvpdHf3I/ffrvY2/6r8cEOcWkj54naO/kmGuu5cGLP2VX/fFJJo0ezuL1L7F2+yZESRMIH48Yz7qMoYCgjKUzSRiYz1NuLyIkbN60CW9bB0sff5we40fZvd91tFBCQHs7mxYvpVCKaNcJsdH0EhAL2CwVvcaOBqsg0jx41ww+eeF5DB5xkEBpx1MOQoyJkQH0mDpBDCW1D903k83rNnD88R/i+X/M5aijj7Hs31+QD1FKkZqIIFCOTmklSiqE8EgxeCpB+ZLevXs6Cybt+nhbn19oP/7h0znyqMP4/IMP0GPsSOH6xBkhxDqvMeeFI5FWVjO53YV/z4Dv/wmMRicR0g8QFh792V3WSw1KSJYuWsSShYtYtHg+4yeO45rrvk6f0cMFacIVx37QFgoF+rYM5cDRw8kpn6ULF7F84WIWz1+AKcd89CMXUWrvYOLEiShf8cys58gV8sy4ZwYIxzZ6//TzGDJ8FKeee4H7GGTWwqqym1x/1UrhuMS4G8Vl736v9b2AGx99WNDoNLyWJJO1pVAq8+l3HmM3zGnlgHyBfDnCs25vKj2Pcuo8uranlh8+/js2NvXgim/exMK589g7n6dPKMmVOwmLZfr26cWLr6/F9330thK2qYnv/O4heo4aKb598aftY3fO4EAg8H1eyxfoN3IM13/7B/QYOVxQkO4ixg0NLz4zy552+hlceu1XOebCswVe6jKIDsNPp19gDwpCjj33HAhh3iO/5p6f3EqjDNlsIqxUxEZTUCEFAT3TiJbmJoI4pmg0HXGKQrGpRxPvuOHrjDzvHEemiQ0nNe5leyclckJR8EAmmkTA6zmfe9asFTQ0ghdy8hFH2YkTxvGl79/oSGJGQZJA6PPKgvn2us9/joV/f4oeCUyefChf+e3vxV8f/IW95cZr+ezVVzJ12qnCFhowFTWQzmh4eKTa4CkDccSN0860o0eN5f1fuUqA4NXnWu3NV11DUxhw9c/vEjRJCMBmjVCBzGY0KzcqyARVAfvOZmG/Kd5mcfBuX4ERChXm0EjSqMQHLjrfbThNwnsyOeF/zZxpf3/v/XzmrPMZduCB9oorvsD1v3tM3PnFz9sF8xZz/z0/RyMY3TKWg4eN4NiTTuP48z8inJOFM2ZHG0aefQGkmrO++R3WLVxo5zw3iwdm3s8vfnw3t3zmKnvqqafSMmUSR51TTm7NAABI8ElEQVR3VpeHgnAkAiMsJi7hJ5ZNy5baucsX86vHHoWCS9FMnCB9hRWuoi0bc/x/t3ybb33qsyycPZc+KPJAQ66BJIkQQY4oLjF64BCwkpsuu5RNGzczfK+90RL2HzaIE49/L9+58ip0VGbfAQcjhKCjR4nEWj724dPobG+3fpQyqGdvTLGdAePG8Y3vfJvekyc7AnMudEWsjMSAEhSOnCI+e+1X7HVXXs0xZ50NBVe9/9yhR9i+ymPQJ8+HIyYI5s2xr27c4DyyTUQ/nNgjF0pKUUSuqYBoB93WTi8/h9SWxlxIZznCdmyjp47AlJxs0VqkSSjgI20KiRslGypQfoHWGffalks+IdAJ0z/6Ua783OeYNGmCfc8pJwvQtC1aYh+6YwYPPzCT0WOG8vff/44ffOUbnDD9HGj2OPrCM8WSuU/Zba9ugNA5nAmbMRCyNk4pKjvDumLM32+73RaLRY49+YPVqtJj9/2CUHlcfM2V0JxD6whJSJzVSIwxBDLAIrBCkCpn3/Q/pkK+zav1bg/gOInxgwBtNEGYd71KT7lyclYbPu7MaeK4adPonNtqb/7aN7jk05fSb0B/u9+gA/jm175B2DJWVMQRblRndlr9HBZJrA1B4JPGFj/v1EL7jRov9hs7gQ9dcBGbFy2yi2fP5o5bf8p9v/w58VVftPc89htGTpkiEAJrNUIYfM9jw3Oz7I3XfINTz5nO3mNGiQpPTvo+1hhiY1C+T0TC4KlTxU/++mcuOPoYu3T2bPo0NBB3dtAY5IjjiJ/d/D1+e9ut3DD9dHL5AkPzBUa1jGLsu45m/OkniT88+IAthz5eUxPCD9Fac+IZZ/KOY9/D8lnP0Tr7Oe6/5142FzvIA8Mmjqf3xPFCC4tqyJMmGk9liqnABbGNOjho7GhMVGL+zHvtuHPPFH+49Xa7fy5PTqcMGTqER75ylX3ivp/Ty1qacxCUXSW5T0PI9nJEBGwulWlUAoVPzvcJlKKj3IkH7C0Fcx74JYPb2+xBRx5BbsQYEegUiUcDghxu2mTPhkYCIWlf+7IzFsgVOPG888T48RPtMUcczjvu/6XFpKyYPZf3jBxDX2M5YdwESgsW07ZkGYMGDnSm6oHiIxdcwGnTz+S9l1+a1UKUo6MLi5WGfOBBkrDtmVn2O9dex2HveRf+kMECJSFOWL54EaNHjmLvllECX6G8RqzVbmA6EEgPoy2yYgcrBKI6u3L3YbcGsAUIAmIsKpuQZ7Vb9Kpm64AIHf+04bDx4urf/5KXZs+1D8+4h9Uvvczpp53MsGHD7NXXX0thXItwc2hyICUV9xmtpGPUBI5TgMUVnDwgUPRqGSKOmjCcoy44jTXzF9llL61GN+SJhOOOeVIikwi05fGZvyCXWk49ZVrWypIUS2WCMI9QkkAFpBaUCB2BxJPc8cc/iJeXLbIz776Tu398G4eOGcEPb/oWf7xvJi+9spLR/fsRb+tkY3s7+zf6jD/xfQKlGTJ6JKkEmQsxwuOyyz9Hv3e+U7BwgdVpmTlzn8XgpiZ4nsTzMhtbL+c+XKXcPGOtXY9ag8g3csDEKWLUmOF2xdynGDf4APvrr32VpsQQxilfPe59hL5HnyQiCCRxDE05CMvQ4HmIXo284/3vZ60neeTemYxubnBZ6pat9PN8SgJMkvD603P54zNz2dxYYP9hI2z/sIkgStjLUwQYYi9FWYNu28rPf/Zjhp98gu17+FECqxg0aox44uln7a0//SGgmTZ9Gj22b+f2pXP56733sSAxHKA97j/zAqaccordZ+pkCicdL7aWE/uHex+wx559jmNiSNEl+Inb2draai888zSOfse7OOWST0BDjlRYvJzPP+Y+y+nnngm+UwupCISnsKaMH3hgJMrVyKq7K7qsGXcbdvsKbDB4SCf8BzczxoKQBlPZc6CdEZ10FeVBh04Wl02cDLHmHzPusL9+6GHOOOd8Bo4Ybj8wbRrHTjtdVHi1FQJMgrO5jbUhzMwCjDUkQiDCHAEJKJ+BUyaKgRPHkwb5ikNLlYa4acEC+8QTT/CJT32KfcaPc8qkNKWQL7g6iDYEmedvObX4nnR3pEKeAyaNF1eMHsEV3/oO0dIX7M1f/wZbly/B9yQvrVlLYyLJN/Rg06oXnQdTaBk07GDx0N33WGk9nrznPrYtXMzav/zNzrznTsppJ20lN7hM4fqOIMELnGG+dolIHEcEgcsORGUSJDBu1AjWtLZy+QO/YlCPnrz8yjqapEdfKzHlEs1+no5SiULgZnP1BwpWsaGtSAmfE264SZxw5tn26a9dzQFpyvbWhZjOEp6Q9BAKZSzaaNq2trHk2eeIUTQ19KLc2YYhRgrFlrYiAZA3hj/+6iFOn3qoO9lhyEFjR4pv3vI9d4XGZRbccaf14ogm6dEjjmnGkLS18fzvH+fEcWNBC04+azovrV6d8Uuz7oMBooSOFcvseaecymFHHs6n77hVECiQWYHSaqQnKMalTM2R0SYN+H7OZWCZsaKQrqblyWwCdqVvtJuwWwNYkIncM6KGJJOsGsBKJ5i3Fc6qIRCqymn2AkD5HPGRj4sjzr+YdYsX2wcefIjFL7zCsSZwH0CS6RtEF1nfyQoNQpiMVO4GZGvcHRYlQfk1HO5sQJuWPPLLBxk0uYUjP36BQCeZAV0mh7C4yblZgAQyuzerrBJqBKiAV574q73y05fhIShtep0eqSU2HtuEh4gStsxbDHPnWw4ZJRCKdf94ml5FQ/rsbP7R2kqD1RyRU2xIEtbgpt6XAU96jBnTAro6ssnxuYMQa1Ni6e43UsD61nn217ffxcieTXjW8PIr62gErEmRIsDDI040BZzBXU9gP1WgVNQoFTBiTIsr7o1qEf0HHWib2rYSFRqIixFaWHK+oj1K8ENBOXJjW9rRbOrcxAEI+jfkKWYElxgIheA3t93OB8883RamjBfaxI6c4zk1mkTwu7sfoDkW+J5GCbA2QeZ8XipvQw0fDD4U0xgReOBZd2Ub9wJtS5bZ847/EFOmjOMLM+8U+AqdKpT1USZ2clCdIIWrRisvU5eErkCVWONURdJdf1KRiXwtiEqBs2sl1s7gvLoo/Tuxe1fgCkUloz9qqv1/h9rsJCvZS4kreJGlMln/d7+WFnH5+PFdf6OrnPPq1PkuiwGLzaa0Vk6xRGUJkSOhK9zFXkpTQqEgNqxa+gJHfvh9WWTkup5Vu/aVpwRau/fiVTTPSeS4sjrinu993/ZPJAP678vKV9ZwwKhhLHz2WXoEIcYaGq2h9/Y27vnatWyKt9sVS5awj82zDx49S0UOlB6NCkodHU5kI6HTOBsaCk30O3hIpg10YqXKqRDZbKqEmIKBJXNm0yMMINWUtRNv+EIRWkGn1XgZWzyPJcSxshqEm1GlTIlNq17ksYs+Zre/uoG+G1Zx4OTJBF5IaiEvFVan9Cj4bMcQ+JoocceolMdynWI6S4xsbqLU5gaO2USzb76B6z51Kd/42xMoX7mWjZVIq/jTd39kN8yez8HCRyVlR82UUG7wOGzayTBprEDBEVOn0jp7bmZW6EESs2X+UnveyadwxJGH8/m7bne9YhWgpE+aWDxPQhw58zljXY4cG8g5p8vEOMcTRNeWLAB3x7bOBUIIgbXOt1wpVQ1cY4zj5/8bsXsDWHT972YjuCmEO5v5VH1oJrCpqhHQmUoksyaUkrhYJijkdqj4ueA1O7C3q2NMK7a4pivNFAIKngclxw5+7qlneeeHP+Be2FGygGwCY3YzstkZTZIEXynwPWypE1Hw+fkDP+fIwSNZvWUDjUP347IbriewHvOeeYaH7p3J8llz6UxAzZtDr7JmpLX0DKFBl9lbSnJCu9qAlDQIn4JO2AuDLTTQZ/wEClOnCjyJIkVHKSrIOSM+T5AS04BTdz12190IIXi5o1jNTnoLgZEeG3WZBhQ9pKUgBD2spcFAOe1g7779KPRq5Jc//j5p0AhxRD/Pg+0lvFgS4BOQkqSWwGpC37GbjGeIrGC7Tpk6dhSvLFjMweWEQc292di2lbwMKHd2UFr6Atcc/R77hZtuoE0YXnhhFcv/PofSohUM1pY8ZfI4bUPa6DP6hPdy8LTTwHd3S9XRxgG5JtAedBbZvGiJ/egJJ3PkEYfzuRm3CQoBSA9dBhVm1r243m7o+SRR7O68gaKcajypsptf5goDBJVdbzedIAghUMq1mKy1SCn/7cELuzuAKyeCrkW31vqm9iFvmox4AotGKIFOU5T0CBpcYt7FwqpYeUpkxkQ1lQpiN9OxGqFDRb+sjaPFlROGjhxBqDznYBcIqjcCq13FEwsyyOYOK0csMSnCC1nfusAe2H9f1qxdy0/vvJPG8aME1gABx46byLEXfZStrXPtQ7f+jPXPzCF8ZTO94gSv3EZvP6CnL4miIsrzaArzlEqdNOJTwEPg854zTnerb2b/oALn0yQ9z2kwTAI2Zfvzrfb1F16kAcU2nImAAoSxJNLQCXiewReQQxBqS1OgaPDzJGnExk3tbgWKO+iFx16ex7ZlK0g6i0jhCC05ILWCwMtjkhIHjxnGpy66iElnny0APn/4kXbbgkXs74f09QM6koR80MDKzg5en9vKWe8+ji3CDVPsY3wGi5Cj+valodRBW2kLUU4y4uijGXLqNGgZ46ZEliNeXbaChlwvMIK2ZcvsTTdcx8SpE7jkC5dBQwGtFAqJCnFLqQCsYc38+ba9WMRvaADrshLfC0lM6swAcBJEY7QTvFiNsSZbmUU1Za6sxP8bqXP18v9fe6U3hQuays2s8tZTscMYCtH185pvsRgSk7hZQJ7bKxujsXGKCjOKnOi6E1bUIpXntFW7hK79a0XzWI1ta6HB46AJLdx3930cedo0ADTauUBKF7xCSqRJ3fNEln/cPsOuWLiQFSuW4eUDXnx+PkMHD+G5Z2bx7rFjQOUdvUtClEb0mjRZXDh6DJufb7V/vfsB1vzucQ7cCqrYhpXQHPiU4xStY5oArTx6BI2MGDWKo86YLggDtI1cUUZ6CCUzUbxGIdjw3Cx7wXEn0BRrdBqxn5D4GPLWaYG1id3tTVk8DYG25AX4VtDZ2YHftzcvbipSdC44+KT4acK2VzcQeL7jrFsXeNoIklQztGUCp95wHWrSBDdwW8KNf31SrPjiVXbpA7+kRwK9hWJrHOMFTbTG7VickKKgJHlp0UmJjtIWCsbQJ1/g1WKR19ZtpN+CpTRPPdJlSKWEbavX4Y/pCz6UFGwxCZdccxX58WOFE5FKysaRhPzKFkfAc3PmkhYKDBo7FnyPQFokBiUl5SyIPQCpnNuKEAjjVzM3VbvQ1nydpqnrDNTg7TZ53/1MrB3f3Q574qqMMjvMSmBXzlNqy0jhZcPfnEhdZdJCpyncyT1K1L5OZc33uomvnZGDQaFJkjK+UaxdttIeN+VIvnfLLRx7/pkC4cZzUCw583brxAK/vvNu+6s7ZvDy8hWcPW0aY4YN57GHHyFsyNNzQH/uf/ghjjj6KPrsewAnnXUeB08Y6ypuZIOJY2e2zqzZds73bqFzYSthqZNo+1aE8vAbmtlULLLVC/GGjuTMG2+CqRNEyYNQaueLn1EMlM4mLpY7uez9J9ieQZ5t69fx8rJF9AT6KsgjUMajaBNKQN8cDEigr4YmoIfn4/sha5MS/0g1JQG9QmgowzvyBfpYSzmOEVbjW/e5tSNYHeQY8JHzmHjd9YIwxOZyRHEnOWPhiT/bRy/5FAO2bcG2txMTslEqVhLxktF0CjelJFSCZm0ZowRN2hXUYqBdeaT79KMwchgnXXo5f/3VI8xe+QIXf/dbNI4a5a4SDydiUJ7T8wmfWArnEZCQWQtbzjn+vVb6BWb85hHhRolKbOLmLFshSa2bMCokWBu7vW7FMEIJjDHV/a70umygdpZCv90BvPtXYEPXSiioDkgTmK69bk1gVyaOVN64J1y6rLVGCQ8hM0+qrKLsSlU1qzx0ewKxoztRzRlVWULv+44vN2D0SPH7f/zFvv/dx2Auu8RecN65jB8/HpOmeFKhY83999/P84tbOe0j53Llj25gxLhxgsSw1/797dzZczjtq18Sl9zybR69e6a9/967uH/GDzhk1Fj7iTPO5c7b7mDRqtWMnjKZfkMP4oJzzmHSnbeKzif+y74+exbrly/nmdmzeLVjC6df9AkOGjiIUeefLwg9CBXOAcxdIhHOu9qzQKnE0z+bYdcsW8nVv36QO277KSvWLCc2lu2RJvW8bAyo6wp4SSbQyE5VGUXRKF5LteurW1BlN5VQCEs5iWg3hhC3+iYaUilI8h77jBjqWgFBjqIBFTRA0gFTDxEbSkW7j07Zy/doTzUNJuEA5eF58EKqCVVAqjwiXWK9tvQHevuCfYMcSaKIN25n65N/Z3FiWN1W5rM//BGMGCYI/C4rYBW6A5ICbIKP54pV5ZitC5faqy+/nOYw4PIbvpFNh3StP+GpSpEZoS0iENWOiBLOe9s5Slhnn1OTNkspSZIEIbpXp/8d2L0r8A4rbnXKoYWu/SXuLJqKs2XFSKyyX5XOSE1m2m8JGouxKUqobqqtiuVJ9XkhuxWLruoTXdxWQepaQEJk7BLhRsMg+fVPf2ZfXLoUhGHmPfeSpobJkyczfMQITrngbAZNGC20J9FoQqtom7PYPvrgw5x04bnkB+4vHD8zofj8s3ba+95LXvs0+A184PgPMmTcOH708C/ZTso3v30TB4wZLSgmPHD5pXb0pPGMOvtcgV8AP3B8XSFIrURYi2cMKJ+SsOQQiFLE9taF9tR3v5sRY0bzvSf/JH571532m5dcQj9raTaWZs/DSp+tcYneQD8U+6Dpi0tlBR62sTdPdrzO1uwcDQAmNDbTWC4SGqfyMakbYZoCW5XH8nyOjz/+KEw5XET4pNm45TBqg44i9x55tJ3c1g7rNiA9j04LncpjWVxmLfAKUEIQCo/AJgwOJQNSQ28NvVUejCFVlq0NeZ5pT7jmyT/B+FGCMMzsdLPCpE1BWF5unWefmzeXHo1NrJjbysxb72DqhClc/c3r6TWlRWhPgU6qclNnA9Ol8SVNqAzaWz53nv3Vww+BtHzwpBMZM2WKsAZHrNlhD/ymjjVvA/6DqtA1jiOCroJSpdpXoUpWfk7X7yvnuFK9VgjXR/zvTlqXo8AbftnNLSGzta3+wneb4w9/4mOiMhTsM9/9jgtySZUBVkn/Peukjs1jWkTpwV/b+X9/lkP7nwo2Al/yjauvY8z4qXz+2q+yasESnrv3Ida2LqaP0ixcMJcrP3kJ3/ned20DAX9YvJLmQ49kVGNPtx9TXcbvfuV8ZKLyvBWOQknKZz/7KYZNmchXbroBPEXZCIQOnFUOKTlp2JY6UkgCpEqhpSZO3CmITcrmuJNO3LhPBfTxQ+LOiJKUxEi8xKA1FHxJu7Zs9nLsPWYCjBwvUL5rrwOeyTKehfNsoUcDDQa0eI1Ep/gWGoylH4oNWWYkUGy2mUgkteT9PGVdolOXafDzbDURr23fzv7Nvfjtl7/MCVddaZk4Qcy66y67cvUqZi1cwJJlSxGxIe/76LRMSScMGjmCr3//JkaNn0iv4cMFSiBMihQu2zKZrDS2lkAIZ56QaDYvWmzvveMO7v35fYybOIE4jVhz8EGMmTwJoTxUpQJrsx6xqHhwdJcAq+oitWve0Ls/hX4zJUe3bypvsub/t/aUbwHyf/a7avuAbM9rsjxLVvvTkHnJAVZINwFCwsEjh/OrGfcyZvDBtnHiGHHpiR+2+STl+od+LQg0E0aMYnibtj+9+buUkxJ9hGTZ/FYOO+qdTJg4BdHYyPsu+qjQ2dDxyKZ4wstSfbq2BtX/LU/OmGFXLl3Cw3/6E72GDRf4ipZDD6WIQPshWqTESmKFR3uU0oBPqiQdiRMb5AxoT9IhnatIEdcXjq0kUYpUx/iejzQJQhqKiSHK5XgpSTjntFOdIb92vVQVA2mCbl1of3DVVxkjFA1+QIeAHoU8mzpKBNbSs6EB29mOD5RJ8XF95DZtSTzwgwZKcYm2pEgbbsVvb9vKpmf/zmtf+TLr0sQuX/cK/YcexLjx4/nwSSfS6OcptXcwbvwomg+Z5CrXnhstS+BjTGajlJEHrM1ot5mZg7IWlMeXvvQlFs+bxw03XM+7zj5L/OCzn7UrF7RCmqKlQcls0ocQ1b990xy3di/4L2L3B/CeDEFW4c4q27amr5x9OEZC6ilCBO+cdop4YuZ9dt3ypQyRiR3Yo4lPf/HTLvd/rtXefsVVbJq7kMTGtGNoCkNuvv462sIcZeUzevIkTBqjwgBsSgGT3UDo6rWZ2mODB2bex/AhQ+k1YrggUERYBo8fIx56+s/2v2bcwdZlS3hx4SLaOx0ZpR2LHyeEUuJbQ6eFxlyeyAuJy50kQLOA9sBjXbFMiCFnnGAkpwQeli1lzfa+Pek9cSx4EuUrt70xGp6bZ++66kq2PzefxsEDodiBZwxRR4lQQll4FEsReeWmRAD0we3NG4GeqcYjJc226QXABJLXY8P2OGJ96zz6TxrPjx96gOaWMS48tHT2w8LtXJBgdIrwXIvIMQOsqxhXOADWIFAYtOO2Z1rvr9x8E/uOGCawKWREj16NvcAKN0ol+9zjckSQ82sMHB3sjtfPLqIewLuAnXp8VVfDrHBmsqCWBuIy0078APP/8if+dvedXHDSiUiT8uD0M+2GufPprQ0DhSGykp4NDSwpdvLysmVM/87NgrCAVQqbVhTkWZKeFQAq9seV3Vdlxm7rvPnc8p1vZ/sTN1MxRjNwSov46PhvQZLyzG0z7MplL/LgzF8grKUclWgjxdiEvLB0louURUJf4YJaW3i12O4YWoCnNcr3kAis1pRyOUZ/4P34k8aJipmhMhriiB9f/RU2Pj2L3sQ0dpRI2rc7j3Xrak6e5+Ep54KSao3vS7zAp5dS5ItlOnRCh7WUBTQ2FWhIUraW42p2kKYpZ00/h+aW0c5ayPpdH4uQlBONUD4q8LFYtI5RqtbPyn2qUrn6iY/KTnOKEJJ9hxws8JTbHqcJxhjmPPsM50kg1aRG4wU+Qa5rC1ebx+0wNHeXUQ/gtwvZndfNwTGOEmpAGuku7HIHIpCMHnYwd3/2MwzuTNhmfRbNuJvDB+2PPfAAotc2sj3qIBY+L3W2YxoKLH7m79XZO26QWIVzmjlE2C6SaMX2h9qvpUJrm1nGaDyliNKYsMIVFiGHfvKT4lDg/ReeZzcuWs5jd89g1ZznSKOsepukCBuzt/LZS0s6SNkIdADtuPQ2TFKU8tHC4/U44lOf+Ljz6lY+aamILxVz7r7LLp71FAcS0wvwOzsothfJZQtjgwp4PS1hwx4MGHowzy5aQORLhIkpG4/euZDXymW8Qp6X20r0Scsc2bcfna9sIFUKEQTk/ZxrI0bGeRcZZ2xndIT0PMJAunnx1hEvPBVWz5/A3UUqFWVjjfNHkwohPadtLrjhewmSwJccPmUqf/rN7zI7Y+E+6+zUpzrGq/B5K8SC2lW3vgLvXlS2m7VTKSp+17bSEtMpYBFSQamIJyXTJk5GtC6haeMmDp8wBpoaoK2TjatXIXWKDSRp4NNpDPNXv+h4t8YSWad2wmbDKLxK7my6H1gmpsFCnKbMmzePQ9LpIDw8Y/FkAMV2dxNAuDYLKX1bRou+w4cx4gPvg7lz7O1f+BxrFi6kgKse+zqhUYT0DEOULbEhMryG2ytv01DWCYkX8JVbbqF5bIswWc3fD3zW/fUf9tGZd+MRYdD0AtJikTBUdJY1vnBiBEUekcsx+vBDOf0vT4itixfZJSuW43eUyUvwpaJDx0y68DxhZs2yf/7aDUSpJZWCF9dvoLGkKZcjyBeweFUOj/QqJnfZ9zUFVGutEzIguuZM4Xh7bqSUJYkS/MDtb1NtsUpAHJGUYledNgasQnpu5X4DicNWnrPm4nkbUA/gtwGmhpGpqnRNXNocuEHazGm1C+67HztrPnrhQvbP+zTnfWhqzlaqkL367s26tm10dJSdtalJCFToLrpEkw99OsuWQs7N/XJ9TkCQvWYNjzvjp5xx1lk8+shvGT9ygj3kjLMFOeWsJQOf8rxW2/rc8/Ts24dhJ39AoB2Li9Y5dtb9P2ftgoX0FI577BhaiiAIidOUZhQi52PKERu183ZuDxQP/u0v9J8wSZBqFzRaQ6p5/Fe/4MVF8+llNR1AkPPQ2tJe1uQCjw6TUk5BhQHbk4jA5dP0mnyYOPyQozNPXwk6duIQKZETDxN9h4+wm7e3sXB+K9uAA/rti8CH1JL6BikkUncRgeiqU6HLEcoPHbOqi86Ose7kSSFJ0oTAC5FBUL1De2TkGBmiUovXza09E8l4nqP4dkuJspv+29gargfwLqLS/upG+6z+xEIS0d66wN5/1VWoeYsYWow5QEq8UidJZzve5q3Q3AxBQKmzk9APSHGEg5ynMJWxFCpAWsjl3KcvZNdQrcpxVL+o6Vd89offFUJgv3Ht9civfdN26AQ/9GnOC2RUJIhjynFE6VJlx7SMJm1rp7x2HX3bOmkWEs+6PawGSlqj0xitLdpY0iSigKJBSaZ98mNM++a1Ai9whAjld2karaV11ixskmAqmhOlKMUJofLZHqckgPV9Yp3QpiR9mvLueTTO31l67uSGPgY3jyoIcnQazfqNrzH9tJOZ+dCjWKUopil4Ck+425pQuOnqqXZyQwFpGuHlM+25i1osFiudo2H2HYHno9O4q7qcnVcFkBo3jQHBH2bea48991yBBEPqbuPWOkePfyPVoh7AuwpbGdsiuwcPEtKEbXNa7Wc++GGGllOGJBpfRyTGooQh7eig9NIa8gcMhKiI9BVCCBcgWEzgM2L8mKoLoq2kxqRgS5lRewCorjS+wmizuAd7ks/8+Nti+kUv2EXPt2J8H2xKk0ox2zbSS2peXLyYn8/8Bcv+8gwKOCDv04jFt4Z8IaSzGKERdGCJjEEDDVnLTKDp39SHzjRxSh5RYzSTsewevfNOO6t1Hvukliagf+hRijSBkRiRDTkVkmKSUBSWDgL6DujfJT3TsXuvBtx2RLgRn9Y5gV58zrlY4bNyv1ZejjQHjR2FE7C4QNJIpCdc1dmmWT9fEWdnDwAhnBiDyla1y2tDVYgKlSVaZk8jJEEQoK1h1JjR1by84iYjxX9XrjK8HagH8C7BgMgEwMga+w6q6dZv7rwbf+t2+jc20VCOwDrCvxGwfeMm+uQbXSUZTWot26XHpoLidRXgH3wwn/raN6BQAOPI9RiL1SlUh7/XqjtM98mPOLG/73n0Gz9K9BszxgWZ1nzr4gvsxpVLeOn55+nhC3r6eZr8mI4kJR+7eUoB0K9vH15a/yrl1JDg0QGUTYxBEiLZv7kfryvJgSOGuheVNSwkD9AGFQZoz6MjTcgJKCaWDpGlmNYJ9rW1EIZsTzSbikUWzZ7D0wsX2UDmOO7oY/GQ9BmwL0wcJYTnOW9vIfnVnTPY67j3oospDZ1lOkolGiaOE6QRqAChvOqmJivEQ3VaFm/Yi1Zyp25mdUo5UwelnPbSZhT7xBClCX4+x75jxwmMJtEG5YeuP67+Wb1512vS9QB+OyBstxtqdd6wNUid0reQJ9q+DQ342fRFgSQnJaWN68ilRUTYzOZtZdZ4OfLjx9Fw4EBOuOlGRwtU2Zzj7AYh/IAUz82PykZoWmGqleiqTFXUMLS8jL9bKoMQ/PFXj9AjLrGXl8NLBDrw2ZoUXb9VNqCSEpaYpDOiV49ebNq82fVedULBD+hMYnwVsCkts6Yc8c4LLxCkbo5KpTguM8nXgSNHUFSC5pxHWfiUpc/LnZ00ViUX4HuSKI2JPEU5hj/d9yCNnmJk7335+8N/JB/FqJ4NiKEH2EknHk+f088QS374YzvAk8x/4g8UrI+nrVOkpREUcu6GYmuYT8IRawyGILv0q4b9lY+SGsptberraRJSZzkmPXQcEUrJ0hdfZOykSS5DkBJP+pTiiHzgd+2BRfdr4+1EPYDfLtTUKgzZYGcJpXKZ1OiqzjmREqE1vjXYxOJJzab2Tra83s6GsMCI6Wexz6mnwMTxgsADL8CmGiGqm0dAYKzEE13EA1Pz2rV1VGeU4Pq/QuEu7Dih3NlJDwxRYhAqx8vl7Uigv9cD6weUSPCN4aXNm9mOW8l7NhUIizEdSRkfiEPJ6uJWTvzIR9wJCHzSJMHz3Typ2FgCpRgxeYp47I9/st/87OfYOG8hpc52+iifRulBGhMGztWivZyCTukE9kfSI5X02rKFnmlKAxpT2sLq11dz65N/Jr7iK7bgKXKdsSsiWoNVilPPmw75zIOlashO9cMxtcPH3Cl6w6yiGp2+K2MkMTJ0w9+kNEBCmKk2Vq5excjRo9yHLRVJoskHoesb/y9YZdUDeBdRmf1XqVVUjPA0TpmjmhvZVCyxr/SIELQbQw63Z06lJCFge2LpM2ky7/j8F+HQyYJ8wVWmM961CLsompVZxiqbie1evOt4drxmJAKNoGwMvlLVOdpeLocpR5RwkxcSoHfQQBx6vNSxjdQmeLgLJAc0SEjb2hiz135s2LiRV4nZbFNeAfaa0NI1e0nJ6j7S7YeducGgCVPENd/5rr33pz/lwRkzaM/5JJ2d9BACP9YYCz0KPqaY0Ff59NCSfvmQpNTGa0BfQKqUXvmA9ljTT4Zs2LYZAOMrivhs1AmHjhvhxtOqzJrYdnGNK6uffLO0dWfFJq3xg4AUjcS61DjTum5auMRu2raVE8+cBsbN7/KyNpSUlUZ7ZSqm+69b0vw2zEfafXZ6/ydQmY3jdTPqcbUON7ht8IgRdFg3S3erMWwDolxIe+CxUcJ6neDvux9NA/bHrH4BXnzRohPnk1wqQ5KC1mism2aY2IpSslvaLrNjqaSA1QOp9GKV7zzerDvSjqhEGU2DLBCnLnVO407Wt2+m0ybVa6spgOZA0JhTNCkot21n7969aezRg7WllDIwfPIUUH42gM71QaNYu1FFmUEhRtBv3ATxmR/eIn7xzFNc8q0b2H/qVF4JQl4Sio2+ZFUxoZ3MLEMIjADyAQ3NProJtsXw6vaYPoAoOXsdDyhKj9ekYKMvOWDiOBCWKErfoDDrVjbKClLV8/VmlWJPYUyCwon8c0ohLGyev8jecOWXeec730nTgQcKfB+LIrW1z+8qXrWK2G6vD1m/719HfQXeVVjZrbfXZf/jVEg2yNEORH5Ae+Q8uWJpETqmLXUEiZdWLiPXlKe0/mVe+P7NNAw8wCb79+Pd558Pkw4RaEWYz2OF59JgTZXTW63F2OqWr2YPXJFOWoSxeFJghCs0JcIiLKSmSBOwL4IUy2Zcm7WX8gky7auHpliMafQFr0cdaAkrSx2kwEcvvoSDho0WKJ+MsoICcoFyBLLKQuT5rh+eD9l/wiSx/9gW3nXhR3hhbqtdtXgpYw88gDOPO5amVBMBpdDjxWIbARCUXLW4GdgnF9KRWraHihWJGzQuhMdGP+Dw06bRPHa0QHmEKt+tMl8J1EqGpGRaddSo2C11WxFripEVa2OZaFdwTOH7V1xNT8/nxA99CHLOND/WCYFyFMpyKSJX6K6I6y5seHuq0P9Zjhx7ImouklprAIFBac3GZ2bZM498Bwch6C8VvfOSpNP5IXtAr75NHH/scTR5ObavfIFX1q5h/roNrAfs/nuRGzaSqaedxpSzzxNWKoQKM3dx6SbJs8OeTXQ/Lq3jjGTvUkkNqDSmxQ/tgb5Hb6PZPx+yN4IoKtEZSrZ1Gppsd151PiN0dAKbgSIer0nJXX/7O/sdMkVYD0o2dcOwsQgjqpVwa7K2lgCExQqDENZ5mKmcW6bThAn5vB1ooR/OeaMZF7gB0CtU5KxAxhrb0MiqNOaVKGJ/LyRSitVJyh2vvSLoGZIKhScb3DY4u4dV3ktleLln06rkz+155M4rWtpZ6BCXwPfZ2Npqb/zq12i0Hl/80hWEk8YKZ4QXuiQ7I40oRVbJs9gsJ6rZdiNsbR//X0+E6yvwriJLgQxdQ8IVoDLf173GHyLaEXar55P3BNs6OxmAWzkmjRnDQYceCqlBv7iGrWs3sG7dBnLA8KYGNmxuZ/2zc7mtdRGRUPbI6We5aXmeckoY2+VjV7UDqqzK2WosvazTaSuMhQSEYcyYMbSteAFyIZuiIuXYkgLlxOBTWeQFe/foTZ+9erNi7UtsixLKSDQ+iZKcee7Z7DdpvMj4/uRFhZOUHVSFfVTjPwXCGf5h3I2FpEpPioVPJDWx1gigIKGn8QiFQBlLolMCBW1xJ9uMoBPYrnw2Rx307LUXLF1pGT9SeA0Fl/1Q09kzFiuc+YEGPKucYz0JGE3b3MX2v379KIMHHUwYhkQ6JbUp7du20751G3179Wb27Nn8Y/ZsDhg1jIu/fiXhuLEC6VEZIiDp0qa7N57RM7Nvu7slvzVp7D9DPYB3CV1FCpntdbolRgIQhnETJ7Bu7nNEKYwOfPaKEybuux8D8gVoa4M4Ye3Lq1i9bg0S2EspEm1pSFLyaYzp7OC3t97OkWedBXEZIz1kLqjxu34jKj9PU+MmRGTHW1kLFi1awr5CsT0quZRXQu98QMloUi0wqSBUAZ3FIlte2IIJfAI/h1UhRQMDRh7MB8+d7vL22pbqmx2Q2OH/6oWrs4wix6hDDuHV2U9T9tw+OLFODxx6DWxPOgkDSZQYZFOBpK2TCFgXdbj329nJmiVLGDh5PCAqxhnZvcygTYqSvnMgthaTpkgp2dy62N55y/dZ2rqIyeMmUGpvc1ZMxuAFPr7y8CSsf3Ud73jPMZz9/32CPlMzPbEk6wrswIb7J6eg65tdL0HVA3hXUOMOIujy6zI48z3PS8DGTBo/nKYVSxmWGgZrS//Ao1dnO37cgV67ghdefZVVr6wHYN8gINGwoVimLAwJMLC5B8U160j/+rT13nW4kIEA4wj41Xip7TXWfKsyYzWrdaYxd/NtfekRIumNYh8h2D8IkWlKOdKonCQyxoko0hQlBFEc40uPLUmZThS33Pp9Gie0vHG+9f+ooup62GT7xgEjh7J09t9dcaryJsIm2uMUTxXo0Cn79utNLCVs66CMW6VLBkpxkWUrljLQRGgRuiRAVgLYZhawFi81TjqoYOmf/2rvv+XHpFGZG2/9GX1aRrtSl8oonLUEZp1C6HelvEm2qxbyf/ie317Uq9C7gtq7aBa5wlay2Gx1loYPnXkaw6aMpxgIynmPDglpEBCXy7S1tfHKuvVEiSseWSNJjET7HmkWoEnbdg7wc6yb1wpJjNXlnVcvxRuJAlKCSS2iRiKH5zFl0mQ6dAnQhEJRLpfwtHNsjMuGHoWQNE1Ryg1OCwBjUkLAF5BIs8sV1FpY4Fs/+rF4/Nln+cBHLqLPuLG8JCVLdJleI4bwoRNPoU9jH+a8+iovrF9PL99jRD6gV95RMiwQBh74HqmJnTddZR+vK5tw41Z7k0I5YsYPf4w0gqu+8nX6jBot8H0IQ1Il3DRHAN/HoNH5PJEMiITvuNYqqJqI7k7UV+BdhagtTWQ/shk3GteL3Ouww8RHHrqPpb/8pW2bt5C/3Xc/I/HosamD9ZtewwIDcnl861NKNW0etPuWjYnTAIdATwsHNPdwCidPorGkOiVQXpePGDuIKioSNino9iBgyJAhvDp7HoXQI01itA1pSyM8nJWsLEb0lgIjFKUkJScEvoUIS/+ePXj03gc4Z/S4rqFT/2QVetNU32SUbgNIn33HHiI+eVOLM85Pis47rD1m7TmX2X0TwRqyelySUkgAX5DitMmkERhN6IdEcUroe1mmotwKKnE94lTz+uy5dsOKF7nkM58nP3qMwHeTJsulErl83nFdfeXM8f2GjN9tkHgo37UNhdr94VNfgXcRO70wqxezh7ESwjw09WDEmdPFITfcIC5b8aKY+vkv0Ov4D2DHj6a8bz/W+nleQrC5sYl1Al5NE8p0sYS2bdzE4tZWKBVJMaQI1A4XkN3Z8ewgIq8Y2+cbCpx63nQuve7r9J3YwgYl2O4FUGgg8JRruxhXKfalILEWmRnT5ZRPYFW3MTT/KirUaa1d6qItmHwOG4QQFsDzuXnaqXbVy6vINwZU5Bv753Ic2NDIfnjsB+wLPPNfT7Bx7lyLzYJXUCE/Zy8mMNY1klYvWESgDYNGjoDQjVxJygm5sAGsJEmcxRDK9QuElXhGVtSbxG5O+b9TaPSWsPtvIXs43OVhsqpvTbugoiJTIdqCL0I3t9cCIqHHJy8RPXTMsLgIy5balxcs4uUFi9mwdDlr5s6mnEqMMkgNGwFlU4omhUKTmz6fDduqeGe/gahQe4CiMmhLuAkSxiB8jyHjWzjwzA+LC46aaG+47Apemj2XvlFCTyPo4YV0phFx9vwaKBlLwffZFhWx1b7ZzteAt3Jhi4yzlsYRXtAIuNqBUs4mLNCK7553iZXFlGdfXUmprZNGoG/OQ5TK+ELS3wgG5HuwWRqeWLiUc977fn7yhz/ZgZOmCqtUlZNOxoxKrPOvJopIi2X2Hjta4LtP0S+EjngiwAu96r3PpM6UT2a8S2md1fXbt4H411FfgXcRbtWT3S7YHT2Q0orzjafAV9hCjnLgoRsL0LMvTJoqDjjvAnHEDdeJU++9S1zzyMNc9vVrGThmFKYhZO99+9Pm+Xg9+2Sz3EJERpioXXZrSUDV189WicqUAJ0J442AWYsWQiFPYcwocc3vHxO3/uVP9Jw4no2Bz0bj1Eep8Om0llS6HuqWJHFjPIXKVqddgQGd4gUKhDOqUz7EcabMU5KPXPxJYj9kVVSmJKBnIUQWU5pzOXLG0htJcyliX6v4zrkXMHLvfTjj+BMg45+nOnW0NQlGWwLpQ6ppzBfcoDtfEWOdwagAk9l/p5XPDZCecrzqDEJkHtjs1vrVG661Ov6HcGURpzc1Na0EYZ36xcv+haIrk6u40IaV1FGCEc6RA+lDUyMoxS8e+S2LX17P+z7+MU76/OfpNXosHUEB/DyZQvW/b9tkB+OM7ivHq1FSgDBEOkb5PtgQZB7CAmr8OHHFn34n8lNaWKtga+BTFB5lBFus84TuBEwYuNuHNv90qdWZD3RFIO+O2ToL14wJhYXEuNEyjsWVPamyNB46RXzy299lvwmHUhQeaawI8dClMgXPQ5GQx9AcJ2xbtoJLzzqXnE55YclCR1HyPGKTkSmsRBgJ1on+y9L1xpV0+utaHnvF1919bVzlrlK4y7IEsbvzZ+oB/O+FMEhhkCbNvLEMQrnKtLFp1QC+IkJdv2Cxvfyc6fb4c06n9+hRfO/XD/Guq78qhlx4gbj8Jz+m57BhYD2EcWPJre66gmrZf7WrQmJc0BidIKxAWqAcMWHCBH56661gFcYGaCtxVVifa//we9F74jjW2ZSNJqEoFZ1AJJzxu/JCEq27a3/fBCp7jMiY2uVy2X0tJDrOZksJDymdZFInERKLsClWCKwvaZw4Xlx+ww0MnDiJdgEi8JFSUU4TLJIUjdWa9WtfZs3KlXjGMnjUaJGSOnJNxbVEKEycgvAoW00sDCvmz7WYBA+LIqvJGV0jK6z0+muECTsIFHYn6gG8C6h8yIqqNZVTJAmDFsbduWt9m3E/SzEY4S49bIJMymx59ll74+c/z+Ztm/n+L2cy/ZabRHD4ZEFDAXIFGDNSjD35RIFUrkKaxHiq+xIga46pAiUFWMPKhUvsPT+91a5sXWCRiiQqEwQBZMZtKgVSifXz4Pvc+Oc/ir0mtNAeKtpMStm6lDIBOjsiZBBmaUX3S2hnhbQojlwrVWtyoZtlZVM3v1jjU0oV4KGQziXSSJRVCCvd3tUTNE5uEZffdC2rkyKbPEOnMOhAsgVDMVSUGn1e3rqZX//mEc4/51xIErzszujGnmaKvzAABR1xGS8IePHFlZlRgkFEMUIbAivwjcXDVD/XLnGC+zy1MF2qq92IegDvIiopM3SROLpoybIrzbSA1tjstxaBwBKIFITmB9+8nsbQ59obrufgCROEVYpY+qTSuVkkSkCD556vVEYoSdVgqmYl6HbBVY7DaC675JNc8elL+fRFF7NxyXIr0gSdppBkVEbj/qCYJFjpxoB+749/EAcNH05EptDLnnbMYYdy7IkfcsyVt3AFhb7bK6tqydkglOcm00jwfYmMQaRgE11TPdaINHXv2RjkuBYx4pAJbBcWkwvpSA2iocDracKqznZWljoZMGwop51+RqaiEJnJYNaqyj4fkpjDDjuMfnv1odzR7m6y2rr/q+dtJyXm6nk22SN2fxmrXoXeFdRMYHAJcmVFllXeAKKWi6yQRiCzgpBNSqAT/nj7bbZ10fPc9cADNI5vEUgPXUoIcnmsgGJZU8gp93yBdCQDm63u1YitqYh3fYNO3ezk5c+3csGp01i16gU+e/EnCOOYc8483fVbJW7St9A0yOySECFb586yXmLo64cgNG1pyuCpU7nomqvoecgEUcu7fjO49rPIJs+JTGSvIIoRoXN6VNo5E2EMIrSUdBHlBc6vSmtnn4MlnT3Pjhwznkefe56enk9ooFgsE3mCFYkl9WDqpPGo0aOde0GqMVbg+crFaCVhCALSUhHdWaQpzLsbhFIu6G2lcqWyXbGodhWqRQUq8s3dj/oK/Daha8/U3dIGAabiRpdVskxq8QFP+rz2/Hz7+0ce5dIvX0njiGECGYDxXVslqz4ppTBVsbEbqGZ0Ap7fXQVld/gHBJ4P1jB57DhWLVzKhdPOZPHsuSxtXcikMWNcgJQ6QZedBjnVLHtutj39mPfYD53wQdatXuNSytigEBwwdhQ9J08QoLHqrdEI0zjpcjyQmQGf74LX0yBMipn1rH38yi9aOjrIxxFBGkES8dR9M+3tX77aHjXwIPve086gLd/MfuMmsEVKNgIbrWFrYpACSj4EzT2qQaaUwveznrYTb7k5UnHM6mXLeG3dekaNGuUUCNmDjBBd70soDBKbFSp1tdsgu82S3p2or8C7gkq0WtxUupqfVUadVPbEnlBIgZPQCYkwAsoJV11+BYWGPEeef65AeaSxwfP96h0hylxhqh3mireTl6eIJhsz/eayQlz6aUol1ixdxpWXXU7ffAEZR9z7wx+TptLGCoyIEb7HnTNmsmTZCk4/8yyOGjaSOffdT5KWaUIiC00MHzfeWTKq4C2vQJ7vZ20Y4aYbKC9bjVPXVC118Pg1X2bTogU8PvspO+F9xzHv1ddZ8tprrHn1NQZPmMh9T/2N/vsPEkr5zL3vHnv9Ry9kiIReXiPGarYmJQr5RmSukA1275rNGycaKSWeFFCOAMmv7r2PkSOG03/E8Kru0drMgD87j5WBkwZZlSNWW0e1wbsbl+J6AO8inGUM3ZuwortHVeVCsjg2kxBAFPHKypV28cqV/Ob3j7lVQCq8nPNwqqhpKoMCnMeSdBe95xO7SbQ7WQSyiYngXj1LCQ8/9DBWhDnOPe8cHvvNI6xfu5rtxSLfuuYaomIn1kaMHj2aT581nZbxkwjGjRdL77rbzi+20ZsAi6UkFUede5awoYcQgiRJ8P3uovUdr2VjnEF6tWIdSJbOnWs/eMyxXPrRj3DeSSfSUOpk06xn6Vss4i0o8eTChfSdNIVTjjmGAR+5UOB50NRMKl0q3HvUKOJ8jm1ao5MyDbk8JLCtvczm7W1dY2eMxeqEQGXDuEsRGxYttV+45ONsXb2aBx55CPyQ1BiU9Kk1sYpjQxBW0uUd3t9/wMpbQT2A3wbUml9Uvq/Qe93lXeuTnBWi/JCf3XMP/UePpO+4sQLt2ktIKGuN5/lunm51Rc0uQj8gtRqZ9YIrW+ByYsj7O1AbtQFjeWXxYrtoxTLGTJ7AlPPOFlPOP5sNixba+++aQeeq1ax9fgGDe/Ymfm0rG2c9R4cULLn9VvvC/EWMbu6N1pZNccwJp5/mFlHh3pevvK4F/00uaiFlt8q0EDBifIuYfOBA++RPb2XRD37IgUgOTFN8K/C3t7NvQxMbnnmOrb16M+DccyEIIdV4gcJKOHBCi/jw2RfaP941A0/FFEvtKCRJCs89NYvjFi22zRNbBCZBCAtxma1zW+39t9/FL3/5IC2HTOJbv/8hhXFjBMoZwO+4m6wE704XV/EmX+8G1AP4bcLOrt9KumWz5dRai7A2GxFi6OjocNxk65hCxDHG9/GzZVcb7VohFdKDUpAN23IrvEFlLhB5X2LSjBMmgFIJ/IBVs2bbb1zzNbTVfOrmm1xuICX9x7eIy8Z9xz1u/gK7dk4robQsWDqf1a+8RBB4tIwexZMvvEzJCjoKOY496wyQCknQNXWhG0yXiVwl1Ue7TCHTU2gLvtZc+rGL+NYnPsleeOwd+Mg0JpCSgvSJOtvZt6GB9f94ivLHPmGnXHopjBsjSAOEZ0FIkiShFKeUhev1plLQcsihvFIucezxx/P+M6dZGfqYcpG1S5azpnUJuhhx9oUXcNxpp7J3S4twxmL/vJe9U/wnVLCoB/AuYwcHm53CWosQwqXAJusLK8k7DzuCL8+4n1efmWv3OWKSIBc4OWr2d1oItBCu/ZLRhHTi5gN76Iweadzqb6xTHeEmySMCtsyeb7/7lWuJ29q58Sc/yuw7lKMWCpxZeRDCoZPFgMktoATH6LQ6z2j1zF/Y9b95AhHmGXXie/CmTBT4ITo1KOuq65WZQjs9McIROAwaaZXTIwNIRamjkwA3QDCKS/RGkBrNJmPpFUoCkSI2vgZ//Rt/enYW9uCB9pjvfxsOGiAwgsNHj+B3NqLduovY5nKcfOH5DDvlZPHQ/ffZZStfIC5H9PAbGTVqLGecMZ2BBx/E4CMOd20AbcGq/5hA/FdRD+B/M6y1LtAqbRQpsakbLn3CiSeKh398u73+mq/zqeu+Yg+eNM7FuHZeTVI62WC1rJymqMCNBpAm83MSWdsjzhzkrPN4Wv/Ms/aW732fIBdy7yN/FIS+69sCaapRvu/kcFkAxn5Iass0BL4b5RJHbGpqZl0u4AMnfogzf3CDIPRIU4vvhV2cwx0JwTsJCGMNVgs8T2aLtqVXj2anNfah0fNJSwkpkPMlpdiQRpGbirh9C2G+kbULWrn9ve+hMHyoPbhlPHP+MZuD8k2UkpitWjPikEPoPfhgyAWcdMGFwr0x446x2AHN+ep7tcIihbfHBy/UTe3+7dBaoypieuPGiLiWiqtUvfTsHPuNL3yJpjDP1d/4Gr0mjBQEitRqN5fWiuoG02Ih0U6cn7WmjEncc8awZe4C++LCJTz55JP88reP8N3bfsLhJ35QEHrZJl2QJhrPC4nKMWEuwFooJeCHWearU/xsRSdJ2bx0he0zeLDLDqSbKmF9v3IvAGoLO1knvKYCrjNKpMJHJ25OGaUyV77vOPvaM0/RP9XsJ6C3gZ5CYKwl57m9v7QgraRoDcVCyCvFCCmgqVdPJIoN5ZiNPXvAoIFc8b1v0zhqhCDMZzLHmj2tNECKlo5N5kknSzQms+fdg1EP4P8FGGNcCi0EVhuXSgMkMQjB+nnP22su/SK9e/fkuFNO4h1nnCaqpsVkwV6pZpVj10MFMJqXly+xrXPnUXp9Cw///BeMPngox7zvOA4YPZL+LaMFBZ9SmhJ6mQChtqBWoxW2IlPfZIwrZXAVb5VlDqUEwtBlEAKiVGOtIOfLNw1gi6kOuU5iCPws4YsjLmoZa9M1L/HuCWNZ8vQcBuQ8gnLK3kGAiGN8cO02IYilJcr5vNYR0TcI6IxjIuBVX9EqPX74+O/oN/UQQRCQaIPvh44pU9P7KZsILxtRY23X9v0/QVG0K6gH8K7iLbjrp5mBWkXS1/W3KZjMHsdI/uvue+xTD/8XQaoZO2o0Bx50EImwJBh04p4jXwhZvnw5L618kTlznscLC7QcMoXeA/fjhFNOpP+okaJ6UL6qrryuuCSJdIqnPFRVSYGzeEotMidIyMhK2lXEYzRKKJQ12CRBBGHN8GrZ/RxkNqndvY9dS0vYbAyM0ax85mn7tbOnM6hHM7322ZvLr/gC3/7c59i2/EX214JcsZMmBKFUxMJQlhAFHq91RjThIXI5Xko7eVlafvjkk/SacohASifu8HOkWYAmqSVUosohMVl7TSARAsrlmHxuVyWRuxf1AN5VvIUABrcX1lpXp7a7HqoCE4PUbpXVAoqG+T//lZ0/azYNDQ386M7byBXymFQjhODsc6cjLAwfPARhBMNGjKYwaaJApo4WGSiSNMb3c2ijUdLDJgaR2cu6vnTmBFSzvbaee/kke1QuK7xVCPuqdlg1YOME4YU1/bMKhXNnAWwR1nd7f+Xx8pxZ9tITjmdAn94sXreOB37zMH0mThCLZtxt/3bHfWxbspy+nkIlMQZNGghe6SyjgVyYZ4u29G4ZxRdu+Q75CS1uABwKa50FkMVRWz262mzO0CA7toomYU9ffqkH8P86dkrg2QkFshuxvpZvXPl5NQCzlFWaqiyqy51Ddk3aq32dGvM7oQFh0NIFb8XCp3LxVx7fFcjZYE6dvbbqHsBWdI3yBIPOUmibZHY+SkISccqggfYrn/kcn/jSl/jKd77NMRedJ7Cw/blW+8d7H2D17Dm89sJSgjjC+paNcYmiJyiJHO8/czrvP/t89p06WeC7GYAVxlRllEkttbXbVqHy5Q7MuT0V9Sr0bkQlDmWlTiVcZ8ORDruzgCrZrqJmz9kt6Kseqm/QyNSSKCqPN9lFq4QTqbsJTy4IuhL9mpnHNWqeaud0xwt/J4HgZQIBkamDTJIggY2bt9ARlTj33HOZt3Ahx6gAjaHHoVPFyWPHgVDMvuN2u27xQspRB3FOMHh8CwPGTGDAlMMEKiSKY0LfQ9bMRYadK7K6HeL/oTWrHsC7iLeYQe8Ute4PngCsQdhaf2mzw7iWmtcUlVGZsjqZYUdfrJ1miDuuOBmRWmjpLgYhuz+mEuhVYoZ8A/PszVB9GaGqS74MfEgjZD6gZ69e2BdfYumiRZBEyDCHFQLRVABtmfyJj4rJqXY6Q+FcMbS2GF8grSUMA6dgErJalKoywio3ngo3nR2CV77RTXRPxJ599P8nUJmRU/FZdjJBkelgxBuW2sq03y4RQwLEtaok3vyDtRVRULfHVFJsWb0DVBf22mC3XUdsK2m4oGozU/ldd0inO64JJLRh8mGHEzY1MWb0eJ6f2wrKR+uUhJRUQuJZbOBBznM9riAHKocNGkhFgK1a5WYjWO0OW5Ka4K2+Ddv9rfxfWIjrAfw24V+5IKraYVzRxdZycg0IK1CIrHiUDemubGBTidCuu1RJabv0yF3fV4+rJvgM2QVvQSNJK3vTmomHtUXqykvqmtZL7fv+b8+LqcxAcgIBDeD7HDxsOKvWrUerAETAsqdnWw+F1BHWtOOJBENCLC2x52Glj3WPoDKgsarvFdKZi6WZkEMarHSuKNWDrGmbuUxFZrfIPRv1AN7N6EqCZY1wvHZ9lDWzfys71ayFYyW1j67d+1WEDtWn3OE1K6hc25psRd3ZqJSd7A/euDDvzJ1CIqQkTVxt2w8lkQaE5KDhw3nkt49x+PQzRa6hwAvLloPReJ7Clx5GpxiTdjOaM5XJfxnJo+K42e04Mz1H1Zhux0Pa0yN2B9T3wG8Daqeuv2FPvMMPxJs8zn0QsittrWSI2QqtbNeDrQDjdb16Jay7SRptxcit+wvVFqAqT6l4I6Xfq+55TfXPd3xMrYqSnfyu8kvPC6sONRV55LDRI5kzfy4bFs62Jd3u/MEQgIe2EmUlSnRtE6TNrJ2z56y9xdns4LrP3+3y6FY1xTts5o0ldn7L2dNQX4HfBvyrJ3GnbSS60ly9I1Gi5ve1Ka6oCP27LTmV/fQOL1rp+9Ycu4KdvE4XCcPs6Mb4JqvtTs+FrYjlqYoZkkRzwOQp4rViieeXLXbaZpWFpPWwpiJdyohgmazZvbQBq+myKOl+Pmqr0TsW/Wp/0K3NtAejvgLvIv7pBSDewo934BXLf/IcOy1AdeMg/zd/L3b6lN1/KOhawdkxNLv/v7NOkqz9Rgi0dpMNsM5eWfg+aDjl4ov53u13URY+Q8aMq0qbVMUOw3WeuqsWlexepKp5va4MQb7hmHbmubunB+8b32kd/xHYoYD63/6+kma/4Yf/7EneykFUv9x58L6FP8UYg1JOSmiMY5wlSQLK59RzzieRioOGj2DoxIlVopeQkjiOuqrWGd6w332T8/Gmb39Xz8l/IOpMrDr+rahooSvXmRCiSmt0FbQsFc6kQSZOnXczbixKpYJdwf+h2HtbUF+B6/i3QmQpdEWRBV1zmpxvVbaTz1bGSvBGcVTljdfx5qgHcB3/dgghqkFrrcVkq67W2k0zE24CQxq5dlOSJoRh+N93fP6vMDF2EfUAruPfiqojCV26aJ1N+lNe5iAinJGAF4ZYLL7vZ/FZj9B/hnoA1/G/hso+2PM8F8SCrpkn0hXihBBESQzQTb74f6z29LahXsSq498Ka211FTbGYIyp7m1rC1vVx4quwDU285RmJ8G7KyqS/0OoB3Adux1v5QqsB/DOUU+h69itqC8fu4Z6nb6O/0j8P76wvmXUV+A66tiDUV+B69it+J+vtGaHP/x/ew36f/vd11HHHo76ClzHfxb+WVWrvjnuhvoKXEcdezDqfeA66tiDUV+B66hjD0Y9gOuoYw9GPYDrqGMPRj2A66hjD0Y9gOuoYw9GPYDrqGMPRj2A66hjD0Y9gOuoYw9GPYDrqGMPRj2A66hjD0Y9gOuoYw9GPYDrqGMPRj2A66hjD0Y9gOuoYw9GPYDrqGMPRj2A66hjD0Y9gOuoYw9GPYDrqGMPRj2A66hjD0Y9gOuoYw9GPYDrqGMPRj2A66hjD0Y9gOuoYw9GPYDrqGMPRj2A66hjD0Y9gOuoYw9GPYDrqGMPRj2A66hjD0Y9gOuoYw9GPYDrqGMPRj2A66hjD8b/D6eUpmMm9G67AAAAJXRFWHRkYXRlOmNyZWF0ZQAyMDE4LTA4LTA4VDEwOjM3OjAwKzAyOjAw9bCvgAAAACV0RVh0ZGF0ZTptb2RpZnkAMjAxNy0xMC0yMVQwNzozOTo1NSswMjowMNmbQfgAAAAASUVORK5CYII="
      },
      "position" : {
        "x" : -186.84760880137426,
        "y" : 655.8752741499042
      },
      "selected" : false
    }, {
      "data" : {
        "id" : "416",
        "log2FoldChange_Adult" : -0.616968664,
        "expression_Juvenile" : "NA",
        "Set" : "Adult",
        "stringdb_namespace" : "stringdb",
        "query_term" : "PPP1CB",
        "Product" : "protein phosphatase 1 catalytic subunit beta",
        "shared_name" : "9685.ENSFCAP00000024682",
        "stringdb_species" : "Felis catus",
        "stringdb_full_name" : "",
        "SUID" : 416,
        "_id" : "stringdb:9685.ENSFCAP00000024682",
        "selected" : false,
        "stringdb_description" : "Protein phosphatase 1, catalytic subunit, beta isozyme",
        "display_name" : "PPP1CB",
        "stringdb_enhancedLabel_Passthrough" : "label: attribute=\"display name\" labelsize=12 labelAlignment=left outline=true outlineColor=white outlineTransparency=95 outlineWidth=10 background=false color=black dropShadow=false",
        "stringdb_canonical_name" : "M3XDH6",
        "expression_Adult" : "DOWN",
        "padj_Adult" : 0.724750825,
        "pvalue_Adult" : 0.011968668,
        "stringdb_sequence" : "MADGELNVDSLITRLLEVRGCRPGKIVQMTEAEVRGLCIKSREIFLSQPILLELEAPLKICGDIHGQYTDLLRLFEYGGFPPEANYLFLGDYVDRGKQSLETICLLLAYKIKYPENFFLLRGNHECASINRIYGFYDECKRRFNIKLWKTFTDCFNCLPIAAIVDEKIFCCHGGLSPDLQSMEQIRRIMRPTDVPDTGLLCDLLWSDPDKDVQGWGENDRGVSFTFGADVVSKFLNRHDLDLICRAHQVVEDGYEFFAKRQLVTLFSAPNYCGEFDNAGGMMSVDETLMCSFQILKPSEKKAKYQYGGLNSGRPVTPPRTANPPKKR",
        "stringdb_database_identifier" : "9685.ENSFCAP00000024682",
        "name" : "9685.ENSFCAP00000024682",
        "stringdb_node_type" : "protein",
        "FoldChange_Adult" : -1.533649347,
[truncated: 2,486,655 more chars]
