# Supplementary material for: Transcriptome dynamics in developing testes of domestic cats and impact of age on tissue resilience to cryopreservation
Source: BMC Genomics. 2021 Nov 23;22:847. doi: 10.1186/s12864-021-08099-8 (PMC8611880; doi:10.1186/s12864-021-08099-8)
Supplement: Supplementary file 7 — Web session interactive view with data table for Enrichment map and STRING network for genes responsive to vitrification in adult and juvenile samples. For description and legend refer to Fig. 4 F (Enrichment map) and Fig. 4G (STRING network). [file 12864_2021_8099_MOESM7_ESM.zip › Supplementary_file7/web_session/data/styles.js]

var styles = [ {
  "format_version" : "1.0",
  "generated_by" : "cytoscape-3.8.2",
  "target_cytoscapejs_version" : "~2.1",
  "title" : "Figure4F_style",
  "style" : [ {
    "selector" : "node",
    "css" : {
      "content" : "",
      "border-opacity" : 0.8627450980392157,
      "background-color" : "rgb(255,255,255)",
      "color" : "rgb(0,0,0)",
      "width" : 20.0,
      "background-opacity" : 0.8627450980392157,
      "height" : 20.0,
      "text-opacity" : 0.8627450980392157,
      "border-color" : "rgb(51,51,51)",
      "text-valign" : "center",
      "text-halign" : "center",
      "font-family" : "SansSerif.plain",
      "font-weight" : "normal",
      "font-size" : 12,
      "border-width" : 1.0,
      "shape" : "ellipse"
    }
  }, {
    "selector" : "node[EnrichmentMap_GS_Type = 'SIG']",
    "css" : {
      "border-color" : "rgb(239,138,98)"
    }
  }, {
    "selector" : "node[EnrichmentMap_GS_Type = 'ENR']",
    "css" : {
      "border-color" : "rgb(51,51,51)"
    }
  }, {
    "selector" : "node[EnrichmentMap_GS_Type = 'SIG']",
    "css" : {
      "shape" : "diamond"
    }
  }, {
    "selector" : "node[EnrichmentMap_GS_Type = 'ENR']",
    "css" : {
      "shape" : "ellipse"
    }
  }, {
    "selector" : "node[ id = '64' ]",
    "css" : {
      "background-color" : "rgb(204,102,0)"
    }
  }, {
    "selector" : "node[ id = '96' ]",
    "css" : {
      "background-color" : "rgb(0,51,204)"
    }
  }, {
    "selector" : "node[ id = '65' ]",
    "css" : {
      "background-color" : "rgb(204,102,0)"
    }
  }, {
    "selector" : "node[ id = '97' ]",
    "css" : {
      "background-color" : "rgb(153,0,0)"
    }
  }, {
    "selector" : "node[ id = '66' ]",
    "css" : {
      "background-color" : "rgb(102,153,255)"
    }
  }, {
    "selector" : "node[ id = '98' ]",
    "css" : {
      "background-color" : "rgb(153,0,0)"
    }
  }, {
    "selector" : "node[ id = '67' ]",
    "css" : {
      "background-color" : "rgb(102,153,255)"
    }
  }, {
    "selector" : "node[ id = '99' ]",
    "css" : {
      "background-color" : "rgb(153,0,0)"
    }
  }, {
    "selector" : "node[ id = '68' ]",
    "css" : {
      "background-color" : "rgb(204,102,0)"
    }
  }, {
    "selector" : "node[ id = '100' ]",
    "css" : {
      "background-color" : "rgb(0,102,102)"
    }
  }, {
    "selector" : "node[ id = '69' ]",
    "css" : {
      "background-color" : "rgb(204,102,0)"
    }
  }, {
    "selector" : "node[ id = '70' ]",
    "css" : {
      "background-color" : "rgb(204,102,0)"
    }
  }, {
    "selector" : "node[ id = '71' ]",
    "css" : {
      "background-color" : "rgb(204,102,0)"
    }
  }, {
    "selector" : "node[ id = '72' ]",
    "css" : {
      "background-color" : "rgb(102,153,255)"
    }
  }, {
    "selector" : "node[ id = '73' ]",
    "css" : {
      "background-color" : "rgb(204,102,0)"
    }
  }, {
    "selector" : "node[ id = '74' ]",
    "css" : {
      "background-color" : "rgb(102,153,255)"
    }
  }, {
    "selector" : "node[ id = '75' ]",
    "css" : {
      "background-color" : "rgb(102,153,255)"
    }
  }, {
    "selector" : "node[ id = '76' ]",
    "css" : {
      "background-color" : "rgb(153,0,0)"
    }
  }, {
    "selector" : "node[ id = '77' ]",
    "css" : {
      "background-color" : "rgb(102,51,0)"
    }
  }, {
    "selector" : "node[ id = '78' ]",
    "css" : {
      "background-color" : "rgb(153,0,0)"
    }
  }, {
    "selector" : "node[ id = '79' ]",
    "css" : {
      "background-color" : "rgb(153,0,0)"
    }
  }, {
    "selector" : "node[ id = '80' ]",
    "css" : {
      "background-color" : "rgb(0,102,102)"
    }
  }, {
    "selector" : "node[ id = '81' ]",
    "css" : {
      "background-color" : "rgb(0,102,102)"
    }
  }, {
    "selector" : "node[ id = '82' ]",
    "css" : {
      "background-color" : "rgb(153,0,0)"
    }
  }, {
    "selector" : "node[ id = '83' ]",
    "css" : {
      "background-color" : "rgb(153,0,0)"
    }
  }, {
    "selector" : "node[ id = '84' ]",
    "css" : {
      "background-color" : "rgb(153,0,0)"
    }
  }, {
    "selector" : "node[ id = '85' ]",
    "css" : {
      "background-color" : "rgb(0,51,204)"
    }
  }, {
    "selector" : "node[ id = '86' ]",
    "css" : {
      "background-color" : "rgb(153,0,0)"
    }
  }, {
    "selector" : "node[ id = '87' ]",
    "css" : {
      "background-color" : "rgb(153,0,0)"
    }
  }, {
    "selector" : "node[ id = '88' ]",
    "css" : {
      "background-color" : "rgb(0,51,204)"
    }
  }, {
    "selector" : "node[ id = '89' ]",
    "css" : {
      "background-color" : "rgb(153,0,0)"
    }
  }, {
    "selector" : "node[ id = '90' ]",
    "css" : {
      "background-color" : "rgb(153,0,0)"
    }
  }, {
    "selector" : "node[ id = '91' ]",
    "css" : {
      "background-color" : "rgb(153,0,0)"
    }
  }, {
    "selector" : "node[ id = '92' ]",
    "css" : {
      "background-color" : "rgb(153,0,0)"
    }
  }, {
    "selector" : "node[ id = '61' ]",
    "css" : {
      "background-color" : "rgb(102,153,255)"
    }
  }, {
    "selector" : "node[ id = '93' ]",
    "css" : {
      "background-color" : "rgb(153,0,0)"
    }
  }, {
    "selector" : "node[ id = '62' ]",
    "css" : {
      "background-color" : "rgb(102,153,255)"
    }
  }, {
    "selector" : "node[ id = '94' ]",
    "css" : {
      "background-color" : "rgb(153,0,0)"
    }
  }, {
    "selector" : "node[ id = '63' ]",
    "css" : {
      "background-color" : "rgb(204,102,0)"
    }
  }, {
    "selector" : "node[ id = '95' ]",
    "css" : {
      "background-color" : "rgb(0,51,204)"
    }
  }, {
    "selector" : "node:selected",
    "css" : {
      "background-color" : "rgb(255,255,0)"
    }
  }, {
    "selector" : "edge",
    "css" : {
      "text-opacity" : 0.7843137254901961,
      "opacity" : 0.7843137254901961,
      "font-family" : "SansSerif.plain",
      "font-weight" : "normal",
      "font-size" : 10,
      "content" : "",
      "line-style" : "solid",
      "color" : "rgb(0,0,0)",
      "line-color" : "rgb(64,64,64)",
      "width" : 1.0,
      "source-arrow-shape" : "none",
      "target-arrow-color" : "rgb(0,0,0)",
      "source-arrow-color" : "rgb(0,0,0)",
      "target-arrow-shape" : "none"
    }
  }, {
    "selector" : "edge[interaction = 'sig']",
    "css" : {
      "line-style" : "dashed"
    }
  }, {
    "selector" : "edge[interaction = 'compound']",
    "css" : {
      "line-style" : "solid"
    }
  }, {
    "selector" : "edge[EnrichmentMap_Data_Set = 'Adult_UP;Juvenile_UP']",
    "css" : {
      "line-color" : "rgb(178,24,43)"
    }
  }, {
    "selector" : "edge[EnrichmentMap_Data_Set = 'Adult_DOWN;Juvenile_DOWN']",
    "css" : {
      "line-color" : "rgb(33,102,172)"
    }
  }, {
    "selector" : "edge[EnrichmentMap_Data_Set = 'Juvenile_UP']",
    "css" : {
      "line-color" : "rgb(253,219,199)"
    }
  }, {
    "selector" : "edge[EnrichmentMap_Data_Set = 'Adult_UP']",
    "css" : {
      "line-color" : "rgb(239,138,98)"
    }
  }, {
    "selector" : "edge[EnrichmentMap_Data_Set = 'Adult_DOWN']",
    "css" : {
      "line-color" : "rgb(103,169,207)"
    }
  }, {
    "selector" : "edge[EnrichmentMap_Data_Set = 'Juvenile_DOWN']",
    "css" : {
      "line-color" : "rgb(209,229,240)"
    }
  }, {
    "selector" : "edge[EnrichmentMap_similarity_coefficient > 1]",
    "css" : {
      "width" : 6.0
    }
  }, {
    "selector" : "edge[EnrichmentMap_similarity_coefficient = 1]",
    "css" : {
      "width" : 5.0
    }
  }, {
    "selector" : "edge[EnrichmentMap_similarity_coefficient > 0.375][EnrichmentMap_similarity_coefficient < 1]",
    "css" : {
      "width" : "mapData(EnrichmentMap_similarity_coefficient,0.375,1,1.0,5.0)"
    }
  }, {
    "selector" : "edge[EnrichmentMap_similarity_coefficient = 0.375]",
    "css" : {
      "width" : 1.0
    }
  }, {
    "selector" : "edge[EnrichmentMap_similarity_coefficient < 0.375]",
    "css" : {
      "width" : 0.5
    }
  }, {
    "selector" : "edge[EnrichmentMap_Data_Set = 'Juvenile']",
    "css" : {
      "line-color" : "rgb(178,223,138)",
      "target-arrow-color" : "rgb(178,223,138)",
      "source-arrow-color" : "rgb(178,223,138)"
    }
  }, {
    "selector" : "edge[EnrichmentMap_Data_Set = 'sig']",
    "css" : {
      "line-color" : "rgb(252,141,98)",
      "target-arrow-color" : "rgb(252,141,98)",
      "source-arrow-color" : "rgb(252,141,98)"
    }
  }, {
    "selector" : "edge[EnrichmentMap_Data_Set = 'Geneset_Overlap']",
    "css" : {
      "line-color" : "rgb(166,206,227)",
      "target-arrow-color" : "rgb(166,206,227)",
      "source-arrow-color" : "rgb(166,206,227)"
    }
  }, {
    "selector" : "edge[EnrichmentMap_Data_Set = 'Adult']",
    "css" : {
      "line-color" : "rgb(166,206,227)",
      "target-arrow-color" : "rgb(166,206,227)",
      "source-arrow-color" : "rgb(166,206,227)"
    }
  }, {
    "selector" : "edge:selected",
    "css" : {
      "line-color" : "rgb(255,0,0)"
    }
  } ]
}, {
  "format_version" : "1.0",
  "generated_by" : "cytoscape-3.8.2",
  "target_cytoscapejs_version" : "~2.1",
  "title" : "Figure4G_style",
  "style" : [ {
    "selector" : "node",
    "css" : {
      "border-opacity" : 0.9411764705882353,
      "background-color" : "rgb(255,255,255)",
      "color" : "rgb(0,0,0)",
      "width" : 130.0,
      "background-opacity" : 1.0,
      "height" : 60.0,
      "text-opacity" : 0.9019607843137255,
      "border-color" : "rgb(255,255,255)",
      "text-valign" : "center",
      "text-halign" : "center",
      "font-family" : "Dialog.plain",
      "font-weight" : "normal",
      "font-size" : 25,
      "border-width" : 20.0,
      "shape" : "rectangle",
      "content" : "data(display_name)"
    }
  }, {
    "selector" : "node[FoldChange_Adult > 4]",
    "css" : {
      "border-color" : "rgb(178,24,43)"
    }
  }, {
    "selector" : "node[FoldChange_Adult = 4]",
    "css" : {
      "border-color" : "rgb(214,96,77)"
    }
  }, {
    "selector" : "node[FoldChange_Adult > 0][FoldChange_Adult < 4]",
    "css" : {
      "border-color" : "mapData(FoldChange_Adult,0,4,rgb(247,247,247),rgb(214,96,77))"
    }
  }, {
    "selector" : "node[FoldChange_Adult > -4][FoldChange_Adult < 0]",
    "css" : {
      "border-color" : "mapData(FoldChange_Adult,-4,0,rgb(67,147,195),rgb(247,247,247))"
    }
  }, {
    "selector" : "node[FoldChange_Adult = -4]",
    "css" : {
      "border-color" : "rgb(67,147,195)"
    }
  }, {
    "selector" : "node[FoldChange_Adult < -4]",
    "css" : {
      "border-color" : "rgb(33,102,172)"
    }
  }, {
    "selector" : "node[FoldChange_Juvenile > 4]",
    "css" : {
      "background-color" : "rgb(178,24,43)"
    }
  }, {
    "selector" : "node[FoldChange_Juvenile = 4]",
    "css" : {
      "background-color" : "rgb(214,96,77)"
    }
  }, {
    "selector" : "node[FoldChange_Juvenile > 0][FoldChange_Juvenile < 4]",
    "css" : {
      "background-color" : "mapData(FoldChange_Juvenile,0,4,rgb(247,247,247),rgb(214,96,77))"
    }
  }, {
    "selector" : "node[FoldChange_Juvenile > -4][FoldChange_Juvenile < 0]",
    "css" : {
      "background-color" : "mapData(FoldChange_Juvenile,-4,0,rgb(67,147,195),rgb(247,247,247))"
    }
  }, {
    "selector" : "node[FoldChange_Juvenile = -4]",
    "css" : {
      "background-color" : "rgb(67,147,195)"
    }
  }, {
    "selector" : "node[FoldChange_Juvenile < -4]",
    "css" : {
      "background-color" : "rgb(33,102,172)"
    }
  }, {
    "selector" : "node[Set = 'Juvenile']",
    "css" : {
      "shape" : "ellipse"
    }
  }, {
    "selector" : "node[Set = 'Adult/Juvenile']",
    "css" : {
      "shape" : "hexagon"
    }
  }, {
    "selector" : "node[Set = 'Adult']",
    "css" : {
      "shape" : "rectangle"
    }
  }, {
    "selector" : "node[ id = '64' ]",
    "css" : {
      "background-color" : "rgb(204,102,0)"
    }
  }, {
    "selector" : "node[ id = '96' ]",
    "css" : {
      "background-color" : "rgb(0,51,204)"
    }
  }, {
    "selector" : "node[ id = '65' ]",
    "css" : {
      "background-color" : "rgb(204,102,0)"
    }
  }, {
    "selector" : "node[ id = '97' ]",
    "css" : {
      "background-color" : "rgb(153,0,0)"
    }
  }, {
    "selector" : "node[ id = '66' ]",
    "css" : {
      "background-color" : "rgb(102,153,255)"
    }
  }, {
    "selector" : "node[ id = '98' ]",
    "css" : {
      "background-color" : "rgb(153,0,0)"
    }
  }, {
    "selector" : "node[ id = '67' ]",
    "css" : {
      "background-color" : "rgb(102,153,255)"
    }
  }, {
    "selector" : "node[ id = '99' ]",
    "css" : {
      "background-color" : "rgb(153,0,0)"
    }
  }, {
    "selector" : "node[ id = '68' ]",
    "css" : {
      "background-color" : "rgb(204,102,0)"
    }
  }, {
    "selector" : "node[ id = '100' ]",
    "css" : {
      "background-color" : "rgb(0,102,102)"
    }
  }, {
    "selector" : "node[ id = '69' ]",
    "css" : {
      "background-color" : "rgb(204,102,0)"
    }
  }, {
    "selector" : "node[ id = '70' ]",
    "css" : {
      "background-color" : "rgb(204,102,0)"
    }
  }, {
    "selector" : "node[ id = '71' ]",
    "css" : {
      "background-color" : "rgb(204,102,0)"
    }
  }, {
    "selector" : "node[ id = '72' ]",
    "css" : {
      "background-color" : "rgb(102,153,255)"
    }
  }, {
    "selector" : "node[ id = '73' ]",
    "css" : {
      "background-color" : "rgb(204,102,0)"
    }
  }, {
    "selector" : "node[ id = '74' ]",
    "css" : {
      "background-color" : "rgb(102,153,255)"
    }
  }, {
    "selector" : "node[ id = '75' ]",
    "css" : {
      "background-color" : "rgb(102,153,255)"
    }
  }, {
    "selector" : "node[ id = '76' ]",
    "css" : {
      "background-color" : "rgb(153,0,0)"
    }
  }, {
    "selector" : "node[ id = '77' ]",
    "css" : {
      "background-color" : "rgb(102,51,0)"
    }
  }, {
    "selector" : "node[ id = '78' ]",
    "css" : {
      "background-color" : "rgb(153,0,0)"
    }
  }, {
    "selector" : "node[ id = '79' ]",
    "css" : {
      "background-color" : "rgb(153,0,0)"
    }
  }, {
    "selector" : "node[ id = '80' ]",
    "css" : {
      "background-color" : "rgb(0,102,102)"
    }
  }, {
    "selector" : "node[ id = '81' ]",
    "css" : {
      "background-color" : "rgb(0,102,102)"
    }
  }, {
    "selector" : "node[ id = '82' ]",
    "css" : {
      "background-color" : "rgb(153,0,0)"
    }
  }, {
    "selector" : "node[ id = '83' ]",
    "css" : {
      "background-color" : "rgb(153,0,0)"
    }
  }, {
    "selector" : "node[ id = '84' ]",
    "css" : {
      "background-color" : "rgb(153,0,0)"
    }
  }, {
    "selector" : "node[ id = '85' ]",
    "css" : {
      "background-color" : "rgb(0,51,204)"
    }
  }, {
    "selector" : "node[ id = '86' ]",
    "css" : {
      "background-color" : "rgb(153,0,0)"
    }
  }, {
    "selector" : "node[ id = '87' ]",
    "css" : {
      "background-color" : "rgb(153,0,0)"
    }
  }, {
    "selector" : "node[ id = '88' ]",
    "css" : {
      "background-color" : "rgb(0,51,204)"
    }
  }, {
    "selector" : "node[ id = '89' ]",
    "css" : {
      "background-color" : "rgb(153,0,0)"
    }
  }, {
    "selector" : "node[ id = '90' ]",
    "css" : {
      "background-color" : "rgb(153,0,0)"
    }
  }, {
    "selector" : "node[ id = '91' ]",
    "css" : {
      "background-color" : "rgb(153,0,0)"
    }
  }, {
    "selector" : "node[ id = '92' ]",
    "css" : {
      "background-color" : "rgb(153,0,0)"
    }
  }, {
    "selector" : "node[ id = '61' ]",
    "css" : {
      "background-color" : "rgb(102,153,255)"
    }
  }, {
    "selector" : "node[ id = '93' ]",
    "css" : {
      "background-color" : "rgb(153,0,0)"
    }
  }, {
    "selector" : "node[ id = '62' ]",
    "css" : {
      "background-color" : "rgb(102,153,255)"
    }
  }, {
    "selector" : "node[ id = '94' ]",
    "css" : {
      "background-color" : "rgb(153,0,0)"
    }
  }, {
    "selector" : "node[ id = '63' ]",
    "css" : {
      "background-color" : "rgb(204,102,0)"
    }
  }, {
    "selector" : "node[ id = '95' ]",
    "css" : {
      "background-color" : "rgb(0,51,204)"
    }
  }, {
    "selector" : "node:selected",
    "css" : {
      "background-color" : "rgb(255,255,0)"
    }
  }, {
    "selector" : "edge",
    "css" : {
      "text-opacity" : 0.3137254901960784,
      "opacity" : 0.7058823529411765,
      "font-family" : "SansSerif.plain",
      "font-weight" : "normal",
      "font-size" : 8,
      "content" : "",
      "line-style" : "solid",
      "color" : "rgb(50,50,50)",
      "line-color" : "rgb(31,41,61)",
      "width" : 2.0,
      "source-arrow-shape" : "none",
      "target-arrow-color" : "rgb(0,0,0)",
      "source-arrow-color" : "rgb(0,0,0)",
      "target-arrow-shape" : "none"
    }
  }, {
    "selector" : "edge[stringdb_score > 1]",
    "css" : {
      "opacity" : 0.6666666666666666
    }
  }, {
    "selector" : "edge[stringdb_score = 1]",
    "css" : {
      "opacity" : 0.6666666666666666
    }
  }, {
    "selector" : "edge[stringdb_score > 0.5][stringdb_score < 1]",
    "css" : {
      "opacity" : "mapData(stringdb_score,0.5,1,85,170)"
    }
  }, {
    "selector" : "edge[stringdb_score > 0.2][stringdb_score < 0.5]",
    "css" : {
      "opacity" : "mapData(stringdb_score,0.2,0.5,34,85)"
    }
  }, {
    "selector" : "edge[stringdb_score = 0.2]",
    "css" : {
      "opacity" : 0.13333333333333333
    }
  }, {
    "selector" : "edge[stringdb_score < 0.2]",
    "css" : {
      "opacity" : 0.13333333333333333
    }
  }, {
    "selector" : "edge[stringdb_score > 1]",
    "css" : {
      "width" : 4.0
    }
  }, {
    "selector" : "edge[stringdb_score = 1]",
    "css" : {
      "width" : 4.0
    }
  }, {
    "selector" : "edge[stringdb_score > 0.5][stringdb_score < 1]",
    "css" : {
      "width" : "mapData(stringdb_score,0.5,1,2.0,4.0)"
    }
  }, {
    "selector" : "edge[stringdb_score > 0.2][stringdb_score < 0.5]",
    "css" : {
      "width" : "mapData(stringdb_score,0.2,0.5,0.8,2.0)"
    }
  }, {
    "selector" : "edge[stringdb_score = 0.2]",
    "css" : {
      "width" : 0.8
    }
  }, {
    "selector" : "edge[stringdb_score < 0.2]",
    "css" : {
      "width" : 0.8
    }
  }, {
    "selector" : "edge:selected",
    "css" : {
      "line-color" : "rgb(255,0,0)"
    }
  } ]
}, {
  "format_version" : "1.0",
  "generated_by" : "cytoscape-3.8.2",
  "target_cytoscapejs_version" : "~2.1",
  "title" : "default",
  "style" : [ {
    "selector" : "node",
    "css" : {
      "border-opacity" : 1.0,
      "background-color" : "rgb(137,208,245)",
      "color" : "rgb(0,0,0)",
      "width" : 75.0,
      "background-opacity" : 1.0,
      "height" : 35.0,
      "text-opacity" : 1.0,
      "border-color" : "rgb(204,204,204)",
      "text-valign" : "center",
      "text-halign" : "center",
      "font-family" : "SansSerif.plain",
      "font-weight" : "normal",
      "font-size" : 12,
      "border-width" : 0.0,
      "shape" : "roundrectangle",
      "content" : "data(name)"
    }
  }, {
    "selector" : "node[ id = '64' ]",
    "css" : {
      "background-color" : "rgb(204,102,0)"
    }
  }, {
    "selector" : "node[ id = '96' ]",
    "css" : {
      "background-color" : "rgb(0,51,204)"
    }
  }, {
    "selector" : "node[ id = '65' ]",
    "css" : {
      "background-color" : "rgb(204,102,0)"
    }
  }, {
    "selector" : "node[ id = '97' ]",
    "css" : {
      "background-color" : "rgb(153,0,0)"
    }
  }, {
    "selector" : "node[ id = '66' ]",
    "css" : {
      "background-color" : "rgb(102,153,255)"
    }
  }, {
    "selector" : "node[ id = '98' ]",
    "css" : {
      "background-color" : "rgb(153,0,0)"
    }
  }, {
    "selector" : "node[ id = '67' ]",
    "css" : {
      "background-color" : "rgb(102,153,255)"
    }
  }, {
    "selector" : "node[ id = '99' ]",
    "css" : {
      "background-color" : "rgb(153,0,0)"
    }
  }, {
    "selector" : "node[ id = '68' ]",
    "css" : {
      "background-color" : "rgb(204,102,0)"
    }
  }, {
    "selector" : "node[ id = '100' ]",
    "css" : {
      "background-color" : "rgb(0,102,102)"
    }
  }, {
    "selector" : "node[ id = '69' ]",
    "css" : {
      "background-color" : "rgb(204,102,0)"
    }
  }, {
    "selector" : "node[ id = '70' ]",
    "css" : {
      "background-color" : "rgb(204,102,0)"
    }
  }, {
    "selector" : "node[ id = '71' ]",
    "css" : {
      "background-color" : "rgb(204,102,0)"
    }
  }, {
    "selector" : "node[ id = '72' ]",
    "css" : {
      "background-color" : "rgb(102,153,255)"
    }
  }, {
    "selector" : "node[ id = '73' ]",
    "css" : {
      "background-color" : "rgb(204,102,0)"
    }
  }, {
    "selector" : "node[ id = '74' ]",
    "css" : {
      "background-color" : "rgb(102,153,255)"
    }
  }, {
    "selector" : "node[ id = '75' ]",
    "css" : {
      "background-color" : "rgb(102,153,255)"
    }
  }, {
    "selector" : "node[ id = '76' ]",
    "css" : {
      "background-color" : "rgb(153,0,0)"
    }
  }, {
    "selector" : "node[ id = '77' ]",
    "css" : {
      "background-color" : "rgb(102,51,0)"
    }
  }, {
    "selector" : "node[ id = '78' ]",
    "css" : {
      "background-color" : "rgb(153,0,0)"
    }
  }, {
    "selector" : "node[ id = '79' ]",
    "css" : {
      "background-color" : "rgb(153,0,0)"
    }
  }, {
    "selector" : "node[ id = '80' ]",
    "css" : {
      "background-color" : "rgb(0,102,102)"
    }
  }, {
    "selector" : "node[ id = '81' ]",
    "css" : {
      "background-color" : "rgb(0,102,102)"
    }
  }, {
    "selector" : "node[ id = '82' ]",
    "css" : {
      "background-color" : "rgb(153,0,0)"
    }
  }, {
    "selector" : "node[ id = '83' ]",
    "css" : {
      "background-color" : "rgb(153,0,0)"
    }
  }, {
    "selector" : "node[ id = '84' ]",
    "css" : {
      "background-color" : "rgb(153,0,0)"
    }
  }, {
    "selector" : "node[ id = '85' ]",
    "css" : {
      "background-color" : "rgb(0,51,204)"
    }
  }, {
    "selector" : "node[ id = '86' ]",
    "css" : {
      "background-color" : "rgb(153,0,0)"
    }
  }, {
    "selector" : "node[ id = '87' ]",
    "css" : {
      "background-color" : "rgb(153,0,0)"
    }
  }, {
    "selector" : "node[ id = '88' ]",
    "css" : {
      "background-color" : "rgb(0,51,204)"
    }
  }, {
    "selector" : "node[ id = '89' ]",
    "css" : {
      "background-color" : "rgb(153,0,0)"
    }
  }, {
    "selector" : "node[ id = '90' ]",
    "css" : {
      "background-color" : "rgb(153,0,0)"
    }
  }, {
    "selector" : "node[ id = '91' ]",
    "css" : {
      "background-color" : "rgb(153,0,0)"
    }
  }, {
    "selector" : "node[ id = '92' ]",
    "css" : {
      "background-color" : "rgb(153,0,0)"
    }
  }, {
    "selector" : "node[ id = '61' ]",
    "css" : {
      "background-color" : "rgb(102,153,255)"
    }
  }, {
    "selector" : "node[ id = '93' ]",
    "css" : {
      "background-color" : "rgb(153,0,0)"
    }
  }, {
    "selector" : "node[ id = '62' ]",
    "css" : {
      "background-color" : "rgb(102,153,255)"
    }
  }, {
    "selector" : "node[ id = '94' ]",
    "css" : {
      "background-color" : "rgb(153,0,0)"
    }
  }, {
    "selector" : "node[ id = '63' ]",
    "css" : {
      "background-color" : "rgb(204,102,0)"
    }
  }, {
    "selector" : "node[ id = '95' ]",
    "css" : {
      "background-color" : "rgb(0,51,204)"
    }
  }, {
    "selector" : "node:selected",
    "css" : {
      "background-color" : "rgb(255,255,0)"
    }
  }, {
    "selector" : "edge",
    "css" : {
      "text-opacity" : 1.0,
      "opacity" : 1.0,
      "font-family" : "Dialog.plain",
      "font-weight" : "normal",
      "font-size" : 10,
      "content" : "",
      "line-style" : "solid",
      "color" : "rgb(0,0,0)",
      "line-color" : "rgb(132,132,132)",
      "width" : 2.0,
      "source-arrow-shape" : "none",
      "target-arrow-color" : "rgb(0,0,0)",
      "source-arrow-color" : "rgb(0,0,0)",
      "target-arrow-shape" : "none"
    }
  }, {
    "selector" : "edge:selected",
    "css" : {
      "line-color" : "rgb(255,0,0)"
    }
  } ]
}, {
  "format_version" : "1.0",
  "generated_by" : "cytoscape-3.8.2",
  "target_cytoscapejs_version" : "~2.1",
  "title" : "Figure4F_style_labeled",
  "style" : [ {
    "selector" : "node",
    "css" : {
      "border-opacity" : 0.8627450980392157,
      "background-color" : "rgb(240,240,240)",
      "color" : "rgb(0,0,0)",
      "width" : 20.0,
      "background-opacity" : 0.8627450980392157,
      "height" : 20.0,
      "text-opacity" : 0.8627450980392157,
      "border-color" : "rgb(51,51,51)",
      "text-valign" : "center",
      "text-halign" : "center",
      "font-family" : "SansSerif.plain",
      "font-weight" : "normal",
      "font-size" : 12,
      "border-width" : 1.0,
      "shape" : "ellipse",
      "content" : "data(EnrichmentMap_GS_DESCR)"
    }
  }, {
    "selector" : "node[EnrichmentMap_GS_Type = 'SIG']",
    "css" : {
      "border-color" : "rgb(239,138,98)"
    }
  }, {
    "selector" : "node[EnrichmentMap_GS_Type = 'ENR']",
    "css" : {
      "border-color" : "rgb(51,51,51)"
    }
  }, {
    "selector" : "node[EnrichmentMap_GS_Type = 'SIG']",
    "css" : {
      "background-color" : "rgb(253,219,199)"
    }
  }, {
    "selector" : "node[EnrichmentMap_GS_Type = 'ENR']",
    "css" : {
      "background-color" : "rgb(240,240,240)"
    }
  }, {
    "selector" : "node[EnrichmentMap_GS_Type = 'SIG']",
    "css" : {
      "shape" : "diamond"
    }
  }, {
    "selector" : "node[EnrichmentMap_GS_Type = 'ENR']",
    "css" : {
      "shape" : "ellipse"
    }
  }, {
    "selector" : "node[ id = '64' ]",
    "css" : {
      "background-color" : "rgb(204,102,0)"
    }
  }, {
    "selector" : "node[ id = '96' ]",
    "css" : {
      "background-color" : "rgb(0,51,204)"
    }
  }, {
    "selector" : "node[ id = '65' ]",
    "css" : {
      "background-color" : "rgb(204,102,0)"
    }
  }, {
    "selector" : "node[ id = '97' ]",
    "css" : {
      "background-color" : "rgb(153,0,0)"
    }
  }, {
    "selector" : "node[ id = '66' ]",
    "css" : {
      "background-color" : "rgb(102,153,255)"
    }
  }, {
    "selector" : "node[ id = '98' ]",
    "css" : {
      "background-color" : "rgb(153,0,0)"
    }
  }, {
    "selector" : "node[ id = '67' ]",
    "css" : {
      "background-color" : "rgb(102,153,255)"
    }
  }, {
    "selector" : "node[ id = '99' ]",
    "css" : {
      "background-color" : "rgb(153,0,0)"
    }
  }, {
    "selector" : "node[ id = '68' ]",
    "css" : {
      "background-color" : "rgb(204,102,0)"
    }
  }, {
    "selector" : "node[ id = '100' ]",
    "css" : {
      "background-color" : "rgb(0,102,102)"
    }
  }, {
    "selector" : "node[ id = '69' ]",
    "css" : {
      "background-color" : "rgb(204,102,0)"
    }
  }, {
    "selector" : "node[ id = '70' ]",
    "css" : {
      "background-color" : "rgb(204,102,0)"
    }
  }, {
    "selector" : "node[ id = '71' ]",
    "css" : {
      "background-color" : "rgb(204,102,0)"
    }
  }, {
    "selector" : "node[ id = '72' ]",
    "css" : {
      "background-color" : "rgb(102,153,255)"
    }
  }, {
    "selector" : "node[ id = '73' ]",
    "css" : {
      "background-color" : "rgb(204,102,0)"
    }
  }, {
    "selector" : "node[ id = '74' ]",
    "css" : {
      "background-color" : "rgb(102,153,255)"
    }
  }, {
    "selector" : "node[ id = '75' ]",
    "css" : {
      "background-color" : "rgb(102,153,255)"
    }
  }, {
    "selector" : "node[ id = '76' ]",
    "css" : {
      "background-color" : "rgb(153,0,0)"
    }
  }, {
    "selector" : "node[ id = '77' ]",
    "css" : {
      "background-color" : "rgb(102,51,0)"
    }
  }, {
    "selector" : "node[ id = '78' ]",
    "css" : {
      "background-color" : "rgb(153,0,0)"
    }
  }, {
    "selector" : "node[ id = '79' ]",
    "css" : {
      "background-color" : "rgb(153,0,0)"
    }
  }, {
    "selector" : "node[ id = '80' ]",
    "css" : {
      "background-color" : "rgb(0,102,102)"
    }
  }, {
    "selector" : "node[ id = '81' ]",
    "css" : {
      "background-color" : "rgb(0,102,102)"
    }
  }, {
    "selector" : "node[ id = '82' ]",
    "css" : {
      "background-color" : "rgb(153,0,0)"
    }
  }, {
    "selector" : "node[ id = '83' ]",
    "css" : {
      "background-color" : "rgb(153,0,0)"
    }
  }, {
    "selector" : "node[ id = '84' ]",
    "css" : {
      "background-color" : "rgb(153,0,0)"
    }
  }, {
    "selector" : "node[ id = '85' ]",
    "css" : {
      "background-color" : "rgb(0,51,204)"
    }
  }, {
    "selector" : "node[ id = '86' ]",
    "css" : {
      "background-color" : "rgb(153,0,0)"
    }
  }, {
    "selector" : "node[ id = '87' ]",
    "css" : {
      "background-color" : "rgb(153,0,0)"
    }
  }, {
    "selector" : "node[ id = '88' ]",
    "css" : {
      "background-color" : "rgb(0,51,204)"
    }
  }, {
    "selector" : "node[ id = '89' ]",
    "css" : {
      "background-color" : "rgb(153,0,0)"
    }
  }, {
    "selector" : "node[ id = '90' ]",
    "css" : {
      "background-color" : "rgb(153,0,0)"
    }
  }, {
    "selector" : "node[ id = '91' ]",
    "css" : {
      "background-color" : "rgb(153,0,0)"
    }
  }, {
    "selector" : "node[ id = '92' ]",
    "css" : {
      "background-color" : "rgb(153,0,0)"
    }
  }, {
    "selector" : "node[ id = '61' ]",
    "css" : {
      "background-color" : "rgb(102,153,255)"
    }
  }, {
    "selector" : "node[ id = '93' ]",
    "css" : {
      "background-color" : "rgb(153,0,0)"
    }
  }, {
    "selector" : "node[ id = '62' ]",
    "css" : {
      "background-color" : "rgb(102,153,255)"
    }
  }, {
    "selector" : "node[ id = '94' ]",
    "css" : {
      "background-color" : "rgb(153,0,0)"
    }
  }, {
    "selector" : "node[ id = '63' ]",
    "css" : {
      "background-color" : "rgb(204,102,0)"
    }
  }, {
    "selector" : "node[ id = '95' ]",
    "css" : {
      "background-color" : "rgb(0,51,204)"
    }
  }, {
    "selector" : "node:selected",
    "css" : {
      "background-color" : "rgb(255,255,0)"
    }
  }, {
    "selector" : "edge",
    "css" : {
      "text-opacity" : 0.7843137254901961,
      "opacity" : 0.7843137254901961,
      "font-family" : "SansSerif.plain",
      "font-weight" : "normal",
      "font-size" : 10,
      "content" : "",
      "line-style" : "solid",
      "color" : "rgb(0,0,0)",
      "line-color" : "rgb(64,64,64)",
      "width" : 1.0,
      "source-arrow-shape" : "none",
      "target-arrow-color" : "rgb(0,0,0)",
      "source-arrow-color" : "rgb(0,0,0)",
      "target-arrow-shape" : "none"
    }
  }, {
    "selector" : "edge[interaction = 'sig']",
    "css" : {
      "line-style" : "dashed"
    }
  }, {
    "selector" : "edge[interaction = 'compound']",
    "css" : {
      "line-style" : "solid"
    }
  }, {
    "selector" : "edge[EnrichmentMap_Data_Set = 'Adult_UP;Juvenile_UP']",
    "css" : {
      "line-color" : "rgb(178,24,43)"
    }
  }, {
    "selector" : "edge[EnrichmentMap_Data_Set = 'Adult_DOWN;Juvenile_DOWN']",
    "css" : {
      "line-color" : "rgb(33,102,172)"
    }
  }, {
    "selector" : "edge[EnrichmentMap_Data_Set = 'Juvenile_UP']",
    "css" : {
      "line-color" : "rgb(253,219,199)"
    }
  }, {
    "selector" : "edge[EnrichmentMap_Data_Set = 'Adult_UP']",
    "css" : {
      "line-color" : "rgb(239,138,98)"
    }
  }, {
    "selector" : "edge[EnrichmentMap_Data_Set = 'Adult_DOWN']",
    "css" : {
      "line-color" : "rgb(103,169,207)"
    }
  }, {
    "selector" : "edge[EnrichmentMap_Data_Set = 'Juvenile_DOWN']",
    "css" : {
      "line-color" : "rgb(209,229,240)"
    }
  }, {
    "selector" : "edge[EnrichmentMap_similarity_coefficient > 1]",
    "css" : {
      "width" : 6.0
    }
  }, {
    "selector" : "edge[EnrichmentMap_similarity_coefficient = 1]",
    "css" : {
      "width" : 5.0
    }
  }, {
    "selector" : "edge[EnrichmentMap_similarity_coefficient > 0.375][EnrichmentMap_similarity_coefficient < 1]",
    "css" : {
      "width" : "mapData(EnrichmentMap_similarity_coefficient,0.375,1,1.0,5.0)"
    }
  }, {
    "selector" : "edge[EnrichmentMap_similarity_coefficient = 0.375]",
    "css" : {
      "width" : 1.0
    }
  }, {
    "selector" : "edge[EnrichmentMap_similarity_coefficient < 0.375]",
    "css" : {
      "width" : 0.5
    }
  }, {
    "selector" : "edge[EnrichmentMap_Data_Set = 'Juvenile']",
    "css" : {
      "line-color" : "rgb(178,223,138)",
      "target-arrow-color" : "rgb(178,223,138)",
      "source-arrow-color" : "rgb(178,223,138)"
    }
  }, {
    "selector" : "edge[EnrichmentMap_Data_Set = 'sig']",
    "css" : {
      "line-color" : "rgb(252,141,98)",
      "target-arrow-color" : "rgb(252,141,98)",
      "source-arrow-color" : "rgb(252,141,98)"
    }
  }, {
    "selector" : "edge[EnrichmentMap_Data_Set = 'Geneset_Overlap']",
    "css" : {
      "line-color" : "rgb(166,206,227)",
      "target-arrow-color" : "rgb(166,206,227)",
      "source-arrow-color" : "rgb(166,206,227)"
    }
  }, {
    "selector" : "edge[EnrichmentMap_Data_Set = 'Adult']",
    "css" : {
      "line-color" : "rgb(166,206,227)",
      "target-arrow-color" : "rgb(166,206,227)",
      "source-arrow-color" : "rgb(166,206,227)"
    }
  }, {
    "selector" : "edge:selected",
    "css" : {
      "line-color" : "rgb(255,0,0)"
    }
  } ]
} ]
